# Supplementary material for: Chronic hypoxia is associated with transcriptomic reprogramming and increased genomic instability in cancer cells
Source: Front Cell Dev Biol. 2023 Mar 9;11:1095419. doi: 10.3389/fcell.2023.1095419 (PMC10033758; doi:10.3389/fcell.2023.1095419)
Supplement: Supplementary file 2 [file Table2.XLSX]

## Sheet: H226HvsN20
#%result_name=Analysis_1
#%array_type=Clariom_D_Human
#%annotation=Clariom_D_Human.r1.na36.hg38.a1.transcript.csv
#%comparison=H226: H vs N20
ID	Fold Change	Expressed in Both Conditions	Gene Symbol	Description	Group	Exon Splicing Index	Exon P-val	Exon FDR P-val	Exon Event Name	Exon Event Score	Exon Expressed in At least One Condition	1-H226-N20Exp1A.sst-rma-combined-dabg.chp Signal	2-H226-N20Exp2A.sst-rma-combined-dabg.chp Signal	3-H226-H20Exp1A.sst-rma-combined-dabg.chp Signal	4-H226-H20Exp2A.sst-rma-combined-dabg.chp Signal	7'-H226-H20Exp1B.sst-rma-combined-dabg.chp Signal	8'-H226-H20Exp2B.sst-rma-combined-dabg.chp Signal	58-H226-N20EXP1B.sst-rma-combined-dabg.chp Signal
TC1400010619.hg.1	-3.27	T	HIF1A	hypoxia inducible factor 1, alpha subunit (basic helix-loop-helix transcription factor)	Multiple_Complex	36.92	3.55e-12	1.13e-08	Intron Retention	0.69	T	18.01	18.09	15.13	16.48	16.17	16.8	18.12
TC0200013779.hg.1	-5.28	T	ST6GAL2	ST6 beta-galactosamide alpha-2,6-sialyltranferase 2	Multiple_Complex	35.96	7.87e-12	2.22e-08	Intron Retention	0.62	T	10.75	10.93	8.77	8.34	7.36	9.12	11.29
TC1100007003.hg.1	1.59	T	LDHA	lactate dehydrogenase A	Multiple_Complex	7.99	3.76e-07	0.0001	Intron Retention	0.59	T	19.13	19.54	19.6	19.81	19.82	19.89	18.93
TC0200009271.hg.1	-1.81	T	AC018865.5		Multiple_Complex	-4.11	7.05e-05	0.0057	Intron Retention	0.55	T	6.95	7.33	6.65	6.41	6.41	6.2	7.25
TC1600008932.hg.1	-1.72	T	LUC7L	LUC7-like	Multiple_Complex	6.63	1.02e-05	0.0014	Intron Retention	0.55	T	7.7	8.49	6.73	6.86	7.81	6.97	7.58
TC1500010093.hg.1	-1.89	T	ETFA	electron-transfer-flavoprotein, alpha polypeptide	Multiple_Complex	7.97	0.0006	0.0232	Intron Retention	0.54	T	12.48	12.97	11.16	11.7	11.47	11.93	12.03
TC1600007739.hg.1	-1.54	T	PHKB	phosphorylase kinase, beta	Multiple_Complex	6.29	0.0016	0.0451	Intron Retention	0.53	T	10.09	10.35	9.45	9.17	9.81	9.95	10.24
TC1500009004.hg.1	-1.38	T	AQR	aquarius intron-binding spliceosomal factor	Multiple_Complex	5.2	2.63e-05	0.0028	Intron Retention	0.53	T	8.57	9.1	8.25	7.47	8.33	8.54	8.81
TC1400009123.hg.1	-1.27	T	SOS2	SOS Ras/Rho guanine nucleotide exchange factor 2	Multiple_Complex	8.4	0.0009	0.0324	Intron Retention	0.52	T	8.89	8.4	8.24	7.81	8.82	9.05	9.11
TC0200014857.hg.1	-2.11	T	FASTKD1	FAST kinase domains 1	Multiple_Complex	10.78	8.85e-05	0.0067	Intron Retention	0.52	T	9.23	10.18	5.86	8.06	8.04	8.31	9.15
TC1200010776.hg.1	-15.47	T	KRT4	keratin 4, type II	Multiple_Complex	-3.43	4.94e-05	0.0044	Intron Retention	0.52	T	12.72	11	8.86	10.2	7.46	8.3	13.53
TC1900007415.hg.1	-1.52	T	DDX49	DEAD (Asp-Glu-Ala-Asp) box polypeptide 49	Multiple_Complex	4.45	0.0005	0.0211	Intron Retention	0.52	T	8.79	9.18	9.13	8.39	7.71	7.99	8.83
TC1600009870.hg.1	-3.6	T	SULT1A1	sulfotransferase family 1A member 1	Multiple_Complex	4.64	0.001	0.0343	Intron Retention	0.52	T	11.32	9.62	8.77	8.3	9.18	9.38	10.87
TC1000009589.hg.1	-1.41	T	PITRM1	pitrilysin metallopeptidase 1	Multiple_Complex	8.68	5.71e-06	0.0009	Intron Retention	0.52	T	8.46	9.31	7.83	7.11	8.02	7.97	8.41
TC1300009505.hg.1	1.64	T	ABCC4	ATP binding cassette subfamily C member 4	Multiple_Complex	4.36	0.0007	0.0281	Intron Retention	0.52	T	12.16	11.53	12.71	12.57	12.92	13.4	12.48
TC0300011306.hg.1	-2.01	T	PDHB	pyruvate dehydrogenase (lipoamide) beta	Multiple_Complex	4.09	2.34e-06	0.0005	Intron Retention	0.5	T	11.68	11.54	10.71	10.57	10.31	10.86	11.65
TC0300006627.hg.1	-1.99	T	TSEN2	TSEN2 tRNA splicing endonuclease subunit	Multiple_Complex	8.18	0.0005	0.0224	Intron Retention	0.5	T	7.74	7.89	6.52	6.66	7.39	6.86	7.71
TC2000006890.hg.1	1.52	T			NonCoding	-5.13	6.27e-05	0.0053	Intron Retention	0.5	T	3.54	3.37	4.17	3.91	3.99	3.87	2.9
TC2000008968.hg.1	-1.88	T	UQCC1	ubiquinol-cytochrome c reductase complex assembly factor 1	Multiple_Complex	4.41	0.0013	0.0403	Intron Retention	0.5	T	12.35	12.26	11.84	11.06	11.59	11.25	12.39
TC0X00008884.hg.1	-1.18	T	VAMP7	vesicle associated membrane protein 7	Multiple_Complex	4.19	0.0009	0.0315	Intron Retention	0.5	T	11.05	12.08	11.08	11.13	11.39	11.82	11.42
TC0200015401.hg.1	-1.82	T	ORC2	origin recognition complex subunit 2	Multiple_Complex	4.14	3.39e-05	0.0034	Intron Retention	0.5	T	8.71	9.45	7.21	7.76	8.8	9.11	9.14
TC1000010849.hg.1	-1.93	T	SLC25A16	solute carrier family 25 (mitochondrial carrier), member 16	Multiple_Complex	4.11	0.0011	0.0353	Intron Retention	0.5	T	10.53	10.64	8.95	9.66	9.65	10.05	10.75
TC0X00010346.hg.1	-1.93	T	TRMT2B	tRNA methyltransferase 2 homolog B	Multiple_Complex	5.89	0.0013	0.0409	Intron Retention	0.5	T	9.59	10.13	8.11	8.93	8.76	9.71	9.76
TC0200012652.hg.1	-1.78	T	PNPT1	polyribonucleotide nucleotidyltransferase 1	Multiple_Complex	8.83	0.0001	0.0094	Intron Retention	0.5	T	7.95	10.06	7.08	7.23	7.54	8.63	8.29
TC1000011993.hg.1	-3.49	T	PRDX3	peroxiredoxin 3	Multiple_Complex	14.7	1.39e-06	0.0003	Intron Retention	0.5	T	14	14.92	12.01	12.49	11.82	12.74	14.12
TC0100006806.hg.1	-2.16	T	UBE4B	ubiquitination factor E4B	Multiple_Complex	5.19	0.0013	0.0391	Intron Retention	0.5	T	12.18	12.12	11.56	9.46	12.39	10.58	12.84
TC0200011051.hg.1	-2.19	T	PSMD1	proteasome 26S subunit, non-ATPase 1	Multiple_Complex	4.89	0.0002	0.011	Intron Retention	0.5	T	12.63	13.87	10.98	11.94	11.89	12.66	12.98
TC0200009134.hg.1	-2.15	T	TSN	translin	Multiple_Complex	4.33	0.0001	0.0093	Intron Retention	0.5	T	8.87	9.68	7.46	7.36	8.41	8.52	9.05
TC1700006525.hg.1	-2.25	T	RPA1	replication protein A1	Multiple_Complex	4.1	0.0001	0.0078	Intron Retention	0.5	T	12.7	14.27	11.52	11.48	12.13	12.65	13.04
TC1700011967.hg.1	-1.72	T	EIF4A3	eukaryotic translation initiation factor 4A3	Multiple_Complex	4.89	0.0001	0.0074	Intron Retention	0.49	T	9.13	9.5	8.15	7.42	8.51	8.27	8.34
TC2100006976.hg.1	-1.66	T	ITSN1	intersectin 1	Multiple_Complex	6.13	0.0013	0.0404	Intron Retention	0.49	T	13.89	13.88	12.9	12.95	13.72	13.31	14.34
TC0100009226.hg.1	-2.26	T	SLC30A7	solute carrier family 30 (zinc transporter), member 7	Multiple_Complex	5.14	0.0013	0.0391	Intron Retention	0.49	T	13.1	13.57	12.32	12.31	12.43	12.79	13.88
TC2000007380.hg.1	-2.37	T	TOP1	topoisomerase (DNA) I	Multiple_Complex	5.63	5.43e-05	0.0047	Intron Retention	0.49	T	10.72	11.42	8.9	10.13	9.86	9.85	11.21
TC2100007336.hg.1	-1.59	T	TRAPPC10	trafficking protein particle complex 10	Multiple_Complex	5.98	0.0007	0.0271	Intron Retention	0.49	T	9.48	9.76	8.67	7.84	9.44	9.03	9.53
TC1200008843.hg.1	-1.34	T	FAM216A	family with sequence similarity 216, member A	Multiple_Complex	4.16	0.0009	0.0324	Intron Retention	0.49	T	8.23	9.07	7.87	7.3	8.19	7.78	8.25
TC0300013949.hg.1	2.11	T	SATB1	SATB homeobox 1	Multiple_Complex	-9.9	0.0009	0.0317	Intron Retention	0.49	T	7.53	7.17	8.55	8.47	8.77	7.63	7.78
TC0500009725.hg.1	-2.18	T	CNOT6	CCR4-NOT transcription complex subunit 6	Multiple_Complex	4.58	7.94e-05	0.0062	Intron Retention	0.49	T	9.89	10.72	9	9.06	9.14	10.06	10.14
TC1600008220.hg.1	-1.32	T	UTP4	UTP4 small subunit (SSU) processome component	Multiple_Complex	4.01	0.0008	0.03	Intron Retention	0.49	T	14.54	15.48	14.56	13.49	14.26	13.87	14.33
TC0300009602.hg.1	-1.24	T	MFN1	mitofusin 1	Multiple_Complex	5.7	0.0001	0.008	Intron Retention	0.49	T	9.59	10.18	9.12	8.53	9.37	9.64	9.51
TC0700009693.hg.1	-1.72	T	AGAP3	ArfGAP with GTPase domain, ankyrin repeat and PH domain 3	Multiple_Complex	4.41	2e-05	0.0023	Intron Retention	0.49	T	10.02	10.47	9.15	9.38	9.19	9.75	9.87
TC1400008921.hg.1	-2.41	T	BAZ1A	bromodomain adjacent to zinc finger domain 1A	Multiple_Complex	4.65	0.0003	0.0153	Intron Retention	0.49	T	9.13	10.52	8.62	7.84	8.51	8.59	9.87
TC0200016469.hg.1	-2.59	T	ANXA4	annexin A4	Multiple_Complex	4.2	0.0003	0.016	Intron Retention	0.49	T	14.87	14.22	13.73	13.53	13.52	13.48	14.89
TC1100013176.hg.1	-1.68	T	HNRNPUL2	heterogeneous nuclear ribonucleoprotein U-like 2	Multiple_Complex	4.04	8.77e-07	0.0002	Intron Retention	0.49	T	10.46	11.16	9.74	9.77	10.49	10.37	10.86
TC1600007874.hg.1	-1.36	T	CHD9	chromodomain helicase DNA binding protein 9	Multiple_Complex	5.14	4.84e-05	0.0044	Intron Retention	0.49	T	11.34	11.91	10.44	10.31	11.37	12.07	11.45
TC0700011586.hg.1	-1.36	T	GSAP	gamma-secretase activating protein	Multiple_Complex	8.38	0.0017	0.0475	Intron Retention	0.49	T	7.54	7.26	6.31	6.98	7.26	7.03	7.71
TC0600008531.hg.1	-2.19	T	MTO1	mitochondrial tRNA translation optimization 1	Multiple_Complex	4.93	0.0005	0.0212	Intron Retention	0.49	T	9.74	10.23	8.51	7.38	8.96	8.44	9.63
TC1700011523.hg.1	-2.51	T	PSMD12	proteasome 26S subunit, non-ATPase 12	Multiple_Complex	5.56	1.57e-06	0.0004	Intron Retention	0.49	T	12.29	13.49	11.07	10.7	11.57	11.32	12.54
TC1700009928.hg.1	-1.86	T	COPS3	COP9 signalosome subunit 3	Multiple_Complex	5.48	0.0008	0.0302	Intron Retention	0.49	T	13.34	14.76	12.61	12.5	11.94	12.46	13.47
TC1600010633.hg.1	-2.73	T	ATP6V0D1	ATPase, H+ transporting, lysosomal 38kDa, V0 subunit d1	Multiple_Complex	4.83	0.001	0.0348	Intron Retention	0.49	T	13.11	13.2	11.45	12.03	11.82	11.33	12.86
TC1900009743.hg.1	-1.66	T	TNPO2	transportin 2	Multiple_Complex	-15.64	2.2e-12	7.6e-09	Cassette Exon	0.49	T	11.45	11.48	11.27	10.63	10.85	10.51	11.95
TC0600011546.hg.1	-2.74	T	CUTA	cutA divalent cation tolerance homolog (E. coli)	Multiple_Complex	4.15	4.99e-05	0.0045	Intron Retention	0.49	T	13.67	12.93	12.86	10.89	12.52	11.41	13.44
TC0400008074.hg.1	-2.57	T	NUDT9	nudix hydrolase 9	Multiple_Complex	4.29	0.0003	0.0141	Intron Retention	0.49	T	9.23	9.21	7.72	7.41	8.59	7.97	8.89
TC1400008636.hg.1	-2.78	T	METTL3	methyltransferase like 3	Multiple_Complex	6.17	8.8e-05	0.0067	Intron Retention	0.49	T	10.9	11.97	10.1	9.62	9.76	9.94	11.27
TC2000007923.hg.1	-2.86	T	NELFCD	negative elongation factor complex member C/D	Multiple_Complex	4.73	4e-06	0.0007	Intron Retention	0.49	T	9.69	10.95	8	8.59	8.73	9.17	10.09
TC0700007392.hg.1	-2.86	T	OGDH	oxoglutarate (alpha-ketoglutarate) dehydrogenase (lipoamide)	Multiple_Complex	6.06	0.0005	0.0216	Intron Retention	0.49	T	13.1	13.62	11.69	11.95	10.68	11.93	13.39
TC1700012262.hg.1	-2.85	T	PSME3	proteasome activator subunit 3	Multiple_Complex	7.84	4.63e-05	0.0042	Intron Retention	0.49	T	13.03	13.9	11.44	11.47	10.97	11.43	12.83
TC1100008979.hg.1	-1.29	T	CUL5	cullin 5	Multiple_Complex	3.96	0.0005	0.0226	Intron Retention	0.48	T	13.19	13.64	12.94	12.51	13.22	13.47	13.46
TC0800007529.hg.1	-2.94	T	SPIDR	scaffolding protein involved in DNA repair	Multiple_Complex	5.71	0.0016	0.0463	Intron Retention	0.48	T	10.71	10.17	8.94	7.88	9.21	9.18	11.01
TC1400010722.hg.1	-2.74	T	IPO4	importin 4	Multiple_Complex	4.84	0.0007	0.0279	Intron Retention	0.48	T	6.73	7.32	5.58	4.93	5.64	5.13	6.42
TC0100011512.hg.1	-3	T	DTL	denticleless E3 ubiquitin protein ligase homolog (Drosophila)	Multiple_Complex	8.18	0.0007	0.027	Intron Retention	0.48	T	8.48	10.14	6.42	7.74	5.71	7.83	8.67
TC0500008664.hg.1	-2.76	T	HSPA4	heat shock 70kDa protein 4	Multiple_Complex	7.39	8.28e-07	0.0002	Intron Retention	0.48	T	12.66	13.75	10.8	9.98	11.96	11.7	12.65
TC0700012761.hg.1	-1.52	T	ZC3HAV1	zinc finger CCCH-type, antiviral 1	Multiple_Complex	9.04	2.57e-05	0.0028	Intron Retention	0.48	T	10.1	10.56	10.02	8.52	9.93	9.9	10.71
TC1200008466.hg.1	-2.5	T	NUDT4	nudix hydrolase 4	Multiple_Complex	5.36	9.91e-05	0.0072	Intron Retention	0.48	T	12.46	12.67	11.9	10.12	11.85	10.78	12.56
TC1200011936.hg.1	-2.95	T	ATXN2	ataxin 2	Multiple_Complex	18.51	0.001	0.0334	Intron Retention	0.48	T	12.6	12.94	11.08	11.08	12.08	11.47	12.83
TC1700012268.hg.1	3.07	T	CRHR1	corticotropin releasing hormone receptor 1	Multiple_Complex	-5.36	2.96e-05	0.0031	Intron Retention	0.48	T	4.55	5.07	7.01	5.27	7.82	6.32	5.35
TC1300007565.hg.1	-3.08	T	SLAIN1	SLAIN motif family member 1	Multiple_Complex	4.06	0.0012	0.0377	Intron Retention	0.48	T	8.12	7.99	6.61	6.16	6.53	6.11	7.8
TC1100012514.hg.1	-2.62	T	DPAGT1	dolichyl-phosphate (UDP-N-acetylglucosamine) N-acetylglucosaminephosphotransferase 1 (GlcNAc-1-P transferase)	Multiple_Complex	4.01	2.22e-05	0.0025	Intron Retention	0.48	T	14.31	14.8	13.14	12.74	13.29	12.66	13.95
TC2200008227.hg.1	-1.55	T	sarfaw	Transcript Identified by AceView	NonCoding	-4.63	0.0006	0.024	Intron Retention	0.48	T	6.14	5.48	5.01	4.73	4.97	4.86	5.14
TC1100009238.hg.1	-3.18	T	HMBS	hydroxymethylbilane synthase	Multiple_Complex	4.08	0.0004	0.0179	Intron Retention	0.48	T	7.03	7.12	4.64	5.91	5.2	5.51	6.86
TC0100006675.hg.1	-6.25	T	KCNAB2	potassium channel, voltage gated subfamily A regulatory beta subunit 2	Multiple_Complex	4.07	6.59e-05	0.0055	Intron Retention	0.48	T	11.64	10.43	9.05	7.7	9.25	7.47	10.99
TC1700007976.hg.1	-3.18	T	G6PC3	glucose 6 phosphatase, catalytic, 3	Multiple_Complex	4.21	1.67e-05	0.002	Intron Retention	0.48	T	14.6	14.75	12.94	12.96	12.3	12.85	14.38
TC0100013455.hg.1	-2.2	T	RPA2	replication protein A2	Multiple_Complex	6.33	0.001	0.0337	Intron Retention	0.48	T	7.77	8.38	6.64	5.86	7.38	6.69	7.82
TC0X00010813.hg.1	-2.13	T	ENOX2	ecto-NOX disulfide-thiol exchanger 2	Multiple_Complex	8.25	8.81e-05	0.0067	Intron Retention	0.48	T	7.08	7.24	5.74	5.88	6.21	6.08	7.04
TC0600007628.hg.1	-2.97	T	C4B	complement component 4B (Chido blood group)	Multiple_Complex	3.97	0.0005	0.0214	Intron Retention	0.48	T	11.08	8.86	8.54	7.96	9.96	8.69	10.23
TC0600014108.hg.1	-2.97	T	C4A	complement component 4A (Rodgers blood group)	Multiple_Complex	3.97	0.0005	0.0214	Intron Retention	0.48	T	11.08	8.86	8.54	7.96	9.96	8.69	10.23
TC0200010791.hg.1	-1.5	T	PNKD; MIR6810	paroxysmal nonkinesigenic dyskinesia; microRNA 6810	Multiple_Complex	6.2	0.0017	0.0478	Intron Retention	0.48	T	7.74	6.11	5.58	6.39	6.19	5.82	6.53
TC0300012195.hg.1	-3.07	T	HSPBAP1	HSPB (heat shock 27kDa) associated protein 1	Multiple_Complex	6.12	0.0011	0.0359	Intron Retention	0.48	T	5.66	5.75	4.44	3.97	4.29	3.39	5.74
TC1700008703.hg.1	-2.58	T	NOL11	nucleolar protein 11	Multiple_Complex	5.07	0.0001	0.0095	Intron Retention	0.48	T	12.42	13.52	11.05	10.93	11.93	11.61	12.69
TC1800006827.hg.1	-2.02	T	GREB1L	growth regulation by estrogen in breast cancer-like	Multiple_Complex	4.02	0.0008	0.0294	Intron Retention	0.48	T	7.5	8.43	6.5	6.43	7.41	7.81	8.07
TC1100012303.hg.1	-2.97	T	PPP2R1B	protein phosphatase 2, regulatory subunit A, beta	Multiple_Complex	4.48	0.0005	0.0205	Intron Retention	0.48	T	11.35	11.78	9.01	9.46	10.11	10.41	11.31
TC1700009504.hg.1	-2.03	T	ANKFY1	ankyrin repeat and FYVE domain containing 1	Multiple_Complex	3.88	0.0003	0.014	Intron Retention	0.48	T	9.4	9.63	8.36	8.61	8.73	9.36	9.95
TC0300011540.hg.1	-1.46	T	SHQ1	SHQ1, H/ACA ribonucleoprotein assembly factor	Multiple_Complex	4.77	0.0011	0.0357	Intron Retention	0.48	T	9.4	9.42	9	6.95	8.93	8.66	8.95
TC1100013040.hg.1	-3.28	T	TM7SF2	transmembrane 7 superfamily member 2	Multiple_Complex	4.53	2.5e-05	0.0027	Intron Retention	0.48	T	11.93	10.87	10.06	9.89	9.02	8.69	11.12
TC0800006692.hg.1	-3.05	T	MSRA	methionine sulfoxide reductase A	Multiple_Complex	5.79	0.0002	0.0134	Intron Retention	0.48	T	9.14	9.48	7.99	7.13	7.32	7.76	8.85
TC1600011573.hg.1	-3.42	T	GCSH	glycine cleavage system protein H (aminomethyl carrier)	Multiple_Complex	17.76	2.3e-05	0.0026	Intron Retention	0.48	T	11.67	12.92	9.84	9.75	10.15	9.97	11.7
TC0100008114.hg.1	-3.03	T	UROD	uroporphyrinogen decarboxylase	Multiple_Complex	5.28	2.45e-05	0.0027	Intron Retention	0.48	T	13.1	12.56	11.44	10.93	10.99	10.98	12.58
TC0400009029.hg.1	-3.52	T	FHDC1	FH2 domain containing 1	Multiple_Complex	4.82	0.0011	0.0366	Intron Retention	0.48	T	10.75	10.39	7.29	8.99	8.6	9.77	10.61
TC0300007386.hg.1	-3.41	T	APEH	acylaminoacyl-peptide hydrolase	Multiple_Complex	4	0.0002	0.0127	Intron Retention	0.48	T	12.85	12.55	10.96	10.12	10.86	10.67	12.4
TC1500010943.hg.1	1.21	T	PRKXP1	protein kinase, X-linked, pseudogene 1	Multiple_Complex	-9.28	0.0008	0.0284	Intron Retention	0.48	T	5.08	4.95	5.28	5.14	5.27	4.64	4.85
TC1700010497.hg.1	-1.49	T	SYNRG	synergin, gamma	Multiple_Complex	3.91	0.0007	0.0281	Intron Retention	0.47	T	11.52	11.43	10.55	10.28	11.37	11.69	11.75
TC1700012283.hg.1	-3.58	T	LUC7L3	LUC7-like 3 pre-mRNA splicing factor	Multiple_Complex	15.09	0.0002	0.0125	Intron Retention	0.47	T	14.63	15.45	13.28	13.24	13.41	13.3	15.17
TC0300008324.hg.1	2.45	T	PHLDB2; PLCXD2	pleckstrin homology-like domain, family B, member 2; phosphatidylinositol-specific phospholipase C, X domain containing 2	Multiple_Complex	6.96	3.89e-05	0.0037	Intron Retention	0.47	T	10.53	12.12	11.5	11.77	11.96	12.8	10.48
TC0900010878.hg.1	-1.1	T	FANCC	Fanconi anemia complementation group C	Multiple_Complex	5.01	0.0016	0.0464	Intron Retention	0.47	T	6.25	7.39	6.1	5.62	6.13	6.28	6.34
TC0200011400.hg.1	-1.84	T	2022-09-02	septin 2	Multiple_Complex	4.48	0.0004	0.0174	Intron Retention	0.47	T	15.1	15.24	12.79	14.37	14.25	15.14	15.68
TC1100008175.hg.1	-3.54	T	NDUFS8; MIR4691; MIR7113	NADH dehydrogenase (ubiquinone) Fe-S protein 8, 23kDa (NADH-coenzyme Q reductase); microRNA 4691; microRNA 7113	Multiple_Complex	4.54	9.1e-05	0.0068	Intron Retention	0.47	T	11.31	11.63	9.77	10.05	8.68	9.12	10.57
TC0200007035.hg.1	-3.46	T	EPT1	ethanolaminephosphotransferase 1	Multiple_Complex	7.1	2.02e-05	0.0023	Intron Retention	0.47	T	8.79	10.43	7.04	7.35	8.39	8.83	9.75
TC0300009500.hg.1	3.12	T	FNDC3B	fibronectin type III domain containing 3B	Multiple_Complex	4.13	0.0018	0.0484	Intron Retention	0.47	T	17.27	16.91	18.91	18.69	18.91	18.95	17.66
TC1500007057.hg.1	-1.29	T	TUBGCP4	tubulin, gamma complex associated protein 4	Multiple_Complex	4.69	0.0006	0.024	Intron Retention	0.47	T	10.4	10.77	10.14	9.6	10.64	9.95	10.44
TC2000008915.hg.1	-2.64	T	AHCY	adenosylhomocysteinase	Multiple_Complex	3.89	0.0012	0.0378	Intron Retention	0.47	T	9.51	9.24	7.77	8.01	7.66	6.82	8.79
TC0X00008908.hg.1	-3.83	T	SLC25A6	solute carrier family 25 (mitochondrial carrier; adenine nucleotide translocator), member 6	Multiple_Complex	6.37	3.94e-05	0.0038	Intron Retention	0.47	T	16.66	16.3	14.88	14.67	14.72	14.4	16.79
TC1100007935.hg.1	-3.84	T	STIP1	stress-induced phosphoprotein 1	Multiple_Complex	5.18	4.48e-08	2.34e-05	Intron Retention	0.47	T	13.63	14.86	11.47	11.32	12.24	12.09	13.81
TC0100012172.hg.1	-2.94	T	EXO1	exonuclease 1	Multiple_Complex	6	0.0014	0.0422	Intron Retention	0.47	T	8.92	9.76	6.81	7.93	5.31	8.24	8.82
TC0800009237.hg.1	-3.47	T	GPAA1	glycosylphosphatidylinositol anchor attachment 1	Multiple_Complex	4.04	0.0018	0.0485	Intron Retention	0.47	T	11.5	11.39	9.73	9.52	8.99	9.95	10.9
TC0100007784.hg.1	2.14	T	AGO4	argonaute RISC catalytic component 4	Multiple_Complex	3.88	9.3e-05	0.0069	Intron Retention	0.47	T	4.62	5.09	5.77	5.63	5.77	5.45	4.5
TC0100015994.hg.1	-4.61	T	CCT3	chaperonin containing TCP1, subunit 3 (gamma)	Multiple_Complex	3.93	0.0005	0.0205	Intron Retention	0.47	T	16.11	16.78	13.9	14.06	14.01	13.87	15.85
TC1100013022.hg.1	-3.94	T	FADS2	fatty acid desaturase 2	Multiple_Complex	4.38	5.12e-07	0.0002	Intron Retention	0.47	T	17.54	17.72	15.35	15.95	15.1	16.09	17.6
TC0800010275.hg.1	39.97	T	PLAT	plasminogen activator, tissue	Multiple_Complex	4.36	6.38e-05	0.0053	Complex Event	0.47	T	7.81	8.72	12.51	13.99	11.09	14.17	6.99
TC1300009993.hg.1	-3.09	T	BIVM	basic, immunoglobulin-like variable motif containing	Multiple_Complex	4.2	0.0004	0.0196	Intron Retention	0.47	T	10.94	11.3	8.72	9.09	9.47	9.95	10.9
TC0300013795.hg.1	-2.62	T	OXNAD1	oxidoreductase NAD-binding domain containing 1	Multiple_Complex	4.97	3.04e-06	0.0006	Intron Retention	0.47	T	8.8	9.92	6.57	7.31	7.96	7.64	8.9
TC0700010463.hg.1	-3.59	T	IGF2BP3	insulin-like growth factor 2 mRNA binding protein 3	Multiple_Complex	7.61	0.0018	0.0486	Intron Retention	0.47	T	12.81	12.21	10.73	10.39	11.18	11.52	12.79
TC0300006705.hg.1	2.24	T	SH3BP5-AS1	SH3BP5 antisense RNA 1	NonCoding	-4.19	0.0003	0.0141	Intron Retention	0.47	T	8.12	7.6	9.27	8.11	9.86	8.62	7.76
TC0300007470.hg.1	2.35	T	PPM1M	protein phosphatase, Mg2+/Mn2+ dependent, 1M	Multiple_Complex	-12.06	0.0008	0.0299	Intron Retention	0.47	T	5.07	5.25	6.35	5.94	7.41	6.51	6.66
TC1600009482.hg.1	-1.13	T	PARN	poly(A)-specific ribonuclease	Multiple_Complex	5.74	2.93e-05	0.0031	Intron Retention	0.47	T	11.79	12.17	11.91	10.6	11.76	11.37	11.74
TC0400012942.hg.1	-4.25	T	C4orf36	chromosome 4 open reading frame 36	Multiple_Complex	5.82	0.001	0.0342	Intron Retention	0.46	T	9.46	8.49	7.3	5.99	8.22	7.51	9.56
TC1400010765.hg.1	-4.3	T	RDH11	retinol dehydrogenase 11 (all-trans/9-cis/11-cis)	Multiple_Complex	4.03	5.13e-05	0.0046	Intron Retention	0.46	T	9.95	11.03	7.58	6.68	8.26	8.02	9.87
TC0600012927.hg.1	-2.64	T	HDAC2	histone deacetylase 2	Multiple_Complex	3.94	0.0014	0.041	Intron Retention	0.46	T	12.34	13.33	11.14	10.77	11.38	10.85	11.95
TC1700009801.hg.1	-2.98	T	ELAC2	elaC ribonuclease Z 2	Multiple_Complex	4.36	7.77e-06	0.0012	Intron Retention	0.46	T	10.02	10.36	8.53	8.31	8.69	8.37	9.74
TC1900010851.hg.1	-4.45	T	ETHE1	ethylmalonic encephalopathy 1	Multiple_Complex	4.84	3.24e-06	0.0006	Intron Retention	0.46	T	12.08	11.08	9.99	8.6	9.55	9.31	11.57
TC1200012706.hg.1	-1.99	T	ACAD10	acyl-CoA dehydrogenase family, member 10	Multiple_Complex	4.24	0.0007	0.0279	Intron Retention	0.46	T	9.37	8.59	8.57	7.25	8.17	8.07	9.17
TC0600011455.hg.1	-2.72	T	VARS	valyl-tRNA synthetase	Multiple_Complex	3.83	0.001	0.0333	Intron Retention	0.46	T	7.16	8.08	5.4	6.25	6.38	5.09	6.76
TC0900007844.hg.1	-1.85	T	SPIN1	spindlin 1	Multiple_Complex	6.33	0.0003	0.0144	Intron Retention	0.46	T	11.81	12.67	10.94	10.59	11.93	11.79	12.19
TC1900010855.hg.1	-16.99	T	CADM4	cell adhesion molecule 4	Multiple_Complex	7.09	1.66e-08	1.1e-05	Intron Retention	0.46	T	10.53	10.9	6.11	5.69	6.78	7.09	10.1
TC1900009394.hg.1	-1.82	T	C19orf70	chromosome 19 open reading frame 70	Multiple_Complex	3.76	4.83e-05	0.0044	Intron Retention	0.46	T	8.43	7.9	6.95	6.2	7.28	6.98	7.75
TC2000010001.hg.1	-4.11	T	PIGU	phosphatidylinositol glycan anchor biosynthesis class U	Multiple_Complex	6.02	0.001	0.033	Intron Retention	0.46	T	9.54	10.06	7.2	7.74	7.55	9.12	9.37
TC1900006520.hg.1	-3.8	T	ATP5D	ATP synthase, H+ transporting, mitochondrial F1 complex, delta subunit	Multiple_Complex	5.45	4.56e-06	0.0008	Intron Retention	0.46	T	13.35	13.08	11.38	10.36	11.05	11.12	13
TC0300007335.hg.1	-3.04	T	TMA7	translation machinery associated 7 homolog	Multiple_Complex	5.44	3.57e-05	0.0035	Intron Retention	0.46	T	11.16	11.07	9.51	9.8	9.47	9.41	11.05
TC1800008584.hg.1	-3.6	T	ATP5A1	ATP synthase, H+ transporting, mitochondrial F1 complex, alpha subunit 1, cardiac muscle	Multiple_Complex	5.81	0.0002	0.0102	Intron Retention	0.46	T	15.06	15.28	13.7	13.19	13.24	12.93	14.83
TC0100014566.hg.1	-2	T	ANKRD13C	ankyrin repeat domain 13C	Multiple_Complex	4.19	0.0018	0.0497	Intron Retention	0.46	T	11.82	11.93	10.59	9.44	11.39	11.19	12.04
TC1100009301.hg.1	-1.13	T	TBCEL	tubulin folding cofactor E-like	Multiple_Complex	5.33	0.0018	0.0495	Intron Retention	0.46	T	9.8	9.97	9.74	9.05	9.88	9.85	10.28
TC0300009004.hg.1	1.01	T	RASA2	RAS p21 protein activator 2	Multiple_Complex	8.8	0.0015	0.0441	Intron Retention	0.46	T	7.83	7.69	7.6	6.59	8.17	8.89	8.2
TC1600010181.hg.1	-4.04	T	NETO2	neuropilin (NRP) and tolloid (TLL)-like 2	Multiple_Complex	6.9	1.53e-07	6.07e-05	Intron Retention	0.46	T	10.69	13.2	9.02	8.48	8	9.43	10.81
TC1600010794.hg.1	-1.81	T	AP1G1	adaptor-related protein complex 1, gamma 1 subunit	Multiple_Complex	4.79	0.001	0.034	Intron Retention	0.46	T	8.35	9.21	8.58	7.53	8.23	8.28	9.13
TC0X00008836.hg.1	4.5	T	PLXNA3	plexin A3	Multiple_Complex	-5.44	0.0018	0.0489	Intron Retention	0.46	T	7.16	6.76	9.36	7.66	9.59	9.05	7.52
TC0900009912.hg.1	-4.35	T	SIGMAR1	sigma non-opioid intracellular receptor 1	Multiple_Complex	7.47	5.37e-07	0.0002	Intron Retention	0.46	T	11	12.01	8.93	8.95	8.66	9.21	11.12
TC1200006701.hg.1	-3.86	T	NECAP1	NECAP endocytosis associated 1	Multiple_Complex	7.67	0.0011	0.035	Intron Retention	0.45	T	9.12	9.75	7.11	7.08	7.83	8.4	9.5
TC0100014203.hg.1	-1.75	T	ZCCHC11	zinc finger, CCHC domain containing 11	Multiple_Complex	3.9	0.0008	0.0288	Intron Retention	0.45	T	7.97	8.21	6.09	6.64	8.65	7.9	8.12
TC0800011314.hg.1	-1.78	T	UBR5	ubiquitin protein ligase E3 component n-recognin 5	Multiple_Complex	8.1	0.001	0.0338	Intron Retention	0.45	T	9.31	9.58	8.49	7.5	8.98	9.25	9.57
TC0100014966.hg.1	-3.26	T	GCLM	glutamate-cysteine ligase, modifier subunit	Multiple_Complex	5.7	0.0004	0.0191	Intron Retention	0.45	T	9.5	8.66	7.04	6.67	6.95	8.26	8.47
TC2200009275.hg.1	-2.78	T	ADSL	adenylosuccinate lyase	Multiple_Complex	3.84	1.99e-05	0.0023	Intron Retention	0.45	T	10.68	10.77	9.17	8.17	9.21	9.4	10.08
TC1400010257.hg.1	-4.61	T	HSP90AA1	heat shock protein 90kDa alpha (cytosolic), class A member 1	Multiple_Complex	4.22	0.0018	0.0487	Intron Retention	0.45	T	14.02	15.27	11.78	11.76	12.95	12.91	14.48
TC0900011613.hg.1	-4.93	T	FAM102A	family with sequence similarity 102, member A	Multiple_Complex	5.58	3.5e-05	0.0035	Intron Retention	0.45	T	10.06	9.07	7.52	7.24	7.9	7.15	9.75
TC1700011088.hg.1	4.98	T	COL1A1	collagen, type I, alpha 1	Multiple_Complex	-4.32	4.09e-05	0.0039	Intron Retention	0.45	T	6.09	5.83	6.98	7.86	8.4	9.02	5.41
TC1500009669.hg.1	1.26	T	VPS13C	vacuolar protein sorting 13 homolog C (S. cerevisiae)	Multiple_Complex	5.74	9.46e-05	0.007	Intron Retention	0.45	T	9.65	9.67	9.77	9.51	10.63	10.18	9.9
TC1700008104.hg.1	-4.62	T	NSF	N-ethylmaleimide-sensitive factor	Multiple_Complex	3.97	0.001	0.0341	Intron Retention	0.45	T	10.27	10.96	8.25	8.2	8.92	8.74	10.76
TC0100014257.hg.1	-2.27	T	SSBP3	single stranded DNA binding protein 3	Multiple_Complex	-3.92	4.2e-07	0.0001	Cassette Exon	0.45	T	10.06	10.39	9	8.59	9.31	8.8	9.87
TC2200008055.hg.1	-2.55	T	PI4KA	phosphatidylinositol 4-kinase, catalytic, alpha	Multiple_Complex	4.68	0.0018	0.0496	Intron Retention	0.45	T	8.44	8.15	6.44	6.78	6.87	7.27	8.2
TC0300012243.hg.1	-2.13	T	SLC12A8	solute carrier family 12, member 8	Multiple_Complex	5.59	1.02e-06	0.0003	Alternative 3' Acceptor Site	0.45	T	15.14	15.38	13.43	14.57	13.26	15.38	15.03
TC1200006653.hg.1	3.7	T	ENO2	enolase 2 (gamma, neuronal)	Multiple_Complex	5.56	4.96e-09	4.12e-06	Cassette Exon	0.45	T	4.13	3.97	5.81	4.99	6.05	5.96	4.04
TC0200016710.hg.1	5.09	T	ANKRD36C	ankyrin repeat domain 36C	Multiple_Complex	-10.2	0.0008	0.029	Intron Retention	0.45	T	10.69	10.97	12.89	13.2	12.65	13.46	10.71
TC0600009127.hg.1	-4.83	T	AMD1	adenosylmethionine decarboxylase 1	Multiple_Complex	6.91	7.81e-05	0.0061	Intron Retention	0.45	T	11.55	12.66	8.53	7.43	10.09	10.17	11.38
TC0500008632.hg.1	-4.96	T	SLC22A5	solute carrier family 22 (organic cation/carnitine transporter), member 5	Multiple_Complex	8.07	1.31e-05	0.0017	Intron Retention	0.45	T	14.54	14.26	11.57	11.62	12.79	13.06	14.87
TC1400008590.hg.1	-5.03	T	OSGEP	O-sialoglycoprotein endopeptidase	Multiple_Complex	4.05	4.11e-06	0.0007	Intron Retention	0.45	T	8.74	9.11	6.5	5.64	6.24	6.83	8.15
TC0100018477.hg.1	-2.56	T	RBM8A	RNA binding motif protein 8A	Multiple_Complex	3.96	0.001	0.033	Intron Retention	0.45	T	10.46	11.14	8.96	8.71	9.59	9.35	10.56
TC1600009737.hg.1	-4.09	T	GGA2	golgi-associated, gamma adaptin ear containing, ARF binding protein 2	Multiple_Complex	6.33	0.0004	0.0195	Intron Retention	0.45	T	10.99	10.68	9.95	7.72	8.95	8.92	11.19
TC1200011971.hg.1	-4.78	T	RPL6	ribosomal protein L6	Multiple_Complex	4.32	7.93e-05	0.0062	Intron Retention	0.45	T	16.86	16.66	14.88	14.4	15.64	14.42	16.88
TC0100009046.hg.1	-2.7	T	RPL5; SNORD21; SNORA66	ribosomal protein L5; small nucleolar RNA, C/D box 21; small nucleolar RNA, H/ACA box 66	Multiple_Complex	4.26	0.0013	0.0406	Intron Retention	0.45	T	18.87	18.89	17.65	16.68	18.26	17.23	18.76
TC1400010616.hg.1	-4.29	T	SLC38A6	solute carrier family 38, member 6	Multiple_Complex	5.79	0.0009	0.0328	Intron Retention	0.45	T	13.7	12.49	10.63	10.62	11.64	12.45	13.37
TC0100013995.hg.1	-4.17	T	EIF2B3	eukaryotic translation initiation factor 2B, subunit 3 gamma, 58kDa	Multiple_Complex	18.85	3.32e-06	0.0006	Intron Retention	0.45	T	10.31	11.34	7.91	7.72	8.46	8.67	10.17
TC1900011990.hg.1	-3.04	T	RPL18	ribosomal protein L18	Multiple_Complex	3.79	3.41e-05	0.0034	Intron Retention	0.45	T	17.56	17.41	16.27	15.31	16.59	15.68	17.59
TC1700007469.hg.1	-3.17	T	ATAD5	ATPase family, AAA domain containing 5	Multiple_Complex	5.98	0.0008	0.0283	Intron Retention	0.45	T	7.38	9.26	6.73	6.46	6.18	8.12	8.02
TC1100011089.hg.1	-3.4	T	MTA2	metastasis associated 1 family member 2	Multiple_Complex	3.82	8.82e-05	0.0067	Intron Retention	0.45	T	13	13.64	11.22	11.33	11.01	11.8	12.79
TC0700013067.hg.1	-4.28	T	SMARCD3	SWI/SNF related, matrix associated, actin dependent regulator of chromatin, subfamily d, member 3	Multiple_Complex	4.15	1.08e-05	0.0015	Intron Retention	0.45	T	11.6	9.04	9.01	7.54	8.65	8.02	10.51
TC0400007879.hg.1	-1.82	T	USO1	USO1 vesicle transport factor	Multiple_Complex	3.75	0.0012	0.0389	Intron Retention	0.45	T	15.57	16.02	14.89	14.75	15.39	15.54	16
TC1200009461.hg.1	-2.93	T	EP400; SNORA49	E1A binding protein p400; small nucleolar RNA, H/ACA box 49	Multiple_Complex	4.47	0.0002	0.0098	Intron Retention	0.45	T	9.08	9.87	8.01	7.43	9.1	8.5	9.75
TC1700006758.hg.1	-5.12	T	MPDU1	mannose-P-dolichol utilization defect 1	Multiple_Complex	6.76	1.62e-07	6.35e-05	Intron Retention	0.45	T	13.91	13.88	11.21	11.95	10.47	12.31	13.13
TC2000006518.hg.1	-3.9	T	NOP56; SNORD57; SNORD56; SNORA51; SNORD110; SNORD86; MIR1292	NOP56 ribonucleoprotein; small nucleolar RNA, C/D box 57; small nucleolar RNA, C/D box 56; small nucleolar RNA, H/ACA box 51; small nucleolar RNA, C/D box 110; small nucleolar RNA, C/D box 86; microRNA 1292	Multiple_Complex	4.3	0.0009	0.031	Intron Retention	0.45	T	11.76	13.14	9.61	9.23	10.04	10.15	11.76
TC1600007521.hg.1	-4.63	T	FUS	FUS RNA binding protein	Multiple_Complex	7.74	7.73e-05	0.0061	Intron Retention	0.45	T	13.97	14.71	11.94	12.16	12.35	12.56	14.5
TC1900010076.hg.1	-2.84	T	ATP13A1	ATPase type 13A1	Multiple_Complex	3.76	0.0001	0.009	Intron Retention	0.45	T	11.03	11.33	9.95	9.42	9.49	10.01	11.24
TC0100013071.hg.1	-4.08	T	MFAP2	microfibrillar associated protein 2	Multiple_Complex	4.51	9.34e-06	0.0013	Intron Retention	0.45	T	10.75	10.66	8.93	8.3	9.02	8.44	10.04
TC1200009209.hg.1	-2.69	T	KNTC1	kinetochore associated 1	Multiple_Complex	5.25	0.0009	0.0317	Intron Retention	0.45	T	8.05	10.07	6.07	8.17	6.07	8.58	8.56
TC0800008484.hg.1	-3.49	T	DCAF13	DDB1 and CUL4 associated factor 13	Multiple_Complex	5.28	3.87e-07	0.0001	Intron Retention	0.45	T	12.53	14.11	10.62	9.84	11.3	10.78	12.46
TC0200013351.hg.1	-1.26	T	RGPD1; RGPD2	RANBP2-like and GRIP domain containing 1; RANBP2-like and GRIP domain containing 2	Multiple_Complex	5.42	0.0002	0.0117	Intron Retention	0.45	T	7.25	7.09	6.83	6.91	6.98	7.6	7.24
TC1300008225.hg.1	-2.84	T	PSPC1	paraspeckle component 1	Multiple_Complex	5.64	0.0011	0.0368	Intron Retention	0.45	T	8.86	9.77	7.01	6.22	7.96	8.37	8.34
TC1200010633.hg.1	-2.11	T	MCRS1	microspherule protein 1	Multiple_Complex	3.69	0.0013	0.0393	Intron Retention	0.45	T	10.32	10.96	9.45	9.85	8.78	9	10.14
TC1700008133.hg.1	-2.06	T	KPNB1	karyopherin (importin) beta 1	Multiple_Complex	3.68	0.0007	0.0271	Intron Retention	0.45	T	13.76	14.69	12.8	12.99	13.75	13.57	14.38
TC1600006658.hg.1	4.66	T	IL32	interleukin 32	Multiple_Complex	-7.92	1.2e-06	0.0003	Intron Retention	0.45	T	11.5	12.51	13.71	13.82	14.3	13.82	10.79
TC1000012329.hg.1	5.65	T	BNIP3	BCL2/adenovirus E1B 19kDa interacting protein 3	Multiple_Complex	-4.02	7.87e-06	0.0012	Alternative 5' Donor Site	0.45	T	8.75	8.93	11.56	11.33	11.2	11.4	8.88
TC0900009209.hg.1	-3.8	T	PMPCA	peptidase (mitochondrial processing) alpha	Multiple_Complex	6.95	0.0004	0.0193	Intron Retention	0.44	T	12.17	11.91	9.85	9.79	10.43	10.05	11.31
TC1900007325.hg.1	5.28	T	MVB12A; BISPR	multivesicular body subunit 12A; BST2 interferon stimulated positive regulator (non-protein coding)	Multiple_Complex	-5.39	2.61e-08	1.56e-05	Intron Retention	0.44	T	6.99	6.05	9.31	8.79	9.29	9.79	7.48
TC1100007884.hg.1	-2.87	T	SLC3A2	solute carrier family 3 (amino acid transporter heavy chain), member 2	Multiple_Complex	4.84	0.0004	0.0179	Intron Retention	0.44	T	16.02	16.23	15.41	14.83	14.14	13.79	15.89
TC0600007842.hg.1	-2.42	T	SRSF3	serine/arginine-rich splicing factor 3	Multiple_Complex	4.71	0.0012	0.0384	Cassette Exon	0.44	T	12.15	13.07	10.76	10	11	11.7	12.15
TC1200010686.hg.1	-5.57	T	SLC11A2	solute carrier family 11 (proton-coupled divalent metal ion transporter), member 2	Multiple_Complex	4.69	0.0018	0.0498	Intron Retention	0.44	T	12.15	10.34	10.18	8.84	9.94	9.45	12.13
TC1900007809.hg.1	-1.97	T	UBA2	ubiquitin-like modifier activating enzyme 2	Multiple_Complex	3.69	0.0016	0.0457	Intron Retention	0.44	T	13.68	13.86	12.8	12.04	13.84	12.65	13.54
TC1600009247.hg.1	-5.45	T	GLYR1	glyoxylate reductase 1 homolog (Arabidopsis)	Multiple_Complex	4.28	7.27e-06	0.0011	Intron Retention	0.44	T	11.32	12.03	8.55	9.45	9.78	10.05	12.16
TC1700010038.hg.1	1.3	T	ULK2	unc-51 like autophagy activating kinase 2	Multiple_Complex	3.72	0.0008	0.0283	Intron Retention	0.44	T	6.7	7.01	7.1	7.1	8.01	7.66	7.44
TC1700007602.hg.1	-4.42	T	TAF15	TATA box binding protein associated factor 15	Multiple_Complex	7.35	2.51e-05	0.0027	Intron Retention	0.44	T	12.83	13.71	10.14	10.72	10.75	11.51	12.92
TC0800011815.hg.1	-3.55	T	FAM49B	family with sequence similarity 49, member B	Multiple_Complex	6.79	0.0005	0.0211	Intron Retention	0.44	T	11.93	12.5	9.71	9.94	10.67	11.31	12.15
TC0400008902.hg.1	-4.46	T	ABCE1	ATP binding cassette subfamily E member 1	Multiple_Complex	8.74	0.0002	0.0115	Intron Retention	0.44	T	13.97	15.36	11.64	10.21	12.99	11.99	13.94
TC0300013936.hg.1	-1.47	T	zorswerby	Transcript Identified by AceView	NonCoding	5.31	0.0001	0.0083	Intron Retention	0.44	T	6.28	6.44	5.82	6.13	5.56	5.65	6.3
TC0800009239.hg.1	-3.79	T	CYC1	cytochrome c-1	Multiple_Complex	3.84	0.0005	0.0215	Intron Retention	0.44	T	12.97	12.5	12.19	10.82	10.64	10.36	12.28
TC0800012143.hg.1	-3.65	T	NAPRT	nicotinate phosphoribosyltransferase	Multiple_Complex	4	8.99e-06	0.0013	Intron Retention	0.44	T	9.28	8.69	7.98	6.98	6.61	6.92	8.27
TC1600009100.hg.1	-3.15	T	ECI1	enoyl-CoA delta isomerase 1	Multiple_Complex	4.49	5.29e-06	0.0009	Intron Retention	0.44	T	11.32	10.45	9.18	8.11	9.21	8.79	10.66
TC1800009290.hg.1	5.35	T	MYO5B	myosin VB	Multiple_Complex	-6.17	2.25e-05	0.0025	Intron Retention	0.44	T	11.67	11.36	14.32	13.37	15.39	13.27	11.45
TC0100008081.hg.1	-3.68	T	ATP6V0B	ATPase, H+ transporting, lysosomal 21kDa, V0 subunit b	Multiple_Complex	4.81	8.6e-05	0.0066	Intron Retention	0.44	T	12.77	12.19	11.06	9.06	10.54	10.11	12.02
TC2000007246.hg.1	5.85	T	DLGAP4	discs, large (Drosophila) homolog-associated protein 4	Multiple_Complex	-4.14	0.0001	0.0092	Intron Retention	0.44	T	6.98	7.65	10.72	8.83	11.31	9.68	7.59
TC0200007505.hg.1	-1.71	T	BCYRN1	brain cytoplasmic RNA 1	NonCoding	-3.62	4.13e-07	0.0001	Intron Retention	0.44	T	9.2	8.79	8.62	8.83	8.06	8.25	9.23
TC1200012650.hg.1	-4.4	T	MARS; MIR6758	methionyl-tRNA synthetase; microRNA 6758	Multiple_Complex	4.63	0.0007	0.0266	Intron Retention	0.44	T	12.3	12.97	9.94	10.33	9.13	10.31	11.76
TC0600013299.hg.1	-3.99	T	IL22RA2	interleukin 22 receptor, alpha 2	Coding	-4.94	3.77e-05	0.0036	Cassette Exon	0.44	T	6.6	6.02	4.2	4.15	4.4	4.43	6.28
TC0X00007267.hg.1	-5.23	T	MAGED1	MAGE family member D1	Multiple_Complex	4.26	0.0005	0.0225	Intron Retention	0.44	T	14.03	13.43	10.9	11.6	11.65	12.18	13.99
TC0200016703.hg.1	-2.33	T	CHMP3	charged multivesicular body protein 3	Multiple_Complex	4.7	0.0012	0.0382	Intron Retention	0.44	T	14.12	14.42	12.7	13.53	12.92	13.82	14.87
TC1700011772.hg.1	3.39	T	UNC13D	unc-13 homolog D (C. elegans)	Multiple_Complex	-5.45	4.58e-05	0.0042	Alternative 3' Acceptor Site	0.43	T	3.85	3.72	5.38	5.48	5.6	4.74	3.72
TC0800012344.hg.1	-6.08	T	ZFPM2	zinc finger protein, FOG family member 2	Multiple_Complex	6.96	0.0002	0.0111	Intron Retention	0.43	T	11.84	11.31	8.78	9.44	8.91	9.66	12.12
TC1700012089.hg.1	-3.29	T	DCXR	dicarbonyl/L-xylulose reductase	Multiple_Complex	6.3	0.0003	0.0139	Intron Retention	0.43	T	10.77	11.69	8.59	8.96	9.19	9.57	9.93
TC1500007883.hg.1	-4.01	T	COMMD4	COMM domain containing 4	Multiple_Complex	5.44	0.0006	0.0239	Intron Retention	0.43	T	10.59	11.13	8.22	9.02	8.05	8.87	9.87
TC0500013228.hg.1	-2.8	T	DDX46	DEAD (Asp-Glu-Ala-Asp) box polypeptide 46	Multiple_Complex	6.7	3.66e-06	0.0007	Intron Retention	0.43	T	9.45	10.84	8.12	7.02	8.12	9	9.7
TC1900006992.hg.1	-3.79	T	ILF3	interleukin enhancer binding factor 3	Multiple_Complex	6.41	2.11e-07	7.81e-05	Intron Retention	0.43	T	10.95	11.88	8.88	8.18	9.39	9.74	11.09
TC1700010693.hg.1	-6.34	T	ACLY	ATP citrate lyase	Multiple_Complex	4.93	9.8e-05	0.0072	Intron Retention	0.43	T	13.62	14.47	11.35	11.76	11.82	12.57	14.39
TC0200016702.hg.1	-5.15	T	POLR1A	polymerase (RNA) I polypeptide A	Multiple_Complex	16.38	0.0006	0.0236	Intron Retention	0.43	T	10.83	11.73	8.48	8.24	9.21	9.43	11.16
TC0900012176.hg.1	-2.56	T	URM1	ubiquitin related modifier 1	Multiple_Complex	4.19	4.35e-05	0.0041	Intron Retention	0.43	T	9.62	9.26	8.27	6.45	7.63	7.97	8.86
TC1200010201.hg.1	-3.77	T	TM7SF3	transmembrane 7 superfamily member 3	Multiple_Complex	5.26	0.0012	0.0381	Intron Retention	0.43	T	8.91	9.75	7.02	7.17	7.72	8.69	9.34
TC1100012308.hg.1	-1.84	T	CRYAB	crystallin alpha B	Coding	-3.74	5.21e-07	0.0002	Intron Retention	0.43	T	6.08	4.98	4.57	4.68	5.27	4.69	5.54
TC0200014584.hg.1	-1.75	T	MMADHC	methylmalonic aciduria (cobalamin deficiency) cblD type, with homocystinuria	Multiple_Complex	3.59	0.0015	0.043	Intron Retention	0.43	T	13.27	13.86	12.25	11.98	12.88	12.84	12.9
TC0200015720.hg.1	-2.22	T	AAMP	angio-associated migratory cell protein	Multiple_Complex	3.81	0.0002	0.0136	Intron Retention	0.43	T	5.88	6.26	3.9	4.61	4.81	5.2	5.41
TC1900009165.hg.1	2.7	T	ADAMTSL5	ADAMTS like 5	Multiple_Complex	-3.64	0.0007	0.0272	Intron Retention	0.43	T	6.08	6.71	7.73	7.35	7.79	7.91	6.33
TC1400008749.hg.1	-3.54	T	RABGGTA	Rab geranylgeranyltransferase, alpha subunit	Multiple_Complex	4.68	0.0001	0.0074	Intron Retention	0.43	T	11.18	11	9.33	8.68	9.03	9.8	10.92
TC0100008094.hg.1	-1.27	T	RNF220	ring finger protein 220	Multiple_Complex	4.87	4.74e-07	0.0001	Cassette Exon	0.43	T	13.34	13.09	13.24	12.71	12.84	12.53	13.13
TC1100013163.hg.1	-2.68	T	APIP	APAF1 interacting protein	Multiple_Complex	3.63	0.0012	0.0382	Intron Retention	0.43	T	9.31	9.85	7.4	6.97	8.74	8.48	8.85
TC0100012465.hg.1	-1.79	T	CPSF3L; MIR6727	cleavage and polyadenylation specific factor 3-like; microRNA 6727	Multiple_Complex	3.88	0.0012	0.0388	Intron Retention	0.43	T	10.07	9.44	9.47	7.84	9.12	8.02	9.44
TC1900006896.hg.1	-6.7	T	HNRNPM	heterogeneous nuclear ribonucleoprotein M	Multiple_Complex	9.86	4.61e-06	0.0008	Intron Retention	0.43	T	15.91	17.42	13.06	14.73	12.86	14.84	16.57
TC1200012516.hg.1	-4.42	T	GALNT9	polypeptide N-acetylgalactosaminyltransferase 9	Multiple_Complex	5.18	3.15e-10	4.43e-07	Cassette Exon	0.43	T	9.91	9.17	6.74	7.4	7.59	8.03	9.68
TC0800011211.hg.1	-3.1	T	NIPAL2	NIPA-like domain containing 2	Multiple_Complex	4.72	4.6e-06	0.0008	Intron Retention	0.43	T	10.74	10.87	8.88	8.39	9.84	9.66	10.85
TC1600010409.hg.1	-1.4	T	BBS2	Bardet-Biedl syndrome 2	Multiple_Complex	3.77	0.0001	0.0076	Intron Retention	0.43	T	10.22	9.52	9.43	8.48	9.96	9.63	10.08
TC1900010632.hg.1	-3.07	T	SIRT2	sirtuin 2	Multiple_Complex	3.78	0.0009	0.0323	Intron Retention	0.43	T	13.05	12.22	12.17	10.55	11.33	10.8	12.75
TC1700012190.hg.1	-1.77	T	EIF4A1; SNORD10; SNORA67; SNORA48	eukaryotic translation initiation factor 4A1; small nucleolar RNA, C/D box 10; small nucleolar RNA, H/ACA box 67; small nucleolar RNA, H/ACA box 48	Multiple_Complex	3.78	3.49e-05	0.0035	Intron Retention	0.43	T	16.68	17.13	15.83	15.55	15.92	15.87	16.71
TC2100007205.hg.1	35.11	T	MX2	MX dynamin-like GTPase 2	Multiple_Complex	-23.9	2.18e-13	1.28e-09	Alternative 5' Donor Site	0.42	T	5.05	5.47	9.35	10.87	9.24	11.34	5.02
TC0200010805.hg.1	-6.32	T	BCS1L	BCS1 homolog, ubiquinol-cytochrome c reductase complex chaperone	Multiple_Complex	6.2	1.62e-05	0.002	Intron Retention	0.42	T	8.84	9.33	6.12	6.12	6.21	6.3	8.33
TC0700009174.hg.1	-1.5	T	MKLN1	muskelin 1, intracellular mediator containing kelch motifs	Multiple_Complex	3.61	0.0014	0.0411	Intron Retention	0.42	T	10.35	10.95	9.69	10.06	10.59	11.81	10.85
TC0700010942.hg.1	-3.18	T	SNORA9; SNHG15	small nucleolar RNA, H/ACA box 9; small nucleolar RNA host gene 15	Multiple_Complex	3.69	0.0006	0.0237	Intron Retention	0.42	T	8.36	9.41	7.6	6.49	6.47	7.03	7.77
TC2100008297.hg.1	6.64	T	SIK1	salt-inducible kinase 1	Multiple_Complex	-5.81	7.95e-06	0.0012	Intron Retention	0.42	T	7.39	6.78	9.84	9	10.1	10.25	7.28
TC1600008149.hg.1	-3.39	T	E2F4	E2F transcription factor 4, p107/p130-binding	Multiple_Complex	3.81	0.0015	0.0444	Intron Retention	0.42	T	12.23	12.82	10.34	10.62	10.61	10.28	11.64
TC0100016006.hg.1	-3.87	T	GPATCH4	G-patch domain containing 4	Multiple_Complex	5.83	8.63e-05	0.0066	Intron Retention	0.42	T	10.25	11.79	8.26	7.06	8.35	8.26	10.22
TC1100011107.hg.1	-1.49	T	WDR74	WD repeat domain 74	Multiple_Complex	3.75	0.0004	0.019	Intron Retention	0.42	T	11.19	11.99	11.54	10.43	10.67	9.88	11.01
TC1900012045.hg.1	6.14	T	RDH13	retinol dehydrogenase 13 (all-trans/9-cis)	NonCoding	-6.51	6.6e-07	0.0002	Intron Retention	0.42	T	7.67	7.47	10.04	9.66	10.79	10.56	7.84
TC1100011030.hg.1	-1.88	T	DDB1	damage-specific DNA binding protein 1	Multiple_Complex	3.91	0.0005	0.0228	Intron Retention	0.42	T	13.42	13.31	12.4	12.28	12.58	12.9	13.81
TC0100007334.hg.1	-4.4	T	LYPLA2	lysophospholipase II	Multiple_Complex	7.66	1.08e-05	0.0015	Intron Retention	0.42	T	10.82	10.99	9.24	8.22	8.74	8.81	10.9
TC1200008906.hg.1	-5.74	T	TRAFD1	TRAF-type zinc finger domain containing 1	Multiple_Complex	6.59	0.0001	0.0084	Intron Retention	0.42	T	12.13	11.5	9.2	9.71	9.49	10.08	12.13
TC1500010888.hg.1	2.89	T	PARP6	poly(ADP-ribose) polymerase family member 6	Multiple_Complex	-5.57	0.0002	0.0129	Intron Retention	0.42	T	10.83	10.66	12.77	10.92	13.16	11.94	10.78
TC0100007678.hg.1	-3.78	T	HDAC1	histone deacetylase 1	Multiple_Complex	3.68	0.0005	0.0228	Intron Retention	0.42	T	11.06	11.41	9.47	8.02	10.35	9.45	11.44
TC0600006976.hg.1	-4.28	T	PHACTR1	phosphatase and actin regulator 1	Multiple_Complex	7.06	0.0003	0.0165	Intron Retention	0.42	T	10.73	10.14	7.77	8.65	8.67	8.77	11.56
TC1900008409.hg.1	-3.37	T	SAE1	SUMO1 activating enzyme subunit 1	Multiple_Complex	3.73	0.001	0.0344	Intron Retention	0.42	T	13.31	14.84	10.56	12.21	10.69	12.28	13.06
TC0600007635.hg.1	-3	T	PPT2; EGFL8; PPT2-EGFL8	palmitoyl-protein thioesterase 2; EGF-like-domain, multiple 8; PPT2-EGFL8 readthrough (NMD candidate)	Multiple_Complex	5.99	1.69e-05	0.0021	Intron Retention	0.42	T	9.77	9.36	8.09	7.78	7.55	8.51	9.52
TC0100014762.hg.1	-6.55	T	SSX2IP	synovial sarcoma, X breakpoint 2 interacting protein	Multiple_Complex	5.92	3.48e-05	0.0034	Intron Retention	0.42	T	8.97	10.38	5.76	6.75	7.3	7.64	9.76
TC0200016584.hg.1	-6.61	T	HSPE1	heat shock 10kDa protein 1	Multiple_Complex	8.54	9.38e-06	0.0013	Intron Retention	0.42	T	14.87	15.93	11.86	12.22	12.61	12.27	14.29
TC1600007262.hg.1	-3.4	T	TNRC6A	trinucleotide repeat containing 6A	Multiple_Complex	3.83	2.66e-05	0.0028	Intron Retention	0.42	T	11.61	12.05	10.07	9.92	10.78	10.4	11.99
TC0300011200.hg.1	-7.02	T	TKT	transketolase	Multiple_Complex	8.45	1.43e-07	5.76e-05	Intron Retention	0.42	T	14.03	13.45	11.24	10.84	11.92	11.27	14.07
TC0600011372.hg.1	-2.6	T	PPP1R10	protein phosphatase 1, regulatory subunit 10	Multiple_Complex	3.56	0.0013	0.0391	Intron Retention	0.42	T	10.91	10.56	8.89	9.4	9.51	9.63	11.06
TC0500008736.hg.1	34.18	T	TGFBI	transforming growth factor, beta-induced, 68kDa	Multiple_Complex	-12.79	2.32e-06	0.0005	Intron Retention	0.42	T	14.4	14.96	19.33	19.31	19.71	19.53	13.62
TC1400009186.hg.1	7.35	T	ERO1A	endoplasmic reticulum oxidoreductase alpha	Multiple_Complex	-16.64	3.56e-06	0.0007	Intron Retention	0.42	T	14.24	14.83	16.94	17.37	18.19	18.02	15.17
TC1700012218.hg.1	-14.31	T	SARM1	sterile alpha and TIR motif containing 1	Multiple_Complex	22.1	8.39e-12	2.35e-08	Intron Retention	0.42	T	11.86	10.62	7.39	7.21	9.01	8.71	11.97
TC1600009077.hg.1	-1.64	T	RPS2; SNORA64; SNORA10	ribosomal protein S2; small nucleolar RNA, H/ACA box 64; small nucleolar RNA, H/ACA box 10	Multiple_Complex	-3.11	6.07e-07	0.0002	Intron Retention	0.42	T	18.89	18.45	18.14	17.78	17.67	17.03	18.45
TC1700006709.hg.1	11.43	T	XAF1	XIAP associated factor 1	Multiple_Complex	6.39	1.78e-06	0.0004	Alternative 5' Donor Site	0.42	T	6.7	7.68	9.54	10.6	9.79	11.72	6.72
TC0300009782.hg.1	-1.02	T	EIF4A2; SNORA63; SNORD2; SNORA4; SNORA81; MIR1248	eukaryotic translation initiation factor 4A2; small nucleolar RNA, H/ACA box 63; small nucleolar RNA, C/D box 2; small nucleolar RNA, H/ACA box 4; small nucleolar RNA, H/ACA box 81; microRNA 1248	Multiple_Complex	-4.35	0.0005	0.0228	Intron Retention	0.41	T	13.58	12.98	14.03	11.49	14.91	12.7	13.38
TC1000008452.hg.1	-1.68	T	BTAF1	BTAF1 RNA polymerase II, B-TFIID transcription factor-associated, 170kDa	Multiple_Complex	3.72	0.001	0.0335	Intron Retention	0.41	T	9.86	10.38	9.38	9.62	9.55	10.29	10.27
TC0100013796.hg.1	-2.68	T	PABPC4	poly(A) binding protein, cytoplasmic 4 (inducible form)	Multiple_Complex	3.68	0.0015	0.0437	Intron Retention	0.41	T	11.2	12.22	9.96	8.43	11.17	9.51	11.13
TC1600007449.hg.1	-2.9	T	SLX1A; SLX1B; SLX1A-SULT1A3; SLX1B-SULT1A4; SULT1A3	SLX1 homolog A, structure-specific endonuclease subunit; SLX1 homolog B, structure-specific endonuclease subunit; SLX1A-SULT1A3 readthrough (NMD candidate); SLX1B-SULT1A4 readthrough (NMD candidate); sulfotransferase family 1A member 3	Multiple_Complex	3.56	0.0016	0.0447	Intron Retention	0.41	T	14.11	13.22	12.31	12.33	11.95	11.9	13.65
TC1100007394.hg.1	-5.22	T	CD82	CD82 molecule	Multiple_Complex	3.9	6.79e-06	0.0011	Intron Retention	0.41	T	11.66	11.45	9.3	9.34	7.98	10.34	12.12
TC0200015869.hg.1	-1.95	T	AP1S3	adaptor-related protein complex 1 sigma 3 subunit	Multiple_Complex	5.08	0.0002	0.0135	Intron Retention	0.41	T	13.14	13.58	11.29	12.63	11.56	13.47	13.12
TC0200015463.hg.1	-4.36	T	WDR12	WD repeat domain 12	Multiple_Complex	6.97	1.08e-06	0.0003	Intron Retention	0.41	T	9.7	9.46	6.65	6.41	8.11	7.97	9
TC1400009066.hg.1	1.27	T	MIS18BP1	MIS18 binding protein 1	Multiple_Complex	8.54	0.0014	0.0427	Intron Retention	0.41	T	9.59	10.72	8.47	10.1	9.82	10.1	9.73
TC0100007936.hg.1	-7.58	T	MFSD2A	major facilitator superfamily domain containing 2A	Multiple_Complex	7.99	9.11e-09	6.81e-06	Intron Retention	0.41	T	12.01	12.12	8.84	9.11	9.13	9.18	12.06
TC1700010682.hg.1	9.1	T	KRT17	keratin 17, type I	Multiple_Complex	47.44	8.52e-08	3.81e-05	Alternative 5' Donor Site	0.41	T	7.73	8.09	11.8	11.38	10.56	10.51	7.83
TC1900011781.hg.1	-6.59	T	PRMT1	protein arginine methyltransferase 1	Multiple_Complex	4.75	4.08e-07	0.0001	Intron Retention	0.41	T	13.9	14.35	12.43	11.23	11.11	11.24	13.54
TC0100010123.hg.1	-6.75	T	FDPS	farnesyl diphosphate synthase	Multiple_Complex	6.37	5.61e-06	0.0009	Intron Retention	0.41	T	14.9	15	12.22	11.6	12.05	12.41	14.6
TC2000006823.hg.1	1.52	T	ZNF133	zinc finger protein 133	Multiple_Complex	-3.97	0.0008	0.0298	Intron Retention	0.41	T	6.55	6.84	6.92	7.09	7.2	7.51	5.61
TC1600011446.hg.1	-2.23	T	SPG7	spastic paraplegia 7 (pure and complicated autosomal recessive)	Multiple_Complex	5.86	2.49e-05	0.0027	Intron Retention	0.41	T	6.79	6.95	6	5.95	5.48	5.39	5.9
TC0900011215.hg.1	16.3	T	yusuro	Transcript Identified by AceView	NonCoding	-4.39	0.0003	0.0164	Intron Retention	0.41	T	7.6	5.65	12.57	10.75	11.47	10.82	7.12
TC0200011121.hg.1	1.08	T	INPP5D	inositol polyphosphate-5-phosphatase D	Multiple_Complex	-7.52	1.82e-05	0.0022	Cassette Exon	0.41	T	8.52	7.83	7.94	7.9	7.96	6.84	7.82
TC0800012147.hg.1	-2.65	T	TSTA3	tissue specific transplantation antigen P35B	Multiple_Complex	3.94	0.0009	0.0317	Intron Retention	0.41	T	13.94	13.83	12.58	12.79	11.89	12.34	13.39
TC0500007044.hg.1	-18.97	T	CDH6	cadherin 6, type 2, K-cadherin (fetal kidney)	Multiple_Complex	18.78	1.08e-07	4.6e-05	Cassette Exon	0.41	T	10.44	13.28	6.65	6.87	7.64	8.73	11.35
TC1600007448.hg.1	-2.62	T	CORO1A	coronin, actin binding protein, 1A	Multiple_Complex	3.5	6.74e-05	0.0055	Intron Retention	0.41	T	8.25	9.23	7.09	7.34	6.07	6.49	8.06
TC1500010006.hg.1	7.83	T	STRA6	stimulated by retinoic acid 6	Multiple_Complex	-5.82	3.73e-07	0.0001	Intron Retention	0.41	T	4.49	4.78	6.52	8.22	7.19	8.51	4.7
TC1000007761.hg.1	-1.14	T	ARID5B	AT rich interactive domain 5B (MRF1-like)	Multiple_Complex	-18.97	1.73e-13	1.11e-09	Cassette Exon	0.41	T	13.61	12.77	13.05	12.9	14.25	13.58	14.05
TC1000007081.hg.1	-1.98	T	PDSS1	prenyl (decaprenyl) diphosphate synthase, subunit 1	Multiple_Complex	5.09	0.0006	0.024	Intron Retention	0.41	T	7.04	9.33	5.85	5.04	6.07	6.81	6.84
TC1700010199.hg.1	-6.97	T	PIGS	phosphatidylinositol glycan anchor biosynthesis class S	Multiple_Complex	4.52	4.09e-05	0.0039	Intron Retention	0.41	T	13.69	13.53	10.91	10.82	10.68	12.07	13.62
TC0700010472.hg.1	-2.13	T	TRA2A	transformer 2 alpha homolog (Drosophila)	Multiple_Complex	4.02	0.0003	0.0167	Intron Retention	0.41	T	10.74	12.33	8.99	10.1	10.45	11.31	11.25
TC1900009820.hg.1	-2.78	T	DDX39A	DEAD (Asp-Glu-Ala-Asp) box polypeptide 39A	Multiple_Complex	3.53	0.0017	0.0477	Intron Retention	0.41	T	8.48	8.97	6.54	7.02	6.9	7.78	7.62
TC0200010643.hg.1	-2.03	T	RPE	ribulose-5-phosphate-3-epimerase	Multiple_Complex	5.89	0.0011	0.0351	Intron Retention	0.41	T	10.38	11.3	9.72	9.74	9.78	10.19	10.71
TC1900009076.hg.1	-7.42	T	PLPP2	phospholipid phosphatase 2	Multiple_Complex	4.43	1.79e-05	0.0022	Intron Retention	0.41	T	13.46	12.82	11.18	10	10.57	10.6	13.49
TC1900010696.hg.1	-3.38	T	AKT2	v-akt murine thymoma viral oncogene homolog 2	Multiple_Complex	4.45	0.0017	0.0466	Intron Retention	0.41	T	11.63	11.59	10.16	9.03	9.63	10.09	11.2
TC0600007701.hg.1	3.82	T	PHF1	PHD finger protein 1	Multiple_Complex	-3.74	0.001	0.0336	Intron Retention	0.4	T	8.27	7.24	10.83	8.32	10.84	8.7	7.77
TC1700008178.hg.1	-6.79	T	ATP5G1	ATP synthase, H+ transporting, mitochondrial Fo complex subunit C1 (subunit 9)	Multiple_Complex	6.01	0.0005	0.0208	Intron Retention	0.4	T	16.67	16.91	13.68	14.35	13.1	14.25	16.54
TC1600011486.hg.1	1.06	T			NonCoding	11.2	5.49e-05	0.0048	Intron Retention	0.4	T	5.56	5.53	5.73	5.49	5.46	5.89	5.36
TC0400011168.hg.1	-2.74	T	HNRNPD	heterogeneous nuclear ribonucleoprotein D	Multiple_Complex	3.59	0.001	0.0332	Intron Retention	0.4	T	15.25	16.07	13.3	13.83	13.87	14.18	14.88
TC0X00009707.hg.1	2.42	T	MAGED4; MAGED4B; SNORA11D; SNORA11E	melanoma antigen family D4; melanoma antigen family D4B; small nucleolar RNA, H/ACA box 11D; small nucleolar RNA, H/ACA box 11E	Multiple_Complex	-3.64	0.0001	0.0086	Intron Retention	0.4	T	4.94	4.51	5.42	5.06	6.41	6.2	4.51
TC1200011870.hg.1	-4.84	T	KCTD10	potassium channel tetramerization domain containing 10	Multiple_Complex	6.25	2.78e-06	0.0006	Intron Retention	0.4	T	12.36	11.48	9.6	9.57	10.33	10.73	12.23
TC0300011019.hg.1	-3.01	T	PLXNB1	plexin B1	Multiple_Complex	3.5	1.57e-06	0.0004	Intron Retention	0.4	T	6.58	5.98	4.46	4.91	4.94	4.97	6.95
TC0500010599.hg.1	-7.76	T	OXCT1	3-oxoacid CoA-transferase 1	Multiple_Complex	13.28	3.42e-06	0.0006	Intron Retention	0.4	T	9.59	11.11	5.16	7.61	6.08	7.77	9.8
TC1200011519.hg.1	-1.41	T	EEA1	early endosome antigen 1	Multiple_Complex	3.41	0.0018	0.0489	Intron Retention	0.4	T	11.82	12.3	11.22	11.76	11.56	12.28	12.18
TC1900008084.hg.1	-4.42	T	PSMC4	proteasome 26S subunit, ATPase 4	Multiple_Complex	6.87	4.51e-05	0.0042	Intron Retention	0.4	T	12.39	13.13	10.09	10.47	9.82	10.91	11.87
TC0X00008668.hg.1	-3.15	T	FMR1	fragile X mental retardation 1	Multiple_Complex	3.56	0.0015	0.0435	Intron Retention	0.4	T	13.36	12.85	11.15	11.17	12.59	12.06	13.52
TC1100011930.hg.1	-3.19	T	CHORDC1	cysteine and histidine rich domain containing 1	Multiple_Complex	6.27	0.0002	0.0112	Intron Retention	0.4	T	12.4	14.14	11.36	10.55	12.07	11.55	13.02
TC1400008229.hg.1	1.13	T	MEG3; MIR770	maternally expressed 3 (non-protein coding); microRNA 770	Multiple_Complex	-5.29	2.27e-07	8.27e-05	Intron Retention	0.4	T	7.65	7.35	7.7	7.58	7.49	7.49	7.1
TC0700006529.hg.1	-4.73	T	ELFN1	extracellular leucine-rich repeat and fibronectin type III domain containing 1	Multiple_Complex	3.87	2.95e-06	0.0006	Intron Retention	0.4	T	11.87	11.43	9.14	9.45	9.9	9.94	12.38
TC1900009752.hg.1	-8.31	T	PRDX2	peroxiredoxin 2	Multiple_Complex	7.74	1.82e-10	2.82e-07	Alternative 5' Donor Site	0.4	T	11.16	10.77	7.44	7.72	7.64	7.75	10.3
TC1600010765.hg.1	-2.22	T	COG4	component of oligomeric golgi complex 4	Multiple_Complex	3.45	0.0006	0.0243	Intron Retention	0.4	T	8.28	8.64	7.79	6.32	6.8	7.6	8.13
TC2200008036.hg.1	2.27	T	USP41	ubiquitin specific peptidase 41	Multiple_Complex	-4.29	0.001	0.0348	Intron Retention	0.4	T	5.84	5.83	6.64	7.24	7.04	8.46	4.31
TC0900006937.hg.1	-8.14	T	ACO1	aconitase 1, soluble	Multiple_Complex	5.89	0.0002	0.0101	Intron Retention	0.4	T	15.96	15.45	12.92	12.92	12.97	13.51	16.46
TC0100007659.hg.1	-1.16	T	KHDRBS1	KH domain containing, RNA binding, signal transduction associated 1	Multiple_Complex	4.17	0.0003	0.0148	Cassette Exon	0.4	T	12.23	12.9	12.35	11.15	12.61	11.72	12.05
TC0700013509.hg.1	-2.05	T	DAGLB	diacylglycerol lipase, beta	Multiple_Complex	3.53	0.0016	0.0461	Intron Retention	0.4	T	14.67	15.38	13.77	14.05	13.26	14.18	14.9
TC0800010138.hg.1	-5.31	T	RAB11FIP1	RAB11 family interacting protein 1 (class I)	Multiple_Complex	3.85	0.0011	0.0368	Intron Retention	0.4	T	13.1	12.52	10.4	9.72	10.88	11.55	13.46
TC1200008795.hg.1	-2.01	T	ACACB	acetyl-CoA carboxylase beta	Multiple_Complex	5.18	0.0017	0.0465	Intron Retention	0.4	T	6.65	6.83	5.59	5.2	5.74	6.06	6.58
TC0100009428.hg.1	-8.16	T	DDX20	DEAD (Asp-Glu-Ala-Asp) box polypeptide 20	Multiple_Complex	4.78	5.42e-05	0.0047	Intron Retention	0.4	T	12.6	13.32	9.73	9.77	9.64	10.13	12.75
TC0700007986.hg.1	-2.75	T	WBSCR22	Williams Beuren syndrome chromosome region 22	Multiple_Complex	5.61	4.22e-06	0.0008	Intron Retention	0.4	T	11.35	12.11	9.62	9.82	10.07	10.35	10.89
TC1200012202.hg.1	-3.55	T	ANAPC5	anaphase promoting complex subunit 5	Multiple_Complex	4.64	0.0006	0.0235	Intron Retention	0.4	T	10.84	11.62	8.88	8.88	9.53	10.21	11.03
TC0100008697.hg.1	-8.73	T	CTH	cystathionine gamma-lyase	Multiple_Complex	13.73	3.49e-07	0.0001	Intron Retention	0.39	T	8.38	9.17	5.17	5.91	5.59	5.5	8.62
TC0100013619.hg.1	-2.42	T	ZBTB8OS	zinc finger and BTB domain containing 8 opposite strand	Multiple_Complex	4.44	0.0008	0.0286	Intron Retention	0.39	T	9.3	9.59	8.09	7.14	8.47	8.12	9.5
TC0100009837.hg.1	-5.38	T	PDE4DIP	phosphodiesterase 4D interacting protein	Multiple_Complex	3.65	6.55e-05	0.0054	Intron Retention	0.39	T	8.04	7	5.7	5.49	5.13	6.01	8
TC0500007729.hg.1	-8.61	T	MCCC2	methylcrotonoyl-CoA carboxylase 2	Multiple_Complex	9.43	6.42e-06	0.001	Intron Retention	0.39	T	14.11	14.79	10.78	11.46	11.26	11.93	14.48
TC1600007116.hg.1	-1.18	T	IQCK	IQ motif containing K	Multiple_Complex	3.59	0.0009	0.0312	Intron Retention	0.39	T	12.95	12.81	13.02	11.71	12.89	12.31	12.63
TC2100007198.hg.1	-1.35	T	BACE2	beta-site APP-cleaving enzyme 2	Multiple_Complex	4.14	0.001	0.0347	Intron Retention	0.39	T	13	12.58	12.94	10.71	12.3	12.17	12.78
TC1900008019.hg.1	-2.82	T	EIF3K	eukaryotic translation initiation factor 3, subunit K	Multiple_Complex	3.42	0.0012	0.0373	Intron Retention	0.39	T	15.93	16.29	14.84	14.8	13.97	14.19	15.69
TC0800012270.hg.1	1.16	T	FAM66D	family with sequence similarity 66, member D	NonCoding	3.33	0.0001	0.0093	Intron Retention	0.39	T	6.13	5.99	6.79	6.32	6.14	6.36	6.69
TC0100013700.hg.1	-6.7	T	CLSPN	claspin	Multiple_Complex	6.8	0.0003	0.0168	Intron Retention	0.39	T	8.25	10.83	5.83	5.59	5.26	6.73	8.57
TC0800012001.hg.1	-1.66	T	PTK2	protein tyrosine kinase 2	Multiple_Complex	3.36	0.0016	0.0463	Intron Retention	0.39	T	11.81	11.97	10.99	11.24	11.77	11.29	12.17
TC1900011981.hg.1	-2.66	T	ERCC2	excision repair cross-complementation group 2	Multiple_Complex	3.44	0.0009	0.0313	Intron Retention	0.39	T	11.79	11.25	10.24	10.2	9.03	9.63	11.02
TC1700007890.hg.1	-5.02	T	ATP6V0A1; MIR5010	ATPase, H+ transporting, lysosomal V0 subunit a1; microRNA 5010	Multiple_Complex	5.76	3.49e-07	0.0001	Intron Retention	0.39	T	13.44	12.06	10.65	9.83	11.32	11.34	13.2
TC1100009165.hg.1	-1.56	T	RP11-109L13.1		Multiple_Complex	-9.63	3.6e-07	0.0001	Alternative 3' Acceptor Site	0.39	T	9.52	10.03	9.23	9.06	9.1	10.33	9.77
TC1900009431.hg.1	-2.41	T	SLC25A23	solute carrier family 25 (mitochondrial carrier; phosphate carrier), member 23	Multiple_Complex	6.09	0.0015	0.0435	Intron Retention	0.39	T	9.15	9.03	6.98	7.28	8.28	8.59	8.56
TC0200015773.hg.1	4.9	T	PTPRN	protein tyrosine phosphatase, receptor type, N	Multiple_Complex	-3.58	1.63e-06	0.0004	Intron Retention	0.39	T	7.38	6.68	8.89	8.47	9.18	9.55	6.42
TC0100018331.hg.1	-1.25	T			NonCoding	4.76	0.0004	0.0187	Intron Retention	0.39	T	4.44	4.01	4.2	3.95	4.35	3.9	4.63
TC1900008372.hg.1	-3.18	T	PPP5C	protein phosphatase 5, catalytic subunit	Multiple_Complex	3.51	7.56e-05	0.006	Intron Retention	0.39	T	12.51	12.98	10.95	10.79	10.91	10.72	12.06
TC1900006819.hg.1	3.17	T	TRIP10	thyroid hormone receptor interactor 10	Multiple_Complex	-4.4	7.56e-05	0.006	Intron Retention	0.39	T	11.5	11.76	13.81	13.03	13.31	12.77	11.32
TC0300010672.hg.1	-3.11	T	UBP1	upstream binding protein 1 (LBP-1a)	Multiple_Complex	4.11	0.0002	0.0109	Intron Retention	0.39	T	8.02	8.11	5.1	6.24	7.35	6.69	8.09
TC0700010406.hg.1	1.48	T			NonCoding	-92.74	0.0002	0.0126	Intron Retention	0.39	T	6.06	5.46	7.07	5.05	7.1	6	5.91
TC1800006589.hg.1	5.53	T	PTPRM	protein tyrosine phosphatase, receptor type, M	Multiple_Complex	-7.05	1.69e-06	0.0004	Intron Retention	0.39	T	10.34	9.28	12.74	11.93	12.88	12.69	10.69
TC0100011940.hg.1	-3.1	T	COG2	component of oligomeric golgi complex 2	Multiple_Complex	5.66	0.0011	0.035	Intron Retention	0.39	T	8.27	8.43	6.55	5.13	7.78	6.9	8.34
TC2200009259.hg.1	2.01	T	SMTN	smoothelin	Multiple_Complex	4.75	3.67e-07	0.0001	Cassette Exon	0.39	T	7.39	8.16	8.28	9.19	8.12	9.04	7.61
TC0500007050.hg.1	-7.38	T	PDZD2	PDZ domain containing 2	Multiple_Complex	9.13	5.22e-06	0.0009	Intron Retention	0.39	T	11.55	11.44	7.59	8.89	8.39	10.66	12.2
TC1900011860.hg.1	-1.55	T	DNMT1	DNA (cytosine-5-)-methyltransferase 1	Multiple_Complex	-6.04	4.96e-06	0.0009	Alternative 3' Acceptor Site	0.39	T	7.07	8.27	6.05	6.82	5.95	6.77	6.99
TC0100007980.hg.1	-5.82	T	CTPS1	CTP synthase 1	Multiple_Complex	7.3	2.05e-06	0.0004	Intron Retention	0.39	T	8.62	10.68	5.3	6.68	5.71	6.65	8.7
TC0200010239.hg.1	-1.12	T	COL3A1; MIR3606	collagen, type III, alpha 1; microRNA 3606	Multiple_Complex	-9.52	6.96e-06	0.0011	Alternative 5' Donor Site	0.39	T	6.43	5.16	5.71	6.33	6.46	5.94	6.2
TC1900011795.hg.1	-2.11	T	NDUFA3	NADH dehydrogenase (ubiquinone) 1 alpha subcomplex, 3, 9kDa	Multiple_Complex	4.24	0.0002	0.0108	Intron Retention	0.39	T	15.82	15.94	14.38	14.97	14.54	15.05	15.68
TC0700012115.hg.1	-3.76	T	NAPEPLD	N-acyl phosphatidylethanolamine phospholipase D	Multiple_Complex	4.65	0.0008	0.0288	Intron Retention	0.39	T	6.88	7.9	5.47	4.62	4.48	5.87	7.07
TC1000011190.hg.1	-2.12	T	SFTPD	surfactant protein D	Coding	-6.54	2.88e-09	2.73e-06	Alternative 5' Donor Site	0.39	T	8.22	7.54	6.22	7.08	6.9	6.65	7.82
TC0700010538.hg.1	-2.64	T	HNRNPA2B1	heterogeneous nuclear ribonucleoprotein A2/B1	Multiple_Complex	3.1	0.0004	0.0172	Intron Retention	0.39	T	15.5	16.64	13.04	14.59	13.51	15.8	15.53
TC1600009731.hg.1	-2.51	T	COG7	component of oligomeric golgi complex 7	Multiple_Complex	3.37	2.28e-05	0.0026	Intron Retention	0.39	T	10.39	9.92	8.8	7.37	9.05	9.4	10.86
TC0100012687.hg.1	-3.02	T	NOL9	nucleolar protein 9	Multiple_Complex	4.2	0.0015	0.0446	Alternative 5' Donor Site	0.39	T	9.89	10.35	8.01	7.68	9.3	8.47	9.78
TC0X00011211.hg.1	-3.95	T	G6PD	glucose-6-phosphate dehydrogenase	Multiple_Complex	4.94	1.06e-05	0.0015	Alternative 3' Acceptor Site	0.39	T	15.14	14.65	13.31	12.47	13.13	12.63	14.83
TC1900010597.hg.1	-2.29	T	YIF1B	Yip1 interacting factor homolog B (S. cerevisiae)	Multiple_Complex	3.34	0.0008	0.0287	Intron Retention	0.39	T	11.53	11.74	10.53	10.45	8.97	10.34	10.42
TC0500008890.hg.1	-1.23	T	PCDHGC3; PCDHGA12; PCDHGB4; PCDHGA8; PCDHGA1; PCDHGA10; PCDHGA11; PCDHGA2; PCDHGA3; PCDHGA4; PCDHGA5; PCDHGA6; PCDHGA7; PCDHGA9; PCDHGB1; PCDHGB2; PCDHGB3; PCDHGB5; PCDHGB6; PCDHGB7; PCDHGC4; PCDHGC5	protocadherin gamma subfamily C, 3; protocadherin gamma subfamily A, 12; protocadherin gamma subfamily B, 4; protocadherin gamma subfamily A, 8; protocadherin gamma subfamily A, 1; protocadherin gamma subfamily A, 10; protocadherin gamma subfamily A, 11; protocadherin gamma subfamily A, 2; protocadherin gamma subfamily A, 3; protocadherin gamma subfamily A, 4; protocadherin gamma subfamily A, 5; …	Multiple_Complex	-3.36	0.0013	0.0394	Intron Retention	0.39	T	5.42	5.61	4.62	5.16	6.04	5.51	6.13
TC1900008343.hg.1	-2.87	T	QPCTL	glutaminyl-peptide cyclotransferase-like	Multiple_Complex	5	9.61e-05	0.0071	Intron Retention	0.38	T	7.61	7.48	6.02	6.17	5.91	6.02	6.67
TC0100008023.hg.1	-2.31	T	PPIH	peptidylprolyl isomerase H (cyclophilin H)	Multiple_Complex	6.34	1.9e-05	0.0023	Intron Retention	0.38	T	9.17	10.03	7.7	7.49	8.28	8.61	8.87
TC1500010659.hg.1	-4.48	T	SNRPA1	small nuclear ribonucleoprotein polypeptide A	Multiple_Complex	4	4.37e-07	0.0001	Cassette Exon	0.38	T	14.53	15.44	12.23	12.38	13.44	12.65	14
TC1100011032.hg.1	-6.63	T	CYB561A3	cytochrome b561 family, member A3	Multiple_Complex	6.71	2.55e-06	0.0005	Intron Retention	0.38	T	11.41	11.55	8.46	8.59	8.76	8.79	11.17
TC0600011870.hg.1	-8.62	T	DNPH1	2-deoxynucleoside 5-phosphate N-hydrolase 1	Multiple_Complex	7.05	1.99e-06	0.0004	Intron Retention	0.38	T	11.68	10.66	8.59	7.95	8	8.21	11.23
TC0100012272.hg.1	-1.78	T	CNST	consortin, connexin sorting protein	Multiple_Complex	3.31	0.0012	0.0377	Intron Retention	0.38	T	7.8	7.6	6.54	6.1	7.49	7.55	7.95
TC1200007687.hg.1	-2.59	T	EIF4B	eukaryotic translation initiation factor 4B	Multiple_Complex	9.38	1.8e-08	1.17e-05	Alternative 3' Acceptor Site	0.38	T	17.05	16.73	16.06	14.54	16.96	15.32	17.48
TC1100011258.hg.1	-1.93	T	FIBP	fibroblast growth factor (acidic) intracellular binding protein	Multiple_Complex	3.34	0.0006	0.0244	Intron Retention	0.38	T	11.7	11.35	10.3	10.21	10.36	10.49	10.55
TC0X00008514.hg.1	-5.6	T	DDX26B	DEAD/H (Asp-Glu-Ala-Asp/His) box polypeptide 26B	Multiple_Complex	5.33	0.0006	0.0255	Intron Retention	0.38	T	8.02	8.04	5.26	4.83	5.77	6.53	8.51
TC1700012337.hg.1	-1.36	T	P2RX5	purinergic receptor P2X, ligand gated ion channel, 5	Multiple_Complex	-4.12	3.63e-09	3.26e-06	Cassette Exon	0.38	T	6.64	7.32	6.06	6.29	6.09	6.27	6.45
TC1300009799.hg.1	-3.71	T	CARS2	cysteinyl-tRNA synthetase 2, mitochondrial (putative)	Multiple_Complex	5.42	0.0002	0.0119	Intron Retention	0.38	T	9.89	9.69	7.9	7.34	8.26	7.58	9.22
TC2200009262.hg.1	-3.12	T	EIF3L	eukaryotic translation initiation factor 3, subunit L	Multiple_Complex	6.4	7.75e-06	0.0012	Alternative 5' Donor Site	0.38	T	13.83	13.66	12.13	10.96	12.84	12.15	13.94
TC1500010369.hg.1	-2.81	T	MFGE8	milk fat globule-EGF factor 8 protein	Multiple_Complex	4.12	0.0004	0.0191	Intron Retention	0.38	T	11.95	11.69	10.46	9.54	10.66	10.41	12.36
TC0600014266.hg.1	8.01	T	TNXB	tenascin XB	Multiple_Complex	-6.35	2.97e-09	2.78e-06	Intron Retention	0.38	T	4.7	4.62	7.42	5.92	8.02	7.48	4.46
TC0200012066.hg.1	-2.75	T	SLC5A6	solute carrier family 5 (sodium/multivitamin and iodide cotransporter), member 6	Multiple_Complex	4.54	6.45e-05	0.0054	Alternative 3' Acceptor Site	0.38	T	7.08	8.52	6.59	5.85	6.92	6.31	7.98
TC1100008024.hg.1	1.06	T	MALAT1	metastasis associated lung adenocarcinoma transcript 1 (non-protein coding)	Multiple_Complex	7.73	0.0004	0.0184	Intron Retention	0.38	T	19.77	19.66	19.6	19.79	19.79	19.85	19.71
TC2200009182.hg.1	2.97	T	DUXAP8	double homeobox A pseudogene 8	Multiple_Complex	3.46	0.0002	0.0119	Mutually Exclusive Exons	0.38	T	6.03	6.32	8.03	7.25	8.3	7.34	6.13
TC0300013736.hg.1	-2.01	T	DLG1	discs, large homolog 1 (Drosophila)	Multiple_Complex	3.37	6.63e-05	0.0055	Intron Retention	0.38	T	16.74	17.07	15.16	16.75	15.45	16.99	17.13
TC1200012267.hg.1	-2.56	T	SBNO1; MIR8072	strawberry notch homolog 1 (Drosophila); microRNA 8072	Multiple_Complex	3.43	0.0017	0.0478	Intron Retention	0.38	T	10.53	11.01	9.38	8.73	10.24	9.9	11.22
TC1400007761.hg.1	-3.46	T	AHSA1	AHA1, activator of heat shock 90kDa protein ATPase homolog 1 (yeast)	Multiple_Complex	5.21	2.07e-05	0.0024	Cassette Exon	0.38	T	14.56	15.36	12.6	12.39	13.12	12.87	14.5
TC0900008463.hg.1	-2.45	T	HSDL2	hydroxysteroid dehydrogenase like 2	Multiple_Complex	5.15	0.0007	0.0262	Intron Retention	0.38	T	11.79	12.11	10.59	9.4	10.84	11.09	12.13
TC1600010475.hg.1	-3.66	T	CFAP20	cilia and flagella associated protein 20	Multiple_Complex	3.4	0.0001	0.0083	Intron Retention	0.38	T	13.31	13.75	11.39	11.11	11.43	11.53	13.3
TC0600014267.hg.1	-3.02	T	ATF6B	activating transcription factor 6 beta	Multiple_Complex	3.75	0.0004	0.0191	Intron Retention	0.38	T	12.37	12.18	11.49	10.52	10.43	11.04	12.81
TC1700012437.hg.1	-4.68	T	SRSF1	serine/arginine-rich splicing factor 1	Multiple_Complex	5.1	0.0005	0.0208	Intron Retention	0.38	T	14.39	15.33	12.03	12.86	12.35	13.24	14.82
TC1900009443.hg.1	-3.23	T	C3	complement component 3	Multiple_Complex	3.41	0.0014	0.0428	Intron Retention	0.38	T	17.34	15.76	15.77	14.24	17.08	15.46	17.83
TC0900009606.hg.1	-8.05	T	BNC2	basonuclin 2	Multiple_Complex	7.51	1e-10	1.74e-07	Cassette Exon	0.38	T	10.33	10.58	8.1	6.45	7.72	7.34	11.55
TC1000009536.hg.1	-11.75	T	IDI1	isopentenyl-diphosphate delta isomerase 1	Multiple_Complex	4.97	0.0001	0.0078	Intron Retention	0.38	T	13.5	14.33	9.52	9.98	10.88	10.92	13.94
TC1600011292.hg.1	-4.69	T	FANCA	Fanconi anemia complementation group A	Multiple_Complex	6.35	0.0011	0.0368	Intron Retention	0.38	T	8.59	9.9	5.7	7.49	5.53	7.02	8.68
TC0600008109.hg.1	9.57	T	VEGFA	vascular endothelial growth factor A	Multiple_Complex	-12.32	1.24e-06	0.0003	Intron Retention	0.38	T	11.86	10.56	15.16	15.05	14.97	14.79	11.65
TC1600009074.hg.1	-4.35	T	MSRB1	methionine sulfoxide reductase B1	Multiple_Complex	3.8	0.0002	0.0123	Intron Retention	0.38	T	11.13	12.17	9.78	8.95	9.27	9.48	11.43
TC1200008669.hg.1	-2.78	T	TDG	thymine DNA glycosylase	Multiple_Complex	7.32	1.06e-06	0.0003	Alternative 3' Acceptor Site	0.38	T	8.81	10.03	7.89	7.22	8.36	7.64	9.18
TC1600010599.hg.1	-2.51	T	NAE1	NEDD8 activating enzyme E1 subunit 1	Multiple_Complex	5.35	9.73e-05	0.0072	Intron Retention	0.38	T	11.44	12.78	11.42	10.42	11.08	9.63	11.98
TC1000008713.hg.1	-2.93	T	NOLC1	nucleolar and coiled-body phosphoprotein 1	Multiple_Complex	3.33	0.0004	0.0197	Intron Retention	0.38	T	11.04	12.99	9.87	9.76	10.4	10.2	11.53
TC0800009242.hg.1	-3.62	T	HGH1	HGH1 homolog	Multiple_Complex	4.43	0.0005	0.0227	Intron Retention	0.38	T	9.17	9.84	7.5	7.19	7.65	6.97	8.58
TC1200010516.hg.1	1.21	T	SLC38A1	solute carrier family 38, member 1	Multiple_Complex	3.35	0.0009	0.0327	Intron Retention	0.38	T	15.75	15.04	16.04	14.96	16.74	15.96	16.38
TC1400006732.hg.1	-2.27	T	GMPR2	guanosine monophosphate reductase 2	Multiple_Complex	4.79	2.77e-05	0.0029	Intron Retention	0.38	T	11.47	11.13	10.33	9.98	10.95	10.33	11.84
TC0100010310.hg.1	69.71	T	SLAMF7	SLAM family member 7	Multiple_Complex	-20.17	2.9e-09	2.74e-06	Intron Retention	0.37	T	5.73	5.76	12.34	11.61	14.01	11.34	5.56
TC0900009929.hg.1	-2.15	T	VCP	valosin containing protein	Multiple_Complex	3.26	3.83e-05	0.0037	Intron Retention	0.37	T	14.77	15.33	13.8	12.95	13.62	13.77	14.87
TC1500009597.hg.1	16.86	T	MYO1E	myosin IE	Multiple_Complex	-17.03	1.19e-08	8.43e-06	Intron Retention	0.37	T	5.63	6.27	9.01	8.96	10.23	11.31	4.97
TC1000007990.hg.1	14.14	T	DDIT4	DNA damage inducible transcript 4	Multiple_Complex	-10.65	1.5e-06	0.0004	Intron Retention	0.37	T	9.91	9.5	13.83	13.83	12.43	13.52	9.9
TC1100008409.hg.1	-25.11	T	PPME1	protein phosphatase methylesterase 1	Multiple_Complex	8.89	2e-09	2.01e-06	Intron Retention	0.37	T	17.16	17.48	12.62	12.42	12.3	12.88	17.2
TC0500010203.hg.1	10.86	T	MYO10	myosin X	Multiple_Complex	-6.9	0.0004	0.0193	Intron Retention	0.37	T	8.39	8.74	10.94	11.94	12.44	13.21	9.05
TC1100013093.hg.1	-18.95	T	BCO2; RPS12P21	beta-carotene oxygenase 2; ribosomal protein S12 pseudogene 21	Multiple_Complex	5.82	3.14e-05	0.0032	Intron Retention	0.37	T	9.77	8.07	5.02	4.6	6.04	5.83	10.46
TC1800007411.hg.1	1.94	T	NEDD4L	neural precursor cell expressed, developmentally down-regulated 4-like, E3 ubiquitin protein ligase	Multiple_Complex	-7.46	3.98e-06	0.0007	Cassette Exon	0.37	T	14.12	13.97	15.71	15.21	14.9	14.98	14.19
TC1200007505.hg.1	-3.47	T	PFKM	phosphofructokinase, muscle	Multiple_Complex	3.37	6.1e-06	0.001	Intron Retention	0.37	T	11.13	10.83	8.96	9.38	9.74	9.26	11.39
TC0200013298.hg.1	-21.73	T	ST3GAL5	ST3 beta-galactoside alpha-2,3-sialyltransferase 5	Multiple_Complex	5.08	0.0004	0.0174	Intron Retention	0.37	T	12.66	11.8	7.39	7.91	8.56	8.81	12.62
TC0200013916.hg.1	49.82	T	IL1B	interleukin 1 beta	Multiple_Complex	-26.06	7.11e-10	8.71e-07	Intron Retention	0.37	T	9.86	10.04	16.93	15.31	15.72	15.66	8.93
TC0300013684.hg.1	-29.81	T	TFRC	transferrin receptor	Multiple_Complex	31.86	3.21e-08	1.82e-05	Intron Retention	0.37	T	15.97	16.83	9.85	11.88	11.86	12.99	17.04
TC0X00008205.hg.1	1	T	saya	Transcript Identified by AceView	NonCoding	5.37	0.0004	0.0198	Intron Retention	0.37	T	3.83	4.1	3.53	4.08	4.08	3.53	3.78
TC0200009978.hg.1	12.97	T	PDK1	pyruvate dehydrogenase kinase, isozyme 1	Multiple_Complex	-7.21	3e-07	0.0001	Intron Retention	0.37	T	10.2	10.61	13.54	14.12	13.63	14.47	10.06
TC1900010743.hg.1	10.81	T	TGFB1	transforming growth factor beta 1	Multiple_Complex	-13.46	2.43e-07	8.72e-05	Intron Retention	0.37	T	8.41	8.88	12.66	10.37	12.78	11.19	7.9
TC1100006760.hg.1	-9.62	T	PPFIBP2	PTPRF interacting protein, binding protein 2 (liprin beta 2)	Multiple_Complex	6.66	7.48e-05	0.006	Intron Retention	0.37	T	9.07	8.13	5.64	4.87	5.79	6.55	9.51
TC1900007515.hg.1	-1.89	T	ZNF738	zinc finger protein 738	Multiple_Complex	4.91	7.96e-06	0.0012	Intron Retention	0.37	T	8.97	10.48	8.41	8.88	8.54	9.25	9.57
TC0700013162.hg.1	-1.25	T	PAXIP1	PAX interacting (with transcription-activation domain) protein 1	Multiple_Complex	3.24	0.0011	0.0365	Intron Retention	0.37	T	11.47	11.86	11.29	10.67	11.37	11	11.42
TC0X00006715.hg.1	-7.69	T	SCML1	sex comb on midleg-like 1 (Drosophila)	Multiple_Complex	5.6	5.36e-05	0.0047	Intron Retention	0.37	T	9.76	9.42	6.87	5.78	7.48	6.05	9.25
TC1000007461.hg.1	4.17	T	RASSF4	Ras association (RalGDS/AF-6) domain family member 4	Multiple_Complex	5.95	1.16e-06	0.0003	Alternative 3' Acceptor Site	0.37	T	4.63	4.68	6.81	6.56	6.43	7.25	4.61
TC0100012471.hg.1	-4.83	T	AURKAIP1	aurora kinase A interacting protein 1	Multiple_Complex	9.21	0.0003	0.0157	Intron Retention	0.37	T	8.88	8.86	7.42	6.78	6.38	5.94	7.52
TC0300013296.hg.1	-3.44	T	DNAJC19	DnaJ (Hsp40) homolog, subfamily C, member 19	Multiple_Complex	3.33	0.0018	0.0489	Intron Retention	0.37	T	14.96	14.41	12.5	12.77	13.16	12.63	14.51
TC1400009100.hg.1	-1.7	T	NEMF	nuclear export mediator factor	Multiple_Complex	3.08	0.0001	0.0085	Intron Retention	0.37	T	8.1	8.35	6.28	6.94	8.01	8.46	8.19
TC1100011190.hg.1	-4.31	T	EHD1	EH domain containing 1	Multiple_Complex	4.33	2.7e-06	0.0005	Alternative 3' Acceptor Site	0.37	T	11.1	11.19	8.52	9.7	8.57	9.43	10.65
TC1200010839.hg.1	14.23	T	ITGA5	integrin alpha 5	Multiple_Complex	-9.2	2.46e-07	8.77e-05	Intron Retention	0.37	T	9.77	10.3	13.48	12.68	13.57	13.85	9.78
TC1100012750.hg.1	1.12	T	KIRREL3	kin of IRRE like 3 (Drosophila)	Multiple_Complex	5.26	9.34e-05	0.007	Alternative 5' Donor Site	0.37	T	6.01	6.42	6.52	6.66	6.28	6.89	6.43
TC0300009701.hg.1	-1.37	T	PSMD2	proteasome 26S subunit, non-ATPase 2	Multiple_Complex	4.78	0.0003	0.0164	Intron Retention	0.37	T	13.78	15.1	13.12	13.36	12.67	13.88	13.61
TC0X00007240.hg.1	-7.54	T	CLCN5	chloride channel, voltage-sensitive 5	Multiple_Complex	8.42	5.19e-06	0.0009	Intron Retention	0.37	T	11.25	10.26	8.06	7.48	9.07	8.88	12.59
TC1900007864.hg.1	-2.48	T	TMEM147	transmembrane protein 147	Multiple_Complex	3.71	7.18e-05	0.0058	Intron Retention	0.37	T	14.19	13.66	13.4	11.75	12.89	11.56	13.49
TC0Y00006882.hg.1	-3.62	T	SLC25A6	solute carrier family 25 (mitochondrial carrier; adenine nucleotide translocator), member 6	Multiple_Complex	5.7	0.0001	0.0082	Cassette Exon	0.37	T	16.74	16.33	14.92	14.82	14.82	14.46	16.91
TC0500008810.hg.1	-2.25	T	MATR3; SNORA74A; SNHG4	matrin 3; small nucleolar RNA, H/ACA box 74A; small nucleolar RNA host gene 4	Multiple_Complex	3.36	0.0015	0.0445	Intron Retention	0.37	T	14.81	15.94	13.96	14.59	14.76	15.05	15.76
TC1600011234.hg.1	-3.64	T	APRT	adenine phosphoribosyltransferase	Multiple_Complex	7	2.36e-05	0.0026	Alternative 3' Acceptor Site	0.37	T	7.01	7.25	6.32	5.39	5.08	4.85	6.13
TC1100011050.hg.1	-4.3	T	FADS1; MIR1908	fatty acid desaturase 1; microRNA 1908	Multiple_Complex	6.31	2.08e-06	0.0004	Cassette Exon	0.37	T	14.84	14.72	12.59	12.21	12.73	12.82	15.59
TC0200010615.hg.1	-21.97	T	CCNYL1; MIR4775	cyclin Y like 1; microRNA 4775	Multiple_Complex	4.06	0.0004	0.0172	Intron Retention	0.37	T	15.67	16.44	11.05	11.29	11.44	12.42	15.79
TC1400010704.hg.1	-53.52	T	CRIP1	cysteine-rich protein 1 (intestinal)	Multiple_Complex	60.59	3.37e-12	1.09e-08	Intron Retention	0.37	T	12.1	11.92	6.72	6.45	5.79	6.08	11.07
TC1000009930.hg.1	-10.09	T	HACD1	3-hydroxyacyl-CoA dehydratase 1	Multiple_Complex	5.88	0.0002	0.0134	Intron Retention	0.37	T	15.36	14.9	12.45	11.92	12.16	11.9	15.41
TC1500006994.hg.1	-10.56	T	CHP1	calcineurin-like EF-hand protein 1	Multiple_Complex	8.3	1.38e-06	0.0003	Cassette Exon	0.37	T	15.19	14.67	11.63	11.23	12.72	11.85	15.09
TC0300006994.hg.1	1.64	T	FBXL2	F-box and leucine-rich repeat protein 2	Multiple_Complex	4.03	0.0004	0.0185	Alternative 3' Acceptor Site	0.37	T	8.67	9.38	9.67	10.38	9.68	10.93	10.04
TC0900012190.hg.1	-1.32	T	CCDC183; RABL6	coiled-coil domain containing 183; RAB, member RAS oncogene family-like 6	Multiple_Complex	21.73	3.14e-10	4.43e-07	Cassette Exon	0.36	T	10.84	11.43	10.46	10.41	10.54	10.19	10.68
TC0900010800.hg.1	1.31	T	ECM2	extracellular matrix protein 2, female organ and adipocyte specific	Coding	-21.08	8.27e-09	6.29e-06	Cassette Exon	0.36	T	4.03	4.67	5.53	5.15	4.46	4.31	4.49
TC0800010410.hg.1	1.16	T	PXDNL	peroxidasin like	Multiple_Complex	-17.51	8.44e-12	2.35e-08	Cassette Exon	0.36	T	5.69	5.4	5.83	5.81	5.54	5.46	5.45
TC1700007771.hg.1	1.39	T	GSDMA	gasdermin A	Coding	-6.05	4.86e-07	0.0001	Cassette Exon	0.36	T	5.34	5.33	6.44	6.41	5.33	4.93	5
TC1800008978.hg.1	1.15	T	RTTN	rotatin	Multiple_Complex	-6.04	2.24e-05	0.0025	Cassette Exon	0.36	T	9.98	9.47	10.42	7.63	11.18	9.07	9.46
TC1600011504.hg.1	-1.64	T	SLC7A5P2; SMG1P3; MIR3680-1; MIR3680-2	solute carrier family 7 (amino acid transporter light chain, L system), member 5 pseudogene 2; SMG1 pseudogene 3; microRNA 3680-1; microRNA 3680-2	Multiple_Complex	5.15	6.06e-06	0.001	Cassette Exon	0.36	T	14.92	15.61	14.59	13.91	14.03	14.35	14.92
TC1600006826.hg.1	-1.86	T	ABAT	4-aminobutyrate aminotransferase	Multiple_Complex	-4.93	4.57e-09	3.89e-06	Cassette Exon	0.36	T	4.59	4.91	3.91	4.48	4.04	4.08	5.26
TC1100012917.hg.1	-1.24	T	NCAPD3	non-SMC condensin II complex subunit D3	Multiple_Complex	-4.22	0.0017	0.0476	Cassette Exon	0.36	T	9.1	9.66	8.59	9.14	8.94	9.13	9.35
TC1700010283.hg.1	-1	T	KRT17P3	keratin 17 pseudogene 3	Pseudogene	3.99	0.0008	0.0301	Cassette Exon	0.36	T	6.11	6.05	6.52	6.1	6.17	6.04	6.18
TC0200009440.hg.1	-1.94	T	R3HDM1	R3H domain containing 1	Multiple_Complex	6.93	0.0008	0.029	Intron Retention	0.36	T	12.24	13.51	10.04	11.73	12.04	12.44	13.07
TC0500007758.hg.1	1.51	T	FCHO2	FCH domain only 2	Multiple_Complex	3.25	0.0012	0.0383	Intron Retention	0.36	T	8.48	8.83	9.12	8.26	9.54	9.72	8.76
TC0100011200.hg.1	-2.49	T	TIMM17A	translocase of inner mitochondrial membrane 17 homolog A (yeast)	Multiple_Complex	3.59	0.0004	0.019	Intron Retention	0.36	T	12.01	12.72	10.3	10.16	11.13	11.53	11.65
TC1900009559.hg.1	-2.15	T	MUC16	mucin 16, cell surface associated	Multiple_Complex	-5.95	4.37e-05	0.0041	Cassette Exon	0.36	T	5.62	5.36	4.73	4.88	4.25	4.15	5.8
TC0100018435.hg.1	-2.9	T	EBNA1BP2; MIR6733	EBNA1 binding protein 2; microRNA 6733	Multiple_Complex	8.39	4.83e-07	0.0001	Intron Retention	0.36	T	12.13	13.65	10.44	10.75	10.05	10.62	12
TC0100018338.hg.1	17.46	T	NAV1	neuron navigator 1	Multiple_Complex	-5.6	1.91e-07	7.22e-05	Cassette Exon	0.36	T	9.7	10.84	13.84	14.58	14.38	15.15	10.42
TC0100018284.hg.1	-2.55	T	CHD1L	chromodomain helicase DNA binding protein 1-like	Multiple_Complex	-2.85	0.0006	0.0239	Cassette Exon	0.36	T	9.01	9.36	7.55	7.73	7.4	8.05	8.63
TC0200008500.hg.1	-2.68	T	CIAO1	cytosolic iron-sulfur assembly component 1	Multiple_Complex	3.28	0.0005	0.0228	Intron Retention	0.36	T	11.44	11.35	10.59	9.35	10.02	9.79	11.16
TC0300013428.hg.1	-3.67	T	TRA2B	transformer 2 beta homolog (Drosophila)	Multiple_Complex	7.12	6.77e-05	0.0056	Intron Retention	0.36	T	14.12	15.28	11.97	12.23	12.41	12.45	14.26
TC0200016605.hg.1	1.44	T	UBE2F-SCLY	UBE2F-SCLY readthrough (NMD candidate)	Multiple_Complex	-7.99	7.11e-08	3.29e-05	Cassette Exon	0.36	T	9.26	8.77	9.68	8.76	9.44	9.23	8.42
TC0800010285.hg.1	-2.93	T	SLC20A2	solute carrier family 20 (phosphate transporter), member 2	Multiple_Complex	3.48	0.0007	0.0259	Intron Retention	0.36	T	10.68	10.77	9.2	8.65	9.56	9.03	10.41
TC0800008011.hg.1	-6.09	T	ZFHX4	zinc finger homeobox 4	Multiple_Complex	8.13	1.41e-05	0.0018	Intron Retention	0.36	T	9.71	9.74	6.6	7.11	7.56	7.14	10.21
TC1700010501.hg.1	-2.09	T	DDX52	DEAD (Asp-Glu-Ala-Asp) box polypeptide 52	Multiple_Complex	3.39	0.001	0.0331	Intron Retention	0.36	T	11.44	13.17	10.89	10.92	11.43	11.36	12.12
TC0300009702.hg.1	-1.72	T	EIF4G1	eukaryotic translation initiation factor 4 gamma, 1	Multiple_Complex	5.83	5.15e-05	0.0046	Alternative 3' Acceptor Site	0.36	T	12.35	13.28	10.78	11.6	11.52	11.94	12.42
TC1400010730.hg.1	1030.14	T	EGLN3	egl-9 family hypoxia-inducible factor 3	Multiple_Complex	-208.63	6.36e-13	2.85e-09	Intron Retention	0.36	T	3.62	3.86	13.19	14.23	13.5	14.61	4.12
TC1700010966.hg.1	-3.54	T	RP11-6N17.6	novel transcript antisense to PNPO	NonCoding	4.25	3.85e-07	0.0001	Alternative 5' Donor Site	0.36	T	7.65	7.69	6.06	6.02	5.54	4.67	7.18
TC1900008689.hg.1	-3.56	T	PPP2R1A	protein phosphatase 2, regulatory subunit A, alpha	Multiple_Complex	6.91	2.91e-05	0.003	Intron Retention	0.36	T	12.47	12.46	10.83	10.01	10.46	11.18	12.33
TC1800008070.hg.1	-3.32	T	PIEZO2	piezo-type mechanosensitive ion channel component 2	Multiple_Complex	4.68	0.0006	0.0234	Intron Retention	0.36	T	10.63	9.74	8.87	8.64	8.98	9.37	10.68
TC0500011095.hg.1	-4.7	T	MRPS27	mitochondrial ribosomal protein S27	Multiple_Complex	4.6	6.46e-06	0.001	Alternative 5' Donor Site	0.36	T	13.77	13.02	11.91	10.74	11.43	10.82	13.39
TC1300009273.hg.1	-1.91	T	COMMD6	COMM domain containing 6	Multiple_Complex	-4.68	7.28e-05	0.0058	Cassette Exon	0.36	T	15.68	15.09	15.08	13.83	15.09	13.86	15.42
TC1500010660.hg.1	-4.14	T	PCSK6	proprotein convertase subtilisin/kexin type 6	Multiple_Complex	-4.56	1.55e-06	0.0004	Cassette Exon	0.36	T	7.16	6.39	4.58	5.49	5.18	5	7.11
TC1100013048.hg.1	-3.89	T	DPP3	dipeptidyl-peptidase 3	Multiple_Complex	6.55	1.4e-11	3.41e-08	Intron Retention	0.36	T	10.57	11.1	8.18	9.11	7.93	9.19	10.58
TC1200008488.hg.1	-2.73	T	PLXNC1	plexin C1	Multiple_Complex	3.27	3.24e-05	0.0033	Intron Retention	0.36	T	7.17	8.48	4.53	5.45	5.96	5.99	7.25
TC1800007096.hg.1	2.59	T	FHOD3	formin homology 2 domain containing 3	Multiple_Complex	8.3	8.58e-06	0.0013	Cassette Exon	0.36	T	4.5	4.8	6.01	5.91	6.19	6.64	4.72
TC1300008813.hg.1	-5.68	T	KCTD4	potassium channel tetramerization domain containing 4	Coding	-10.1	8.61e-15	1.33e-10	Alternative 3' Acceptor Site	0.36	T	7.92	6.55	5.11	5.56	5.12	5.6	8.38
TC1900011475.hg.1	-4.5	T	ISOC2	isochorismatase domain containing 2	Multiple_Complex	3.88	2.74e-07	9.56e-05	Intron Retention	0.36	T	11.13	11.47	8.68	8.97	8.92	8.99	10.79
TC1100010216.hg.1	-2.08	T	PLEKHA7	pleckstrin homology domain containing, family A member 7	Multiple_Complex	3.64	0.0009	0.0314	Intron Retention	0.36	T	4.64	5.16	3.57	4.37	3.83	5.4	5.33
TC1200007418.hg.1	1.24	T	ANO6	anoctamin 6	Multiple_Complex	3.23	4.44e-06	0.0008	Intron Retention	0.36	T	16.59	16.97	17.23	16.89	17.48	17.25	16.91
TC2200009285.hg.1	-3.04	T	PRR5-ARHGAP8	PRR5-ARHGAP8 readthrough	Multiple_Complex	4.63	3.15e-06	0.0006	Cassette Exon	0.36	T	8.08	7.55	6.36	5.23	6.91	5.38	7.51
TC0900008318.hg.1	-2.31	T	TMEM38B	transmembrane protein 38B	Multiple_Complex	4.27	0.0009	0.0315	Cassette Exon	0.36	T	7.56	8.7	6.84	5.48	6.9	7.05	8.12
TC0100018510.hg.1	-3.17	T	GLMP	glycosylated lysosomal membrane protein	Multiple_Complex	5.86	0.0002	0.0108	Intron Retention	0.36	T	12.67	11.2	11.48	9.85	11	10.28	12.33
TC0100010863.hg.1	-1.65	T	LAMC1	laminin, gamma 1 (formerly LAMB2)	Multiple_Complex	3.04	3.96e-05	0.0038	Intron Retention	0.36	T	14.89	15.04	13.87	13.26	15.28	14.63	15.71
TC1200009800.hg.1	194.29	T	SLC2A3	solute carrier family 2 (facilitated glucose transporter), member 3	Multiple_Complex	-165.6	2.08e-12	7.32e-09	Intron Retention	0.36	T	8.61	7.46	16.52	16.11	15.85	16.62	8.78
TC1400008689.hg.1	-3.12	T	PSMB5	proteasome subunit beta 5	Multiple_Complex	7.13	1.31e-08	9.1e-06	Alternative 5' Donor Site	0.36	T	11.79	12.39	10.01	8.57	10.46	10.16	11.36
TC0700013346.hg.1	-1.48	T	INMT; FAM188B; INMT-FAM188B	indolethylamine N-methyltransferase; family with sequence similarity 188, member B; INMT-FAM188B readthrough (NMD candidate)	Multiple_Complex	-4.42	1.26e-06	0.0003	Alternative 3' Acceptor Site	0.36	T	5.48	4.07	4.42	4.37	4.78	4.53	5.09
TC2200009284.hg.1	-3.05	T	ARHGAP8	Rho GTPase activating protein 8	Multiple_Complex	5	2.25e-06	0.0005	Cassette Exon	0.36	T	7.44	6.91	5.33	4.29	6.58	5.28	6.92
TC0800009878.hg.1	-3.48	T	ENTPD4; LOXL2	ectonucleoside triphosphate diphosphohydrolase 4; lysyl oxidase-like 2	Multiple_Complex	29.22	1.15e-12	4.66e-09	Cassette Exon	0.35	T	10.34	10.66	8.41	8.77	8.41	9.31	10.38
TC1900010974.hg.1	1.05	T	AC006262.5; TCONS_00027056; TCONS_00027057; skorsorbu	Salzman2013 ANTISENSE, downstream_end, intronic, ncRNA, OVERLAPTX, OVEXON best transcript TCONS_00027056; Salzman2013 ANTISENSE, intronic, ncRNA, OVERLAPTX, OVEXON, upstream_start best transcript TCONS_00027057; novel transcript; Transcript Identified by AceView	Multiple_Complex	4.01	8.03e-06	0.0012	Intron Retention	0.35	T	13.44	12.37	13.53	12.6	13.73	13.27	13.91
TC1600010858.hg.1	-2.93	T	RFWD3	ring finger and WD repeat domain 3	Multiple_Complex	4.83	1.72e-06	0.0004	Cassette Exon	0.35	T	10.95	11.75	10.05	9.43	9.6	9.8	11.21
TC0100015976.hg.1	1.03	T	KIAA0907; SCARNA4	KIAA0907; small Cajal body-specific RNA 4	Multiple_Complex	4.99	0.0004	0.0187	Alternative 5' Donor Site	0.35	T	8.47	9.06	8.23	8.46	8.54	8.6	8.46
TC0300013938.hg.1	-1.47	T	VGLL4	vestigial-like family member 4	Multiple_Complex	5.13	3.36e-06	0.0006	Cassette Exon	0.35	T	8.48	8.78	8.36	6.98	8.54	7.6	8.4
TC1400009839.hg.1	-5.97	T	STON2	stonin 2	Multiple_Complex	3.56	0.0002	0.0125	Intron Retention	0.35	T	8.13	8.24	5.62	5.48	5.91	4.94	7.77
TC0700008171.hg.1	-2.65	T	MAGI2-AS3	MAGI2 antisense RNA 3	Multiple_Complex	5.11	0.0012	0.0382	Intron Retention	0.35	T	11.38	12.26	10.65	11.13	10.35	10.99	12.17
TC0600011635.hg.1	-2.29	T	FKBP5	FK506 binding protein 5	Multiple_Complex	-6.66	1.81e-05	0.0022	Cassette Exon	0.35	T	8.27	9.46	7.64	7.62	7.86	7.54	8.75
TC1700012260.hg.1	-3.36	T	COASY	CoA synthase	Multiple_Complex	3.73	0.0001	0.0086	Alternative 3' Acceptor Site	0.35	T	11.07	11.21	9.29	9.28	9.47	9.08	10.73
TC0500012463.hg.1	-2.48	T	CAMK2A	calcium/calmodulin-dependent protein kinase II alpha	Multiple_Complex	3.57	1.36e-05	0.0018	Cassette Exon	0.35	T	10.41	10.86	8.89	9.74	9.53	9.47	10.88
TC1700008882.hg.1	-1.62	T	KCTD2	potassium channel tetramerization domain containing 2	Multiple_Complex	3.8	0.0003	0.016	Cassette Exon	0.35	T	10.91	10.2	10.35	9.66	10.07	10.25	10.82
TC0300011047.hg.1	-2.4	T	IMPDH2	IMP (inosine 5-monophosphate) dehydrogenase 2	Multiple_Complex	3.89	0.0002	0.0115	Intron Retention	0.35	T	13.85	13.76	12.65	12.12	13.48	12.4	13.49
TC1600011513.hg.1	-3.86	T	BOLA2; BOLA2B	bolA family member 2; bolA family member 2B	Multiple_Complex	4.89	4.66e-05	0.0043	Cassette Exon	0.35	T	7.99	8.97	6.27	5.31	6.02	6.77	7.44
TC0900009404.hg.1	-5.35	T	PUM3	pumilio RNA binding family member 3	Multiple_Complex	3.39	0.0013	0.0398	Intron Retention	0.35	T	11.98	12.19	8.97	9.09	9.95	10.5	11.83
TC1100013206.hg.1	4.72	T	STARD10	StAR-related lipid transfer domain containing 10	Multiple_Complex	-3.98	3.63e-06	0.0007	Alternative 3' Acceptor Site	0.35	T	11.08	10.26	14.34	12.52	13.18	12.19	10.58
TC1200010917.hg.1	-5.44	T	TIMELESS	timeless circadian clock	Multiple_Complex	4.27	1.21e-05	0.0016	Intron Retention	0.35	T	7.18	7.98	4.96	5.15	4.98	5.4	7.46
TC1700012474.hg.1	1.02	T	EXOC7; MIR6868	exocyst complex component 7; microRNA 6868	Multiple_Complex	-6.25	1.18e-05	0.0016	Cassette Exon	0.35	T	11.84	11.62	12.21	11.65	11.83	11.46	11.71
TC0500012302.hg.1	-5.67	T	GNPDA1	glucosamine-6-phosphate deaminase 1	Multiple_Complex	6.29	0.001	0.0343	Alternative 5' Donor Site	0.35	T	11.47	10.57	9.01	6.69	9.7	8.13	11.02
TC0200008534.hg.1	3.28	T	ANKRD36	ankyrin repeat domain 36	Multiple_Complex	3.6	0.0012	0.037	Intron Retention	0.35	T	10.23	10.52	11.7	11.79	12.18	12.85	10.27
TC1200009111.hg.1	-51.21	T	CCDC64	coiled-coil domain containing 64	Multiple_Complex	7.66	0.0001	0.0076	Cassette Exon	0.35	T	13.36	11.67	7.04	8.42	6.64	8.75	13.43
TC1400007495.hg.1	-4.18	T	PLEKHH1	pleckstrin homology domain containing, family H (with MyTH4 domain) member 1	Multiple_Complex	8.96	3.83e-06	0.0007	Cassette Exon	0.35	T	7.71	7.77	5.06	5.32	6	6.08	7.57
TC0900009861.hg.1	-4.36	T	NOL6	nucleolar protein 6 (RNA-associated)	Multiple_Complex	4.67	4.14e-05	0.0039	Intron Retention	0.35	T	6.57	7.16	5.96	4.04	4.82	4.24	6.28
TC1900007005.hg.1	-2.77	T	SMARCA4	SWI/SNF related, matrix associated, actin dependent regulator of chromatin, subfamily a, member 4	Multiple_Complex	5.85	6.14e-05	0.0052	Alternative 3' Acceptor Site	0.35	T	9.18	9.84	7.88	7.54	7.63	8.11	9.29
TC0700006913.hg.1	-7.42	T	GPNMB	glycoprotein (transmembrane) nmb	Multiple_Complex	15.38	1.07e-05	0.0015	Alternative 5' Donor Site	0.35	T	9.87	8.46	7.12	6.88	8.01	5.72	11.29
TC0100018355.hg.1	-1.46	T	RHOU	ras homolog family member U	Multiple_Complex	-4.16	0.0009	0.0322	Alternative 3' Acceptor Site	0.35	T	7.26	7.02	6.86	6.55	6.79	6	7.5
TC0X00009160.hg.1	-2.99	T	RBBP7	retinoblastoma binding protein 7	Multiple_Complex	5.33	0.0015	0.0446	Intron Retention	0.35	T	12.9	13.48	10.74	11.41	11.18	12.16	12.87
TC0500010540.hg.1	-7.73	T	LIFR	leukemia inhibitory factor receptor alpha	Multiple_Complex	-85.77	6.18e-08	2.97e-05	Mutually Exclusive Exons	0.35	T	15.98	14.77	11.78	12.51	13.37	13.9	16.58
TC0X00011401.hg.1	-3.12	T	RBMX; SNORD61	RNA binding motif protein, X-linked; small nucleolar RNA, C/D box 61	Multiple_Complex	8.48	2.36e-08	1.44e-05	Intron Retention	0.35	T	15.53	15.73	13.99	13.78	13.94	13.95	15.58
TC1600007315.hg.1	-4.69	T	IL21R	interleukin 21 receptor	Multiple_Complex	5.51	1.4e-08	9.59e-06	Cassette Exon	0.35	T	6.63	6.96	3.96	4.42	4.37	4.5	6.51
TC0100010735.hg.1	-3.45	T	RASAL2	RAS protein activator like 2	Multiple_Complex	6.15	3.44e-06	0.0007	Cassette Exon	0.35	T	11.37	12.05	9.16	9.96	10.34	11.61	11.92
TC0100014910.hg.1	-5.12	T	TGFBR3	transforming growth factor beta receptor III	Multiple_Complex	6.67	2.33e-07	8.44e-05	Cassette Exon	0.35	T	9.29	9.36	6.74	6.47	7.97	7.18	9.78
TC0200007446.hg.1	1.09	T	PRKCE	protein kinase C, epsilon	Multiple_Complex	-4.92	0.0017	0.0474	Cassette Exon	0.35	T	8.18	8.62	9.06	9.34	7.35	8.48	8.71
TC1500009641.hg.1	47.32	T	RORA	RAR-related orphan receptor A	Multiple_Complex	-28.34	2.41e-07	8.65e-05	Cassette Exon	0.35	T	5.13	4.73	11.2	10	10.83	10.56	5.26
TC1600008908.hg.1	-1.65	T	AFG3L1P	AFG3-like AAA ATPase 1, pseudogene	Multiple_Complex	3.86	3.98e-05	0.0038	Alternative 3' Acceptor Site	0.35	T	6.27	6.76	6.16	5.86	6.42	5.25	7.1
TC0300007387.hg.1	-2.98	T	RNF123	ring finger protein 123	Multiple_Complex	3.6	0.0002	0.0104	Intron Retention	0.34	T	8.81	8.09	7.18	7.26	7.33	7.67	9
TC1100008187.hg.1	-1.6	T	PPP6R3	protein phosphatase 6, regulatory subunit 3	Multiple_Complex	6.56	0.0002	0.0098	Alternative 3' Acceptor Site	0.34	T	11.8	13	11.02	11.58	11.72	12.61	12.27
TC1600010732.hg.1	-15.05	T	NQO1	NAD(P)H dehydrogenase, quinone 1	Multiple_Complex	9.73	8.54e-08	3.82e-05	Alternative 5' Donor Site	0.34	T	15.54	15.21	10.89	11.79	11.38	12.34	15.7
TC0100018185.hg.1	-5.09	T	MINOS1	mitochondrial inner membrane organizing system 1	Multiple_Complex	4.91	3.94e-08	2.13e-05	Cassette Exon	0.34	T	12.98	14.14	10.43	10.27	10.63	11.16	12.74
TC0900012189.hg.1	3.62	T	TMEM141	transmembrane protein 141	Multiple_Complex	-3.22	0.0016	0.0456	Intron Retention	0.34	T	10.67	9.5	13.35	10.59	12.68	11.01	9.98
TC0900012168.hg.1	-2.45	T	MRRF	mitochondrial ribosome recycling factor	Multiple_Complex	3.23	0.001	0.0348	Cassette Exon	0.34	T	12.64	13.28	11.29	10.91	12.4	11.63	12.77
TC0100007690.hg.1	-3.57	T	RBBP4	retinoblastoma binding protein 4	Multiple_Complex	4.96	2.09e-07	7.75e-05	Cassette Exon	0.34	T	11.13	11.69	9.4	8.08	10.13	9.59	11.43
TC0600011483.hg.1	-2.32	T	PBX2	pre-B-cell leukemia homeobox 2	Multiple_Complex	3.34	0.001	0.0345	Intron Retention	0.34	T	10.74	10.68	9.29	8.12	9.65	9.66	10.97
TC1600007965.hg.1	28.23	T	MT1F	metallothionein 1F	Multiple_Complex	-52.41	0.0011	0.0362	Intron Retention	0.34	T	9.2	14.95	14.63	12.77	14.14	12.92	8.29
TC1900011851.hg.1	-3.44	T	NDUFA11	NADH dehydrogenase (ubiquinone) 1 alpha subcomplex, 11, 14.7kDa	Multiple_Complex	4.2	0.0003	0.0141	Intron Retention	0.34	T	13.05	12.76	10.75	11.2	10.44	11.24	12.3
TC1600009200.hg.1	-6.08	T	TRAP1	TNF receptor-associated protein 1	Multiple_Complex	9.26	1.42e-08	9.69e-06	Cassette Exon	0.34	T	13.18	13.75	10.49	10.1	10.52	10.64	12.47
TC0300012854.hg.1	-3.61	T	ARHGEF26-AS1	ARHGEF26 antisense RNA 1	NonCoding	4.97	6.4e-07	0.0002	Cassette Exon	0.34	T	10.14	10.21	8.81	7.78	8.61	8.19	10.37
TC1000009983.hg.1	-1.22	T	NEBL	nebulette	Multiple_Complex	-5.23	0.0002	0.0113	Cassette Exon	0.34	T	6.08	6.47	6.07	6.22	6.66	6.27	6.57
TC0700008567.hg.1	-1.95	T	TRIP6; MIR6875	thyroid hormone receptor interactor 6; microRNA 6875	Multiple_Complex	3.1	0.001	0.033	Intron Retention	0.34	T	13.49	13.55	12.67	13.25	11.7	12.46	13.08
TC1900011960.hg.1	1.94	T	PSG3	pregnancy specific beta-1-glycoprotein 3	Multiple_Complex	4.8	9.26e-05	0.0069	Cassette Exon	0.34	T	8.04	6.77	8.57	7.6	11.05	8.72	7.53
TC0700012043.hg.1	-16.2	T	CLDN15	claudin 15	Multiple_Complex	6.19	1.21e-05	0.0016	Cassette Exon	0.34	T	14.51	12.7	10.58	9.83	11.18	10.28	14.42
TC0900008851.hg.1	-3.49	T	DNM1	dynamin 1	Multiple_Complex	5	5.58e-05	0.0048	Intron Retention	0.34	T	10.42	9.99	8.15	8.45	8.83	9.81	10.54
TC0200011548.hg.1	-4.05	T	TSSC1	tumor suppressing subtransferable candidate 1	Multiple_Complex	5.49	3.44e-07	0.0001	Alternative 3' Acceptor Site	0.34	T	9.67	10.51	7.27	8.4	6.5	8.33	9.14
TC1100013173.hg.1	-2.17	T	C11orf98; LBHD1	chromosome 11 open reading frame 98; LBH domain containing 1	Multiple_Complex	3.06	0.0016	0.0454	Intron Retention	0.34	T	12.71	13.75	11.27	11.06	11.87	11.82	12.46
TC1200012855.hg.1	-1.35	T	VSIG10	V-set and immunoglobulin domain containing 10	Multiple_Complex	3.37	0.0019	0.05	Intron Retention	0.34	T	5.34	5.16	5.16	4.53	4.73	5.3	5.69
TC0800009266.hg.1	-2.04	T	MFSD3	major facilitator superfamily domain containing 3	Multiple_Complex	3.09	0.0011	0.0368	Intron Retention	0.34	T	6.08	6.15	5.19	5.15	5.03	4.88	5.29
TC0600014303.hg.1	-1.43	T	LINC00680; GUSBP1; GUSBP4	long intergenic non-protein coding RNA 680; glucuronidase, beta pseudogene 1; glucuronidase, beta pseudogene 4	Multiple_Complex	4.12	0.0001	0.0086	Intron Retention	0.34	T	9.55	10.22	9.15	9.25	9	9.23	9.71
TC0200014907.hg.1	-3.98	T	SLC25A12	solute carrier family 25 (aspartate/glutamate carrier), member 12	Multiple_Complex	4.22	4.51e-05	0.0042	Cassette Exon	0.34	T	8.78	9.11	5.94	7.11	6.45	7.57	8.39
TC0X00007356.hg.1	-3.44	T	GNL3L	guanine nucleotide binding protein-like 3 (nucleolar)-like	Multiple_Complex	3.89	0.0002	0.0104	Cassette Exon	0.34	T	9.3	10.17	8.78	7.84	8.07	9.02	10.26
TC0200010567.hg.1	-6.51	T	EEF1B2; SNORA41	eukaryotic translation elongation factor 1 beta 2; small nucleolar RNA, H/ACA box 41	Multiple_Complex	10.69	0.0007	0.0261	Alternative 3' Acceptor Site	0.34	T	13.64	13.87	11.03	10.91	10.87	10.79	13.01
TC1600009620.hg.1	1.19	T	SMG1	SMG1 phosphatidylinositol 3-kinase-related kinase	Multiple_Complex	3.05	0.0013	0.0392	Intron Retention	0.34	T	12.5	12.79	12.85	12.89	12.87	13.39	12.6
TC0100010044.hg.1	-2.39	T	CHTOP	chromatin target of PRMT1	Multiple_Complex	3.85	0.0016	0.0453	Intron Retention	0.34	T	9.58	10.76	8.83	7.84	8.31	8.67	9.8
TC0600014262.hg.1	-3.14	T	ABHD16A	abhydrolase domain containing 16A	Multiple_Complex	4.18	1.13e-05	0.0015	Alternative 5' Donor Site	0.34	T	10.29	9.58	8.74	8.14	7.94	8.06	9.73
TC0100012475.hg.1	-3.25	T	MRPL20	mitochondrial ribosomal protein L20	Multiple_Complex	5.06	2.37e-05	0.0026	Intron Retention	0.34	T	12.6	13.37	11.72	10.03	11.63	10.32	11.98
TC0700012813.hg.1	1.69	T	DENND2A	DENN/MADD domain containing 2A	Multiple_Complex	7.27	9.54e-09	7.09e-06	Cassette Exon	0.34	T	7.91	7.66	8.33	8.49	7.6	8.91	7.64
TC0600008095.hg.1	-2.5	T	POLR1C	polymerase (RNA) I polypeptide C	Multiple_Complex	3.15	0.0007	0.0269	Intron Retention	0.34	T	10.87	11.25	10.36	9.08	9.91	9.06	10.49
TC1700012341.hg.1	-3.78	T	C1QBP	complement component 1, q subcomponent binding protein	Multiple_Complex	3.18	1.32e-07	5.39e-05	Intron Retention	0.34	T	13.95	14.97	12.04	12.04	12.11	12.4	13.63
TC1200010921.hg.1	-4.25	T	GLS2	glutaminase 2 (liver, mitochondrial)	Multiple_Complex	3.72	0.0017	0.0474	Intron Retention	0.34	T	7.8	7.72	5.25	6.24	4.75	6.23	6.56
TC0100018298.hg.1	-1.87	T	INTS3	integrator complex subunit 3	Multiple_Complex	6.27	1.06e-05	0.0015	Intron Retention	0.34	T	11.51	11.41	9.81	10.23	11.59	10.97	11.77
TC2100008560.hg.1	1.48	T	DONSON; CRYZL1	downstream neighbor of SON; crystallin zeta like 1	Multiple_Complex	-3.56	0.0002	0.013	Cassette Exon	0.34	T	10.93	10.91	11.73	11.27	11.67	11.31	10.38
TC1100010491.hg.1	-2.36	T	FBXO3	F-box protein 3	Multiple_Complex	3.49	0.0004	0.02	Intron Retention	0.34	T	9.72	9.14	7.91	7.47	9.53	9.09	9.76
TC1700006740.hg.1	-1.14	T	ACAP1	ArfGAP with coiled-coil, ankyrin repeat and PH domains 1	Multiple_Complex	3.61	0.0016	0.0464	Alternative 3' Acceptor Site	0.34	T	7.09	6	7.94	6.85	6.8	6.8	6.92
TC1100011514.hg.1	-4.33	T	DHCR7	7-dehydrocholesterol reductase	Multiple_Complex	3.95	0.001	0.0331	Alternative 3' Acceptor Site	0.34	T	15.49	15.72	14.38	12.58	13.49	13.5	15.61
TC1200012708.hg.1	70.16	T	OAS1	2-5-oligoadenylate synthetase 1	Multiple_Complex	-16.94	5.95e-08	2.88e-05	Cassette Exon	0.34	T	7.1	7.29	12.87	13.5	11.92	13.45	6.82
TC0300012323.hg.1	42.04	T	MGLL	monoglyceride lipase	Multiple_Complex	-41.9	1.19e-07	4.95e-05	Intron Retention	0.34	T	6.58	9.73	11.18	13.09	11.23	13	6.87
TC2000007016.hg.1	-2.82	T	GINS1	GINS complex subunit 1 (Psf1 homolog)	Multiple_Complex	6.31	0.0018	0.0491	Intron Retention	0.34	T	10.86	12.53	8.91	9.99	8.52	10.58	11.09
TC0200008491.hg.1	2.15	T			NonCoding	-3.34	0.0001	0.0092	Intron Retention	0.34	T	6.51	6.95	8.16	8.71	7.45	7.25	6.75
TC0100014048.hg.1	-2.57	T	POMGNT1	protein O-linked mannose N-acetylglucosaminyltransferase 1 (beta 1,2-)	Multiple_Complex	3.07	2.41e-05	0.0027	Intron Retention	0.34	T	10.01	9.82	8.53	8.8	8.74	8.53	10
TC1600011373.hg.1	-5.05	T	SLX1A-SULT1A3	SLX1A-SULT1A3 readthrough (NMD candidate)	Multiple_Complex	3.68	0.0004	0.02	Intron Retention	0.34	T	11.91	10.95	9.52	9.37	8.81	9.92	11.72
TC0X00006483.hg.1	-6.39	T	GYG2	glycogenin 2	Multiple_Complex	5.87	7.3e-08	3.37e-05	Cassette Exon	0.33	T	9.23	9.01	5.69	6.68	6.2	7.44	9.15
TC0300013968.hg.1	-3.24	T	CCDC51	coiled-coil domain containing 51	Multiple_Complex	4.7	2.57e-07	9.06e-05	Cassette Exon	0.33	T	6.98	6.41	4.81	4.19	4.64	4.75	6.44
TC0300008705.hg.1	2.19	T	ABTB1	ankyrin repeat and BTB (POZ) domain containing 1	Multiple_Complex	-3.04	0.0002	0.0114	Intron Retention	0.33	T	5.04	4.66	6.66	5.92	6.18	6.16	4.98
TC2100008298.hg.1	7.2	T	LINC00313	long intergenic non-protein coding RNA 313	Multiple_Complex	-6.21	5.39e-09	4.41e-06	Alternative 3' Acceptor Site	0.33	T	3.39	3.9	6.2	5.77	6.77	7.89	3.67
TC0200013106.hg.1	1.19	T	CCDC142; MRPL53	coiled-coil domain containing 142; mitochondrial ribosomal protein L53	Multiple_Complex	-3.43	0.0009	0.0312	Cassette Exon	0.33	T	5.37	5.55	5.61	5.92	5.28	6.69	5.51
TC2200006641.hg.1	-4.98	T	RANBP1	RAN binding protein 1	Multiple_Complex	5.77	1.12e-06	0.0003	Intron Retention	0.33	T	12.18	13.55	9.28	10.75	9.63	10.24	11.66
TC1700009315.hg.1	1.91	T			NonCoding	4.59	9.67e-05	0.0071	Cassette Exon	0.33	T	5.36	6.29	5.57	6.72	6.05	7.52	5.54
TC1900006993.hg.1	-2.42	T	QTRT1	queuine tRNA-ribosyltransferase 1	Multiple_Complex	5.19	6.11e-07	0.0002	Cassette Exon	0.33	T	8.14	8.55	6.94	7.18	6.46	7.12	8.37
TC0500012182.hg.1	-3.09	T	HSPA9	heat shock 70kDa protein 9 (mortalin)	Multiple_Complex	4.29	0.0005	0.0204	Intron Retention	0.33	T	13.97	14.85	12.76	12.3	13	12.63	14.26
TC1300008824.hg.1	-3.47	T	SLC25A30	solute carrier family 25, member 30	Multiple_Complex	5.96	5.29e-05	0.0047	Intron Retention	0.33	T	7.46	8.51	6.5	5.7	5.81	7.3	7.97
TC1400008625.hg.1	-1.48	T	HNRNPC	heterogeneous nuclear ribonucleoprotein C (C1/C2)	Multiple_Complex	4.74	0.0002	0.012	Intron Retention	0.33	T	17.14	17.7	16.32	16.89	16.18	16.85	17.13
TC2000006541.hg.1	-2.24	T	ITPA	inosine triphosphatase (nucleoside triphosphate pyrophosphatase)	Multiple_Complex	5.65	6.19e-05	0.0052	Alternative 5' Donor Site	0.33	T	7.13	7.34	5.93	6	6.15	6.05	7.18
TC1100012389.hg.1	-6.96	T	CADM1	cell adhesion molecule 1	Multiple_Complex	4.61	7.15e-05	0.0058	Cassette Exon	0.33	T	11.45	11.7	9.52	7.16	10.21	8.05	11.54
TC0100011861.hg.1	-1.03	T	OBSCN	obscurin, cytoskeletal calmodulin and titin-interacting RhoGEF	Multiple_Complex	7.15	4.48e-08	2.34e-05	Intron Retention	0.33	T	4.69	4.97	4.33	5.05	3.94	5.07	4.67
TC1900011674.hg.1	-1.2	T	MRI1	methylthioribose-1-phosphate isomerase 1	Multiple_Complex	-3.52	8.99e-05	0.0068	Alternative 5' Donor Site	0.33	T	5.26	5.27	5.13	4.99	4.93	5.01	5.22
TC0100009449.hg.1	-3.66	T	MOV10	Mov10 RISC complex RNA helicase	Multiple_Complex	3.29	0.0014	0.0412	Intron Retention	0.33	T	10.85	10.81	9	8.93	9.23	9.01	10.93
TC0700006634.hg.1	-4.37	T	AIMP2	aminoacyl tRNA synthetase complex-interacting multifunctional protein 2	Multiple_Complex	5.66	4.3e-05	0.004	Cassette Exon	0.33	T	9.84	11.81	7.29	6.95	8.21	8.32	9.84
TC1900009608.hg.1	-2.85	T	EIF3G	eukaryotic translation initiation factor 3, subunit G	Multiple_Complex	3.52	9.16e-05	0.0069	Intron Retention	0.33	T	13.29	13.18	12.22	11.2	11.88	11.35	12.92
TC0200013765.hg.1	-2.33	T	UXS1	UDP-glucuronate decarboxylase 1	Multiple_Complex	7.84	6.99e-07	0.0002	Intron Retention	0.33	T	6.88	7.79	5.05	5.39	6.2	5.88	6.82
TC0300012484.hg.1	12.32	T	SLCO2A1	solute carrier organic anion transporter family, member 2A1	Multiple_Complex	-4.39	7.09e-06	0.0011	Cassette Exon	0.33	T	7.71	8.52	10.48	12.13	10.22	13.1	7.2
TC0100010387.hg.1	-21.76	T	DDR2	discoidin domain receptor tyrosine kinase 2	Multiple_Complex	12.7	4.91e-10	6.37e-07	Alternative 3' Acceptor Site	0.33	T	10.76	9.29	6.36	6.67	6.24	5.74	11.19
TC1800007963.hg.1	14.94	T	EPB41L3	erythrocyte membrane protein band 4.1-like 3	Multiple_Complex	-6.8	7.8e-07	0.0002	Alternative 5' Donor Site	0.33	T	5.55	6.87	9.29	8.96	9.56	9.94	5.51
TC1000010482.hg.1	10.48	T	C10orf10	chromosome 10 open reading frame 10	Multiple_Complex	-6.32	1.89e-08	1.21e-05	Alternative 3' Acceptor Site	0.33	T	4.92	5.44	8.69	8.12	8.45	8.05	4.92
TC0100014228.hg.1	-11.74	T	LRP8	LDL receptor related protein 8	Multiple_Complex	6.32	1.47e-08	9.96e-06	Alternative 3' Acceptor Site	0.33	T	9.62	10.58	5.87	6.18	6.19	7.26	9.69
TC1700009637.hg.1	2.2	T	PLSCR3; TMEM256; TMEM256-PLSCR3	phospholipid scramblase 3; transmembrane protein 256; TMEM256-PLSCR3 readthrough (NMD candidate)	Multiple_Complex	-6.8	0.0002	0.0109	Cassette Exon	0.33	T	9.62	10.58	10.05	10.97	10.55	10.88	9.52
TC0100010046.hg.1	-1.6	T	SNAPIN	SNAP-associated protein	Multiple_Complex	2.98	0.0009	0.0315	Intron Retention	0.33	T	7.6	7.48	6.86	6.44	6.86	6.86	6.77
TC1700012209.hg.1	-2.31	T	SLC47A1	solute carrier family 47 (multidrug and toxin extrusion), member 1	Multiple_Complex	3.71	0.0002	0.0101	Intron Retention	0.33	T	8.84	9.61	7.48	7.35	8.81	8.64	9.32
TC1600007354.hg.1	-2.18	T	EIF3C; EIF3CL	eukaryotic translation initiation factor 3, subunit C; eukaryotic translation initiation factor 3, subunit C-like	Multiple_Complex	3.79	5.54e-05	0.0048	Alternative 3' Acceptor Site	0.33	T	14.18	14.87	13.04	13.25	12.98	13.17	14.28
TC0100012649.hg.1	1.15	T			NonCoding	2.98	0.0003	0.0165	Intron Retention	0.33	T	4.65	4.85	5.06	4.96	4.81	4.95	4.76
TC0100008127.hg.1	-6.65	T	NASP	nuclear autoantigenic sperm protein (histone-binding)	Multiple_Complex	17.33	2.25e-08	1.39e-05	Cassette Exon	0.33	T	9.81	11.65	6.72	7.84	7.95	9.03	10.54
TC0600010867.hg.1	-1.68	T	MCUR1	mitochondrial calcium uniporter regulator 1	Multiple_Complex	4.1	5.2e-05	0.0046	Cassette Exon	0.33	T	10.19	11.53	9.97	9.65	10.35	10	10.65
TC1100006791.hg.1	-2.69	T	RPL27A; SNORA3A; SNORA3B	ribosomal protein L27a; small nucleolar RNA, H/ACA box 3A; small nucleolar RNA, H/ACA box 3B	Multiple_Complex	5.14	3.74e-06	0.0007	Alternative 3' Acceptor Site	0.33	T	13.99	13.38	12.36	11.47	12.04	11.76	13.24
TC1500007510.hg.1	1.64	T	TPM1	tropomyosin 1 (alpha)	Multiple_Complex	6.1	9e-06	0.0013	Alternative 3' Acceptor Site	0.33	T	15.74	17.1	16.46	17.37	16.87	17.76	16.39
TC0100009442.hg.1	-74.78	T	WNT2B	wingless-type MMTV integration site family, member 2B	Multiple_Complex	22.71	8.43e-11	1.5e-07	Alternative 3' Acceptor Site	0.33	T	14.71	13.69	8.52	6.91	9.85	8.4	15.03
TC1500010244.hg.1	-3.12	T	AP3B2	adaptor-related protein complex 3, beta 2 subunit	Multiple_Complex	4.49	8e-06	0.0012	Intron Retention	0.33	T	6.17	5.78	4.41	4.72	3.86	4.59	6.27
TC0800011881.hg.1	28.54	T	NDRG1	N-myc downstream regulated 1	Multiple_Complex	-8.28	1.68e-06	0.0004	Cassette Exon	0.33	T	7.04	6.01	12.26	11.17	12.49	11.56	7.05
TC1000010909.hg.1	-2.24	T	AIFM2	apoptosis-inducing factor, mitochondrion-associated, 2	Multiple_Complex	4.68	0.0007	0.0271	Alternative 5' Donor Site	0.33	T	8.57	8.28	7.33	7.18	7.2	7.74	8.38
TC0500009321.hg.1	-1.43	T	MAT2B	methionine adenosyltransferase II, beta	Multiple_Complex	4.1	0.0016	0.0448	Intron Retention	0.33	T	10.08	10.27	9.31	9.11	10.19	10.51	10.51
TC1000007703.hg.1	12.96	T	BICC1	BicC family RNA binding protein 1	Multiple_Complex	-15.6	4.74e-09	4.01e-06	Intron Retention	0.33	T	6.84	6.01	10.06	8.72	10.91	9.99	6.29
TC1000007913.hg.1	-3.29	T	H2AFY2	H2A histone family, member Y2	Coding	3.76	5.07e-05	0.0045	Alternative 3' Acceptor Site	0.33	T	8.02	8.9	5.61	7.34	6.04	7.41	8.29
TC0700011938.hg.1	-1.5	T	PDAP1	PDGFA associated protein 1	Multiple_Complex	6.12	1.47e-05	0.0019	Alternative 5' Donor Site	0.33	T	7.12	8.23	6.34	6.28	6.76	7.31	7.16
TC0200012248.hg.1	-4.5	T	FEZ2	fasciculation and elongation protein zeta 2 (zygin II)	Multiple_Complex	4.87	1.52e-07	6.04e-05	Cassette Exon	0.33	T	11.35	9.5	8.73	8.02	9.8	9.53	11.16
TC0500007457.hg.1	-2.36	T	SETD9	SET domain containing 9	Multiple_Complex	5.62	0.0002	0.012	Intron Retention	0.33	T	9.05	9.61	7.18	7.72	8.15	7.96	8.6
TC1100008147.hg.1	-1.72	T	NDUFV1	NADH dehydrogenase (ubiquinone) flavoprotein 1, 51kDa	Multiple_Complex	2.97	0.0002	0.0127	Intron Retention	0.33	T	11.87	11.22	10.61	10.34	9.92	10.5	11.21
TC0200014181.hg.1	2.33	T	LIMS2	LIM and senescent cell antigen-like domains 2	Multiple_Complex	-4.04	3.34e-10	4.65e-07	Intron Retention	0.33	T	6.37	6.47	7.46	6.87	7.69	8.35	6.24
TC0100017083.hg.1	-88.11	T	RAB7B	RAB7B, member RAS oncogene family	Coding	82.63	3.26e-12	1.07e-08	Alternative 3' Acceptor Site	0.33	T	11.89	9.69	5.45	6.35	5.56	5.04	11.99
TC0100006852.hg.1	-4.27	T	UBIAD1	UbiA prenyltransferase domain containing 1	Multiple_Complex	5.66	7.52e-06	0.0012	Cassette Exon	0.33	T	10.96	11.84	10	8.09	9.76	8.93	11.38
TC1100011606.hg.1	-4.94	T	C2CD3	C2 calcium-dependent domain containing 3	Multiple_Complex	4.36	7.42e-05	0.0059	Cassette Exon	0.33	T	11.57	12.02	9.19	8.67	9.32	9.4	11.63
TC0500013219.hg.1	-4.45	T	HSD17B4	hydroxysteroid (17-beta) dehydrogenase 4	Multiple_Complex	7.31	1.19e-06	0.0003	Cassette Exon	0.33	T	11.65	11.43	8.53	8.99	9.51	10.58	11.38
TC0500008467.hg.1	-1.29	T	SRFBP1	serum response factor binding protein 1	Multiple_Complex	14.36	1.48e-07	5.92e-05	Cassette Exon	0.33	T	9.33	10.42	8.68	8.57	9.3	9.19	9.29
TC1000011605.hg.1	-2.83	T	CWF19L1; SNORA12	CWF19-like 1, cell cycle control (S. pombe); small nucleolar RNA, H/ACA box 12	Multiple_Complex	10.91	0.0007	0.0273	Intron Retention	0.32	T	10.12	10.74	8.21	7.32	9.28	9.53	9.82
TC1600011347.hg.1	-2.44	T	ALG1; NAGPA-AS1	ALG1, chitobiosyldiphosphodolichol beta-mannosyltransferase; NAGPA antisense RNA 1	Multiple_Complex	3.1	0.0006	0.0245	Intron Retention	0.32	T	11.01	10.55	10.31	9.63	8.74	8.9	10.33
TC0300013606.hg.1	3.28	T	TMEM44	transmembrane protein 44	Multiple_Complex	7.71	4.38e-07	0.0001	Alternative 3' Acceptor Site	0.32	T	4.45	4.67	6.96	5.73	6.6	6.17	4.84
TC0300013839.hg.1	-7.02	T	ACY1	aminoacylase 1	Multiple_Complex	7.46	1.06e-06	0.0003	Cassette Exon	0.32	T	9.77	7.8	6.02	5.68	6.16	6.12	9.01
TC0400010251.hg.1	-3.72	T	DHX15	DEAH (Asp-Glu-Ala-His) box helicase 15	Multiple_Complex	4.72	3.51e-06	0.0007	Cassette Exon	0.32	T	12.31	12.96	10.27	9.76	11.19	10.6	12.37
TC1100006644.hg.1	-8.82	T	RRM1	ribonucleotide reductase M1	Multiple_Complex	12.07	4.95e-06	0.0009	Cassette Exon	0.32	T	15.34	16.73	11.51	13.28	12.3	13.93	15.83
TC1900011675.hg.1	-1.56	T	C19orf53	chromosome 19 open reading frame 53	Coding	5.04	0.0011	0.037	Alternative 3' Acceptor Site	0.32	T	12.75	12.69	12.57	11.77	12.33	11.72	12.27
TC1100013003.hg.1	-2.31	T	TMX2; C11orf31	thioredoxin-related transmembrane protein 2; chromosome 11 open reading frame 31	Multiple_Complex	3.86	1.09e-05	0.0015	Intron Retention	0.32	T	14.18	14.59	13.31	12.71	13.06	12.86	14.07
TC1400010431.hg.1	1.07	T	ELK2BP; ATP5G1P1	ELK2B, member of ETS oncogene family, pseudogene [Source:HGNC Symbol;Acc:HGNC:3324]; ATP synthase, H+ transporting, mitochondrial Fo complex subunit C1 (subunit 9) pseudogene 1 [Source:HGNC Symbol;Acc:HGNC:19815]	Multiple_Complex	-8.45	1.5e-05	0.0019	Alternative 3' Acceptor Site	0.32	T	7.37	7.06	7.38	7.63	6.88	6.75	7.05
TC0800006760.hg.1	-3.26	T	FDFT1	farnesyl-diphosphate farnesyltransferase 1	Multiple_Complex	4.2	5.68e-06	0.0009	Alternative 3' Acceptor Site	0.32	T	14.37	15.01	12.81	12.21	12.46	12.96	14.28
TC0200016646.hg.1	-2.13	T	MEMO1	mediator of cell motility 1	Multiple_Complex	3.46	0.0002	0.0121	Intron Retention	0.32	T	11.13	11.73	10.18	9.04	9.83	10.39	10.47
TC0700013381.hg.1	-2.74	T	CRCP	CGRP receptor component	Multiple_Complex	6.25	0.0015	0.0441	Intron Retention	0.32	T	10.19	11.37	9.22	8.97	9.36	9.68	10.71
TC0100008517.hg.1	-8.59	T	NFIA	nuclear factor I/A	Multiple_Complex	5.27	0.0002	0.0102	Alternative 3' Acceptor Site	0.32	T	9.34	10.19	6.45	5.79	7.28	7.21	9.93
TC0400012956.hg.1	-30.54	T	ELOVL6	ELOVL fatty acid elongase 6	Multiple_Complex	39.56	5.13e-09	4.23e-06	Alternative 3' Acceptor Site	0.32	T	10.12	11.55	5.57	5.26	6.73	6.82	11.13
TC0400010074.hg.1	-1.07	T			NonCoding	-4.97	3.44e-05	0.0034	Intron Retention	0.32	T	4.99	4.86	5.06	4.66	5.3	4.6	5.1
TC1100007801.hg.1	-4.81	T	TMEM138	transmembrane protein 138	Multiple_Complex	4.96	3.97e-05	0.0038	Intron Retention	0.32	T	14.38	14.88	12.33	11.55	12.62	12.45	14.74
TC0300011173.hg.1	-4.24	T	NT5DC2	5-nucleotidase domain containing 2	Multiple_Complex	4.9	1.39e-06	0.0003	Intron Retention	0.32	T	9.15	9.9	6.52	6.7	7.32	7.42	8.99
TC1700008082.hg.1	-2.04	T	MAPT	microtubule associated protein tau	Multiple_Complex	5.93	0.0002	0.0118	Cassette Exon	0.32	T	10.22	9.03	8.32	8.82	8.97	9.09	9.96
TC0700009827.hg.1	1.57	T	RBM33	RNA binding motif protein 33	Multiple_Complex	2.98	0.0016	0.0453	Intron Retention	0.32	T	11.72	11.65	11.05	12.3	12.5	12.25	12.52
TC0700009508.hg.1	2.15	T	TCAF2	TRPM8 channel-associated factor 2	Multiple_Complex	6.94	6.45e-06	0.001	Cassette Exon	0.32	T	4.29	5.41	5.87	7.19	5.76	7.41	5.49
TC1200010109.hg.1	-5.67	T	LDHB	lactate dehydrogenase B	Multiple_Complex	6.82	6.85e-08	3.21e-05	Cassette Exon	0.32	T	16.68	17.25	13.9	14.33	14.53	15.14	16.92
TC1600007113.hg.1	-2.1	T	C16orf62	chromosome 16 open reading frame 62	Multiple_Complex	3.64	0.0008	0.0297	Intron Retention	0.32	T	13.87	13.65	12.31	12.7	12.74	13.33	13.8
TC1900010479.hg.1	-1.37	T	DMKN	dermokine	Multiple_Complex	-5.32	9.4e-05	0.007	Cassette Exon	0.32	T	16.84	16.1	17	15.72	16.36	15.48	16.58
TC1700012093.hg.1	-8.76	T	FASN	fatty acid synthase	Multiple_Complex	9.18	2.61e-07	9.19e-05	Cassette Exon	0.32	T	11.19	11.87	7.13	7.26	8.59	9.14	11.05
TC1200012802.hg.1	1.03	T	PAN2; CNPY2	PAN2 poly(A) specific ribonuclease subunit; canopy FGF signaling regulator 2	Multiple_Complex	-5.63	4.89e-07	0.0001	Alternative 5' Donor Site	0.32	T	7.75	7.82	7.81	7.36	8.27	7.85	8.2
TC0200015349.hg.1	-5.08	T	HSPD1	heat shock 60kDa protein 1 (chaperonin)	Multiple_Complex	5.07	3.79e-06	0.0007	Cassette Exon	0.32	T	15.5	16.34	13.13	13.23	14.15	13.71	15.79
TC1700007189.hg.1	-5.37	T	ALDH3A2	aldehyde dehydrogenase 3 family, member A2	Multiple_Complex	4.48	0.0001	0.0087	Alternative 3' Acceptor Site	0.32	T	14.73	14.11	12.02	11.57	12.78	12.59	14.67
TC1500010689.hg.1	1.19	T	HERC2P2	hect domain and RLD 2 pseudogene 2	Multiple_Complex	-4.81	2.69e-05	0.0029	Cassette Exon	0.32	T	6.39	6.98	6.8	7.48	6.91	6.97	6.61
TC0X00010266.hg.1	1.46	T	PCDH11X	Salzman2013 ANTISENSE, coding, INTERNAL, intronic best transcript NM_032968	NonCoding	-3.15	0.0005	0.0215	Intron Retention	0.32	T	4.95	4.4	5.21	4.58	6.4	5.22	4.56
TC0100017491.hg.1	2.5	T	ENAH	enabled homolog (Drosophila)	Multiple_Complex	-3.78	0.0007	0.0277	Cassette Exon	0.32	T	9.66	10.61	10	10.77	11.33	11.08	9.57
TC1000008092.hg.1	-1.32	T	VDAC2	voltage-dependent anion channel 2	Multiple_Complex	3.39	5.55e-05	0.0048	Alternative 3' Acceptor Site	0.32	T	17.18	17.23	16.92	16.43	17.21	16.61	17.06
TC1900009766.hg.1	-2.4	T	TRMT1	tRNA methyltransferase 1	Multiple_Complex	3.1	0.0013	0.0403	Intron Retention	0.32	T	9.53	9.78	8.5	7.33	8.61	8.04	9.46
TC1000008749.hg.1	-3.19	T	SFXN2	sideroflexin 2	Multiple_Complex	6	0.0002	0.0112	Cassette Exon	0.32	T	6.27	7.63	4.89	5.95	4.95	5.83	7.16
TC1200009753.hg.1	-2.56	T	MLF2	myeloid leukemia factor 2	Multiple_Complex	3	0.0001	0.0083	Intron Retention	0.32	T	14.97	15.46	14.07	13.39	13.5	13.78	14.78
TC1800008287.hg.1	-11.58	T	ANKRD29	ankyrin repeat domain 29	Multiple_Complex	11.08	7.47e-07	0.0002	Cassette Exon	0.32	T	10.05	9.37	6.47	6.33	7.18	6.61	10.61
TC1900011085.hg.1	-1.44	T	CA11	carbonic anhydrase XI	Multiple_Complex	-6.65	8.93e-05	0.0067	Cassette Exon	0.32	T	7.44	6.78	6.74	6.41	6.66	5.87	7.09
TC0100006818.hg.1	-6.1	T	PGD	phosphogluconate dehydrogenase	Multiple_Complex	5.61	3.68e-05	0.0036	Alternative 3' Acceptor Site	0.32	T	10.4	10.22	7.79	7.19	8.01	7.4	10.19
TC0300008148.hg.1	4.47	T	TMEM45A	transmembrane protein 45A	Multiple_Complex	-5.88	0.0014	0.042	Alternative 3' Acceptor Site	0.32	T	8.64	7.07	11.98	9.9	10.71	9.27	8.24
TC1200010961.hg.1	9.2	T	NDUFA4L2	NADH dehydrogenase (ubiquinone) 1 alpha subcomplex, 4-like 2	Multiple_Complex	-4.99	9.84e-05	0.0072	Cassette Exon	0.32	T	4.27	3.64	8.12	5.63	8.68	5.17	3.74
TC0200012433.hg.1	-3.64	T	PREPL	prolyl endopeptidase-like	Multiple_Complex	6.4	7.45e-07	0.0002	Cassette Exon	0.32	T	12.47	12.82	10.6	10.11	11.99	11.24	13.14
TC1500010776.hg.1	-2.31	T	IDH3A	isocitrate dehydrogenase 3 (NAD+) alpha	Multiple_Complex	3.65	0.0011	0.0353	Alternative 5' Donor Site	0.32	T	13.42	13.9	12.22	12.85	12.29	11.65	13.19
TC0100010334.hg.1	-2.9	T	UFC1	ubiquitin-fold modifier conjugating enzyme 1	Multiple_Complex	3.32	0.0003	0.0139	Intron Retention	0.32	T	13.03	13.19	11.99	10.92	11.91	11.05	12.75
TC1900011389.hg.1	-3.29	T	VSTM1	V-set and transmembrane domain containing 1	Multiple_Complex	5.12	0.0011	0.0353	Intron Retention	0.32	T	6.6	6.92	4.86	5.11	4.47	6.61	6.11
TC1100007844.hg.1	1.11	T	ASRGL1	asparaginase like 1	Multiple_Complex	-4.95	7.97e-05	0.0062	Cassette Exon	0.32	T	5.84	5.75	5.32	6.09	5.87	5.84	5.67
TC1400008119.hg.1	-1.92	T	PAPOLA	poly(A) polymerase alpha	Multiple_Complex	3.69	1.08e-05	0.0015	Intron Retention	0.31	T	15.25	16.29	13.95	14.61	14.98	15.34	15.67
TC1100011980.hg.1	2.37	T	TAF1D; SNORA8; SNORA18; SNORA40; SNORA1; SNORA25; SNORA32; SNORD5; MIR1304	TATA box binding protein associated factor 1D; small nucleolar RNA, H/ACA box 8; small nucleolar RNA, H/ACA box 18; small nucleolar RNA, H/ACA box 40; small nucleolar RNA, H/ACA box 1; small nucleolar RNA, H/ACA box 25; small nucleolar RNA, H/ACA box 32; small nucleolar RNA, C/D box 5; microRNA 1304	Multiple_Complex	-3.51	0.0006	0.0244	Intron Retention	0.31	T	13.19	13.21	15.31	12.86	16.23	13.48	12.82
TC0600011560.hg.1	-5.37	T	UQCC2	ubiquinol-cytochrome c reductase complex assembly factor 2	Multiple_Complex	5.87	2.7e-05	0.0029	Alternative 3' Acceptor Site	0.31	T	8.62	9	5.94	6.17	6.26	7.43	7.54
TC0900009003.hg.1	-1.99	T	POMT1	protein-O-mannosyltransferase 1	Multiple_Complex	2.92	0.0003	0.0136	Intron Retention	0.31	T	12.42	11.78	11.91	11.19	11.1	11.11	12.15
TC0900007807.hg.1	1.93	T	DAPK1	death-associated protein kinase 1	Multiple_Complex	4.12	7.71e-05	0.0061	Alternative 3' Acceptor Site	0.31	T	15.85	16.26	17.16	17.2	16.78	17.17	16.42
TC0400010500.hg.1	-15.21	T	RBM47	RNA binding motif protein 47	Multiple_Complex	15.47	1.04e-08	7.62e-06	Cassette Exon	0.31	T	9.84	11.02	7.03	7.28	7.16	7.64	11.26
TC0600006608.hg.1	1.03	T			NonCoding	2.91	0.0008	0.0299	Intron Retention	0.31	T	3.31	3.58	3.66	3.49	3.48	3.45	3.44
TC0800006669.hg.1	-2.62	T	LOC101929128; RP11-10A14.5	uncharacterized LOC101929128; novel transcript	NonCoding	4.34	8.06e-05	0.0063	Alternative 3' Acceptor Site	0.31	T	8.34	8.04	6.31	6.81	6.84	6.54	7.75
TC1400007625.hg.1	-2.77	T	RBM25	RNA binding motif protein 25	Multiple_Complex	3.83	0.0001	0.009	Cassette Exon	0.31	T	9.56	10.1	7.63	7.97	8.14	8.62	9.5
TC0X00008857.hg.1	-3.02	T	DKC1; SNORA36A; SNORA56; MIR664B	dyskeratosis congenita 1, dyskerin; small nucleolar RNA, H/ACA box 36A; small nucleolar RNA, H/ACA box 56; microRNA 664b	Multiple_Complex	4.84	5.12e-05	0.0045	Alternative 3' Acceptor Site	0.31	T	11.94	13.5	10.86	10.72	11.53	10.79	12.33
TC1100006495.hg.1	-2.08	T	TSPAN4	tetraspanin 4	Multiple_Complex	2.93	0.0003	0.0163	Intron Retention	0.31	T	11.47	10.54	10.68	9.36	9.83	9.85	10.8
TC1400010747.hg.1	-1.05	T			NonCoding	-24.42	3.52e-05	0.0035	Alternative 5' Donor Site	0.31	T	9.45	9.04	8.94	8.88	9.07	9.05	8.91
TC0600014215.hg.1	1.23	T	GMDS	GDP-mannose 4,6-dehydratase	Multiple_Complex	-3.59	4.77e-06	0.0008	Cassette Exon	0.31	T	4.8	4.68	5.11	4.85	5.45	4.13	4.65
TC1900008286.hg.1	-5.29	T	BCAM	basal cell adhesion molecule (Lutheran blood group)	Multiple_Complex	4.67	1.03e-06	0.0003	Alternative 5' Donor Site	0.31	T	9.5	8.9	7.12	6.73	7.26	7.05	10.09
TC0400007559.hg.1	-1.92	T	TMEM165	transmembrane protein 165	Multiple_Complex	7.95	0.0003	0.0144	Intron Retention	0.31	T	12.73	12.35	11.19	11.24	11.6	11.98	12.41
TC1700010488.hg.1	-13.79	T	ACACA	acetyl-CoA carboxylase alpha	Multiple_Complex	20.92	1.17e-10	1.99e-07	Cassette Exon	0.31	T	12.2	12.37	7.96	7.36	9.31	9.81	12.74
TC0800011509.hg.1	-23.2	T	CSMD3	CUB and Sushi multiple domains 3	Multiple_Complex	13.59	2.23e-11	4.97e-08	Cassette Exon	0.31	T	9.5	8.6	4.98	4.79	4.99	4.78	10.07
TC0100016218.hg.1	-11.78	T	RGS5	regulator of G-protein signaling 5	Multiple_Complex	9.78	7.95e-08	3.58e-05	Cassette Exon	0.31	T	9.93	9.06	5.9	5.1	6.8	6.13	9.61
TC1100013152.hg.1	-35.43	T	SAA2; SAA2-SAA4; SAA4	serum amyloid A2; SAA2-SAA4 readthrough; serum amyloid A4, constitutive	Multiple_Complex	7.44	5.1e-07	0.0002	Cassette Exon	0.31	T	18.79	15.98	14.76	13.72	13.42	13.56	18.66
TC1200012678.hg.1	-12.68	T	PTPRQ	protein tyrosine phosphatase, receptor type, Q	Multiple_Complex	5.77	2.26e-08	1.4e-05	Cassette Exon	0.31	T	8.93	9.38	5.44	5.22	6.38	5.64	9.16
TC1300007870.hg.1	-15.75	T	ITGBL1	integrin beta like 1	Multiple_Complex	4.02	1.34e-07	5.46e-05	Cassette Exon	0.31	T	9.06	8.73	5.51	5.29	4.8	4.79	9.36
TC2200008744.hg.1	-4.05	T	RPL3; SNORD83B; SNORD43	ribosomal protein L3; small nucleolar RNA, C/D box 83B; small nucleolar RNA, C/D box 43	Multiple_Complex	3.99	1.16e-05	0.0016	Alternative 5' Donor Site	0.31	T	18.01	17.46	16.52	15.9	16.14	15.95	18.06
TC1600008190.hg.1	-3.96	T	SLC7A6	solute carrier family 7 (amino acid transporter light chain, y+L system), member 6	Multiple_Complex	5.11	0.0005	0.021	Intron Retention	0.31	T	11.96	11.76	10.76	9.83	9.71	9.81	11.62
TC1100012444.hg.1	-2.39	T	PCSK7	proprotein convertase subtilisin/kexin type 7	Multiple_Complex	4.33	5.44e-06	0.0009	Cassette Exon	0.31	T	7.55	7.97	6.44	6.35	6.17	7.54	7.29
TC1000012431.hg.1	1.04	T			NonCoding	-4.12	0.0004	0.0175	Alternative 5' Donor Site	0.31	T	7.54	6.43	6.62	6.24	6.69	6.36	6.43
TC1800006650.hg.1	1.72	T	RAB31	RAB31, member RAS oncogene family	Multiple_Complex	8.86	5.14e-07	0.0002	Alternative 5' Donor Site	0.31	T	12.61	12.92	13.44	12.61	14.23	13.98	13.14
TC1100010261.hg.1	-2.59	T	HPS5	Hermansky-Pudlak syndrome 5	Multiple_Complex	4.15	1.46e-05	0.0019	Cassette Exon	0.31	T	11.26	11.27	9.53	10.06	10.03	9.78	11.48
TC1000011005.hg.1	11.56	T	P4HA1	prolyl 4-hydroxylase, alpha polypeptide I	Multiple_Complex	-5.79	2.73e-08	1.62e-05	Cassette Exon	0.31	T	12.44	12.79	16.49	15.04	17.62	15.89	12.7
TC1700007930.hg.1	-1	T	RPL27	ribosomal protein L27	Multiple_Complex	-3.63	5.77e-05	0.005	Intron Retention	0.31	T	16.12	15.2	15.65	15.09	15.74	14.45	15.38
TC1700009489.hg.1	-2.06	T	ITGAE	integrin alpha E	Multiple_Complex	4.06	0.0008	0.0293	Alternative 3' Acceptor Site	0.31	T	9.79	10.15	8.73	8.44	9.63	8.81	9.13
TC0900008316.hg.1	-1.85	T	FKTN	fukutin	Multiple_Complex	4.77	0.0012	0.038	Cassette Exon	0.31	T	8.54	8.71	6.35	7.12	8.78	8.77	8.91
TC1500009709.hg.1	162.74	T	CA12	carbonic anhydrase XII	Multiple_Complex	-6.82	2.69e-06	0.0005	Cassette Exon	0.31	T	6.14	6.17	12.48	13.62	13.29	13.59	7.43
TC1200008573.hg.1	-4.92	T	SLC25A3; SNORA53	solute carrier family 25 (mitochondrial carrier; phosphate carrier), member 3; small nucleolar RNA, H/ACA box 53	Multiple_Complex	4.18	0.001	0.0337	Intron Retention	0.31	T	15.77	15.67	13.38	13.34	13.43	13.36	15.57
TC0100008618.hg.1	8.58	T	AK4	adenylate kinase 4	Multiple_Complex	-5.94	5.01e-06	0.0009	Alternative 3' Acceptor Site	0.31	T	8.28	8.46	11.12	11.44	11.73	12.92	9.65
TC0100015784.hg.1	-176.74	T	SELENBP1	selenium binding protein 1	Multiple_Complex	146.07	2.03e-15	5.42e-11	Cassette Exon	0.31	T	12.49	9.93	6.05	5.04	5.12	5.11	12.63
TC0700010887.hg.1	-1.54	T	COA1	cytochrome c oxidase assembly factor 1 homolog	Multiple_Complex	3.12	5.63e-05	0.0049	Alternative 3' Acceptor Site	0.31	T	12.96	13.62	12.41	12.21	12.7	12.26	12.94
TC1500010797.hg.1	4.17	T	CTD-2054N24.2	novel transcript	NonCoding	-4.4	1.39e-07	5.63e-05	Alternative 3' Acceptor Site	0.31	T	6.62	6.89	7.34	8.49	8.72	9.25	6.17
TC1500008080.hg.1	3.43	T	LINC01583	long intergenic non-protein coding RNA 1583	NonCoding	13.5	2.93e-08	1.7e-05	Cassette Exon	0.31	T	6.66	6.57	8.75	7.62	8.84	8.13	5.68
TC2200008796.hg.1	-1.88	T	SLC25A17	solute carrier family 25 (mitochondrial carrier; peroxisomal membrane protein, 34kDa), member 17	Multiple_Complex	3.79	0.0002	0.0112	Cassette Exon	0.31	T	8.4	8.71	7.47	7.06	8.05	7.94	8.6
TC1900009316.hg.1	-3.11	T	EEF2; SNORD37	eukaryotic translation elongation factor 2; small nucleolar RNA, C/D box 37	Multiple_Complex	3.01	0.0011	0.0356	Intron Retention	0.31	T	18.67	18.22	17.22	16.9	17.26	16.77	19.16
TC0300013772.hg.1	-1.04	T	IQCG	IQ motif containing G	Multiple_Complex	4.06	0.0004	0.0196	Alternative 3' Acceptor Site	0.31	T	5.29	6.4	6.03	6.24	6.18	6.59	6.19
TC0900008694.hg.1	-7.55	T	CRB2	crumbs family member 2	Multiple_Complex	9.19	1.28e-10	2.16e-07	Cassette Exon	0.31	T	10.25	9.55	5.97	6.93	6.65	8.25	9.7
TC1600008329.hg.1	-4.37	T	HP	haptoglobin	Multiple_Complex	3.55	0.0009	0.0323	Intron Retention	0.31	T	8.67	6.45	5.96	6.42	5.27	5.79	8.09
TC1200008390.hg.1	1.94	T	RP11-1109F11.5; RP11-1109F11.3	novel transcript	NonCoding	2.87	0.0007	0.0259	Intron Retention	0.31	T	4.49	4.32	5.58	5.02	5.66	4.85	4.2
TC2100008536.hg.1	10.44	T	PCBP3	poly(rC) binding protein 3	Multiple_Complex	-5.48	5.72e-06	0.0009	Cassette Exon	0.31	T	5.31	4.43	8.77	5.89	9.07	6.97	4.32
TC1900006588.hg.1	-1.87	T	GADD45B	growth arrest and DNA-damage-inducible, beta	Multiple_Complex	3.7	0.0002	0.0101	Intron Retention	0.31	T	8.96	9.84	8.25	7.97	7.75	8.25	8.67
TC1500009089.hg.1	1.31	T	PLCB2	phospholipase C, beta 2	Multiple_Complex	-4.17	1.79e-06	0.0004	Cassette Exon	0.31	T	8.33	7.66	8.8	8.71	8.39	8.33	8.17
TC1500009728.hg.1	6.6	T	DAPK2	death-associated protein kinase 2	Multiple_Complex	-4.99	7.04e-07	0.0002	Alternative 3' Acceptor Site	0.3	T	5.91	5.55	8.61	7.83	9.41	7.73	5.44
TC0900011708.hg.1	-2.46	T	PTGES	prostaglandin E synthase	Multiple_Complex	6	3.61e-05	0.0035	Cassette Exon	0.3	T	9.46	8.23	7.03	7.31	6.12	6.77	8.18
TC1200008126.hg.1	-1.69	T	CPSF6	cleavage and polyadenylation specific factor 6	Multiple_Complex	4.38	7.79e-05	0.0061	Intron Retention	0.3	T	12.95	13.35	12.43	12.35	12.13	11.97	12.75
TC0600007565.hg.1	-1.16	T	TCF19	transcription factor 19	Multiple_Complex	-6.6	1.2e-05	0.0016	Alternative 3' Acceptor Site	0.3	T	6.46	6.96	6.23	6.65	6.35	6.06	6.21
TC1200007819.hg.1	-5.48	T	CDK2	cyclin-dependent kinase 2	Multiple_Complex	4.73	0.0007	0.0271	Intron Retention	0.3	T	11.56	12.93	9.21	9.38	9.08	10.94	10.97
TC1000006858.hg.1	-2.15	T	HSPA14	heat shock 70kDa protein 14	Multiple_Complex	8	9.59e-05	0.0071	Alternative 5' Donor Site	0.3	T	10.54	11.54	9.39	9.47	9.62	10.33	10.66
TC0200008666.hg.1	-28.29	T	IL1R1	interleukin 1 receptor, type I	Multiple_Complex	8.99	6.45e-08	3.06e-05	Intron Retention	0.3	T	11.43	9.72	6.5	6.72	6.84	7.3	11.77
TC0100012473.hg.1	-2.92	T	CCNL2	cyclin L2	Multiple_Complex	4	0.0004	0.0179	Cassette Exon	0.3	T	11.95	11.55	10.36	9.85	10.5	10.4	12.38
TC1800006615.hg.1	1.61	T	MTCL1	microtubule crosslinking factor 1	Multiple_Complex	6.37	6.13e-07	0.0002	Cassette Exon	0.3	T	4.13	4.39	4.54	4.51	5.04	5.39	3.92
TC1900012007.hg.1	-1.82	T	NUP62; IL4I1	nucleoporin 62kDa; interleukin 4 induced 1	Multiple_Complex	2.98	0.0004	0.0185	Cassette Exon	0.3	T	11.24	11.69	10.92	10.24	10.5	10.15	11.23
TC1900010675.hg.1	-3.93	T	FBL	fibrillarin	Multiple_Complex	3.75	0.0005	0.0204	Intron Retention	0.3	T	13.92	14.29	12.74	11.27	12.28	11.67	13.69
TC0200008319.hg.1	1.37	T	AC093616.4		Multiple_Complex	-3.22	4.6e-05	0.0042	Cassette Exon	0.3	T	11.97	12.08	12.37	12.43	12.42	12.79	11.76
TC0700013633.hg.1	2.53	T	LOC154761	family with sequence similarity 115, member C pseudogene; Transcript Identified by AceView, Entrez Gene ID(s) 154761, RefSeq ID(s) NR_015421	Multiple_Complex	3.94	1.79e-05	0.0022	Alternative 5' Donor Site	0.3	T	4.02	4.08	5.82	5.06	4.58	5.91	4.38
TC1200009303.hg.1	-2.59	T	AACS	acetoacetyl-CoA synthetase	Multiple_Complex	3.37	8.09e-06	0.0012	Intron Retention	0.3	T	10.14	10.03	8.54	8.75	8.56	8.79	9.95
TC1700012230.hg.1	-1.74	T	ZNF207; MIR632	zinc finger protein 207; microRNA 632	Multiple_Complex	5.45	0.0006	0.0253	Alternative 5' Donor Site	0.3	T	14.87	15.22	14.18	14.14	14.55	14.94	15.4
TC1600009777.hg.1	-4.11	T	ARHGAP17	Rho GTPase activating protein 17	Multiple_Complex	7.8	1.26e-05	0.0017	Alternative 3' Acceptor Site	0.3	T	12.78	12.48	10.84	10.55	10.73	11.01	13.26
TC0800008726.hg.1	-1.77	T	TBC1D31	TBC1 domain family, member 31	Multiple_Complex	2.91	0.0015	0.0443	Intron Retention	0.3	T	7.99	9.39	6.98	7.34	7.36	8.55	8.16
TC0100009958.hg.1	-4.59	T	CGN	cingulin	Multiple_Complex	7.49	2.01e-05	0.0023	Intron Retention	0.3	T	7.77	8.22	6.06	5.78	5.05	5.74	8.05
TC0800012206.hg.1	-2.99	T	DGAT1; MIR6848	diacylglycerol O-acyltransferase 1; microRNA 6848	Multiple_Complex	2.86	0.0006	0.0254	Intron Retention	0.3	T	12.63	12.2	11.67	9.73	11.49	10.41	12.49
TC1200012719.hg.1	-2.45	T	WDR66	WD repeat domain 66	Multiple_Complex	5.57	0.0008	0.03	Intron Retention	0.3	T	6.26	7.44	4.88	5.74	5.83	6.49	7.13
TC1900011942.hg.1	-1.5	T	SARS2	seryl-tRNA synthetase 2, mitochondrial	Multiple_Complex	-4.41	0.0001	0.0077	Cassette Exon	0.3	T	7.87	8.06	7.88	7.92	6.71	6.94	7.95
TC0500009061.hg.1	-2.82	T	PCYOX1L	prenylcysteine oxidase 1 like	Multiple_Complex	4.86	0.0011	0.0353	Intron Retention	0.3	T	6.78	7.03	5.24	5.47	5.23	5.44	5.73
TC1100008740.hg.1	-65.22	T	DISC1FP1	DISC1 fusion partner 1 (non-protein coding)	NonCoding	131.57	1.26e-13	8.67e-10	Cassette Exon	0.3	T	12.69	13.42	6.17	6.09	8.33	7.05	12.54
TC1700006654.hg.1	-1.78	T	RNF167	ring finger protein 167	Multiple_Complex	7.58	2.41e-05	0.0027	Alternative 3' Acceptor Site	0.3	T	12.45	11.77	11.01	10.3	11.21	10.83	11.59
TC0300013840.hg.1	-3.59	T	ABHD14A-ACY1	ABHD14A-ACY1 readthrough	Multiple_Complex	4.01	1.72e-06	0.0004	Alternative 5' Donor Site	0.3	T	10.49	9.59	8.83	9.71	8.05	8.28	10.34
TC0600011278.hg.1	-1.09	T	LOC401242; XXbac-BPG308K3.6	Homo sapiens uncharacterized LOC401242 (LOC401242), long non-coding RNA.; novel transcript	NonCoding	-3.94	0.0004	0.0198	Alternative 3' Acceptor Site	0.3	T	3.83	3.73	4.03	3.67	3.39	3.54	3.71
TC0100016146.hg.1	-2.86	T			NonCoding	-3.63	5.75e-05	0.0049	Alternative 5' Donor Site	0.3	T	10.39	8.24	7.81	8.72	8.2	7.74	9.65
TC1200012737.hg.1	-2.18	T	ZNF268	zinc finger protein 268	Multiple_Complex	4.05	7.91e-05	0.0062	Cassette Exon	0.3	T	7.93	8.24	7.03	6.49	6.86	7.69	8.06
TC1200009847.hg.1	2.09	T	A2M	alpha-2-macroglobulin	Multiple_Complex	6.83	2.8e-06	0.0006	Cassette Exon	0.3	T	3.99	4.23	5.09	5.03	7.79	5.31	4.07
TC1500010160.hg.1	-7.85	T	CTSH	cathepsin H	Multiple_Complex	5.65	6.56e-05	0.0054	Cassette Exon	0.3	T	13.32	11.73	10.98	8.72	11.54	9.55	13.08
TC1700011424.hg.1	-3.02	T	SMARCD2	SWI/SNF related, matrix associated, actin dependent regulator of chromatin, subfamily d, member 2	Multiple_Complex	3.93	9.02e-05	0.0068	Alternative 5' Donor Site	0.3	T	12.49	12.58	11.21	11.07	10.26	10.79	12.52
TC1900008423.hg.1	1.01	T	NAPA-AS1	NAPA antisense RNA 1	NonCoding	-4.96	1.18e-05	0.0016	Cassette Exon	0.3	T	7.72	7.2	8.03	7.12	7.37	7.24	7.27
TC0700013420.hg.1	-3.29	T	ARPC1B	actin related protein 2/3 complex subunit 1B	Multiple_Complex	9.78	2.19e-05	0.0025	Cassette Exon	0.3	T	13.71	13.95	11.76	12.69	11.25	12.29	13.55
TC0200013974.hg.1	-3.76	T	DPP10-AS1	DPP10 antisense RNA 1	NonCoding	4.6	1.65e-10	2.6e-07	Cassette Exon	0.3	T	7.85	8.43	6.19	5.9	5.6	6.11	7.54
TC0900010444.hg.1	-2.28	T	CARNMT1	carnosine N-methyltransferase 1	Multiple_Complex	5.04	1.53e-05	0.0019	Intron Retention	0.3	T	10.25	10.99	8.94	8.25	9.52	9.3	10.37
TC1700012273.hg.1	-1.09	T	LRRC37A17P	leucine-rich repeat containing 37 member A17, pseudogene [Source:HGNC Symbol;Acc:HGNC:48365]	Multiple_Complex	4.93	0.0017	0.0476	Cassette Exon	0.3	T	7.71	7.98	7.36	7.33	8.53	8.01	7.88
TC0300011979.hg.1	-3.12	T	ZBED2	zinc finger, BED-type containing 2	Multiple_Complex	-5.55	1e-05	0.0014	Alternative 3' Acceptor Site	0.3	T	8.41	8.77	6.82	6.97	6.64	6.55	8.36
TC1400009426.hg.1	-1.52	T	MAX	MYC associated factor X	Multiple_Complex	3.86	0.0006	0.0234	Alternative 5' Donor Site	0.3	T	11.96	12	11.33	10.83	11.81	11.49	12.06
TC0200015887.hg.1	-1.96	T	CUL3	cullin 3	Multiple_Complex	4.07	0.0001	0.0078	Intron Retention	0.3	T	11.98	12.65	11.5	10.41	11.52	11.04	12.21
TC0400006930.hg.1	3.4	T	CPEB2	cytoplasmic polyadenylation element binding protein 2	Multiple_Complex	-4.59	0.0008	0.0283	Cassette Exon	0.3	T	6.03	5.88	7.29	6.15	8.56	8.14	5.91
TC1000012423.hg.1	5.89	T	PFKP	phosphofructokinase, platelet	Multiple_Complex	-4.66	2.61e-05	0.0028	Cassette Exon	0.3	T	11.47	12.79	14.62	14.12	13.96	14.3	11.72
TC1000009810.hg.1	-6.49	T	NUDT5	nudix hydrolase 5	Multiple_Complex	3.8	0.0001	0.0081	Alternative 5' Donor Site	0.3	T	11.8	12.34	8.26	9.06	9.34	10.21	11.92
TC1100006487.hg.1	-3.76	T	TALDO1	transaldolase 1	Multiple_Complex	3.54	0.0002	0.0102	Cassette Exon	0.3	T	10.36	10.64	7.94	8.55	8.41	9.61	9.97
TC1100009674.hg.1	-3	T	RNH1	ribonuclease/angiogenin inhibitor 1	Multiple_Complex	4.82	0.0005	0.0224	Intron Retention	0.3	T	13.33	12.57	12.2	11.63	10.71	11.07	12.97
TC1600010532.hg.1	-11.63	T	CDH8	cadherin 8, type 2	Multiple_Complex	3.74	0.0002	0.0127	Cassette Exon	0.3	T	10.37	11.05	7.09	6.52	7.66	7.04	10.57
TC1600011398.hg.1	4.53	T	MMP2	matrix metallopeptidase 2	Multiple_Complex	-4.4	0.0003	0.0145	Intron Retention	0.3	T	5.45	5.26	8.95	5.7	9.49	5.8	5.17
TC0100018291.hg.1	-5.48	T	FLG-AS1	FLG antisense RNA 1	NonCoding	7.46	5.18e-07	0.0002	Cassette Exon	0.3	T	6.84	7.33	4.42	5.03	4.57	5.72	7.24
TC0200016418.hg.1	-1.85	T	ZNF512	zinc finger protein 512	Multiple_Complex	5.13	2.45e-08	1.48e-05	Alternative 3' Acceptor Site	0.3	T	8.08	8.94	6.74	7.86	8.24	8.83	8.92
TC0300011276.hg.1	-1.87	T	DENND6A	DENN/MADD domain containing 6A	Multiple_Complex	3.22	0.0002	0.0107	Intron Retention	0.3	T	11.29	11.22	10.19	10.41	10.35	11.01	11.17
TC0500010427.hg.1	-1.49	T	ZFR	zinc finger RNA binding protein	Multiple_Complex	4.01	0.001	0.0346	Intron Retention	0.3	T	10.54	10.96	10.14	8.78	10.93	9.84	10.42
TC1100012163.hg.1	1.06	T	LOC643733	caspase 4, apoptosis-related cysteine peptidase pseudogene; Transcript Identified by AceView, Entrez Gene ID(s) 643733; Transcript Identified by AceView, Entrez Gene ID(s) 643733, RefSeq ID(s) NR_034079	Multiple_Complex	11.32	0.0006	0.0241	Alternative 3' Acceptor Site	0.3	T	4.63	4.68	4.92	4.73	4.69	4.71	4.54
TC0100012604.hg.1	-2.56	T	C1orf174	chromosome 1 open reading frame 174	Multiple_Complex	2.91	0.0008	0.0284	Intron Retention	0.3	T	7.11	7.96	5.87	5.8	6.3	5.79	6.54
TC0100008816.hg.1	7.84	T	IFI44	interferon-induced protein 44	Multiple_Complex	-7.5	0.0016	0.0448	Alternative 5' Donor Site	0.3	T	6.9	7.81	9.8	9.35	10.35	10.09	7.02
TC0100018157.hg.1	-1.6	T	ATAD3A	ATPase family, AAA domain containing 3A	Multiple_Complex	2.63	0.0011	0.0363	Alternative 3' Acceptor Site	0.3	T	8.55	9.14	8.35	7.57	7.61	8.15	8.36
TC0600012875.hg.1	-1.24	T	FYN	FYN proto-oncogene, Src family tyrosine kinase	Multiple_Complex	4.54	0.001	0.0341	Alternative 3' Acceptor Site	0.3	T	13.7	14.44	13.7	13.42	13.92	13.8	14.07
TC2200008829.hg.1	-2.7	T	POLR3H	polymerase (RNA) III (DNA directed) polypeptide H (22.9kD)	Multiple_Complex	3.1	0.0014	0.042	Alternative 5' Donor Site	0.3	T	9.74	10.27	8.81	8.21	7.77	8.53	9.43
TC1100006771.hg.1	-2.69	T	EIF3F	eukaryotic translation initiation factor 3, subunit F	Multiple_Complex	3.05	0.0004	0.0199	Alternative 5' Donor Site	0.29	T	15.92	15.54	14.54	13.96	14.98	14.23	15.83
TC1000006466.hg.1	-2.55	T	WDR37	WD repeat domain 37	Multiple_Complex	2.49	0.0017	0.0468	Cassette Exon	0.29	T	8.61	8.27	7.43	6.75	7.07	7.76	8.6
TC0100009902.hg.1	-1.83	T	PRPF3	pre-mRNA processing factor 3	Multiple_Complex	3.93	5.6e-05	0.0049	Alternative 5' Donor Site	0.29	T	11.61	12.19	10.59	10.31	11.22	10.96	11.67
TC1900011837.hg.1	-3.3	T	UQCR11	ubiquinol-cytochrome c reductase, complex III subunit XI	Multiple_Complex	4.27	1.17e-06	0.0003	Cassette Exon	0.29	T	15.22	15.15	14.07	13.6	13.2	12.93	15.05
TC1900008321.hg.1	1.39	T	KLC3	kinesin light chain 3	Multiple_Complex	5.02	0.0003	0.0164	Alternative 5' Donor Site	0.29	T	5.55	5.18	6.28	5.59	5.77	5.22	5
TC0600012477.hg.1	-3.17	T	SNORD50A; SNHG5; SNORD50B	small nucleolar RNA, C/D box 50A; small nucleolar RNA host gene 5; small nucleolar RNA, C/D box 50B	Multiple_Complex	4.9	1.45e-06	0.0003	Intron Retention	0.29	T	17.04	16.42	16.03	13.8	16.09	13.89	16.59
TC1000012582.hg.1	-1.13	T	RRP12	ribosomal RNA processing 12 homolog	Multiple_Complex	-4.18	0.0006	0.0235	Cassette Exon	0.29	T	4.43	4.17	4.34	3.95	3.89	4.01	3.72
TC0200013311.hg.1	-2.48	T	REEP1	receptor accessory protein 1	Multiple_Complex	-6.36	0.0006	0.0245	Cassette Exon	0.29	T	7.28	7.76	6.01	6.02	6.09	5.99	6.99
TC1300008181.hg.1	-4.88	T	CHAMP1	chromosome alignment maintaining phosphoprotein 1	Multiple_Complex	5.22	1.12e-05	0.0015	Cassette Exon	0.29	T	10.73	11.05	8.16	7.62	8.87	9.41	10.8
TC1000012589.hg.1	-1.97	T	MRPL43	mitochondrial ribosomal protein L43	Multiple_Complex	2.76	0.0002	0.0132	Intron Retention	0.29	T	12.11	12.06	11.15	10.3	11.05	11.13	11.37
TC1100011187.hg.1	-2.37	T	MEN1	multiple endocrine neoplasia I	Multiple_Complex	2.88	5.76e-05	0.005	Intron Retention	0.29	T	9.82	10.55	8.89	8.57	8.89	8.92	10.1
TC0100009621.hg.1	-6.54	T	PHGDH	phosphoglycerate dehydrogenase	Multiple_Complex	7.57	0.0014	0.0422	Cassette Exon	0.29	T	14.03	12.54	10.16	10.81	8.64	10.85	13.35
TC0700011969.hg.1	-5.51	T	MCM7	minichromosome maintenance complex component 7	Multiple_Complex	6.2	2.99e-06	0.0006	Intron Retention	0.29	T	12.14	12.99	9.67	9.44	9.78	10.19	12.23
TC1600008226.hg.1	-2.87	T	NIP7	NIP7, nucleolar pre-rRNA processing protein	Multiple_Complex	5.53	0.0008	0.0298	Alternative 5' Donor Site	0.29	T	11.75	12.96	10	9.48	10.57	10.41	11.66
TC0200010582.hg.1	-3.76	T	FASTKD2	FAST kinase domains 2	Multiple_Complex	4.03	0.0005	0.0225	Intron Retention	0.29	T	8.07	8.27	6.08	6.45	7.27	6.4	8.24
TC2100008508.hg.1	-2.35	T	CHAF1B	chromatin assembly factor 1, subunit B (p60)	Multiple_Complex	3.19	0.0015	0.0431	Intron Retention	0.29	T	10.84	12.47	8.34	9.7	9.49	9.76	10.92
TC1200010977.hg.1	-4.42	T	CDK4	cyclin-dependent kinase 4	Multiple_Complex	2.91	0.0003	0.0137	Intron Retention	0.29	T	14.64	14.91	13.47	12.41	12.52	12.47	14.28
TC0600013251.hg.1	-1.53	T	HBS1L	HBS1-like translational GTPase	Multiple_Complex	10.29	0.001	0.0344	Alternative 5' Donor Site	0.29	T	11.68	12.24	11.01	9.78	11.21	11.12	11.76
TC1000006464.hg.1	-1.44	T	GTPBP4	GTP binding protein 4	Multiple_Complex	2.75	0.0011	0.0354	Intron Retention	0.29	T	7.7	9.02	7.01	5.79	7.2	7.62	7.78
TC1000011427.hg.1	-3.47	T	IDE	insulin-degrading enzyme	Multiple_Complex	4.33	0.0002	0.0122	Cassette Exon	0.29	T	10.54	11.2	8.25	8.73	10.04	9.96	11.06
TC0700013219.hg.1	-1.57	T	LMBR1	limb development membrane protein 1	Multiple_Complex	4.62	0.0003	0.0166	Alternative 5' Donor Site	0.29	T	13.4	13.67	13.39	12.64	11.97	13.24	13.57
TC0100015685.hg.1	-3.67	T	LOC653513	Homo sapiens phosphodiesterase 4D interacting protein pseudogene (LOC653513), non-coding RNA.	Multiple_Complex	3.83	0.0006	0.0238	Alternative 3' Acceptor Site	0.29	T	10.09	9.19	8.25	7.74	8.35	8.04	10.54
TC0200010595.hg.1	5.8	T	bludaw; AC007879.7	Transcript Identified by AceView; putative novel transcript	NonCoding	5.01	8.82e-06	0.0013	Alternative 5' Donor Site	0.29	T	6.09	5.28	8.68	8.68	8.07	10	6.46
TC0300012551.hg.1	-1.82	T	NCK1-AS1	NCK1 antisense RNA 1 (head to head)	NonCoding	-3.77	0.0004	0.0181	Alternative 3' Acceptor Site	0.29	T	6.91	6.27	5.93	6.16	5.36	6.04	6.88
TC1700010604.hg.1	13.98	T	NR1D1	nuclear receptor subfamily 1, group D, member 1	Multiple_Complex	-6.61	3.51e-09	3.17e-06	Cassette Exon	0.29	T	6.89	6.8	10.6	10.25	10.92	10.7	6.22
TC0200013075.hg.1	1.09	T	TPRKB	TP53RK binding protein	Multiple_Complex	-80.11	0.0005	0.0227	Alternative 5' Donor Site	0.29	T	8.67	9.51	8.75	8.27	8.93	9.04	8.34
TC1100012520.hg.1	2.19	T	MCAM; MIR6756	melanoma cell adhesion molecule; microRNA 6756	Multiple_Complex	-3.74	1.12e-05	0.0015	Intron Retention	0.29	T	4.78	5.87	5.72	6.33	6.53	7.66	5.24
TC1900008141.hg.1	-7.39	T	CYP2S1	cytochrome P450, family 2, subfamily S, polypeptide 1	Multiple_Complex	7.99	7.01e-08	3.26e-05	Cassette Exon	0.29	T	10.65	9.54	8.24	7.55	7.47	7.8	11.34
TC1300006503.hg.1	-1.06	T	IFT88	intraflagellar transport 88	Multiple_Complex	3.4	0.0002	0.0128	Intron Retention	0.29	T	7.14	6.16	6.25	6.38	7.74	7.41	6.96
TC0900012228.hg.1	-4.29	T	TOMM5	translocase of outer mitochondrial membrane 5 homolog (yeast)	Multiple_Complex	6.13	2.4e-08	1.46e-05	Alternative 5' Donor Site	0.29	T	11.15	12.22	9.19	8.85	9.06	9.91	11.16
TC1200012281.hg.1	-2.67	T	EIF2B1	eukaryotic translation initiation factor 2B, subunit 1 alpha, 26kDa	Multiple_Complex	3.78	7.3e-06	0.0011	Alternative 5' Donor Site	0.29	T	10.97	11.74	9.62	9.75	9.8	9.78	11.16
TC2200007979.hg.1	1.08	T	C22orf39; HIRA	chromosome 22 open reading frame 39; histone cell cycle regulator	Multiple_Complex	-3.57	1.71e-05	0.0021	Cassette Exon	0.29	T	4.66	4.53	4.68	4.6	4.6	4.66	4.38
TC1900008013.hg.1	-2.51	T	PSMD8	proteasome 26S subunit, non-ATPase 8	Multiple_Complex	3.31	0.0008	0.03	Intron Retention	0.29	T	15.54	15.94	14.9	13.55	14.47	14.05	15.34
TC0200016530.hg.1	-3.4	T	PLEKHB2	pleckstrin homology domain containing, family B (evectins) member 2	Multiple_Complex	3.46	0.0002	0.0105	Alternative 3' Acceptor Site	0.29	T	11.45	12.09	9.79	9.86	10.08	10.72	11.64
TC0500010894.hg.1	-3.02	T	DIMT1	DIM1 dimethyladenosine transferase 1 homolog	Multiple_Complex	6.2	0.0005	0.0222	Cassette Exon	0.29	T	11.51	12.37	10.12	9.15	10.71	10.04	11.69
TC0100015493.hg.1	1.49	T	CH17-472G23.4		Pseudogene	-6.17	4.05e-08	2.17e-05	Cassette Exon	0.29	T	7.14	6.43	7.16	6.33	7.04	7.5	6.57
TC1700009398.hg.1	-2.37	T	MIR22HG	MIR22 host gene	Multiple_Complex	-3.63	0.0004	0.0179	Intron Retention	0.29	T	6.85	5.07	5.87	5.11	6.08	5.05	6.68
TC0200016093.hg.1	-1.8	T	USP40	ubiquitin specific peptidase 40	Multiple_Complex	5.02	0.001	0.0332	Alternative 3' Acceptor Site	0.29	T	12.65	12.79	10.46	11.48	12.38	12.43	13.38
TC0600011357.hg.1	-3.03	T	TRIM26	tripartite motif containing 26	Multiple_Complex	3.06	0.0002	0.0114	Intron Retention	0.29	T	9.88	9.78	8.24	8.23	8.67	8.17	9.81
TC1500006517.hg.1	-1.02	T	NIPA2	non imprinted in Prader-Willi/Angelman syndrome 2	Multiple_Complex	-7.05	2.91e-05	0.003	Cassette Exon	0.29	T	5.39	5.49	5.59	6.33	5.2	5.19	5.13
TC0500007826.hg.1	-9.14	T	IQGAP2	IQ motif containing GTPase activating protein 2	Multiple_Complex	6.46	6.84e-08	3.21e-05	Cassette Exon	0.29	T	8.5	9.68	5.93	5.22	6.47	6.06	9.26
TC0500011225.hg.1	4.1	T	LHFPL2	lipoma HMGIC fusion partner-like 2	Multiple_Complex	-4.22	0.0018	0.0495	Cassette Exon	0.29	T	10.14	9.77	12.25	11.03	12.05	12.26	10.23
TC1200009724.hg.1	1.23	T	SCNN1A	sodium channel, non voltage gated 1 alpha subunit	Multiple_Complex	-5.96	0.0003	0.0163	Cassette Exon	0.29	T	10.31	9.92	10.34	10.38	10.38	9.92	10.05
TC1600010500.hg.1	-4.99	T	GOT2	glutamic-oxaloacetic transaminase 2, mitochondrial	Multiple_Complex	6.21	2.54e-06	0.0005	Alternative 5' Donor Site	0.29	T	14.25	15.08	11.73	12.66	11.28	12.18	13.53
TC0800012173.hg.1	2.82	T	EPPK1	epiplakin 1	Coding	-5.01	1.51e-05	0.0019	Alternative 3' Acceptor Site	0.29	T	7.33	7.91	9.09	8.32	8.88	8.8	6.89
TC0800012167.hg.1	-2.22	T	PUF60	poly-U binding splicing factor 60KDa	Multiple_Complex	2.98	0.0003	0.0156	Intron Retention	0.29	T	8.84	9.25	8.29	7.59	7.66	7.06	8.1
TC0100010416.hg.1	-20.39	T	PBX1	pre-B-cell leukemia homeobox 1	Multiple_Complex	4.71	9.75e-09	7.24e-06	Alternative 3' Acceptor Site	0.29	T	13.4	13.39	8.82	8.94	9.61	9.16	14.36
TC0800008295.hg.1	-2.7	T	PTDSS1	phosphatidylserine synthase 1	Multiple_Complex	7.03	0.0013	0.039	Alternative 5' Donor Site	0.29	T	9.47	10.86	8	7.57	8.38	8.24	9.62
TC0600011808.hg.1	-4.17	T	MED20	mediator complex subunit 20	Multiple_Complex	4.76	5.04e-05	0.0045	Alternative 5' Donor Site	0.29	T	9.16	9.4	7.54	7.04	7.32	8.92	9.5
TC1500009396.hg.1	-1.46	T	SPPL2A	signal peptide peptidase like 2A	Multiple_Complex	4.06	6.16e-07	0.0002	Cassette Exon	0.29	T	14.05	13.7	12.8	12.97	13.43	13.51	13.48
TC1200008792.hg.1	-3.15	T	UNG	uracil DNA glycosylase	Multiple_Complex	6.67	0.0004	0.0197	Alternative 5' Donor Site	0.29	T	9.01	8.79	7.16	6.89	7.1	7.2	8.62
TC1100007400.hg.1	28.19	T	TSPAN18	tetraspanin 18	Multiple_Complex	-4.57	1.75e-08	1.15e-05	Cassette Exon	0.29	T	7.41	7.12	10.85	12	11.88	12.72	7.13
TC0100007463.hg.1	1	T	HMGN2	high mobility group nucleosomal binding domain 2	Multiple_Complex	-3.31	0.0009	0.032	Intron Retention	0.29	T	15.73	17.09	15.26	16.23	15.4	16.33	15.86
TC0X00008526.hg.1	4.49	T	FHL1	four and a half LIM domains 1	Multiple_Complex	-5.91	0.0003	0.0148	Alternative 5' Donor Site	0.29	T	8.9	9.47	11.27	11.5	11.51	12.42	9.31
TC1700011551.hg.1	1.93	T	LRRC37A16P; SH3GL1P3	leucine rich repeat containing 37, member A16, pseudogene; SH3-domain GRB2-like 1 pseudogene 3	Multiple_Complex	-3.5	0.0012	0.0382	Intron Retention	0.29	T	5.41	6.5	7.07	6.61	7.88	7.68	7.02
TC0300007798.hg.1	-1.33	T			NonCoding	2.99	0.0012	0.0379	Intron Retention	0.29	T	4.31	4.56	4.28	4.22	4.04	3.97	4.53
TC0800010360.hg.1	-3.82	T	PRKDC	protein kinase, DNA-activated, catalytic polypeptide	Multiple_Complex	3.64	0.0001	0.0089	Intron Retention	0.29	T	11.2	12.2	8.12	8.9	9.78	9.92	11.22
TC0800011625.hg.1	-2.4	T	TAF2	TAF2 RNA polymerase II, TATA box binding protein (TBP)-associated factor, 150kDa	Multiple_Complex	3.64	0.0002	0.0119	Intron Retention	0.29	T	10.85	11.6	9.08	9.54	10.57	10.5	11.24
TC1200011573.hg.1	-2.07	T	NR2C1	nuclear receptor subfamily 2, group C, member 1	Multiple_Complex	2.97	0.0004	0.0185	Alternative 5' Donor Site	0.29	T	11	10.75	9.9	9.5	10	9.97	11.28
TC0300010561.hg.1	-1.24	T	SLC4A7	solute carrier family 4, sodium bicarbonate cotransporter, member 7	Multiple_Complex	3.9	7.73e-05	0.0061	Cassette Exon	0.29	T	7.94	9.12	7.29	5.3	7.71	7.85	7.89
TC0X00009462.hg.1	-1.45	T	CASK	calcium/calmodulin-dependent serine protein kinase (MAGUK family)	Multiple_Complex	-13.02	0.0002	0.0101	Cassette Exon	0.29	T	11.71	11.46	11.47	10.37	11.21	11.08	11.75
TC0100014448.hg.1	7.64	T	ROR1-AS1	ROR1 antisense RNA 1	NonCoding	-11.33	7.26e-05	0.0058	Alternative 3' Acceptor Site	0.29	T	6.9	6.23	9.23	9.29	10.3	10.94	6.96
TC0X00008009.hg.1	-1.8	T	TCEAL4	transcription elongation factor A (SII)-like 4	Multiple_Complex	3.93	5.06e-05	0.0045	Intron Retention	0.29	T	8.9	8.46	7.63	7.7	8.37	8.34	9.16
TC1100008270.hg.1	-2.6	T	CTTN	cortactin	Multiple_Complex	6.23	0.0007	0.0262	Alternative 5' Donor Site	0.29	T	11.16	11.81	9.55	10	10.54	10.74	11.64
TC0200011551.hg.1	-9.76	T	ADI1	acireductone dioxygenase 1	Multiple_Complex	4.11	0.0008	0.03	Alternative 3' Acceptor Site	0.29	T	12.15	12.03	8.26	9.27	8.38	9.02	11.78
TC2100008306.hg.1	2.79	T	HSF2BP	heat shock transcription factor 2 binding protein	Multiple_Complex	22.35	1.95e-11	4.53e-08	Cassette Exon	0.29	T	5.42	6.93	7.24	6.24	6.91	6.92	5.57
TC0300006605.hg.1	-2.54	T	ATG7	autophagy related 7	Multiple_Complex	5.05	0.0004	0.0183	Alternative 3' Acceptor Site	0.29	T	9.82	9.92	8.5	8.68	8.09	9.98	9.62
TC0500011208.hg.1	5.71	T	WDR41	WD repeat domain 41	Multiple_Complex	-3.59	0.0002	0.0108	Cassette Exon	0.29	T	10.77	10.98	13.27	12.33	13.67	13.19	10.77
TC0700008568.hg.1	-3.18	T	SRRT	serrate, RNA effector molecule	Multiple_Complex	3.57	0.0016	0.0454	Intron Retention	0.29	T	9.36	9.9	7.29	7.82	7.64	8.29	9.02
TC2100008534.hg.1	2.69	T	PCBP3	poly(rC) binding protein 3	NonCoding	-4.8	2.86e-06	0.0006	Intron Retention	0.29	T	5.59	5.59	6.86	7.65	6.53	7.13	6.35
TC1700009150.hg.1	-3.4	T	BAIAP2	BAI1-associated protein 2	Multiple_Complex	3.83	5.54e-05	0.0048	Cassette Exon	0.29	T	11.74	11.53	10.12	9.01	9.53	10.14	11.4
TC0300009458.hg.1	-1.43	T	SEC62	SEC62 homolog, preprotein translocation factor	Multiple_Complex	7.31	0.0002	0.013	Alternative 3' Acceptor Site	0.29	T	11.85	12.03	11.68	10.76	12.06	11.38	12.09
TC1100013091.hg.1	-2.73	T	SDHD	succinate dehydrogenase complex subunit D, integral membrane protein	Multiple_Complex	3.52	0.0008	0.0305	Cassette Exon	0.28	T	11.93	12.11	10.16	10.04	10.94	11.12	12
TC1300009646.hg.1	-3.24	T	NALCN	sodium leak channel, non selective	Multiple_Complex	4.71	7.04e-05	0.0057	Cassette Exon	0.28	T	7.34	8.31	5.97	5.99	5.57	6.15	7.65
TC0700012605.hg.1	-1.48	T	COPG2; TSGA13	coatomer protein complex subunit gamma 2; testis specific 13	Multiple_Complex	4.55	0.0013	0.0399	Alternative 5' Donor Site	0.28	T	8.82	9.34	8.31	8.23	8.87	8.68	9.06
TC1100013051.hg.1	-3.73	T	RBM14-RBM4	RBM14-RBM4 readthrough	Multiple_Complex	4.72	0.0002	0.0134	Alternative 5' Donor Site	0.28	T	9.55	10.86	7.6	8.43	8.22	8.71	10.25
TC1100012526.hg.1	-3.77	T	USP2	ubiquitin specific peptidase 2	Multiple_Complex	3.23	0.0004	0.0171	Intron Retention	0.28	T	9.78	9.85	8.09	7.56	8.33	7.66	9.4
TC0300009016.hg.1	-2.79	T	ATP1B3	ATPase, Na+/K+ transporting, beta 3 polypeptide	Multiple_Complex	9.34	3.81e-05	0.0037	Cassette Exon	0.28	T	11.12	11.86	8.78	9.21	10.21	10.54	11.22
TC1900007012.hg.1	-7.58	T	LDLR; MIR6886	low density lipoprotein receptor; microRNA 6886	Multiple_Complex	4.08	0.0018	0.0491	Cassette Exon	0.28	T	12.82	12.39	9.77	10.03	9.88	10.4	13.46
TC1800007863.hg.1	-1.78	T	ENOSF1	enolase superfamily member 1	Multiple_Complex	2.83	0.0007	0.0262	Intron Retention	0.28	T	8.88	8.92	7.21	7.57	8.59	8.87	9.22
TC0600011474.hg.1	8.43	T	TNXA	tenascin XA (pseudogene)	Multiple_Complex	-3.87	2.07e-05	0.0024	Cassette Exon	0.28	T	8.46	7.94	10.95	9.46	11.27	11.03	8.03
TC1700009256.hg.1	1.49	T	NARF	nuclear prelamin A recognition factor	Multiple_Complex	4.33	0.0003	0.0137	Alternative 3' Acceptor Site	0.28	T	7.87	8.18	8.98	7.92	9.1	7.43	7.3
TC0100018564.hg.1	-2.82	T	PYCR2; MIR6741	pyrroline-5-carboxylate reductase family, member 2; microRNA 6741	Multiple_Complex	3.16	0.0009	0.0322	Intron Retention	0.28	T	9.34	9.31	8.43	8.01	7.2	7.66	8.8
TC0100012458.hg.1	-2.38	T	UBE2J2	ubiquitin-conjugating enzyme E2, J2	Multiple_Complex	3.8	0.0009	0.0316	Cassette Exon	0.28	T	7.91	7.83	7.49	4.89	7.08	6.22	7.14
TC1200008675.hg.1	-2.88	T	TXNRD1	thioredoxin reductase 1	Multiple_Complex	5.13	5.51e-06	0.0009	Cassette Exon	0.28	T	16.33	16.83	15.04	15.24	15.39	16.05	17.09
TC0500011725.hg.1	4.08	T	MCC	mutated in colorectal cancers	Multiple_Complex	-4.33	6.37e-06	0.001	Cassette Exon	0.28	T	7.1	7.82	8.92	10.55	9.09	10.59	8.33
TC1100008523.hg.1	1.43	T	CAPN5	calpain 5	Multiple_Complex	4.3	5.41e-05	0.0047	Alternative 3' Acceptor Site	0.28	T	5.98	5.88	6.9	6.8	6.11	5.93	5.29
TC0100018260.hg.1	-1.63	T	AMPD2	adenosine monophosphate deaminase 2	Multiple_Complex	5.37	0.0002	0.0134	Alternative 3' Acceptor Site	0.28	T	12.27	12.17	12.11	11.5	11.36	11.69	12.49
TC1200012801.hg.1	-3.88	T	CS	citrate synthase	Multiple_Complex	2.97	0.0016	0.0457	Intron Retention	0.28	T	14.72	15.24	12.78	12.71	13.39	13.41	15.06
TC1700010056.hg.1	2.86	T	KRT17P6	keratin 17 pseudogene 6 [Source:HGNC Symbol;Acc:HGNC:50724]	Multiple_Complex	5.54	5.74e-08	2.81e-05	Alternative 5' Donor Site	0.28	T	5.57	5.62	7.71	7.4	6.68	6.81	5.79
TC1900010372.hg.1	2.08	T	CEP89	centrosomal protein 89kDa	Multiple_Complex	-4.14	8.11e-07	0.0002	Cassette Exon	0.28	T	7.58	7.59	8.73	8.04	9.09	8.57	7.08
TC0200016403.hg.1	-2.74	T	LPIN1; MIR548S	lipin 1; microRNA 548s	Multiple_Complex	3.71	2.96e-05	0.0031	Cassette Exon	0.28	T	9.42	9.54	8.01	6.85	8.13	8.11	9.6
TC0300013874.hg.1	-3.68	T	SRPRB	signal recognition particle receptor, B subunit	Multiple_Complex	8.87	2.08e-05	0.0024	Alternative 3' Acceptor Site	0.28	T	11.71	12.88	9.7	8.85	10.73	10.08	11.8
TC1100011739.hg.1	-1.97	T	ALG8	ALG8, alpha-1,3-glucosyltransferase	Multiple_Complex	4.3	0.0003	0.0161	Cassette Exon	0.28	T	13.22	13.75	11.61	12.14	12.33	12.37	13.03
TC1900011033.hg.1	-2.7	T	NAPA	N-ethylmaleimide-sensitive factor attachment protein, alpha	Multiple_Complex	3.27	0.0001	0.0079	Intron Retention	0.28	T	12.28	12.62	11.05	10.23	10.96	10.69	11.88
TC0800007653.hg.1	-3.69	T	MRPL15	mitochondrial ribosomal protein L15	Coding	4.48	0.0008	0.0289	Alternative 5' Donor Site	0.28	T	9.94	10.56	8.27	7.76	8.69	7.92	9.64
TC0500013349.hg.1	-2.93	T	FBN2	fibrillin 2	Multiple_Complex	-4.39	0.0007	0.0261	Cassette Exon	0.28	T	6.87	7.49	5.2	6.2	4.69	6.53	7.25
TC1900011849.hg.1	-1.66	T	DUS3L	dihydrouridine synthase 3-like	Multiple_Complex	5.78	0.0013	0.0406	Alternative 3' Acceptor Site	0.28	T	6.98	6.82	6.22	6.32	5.75	6	6.7
TC0400012760.hg.1	1.35	T	EVC	Ellis van Creveld protein	Multiple_Complex	3.7	9.43e-06	0.0013	Cassette Exon	0.28	T	6.64	6.63	7.07	6.53	7.05	7.07	6.92
TC1000009437.hg.1	-1	T			NonCoding	-3.56	0.0006	0.024	Intron Retention	0.28	T	5.53	5.12	5.71	5.29	5.01	5.24	5.24
TC0100013072.hg.1	-3.05	T	ATP13A2	ATPase type 13A2	Multiple_Complex	4.32	1.96e-05	0.0023	Cassette Exon	0.28	T	9.12	9.43	7.47	6.79	8.22	7.49	9.05
TC2200009279.hg.1	-3.21	T	SMDT1	single-pass membrane protein with aspartate-rich tail 1	Multiple_Complex	4.62	9.5e-05	0.007	Alternative 5' Donor Site	0.28	T	8.14	8.27	6.34	7.16	6.57	6.41	7.94
TC0900011623.hg.1	-4.17	T	PTGES2	prostaglandin E synthase 2	Multiple_Complex	3.49	0.0013	0.0395	Intron Retention	0.28	T	7.84	7.86	5.97	5.81	5.64	5.76	6.54
TC0600007207.hg.1	-11.09	T	GMNN	geminin, DNA replication inhibitor	Multiple_Complex	5.46	7.26e-06	0.0011	Alternative 5' Donor Site	0.28	T	10.07	10.57	5.82	6.62	6.9	8.21	10.21
TC1600008214.hg.1	-1.4	T	TANGO6	transport and golgi organization 6 homolog	Multiple_Complex	-2.84	9.29e-05	0.0069	Alternative 5' Donor Site	0.28	T	4.21	4.32	3.67	3.82	3.94	3.83	4.4
TC2100006922.hg.1	-4.98	T	EVA1C	eva-1 homolog C (C. elegans)	Multiple_Complex	4.35	0.0005	0.0228	Cassette Exon	0.28	T	10.41	8.92	8.77	7.72	7.31	7.7	10
TC0900010789.hg.1	-2.64	T	IARS	isoleucyl-tRNA synthetase	Multiple_Complex	4.39	0.0002	0.0113	Alternative 3' Acceptor Site	0.28	T	12.73	12.88	11.39	11.21	11.82	11.38	12.67
TC1200011251.hg.1	-1.13	T	TSPAN8	tetraspanin 8	Multiple_Complex	-2.62	0.0002	0.0129	Cassette Exon	0.28	T	4.13	3.63	3.79	3.95	3.95	3.88	4.49
TC2100007420.hg.1	-4.2	T	COL18A1	collagen, type XVIII, alpha 1	Multiple_Complex	3.07	0.0004	0.0172	Cassette Exon	0.28	T	8.28	7.76	6.46	5.99	6.46	5.97	8.31
TC0200010009.hg.1	-2.63	T	SCRN3	secernin 3	Multiple_Complex	4.39	0.0005	0.0202	Cassette Exon	0.28	T	10.09	10.24	8.57	8.78	8.95	9.5	10.41
TC0800009961.hg.1	-5.32	T	CLU; MIR6843	clusterin; microRNA 6843	Multiple_Complex	6.04	0.0012	0.0387	Intron Retention	0.28	T	14.06	13.37	12.24	8.68	13.52	11.24	14.18
TC1100008008.hg.1	-1.93	T	POLA2	polymerase (DNA directed), alpha 2, accessory subunit	Multiple_Complex	5.39	0.0006	0.0251	Alternative 3' Acceptor Site	0.28	T	8.46	9.81	7.43	7.6	6.68	8.16	8.45
TC0100009054.hg.1	-1.8	T	MTF2	metal response element binding transcription factor 2	Multiple_Complex	3.98	4.87e-05	0.0044	Alternative 5' Donor Site	0.28	T	10.21	10.74	8.56	9.53	9.13	10.05	10.14
TC0100013629.hg.1	-3.39	T	YARS	tyrosyl-tRNA synthetase	Multiple_Complex	7.64	0.0002	0.0108	Alternative 3' Acceptor Site	0.28	T	12.36	11.64	10.54	9.16	10.12	9.61	11.61
TC0500009097.hg.1	3.97	T	SYNPO	synaptopodin	Multiple_Complex	-4.86	5.76e-06	0.0009	Alternative 5' Donor Site	0.28	T	10.59	9.9	11.99	12.34	12.77	12.93	10.86
TC1700012442.hg.1	1.46	T	TBC1D3P1-DHX40P1	TBC1D3P1-DHX40P1 readthrough transcribed pseudogene	Multiple_Complex	-4.09	2.9e-05	0.003	Cassette Exon	0.28	T	12	11.29	11.88	11.77	12.39	12.53	11.56
TC0100018300.hg.1	-1.71	T	ADAM15	ADAM metallopeptidase domain 15	Multiple_Complex	2.69	0.0002	0.0136	Intron Retention	0.28	T	11.3	10.6	10.09	9.75	9.25	9.93	10.67
TC1700007784.hg.1	-1.58	T	RAPGEFL1	Rap guanine nucleotide exchange factor like 1	Multiple_Complex	-4.15	1.25e-05	0.0017	Cassette Exon	0.28	T	7.46	7.54	6.55	6.94	6.8	6.95	7.55
TC0200012076.hg.1	-1.52	T	PPM1G	protein phosphatase, Mg2+/Mn2+ dependent, 1G	Multiple_Complex	3.47	1.44e-05	0.0018	Intron Retention	0.28	T	11.93	13.06	11.41	11.22	11.68	11.36	12.03
TC1600007537.hg.1	13.06	T	TGFB1I1	transforming growth factor beta 1 induced transcript 1	Multiple_Complex	-10.59	1.8e-11	4.22e-08	Intron Retention	0.28	T	9.43	9.68	14.31	12.92	13.75	12.79	9.68
TC0700013527.hg.1	-2.05	T	SKAP2	src kinase associated phosphoprotein 2	Multiple_Complex	5.15	0.0004	0.0185	Cassette Exon	0.28	T	14.2	14.22	12.99	12.59	13.8	13.34	14.45
TC1900008888.hg.1	-1.78	T	EPS8L1	EPS8-like 1	Multiple_Complex	-7.45	3.33e-06	0.0006	Cassette Exon	0.28	T	6.71	6.38	5.81	5.71	7.02	6.02	6.66
TC2000009053.hg.1	-1.81	T	TTI1	TELO2 interacting protein 1	Multiple_Complex	4.02	0.0001	0.008	Alternative 5' Donor Site	0.28	T	9.52	10	8.67	8.63	9.55	9.72	9.99
TC1900011084.hg.1	-2.39	T	DBP	D site of albumin promoter (albumin D-box) binding protein	Multiple_Complex	6.9	0.0011	0.0361	Intron Retention	0.28	T	10.05	7.91	8.29	7.76	8.26	7.5	9.37
TC0200009299.hg.1	-2.59	T	IMP4	IMP4 homolog, U3 small nucleolar ribonucleoprotein	Multiple_Complex	3.09	0.0002	0.0126	Intron Retention	0.28	T	9.87	10.37	8.84	6.67	9	8.08	9.69
TC1600010792.hg.1	-3.18	T	PHLPP2	PH domain and leucine rich repeat protein phosphatase 2	Multiple_Complex	14.17	2.23e-07	8.15e-05	Intron Retention	0.28	T	10.32	10.78	9.07	7.79	9.28	8.98	10.75
TC0300009468.hg.1	-2.68	T	PRKCI	protein kinase C, iota	Multiple_Complex	8	0.0013	0.0401	Alternative 3' Acceptor Site	0.28	T	15.94	16.42	13.93	15.09	14.85	16.34	16.83
TC2100008000.hg.1	-4.33	T	GART	phosphoribosylglycinamide formyltransferase, phosphoribosylglycinamide synthetase, phosphoribosylaminoimidazole synthetase	Multiple_Complex	8.64	0.0003	0.0136	Alternative 3' Acceptor Site	0.28	T	12.54	13.31	10.77	10.41	11.04	10.67	12.79
TC1400008694.hg.1	-2.98	T	ACIN1	apoptotic chromatin condensation inducer 1	Multiple_Complex	3.82	3.49e-06	0.0007	Cassette Exon	0.28	T	9.49	10.15	7.07	7.44	8.6	8.56	9.54
TC0900010543.hg.1	1.42	T	TLE1	transducin-like enhancer of split 1 (E(sp1) homolog, Drosophila)	Multiple_Complex	3.26	2.24e-05	0.0025	Alternative 5' Donor Site	0.28	T	8.89	8.11	9.33	8.52	9.3	9.1	8.72
TC0300007529.hg.1	4.46	T	CACNA2D3	calcium channel, voltage-dependent, alpha 2/delta subunit 3	Multiple_Complex	-4.08	0.0013	0.0396	Cassette Exon	0.28	T	5.41	6.3	7.82	8.17	8.53	8.06	6.02
TC0800006933.hg.1	-1.36	T	ATP6V1B2	ATPase, H+ transporting, lysosomal 56/58kDa, V1 subunit B2	Multiple_Complex	5.1	0.0005	0.0223	Alternative 5' Donor Site	0.28	T	11.22	10.73	10.65	8.37	10.82	10.27	11.05
TC1100009840.hg.1	-1.86	T	ZNF195	zinc finger protein 195	Multiple_Complex	4.9	2.13e-05	0.0024	Alternative 5' Donor Site	0.28	T	9.38	10.51	8.37	8.09	8.96	8.94	9.59
TC1700008438.hg.1	-1.98	T	RAD51C	RAD51 paralog C	Multiple_Complex	4.08	5.41e-06	0.0009	Alternative 5' Donor Site	0.28	T	10.52	12.43	8.78	9.75	9.36	10.26	10.55
TC0600013709.hg.1	-3.08	T	SERAC1	serine active site containing 1	Multiple_Complex	4.85	2.34e-05	0.0026	Intron Retention	0.28	T	9.03	9.29	7.21	7.23	8.54	7.87	9.22
TC1500006996.hg.1	-1.84	T	OIP5-AS1	OIP5 antisense RNA 1	NonCoding	4.54	0.0007	0.0279	Intron Retention	0.28	T	8.86	9.14	8.68	8.35	8.1	7.86	9.28
TC1400010574.hg.1	1.09	T	BCL2L2-PABPN1	BCL2L2-PABPN1 readthrough	Multiple_Complex	-3.42	8.96e-05	0.0068	Cassette Exon	0.28	T	6.58	6.81	6.67	6.67	6.5	6.67	6.17
TC1200010798.hg.1	-2.26	T	AAAS	achalasia, adrenocortical insufficiency, alacrimia	Multiple_Complex	3.86	0.0004	0.0179	Alternative 3' Acceptor Site	0.28	T	15.33	15.73	14.53	14.59	13.82	13.85	15.12
TC0600013536.hg.1	-1.84	T	RAET1E	retinoic acid early transcript 1E	Multiple_Complex	-5.95	2.32e-05	0.0026	Cassette Exon	0.28	T	7.36	7.76	6.75	7.34	7.03	6.77	7.83
TC1100010887.hg.1	-2.21	T	SSRP1	structure specific recognition protein 1	Multiple_Complex	2.89	0.0017	0.0468	Intron Retention	0.28	T	11.83	12.47	10.28	10.22	11.3	11.2	11.49
TC1700010599.hg.1	-2.69	T	MED24; MIR6884	mediator complex subunit 24; microRNA 6884	Multiple_Complex	4.5	7.5e-05	0.006	Alternative 5' Donor Site	0.28	T	12.28	11.83	10.59	11.25	10.31	11.08	12.21
TC0100013676.hg.1	1.19	T	ZMYM6NB; ZMYM6	ZMYM6 neighbor; zinc finger, MYM-type 6	Multiple_Complex	-3.5	0.0014	0.0428	Cassette Exon	0.28	T	8.55	8.83	8.81	9.27	8.9	9.21	8.93
TC0100015288.hg.1	-16.71	T	KCND3	potassium channel, voltage gated Shal related subfamily D, member 3	Multiple_Complex	6.28	1.74e-07	6.73e-05	Alternative 3' Acceptor Site	0.28	T	8.94	8.83	4.29	5.12	4.46	5.97	10.12
TC0200012360.hg.1	-15.23	T	LOC101929723; AC104654.2; glustuby	uncharacterized LOC101929723; Transcript Identified by AceView; novel transcript	Multiple_Complex	9.51	2.91e-08	1.69e-05	Cassette Exon	0.28	T	11.25	10.22	5.73	5.46	7.09	6.86	10.21
TC0200010480.hg.1	-3.8	T	NOP58	NOP58 ribonucleoprotein	Multiple_Complex	5.44	3.7e-05	0.0036	Alternative 5' Donor Site	0.28	T	11.1	12.59	9.47	8.94	9.86	9.96	11.5
TC1700008372.hg.1	1.05	T	SCPEP1	serine carboxypeptidase 1	Multiple_Complex	-4.18	0.0003	0.0163	Alternative 5' Donor Site	0.28	T	6.87	6.79	6.77	7.01	6.95	6.79	6.76
TC0100014460.hg.1	3.18	T	SLC2A3P2	solute carrier family 2 (facilitated glucose transporter), member 3 pseudogene 2 [Source:HGNC Symbol;Acc:HGNC:31074]	Multiple_Complex	10.1	4.78e-06	0.0008	Intron Retention	0.28	T	3.63	3.59	5.25	4.84	5.34	5.25	3.04
TC0500012138.hg.1	9.48	T	SPOCK1	sparc/osteonectin, cwcv and kazal-like domains proteoglycan (testican) 1	Multiple_Complex	-10.59	3.69e-07	0.0001	Cassette Exon	0.28	T	5.58	5.14	9.07	7.88	9.63	7.99	5.33
TC1600010685.hg.1	-1.74	T	SMPD3	sphingomyelin phosphodiesterase 3, neutral membrane (neutral sphingomyelinase II)	Multiple_Complex	-18.71	3.38e-11	7.1e-08	Alternative 5' Donor Site	0.27	T	6.45	5.77	5.24	5.33	4.83	4.48	5.85
TC0400011405.hg.1	-1.74	T	ADH6	alcohol dehydrogenase 6 (class V)	Multiple_Complex	-17.76	0.0002	0.0103	Cassette Exon	0.27	T	5.5	6.47	5.3	5.69	4.4	4.85	5.81
TC1400008546.hg.1	1.02	T	LINC01296; DUXAP10	long intergenic non-protein coding RNA 1296; double homeobox A pseudogene 10	Multiple_Complex	15.16	2.09e-11	4.78e-08	Cassette Exon	0.27	T	5.21	5.21	5.47	5.59	5	4.89	6.01
TC1400006461.hg.1	-1.2	T	DUXAP10; LINC01296	double homeobox A pseudogene 10; long intergenic non-protein coding RNA 1296	Multiple_Complex	12.79	5.51e-14	4.82e-10	Cassette Exon	0.27	T	5.71	5.53	5.56	5.66	4.75	5.29	5.71
TC2000009815.hg.1	1.41	T	PTK6	protein tyrosine kinase 6	Multiple_Complex	10.82	2.46e-05	0.0027	Alternative 5' Donor Site	0.27	T	5.08	4.51	4.82	5.34	5.05	5	4.54
TC0200016447.hg.1	-1.92	T	ACYP2	acylphosphatase 2, muscle type	Multiple_Complex	10.52	0.001	0.0337	Alternative 5' Donor Site	0.27	T	7.13	7.42	5.97	5.99	7.04	6.38	6.58
TC1300006930.hg.1	-1.02	T	COG6	component of oligomeric golgi complex 6	Multiple_Complex	8.49	2.59e-05	0.0028	Alternative 3' Acceptor Site	0.27	T	10.75	10.59	10.93	10.18	11.05	10.53	10.81
TC1200012592.hg.1	-1.25	T	C1S	complement component 1, s subcomponent	Multiple_Complex	7.93	0.0005	0.0215	Alternative 3' Acceptor Site	0.27	T	16.43	15.09	16.48	15.11	16.87	15.51	17.07
TC1700010800.hg.1	-1.3	T	MPP3	membrane protein, palmitoylated 3	Multiple_Complex	-7.18	0.0011	0.0368	Alternative 5' Donor Site	0.27	T	4.73	4.99	4.54	4.67	5.26	4.2	5.2
TC0500007421.hg.1	-1.72	T	SKIV2L2	superkiller viralicidic activity 2-like 2 (S. cerevisiae)	Multiple_Complex	6.71	0.0004	0.0196	Alternative 3' Acceptor Site	0.27	T	9.87	10.55	8.63	9.04	10.11	9.93	10.24
TC0900012139.hg.1	1.45	T	PGM5	phosphoglucomutase 5	Multiple_Complex	6.69	2.88e-05	0.003	Cassette Exon	0.27	T	4.29	4.41	4.86	5.06	4.55	5.14	4.54
TC0X00009942.hg.1	-1.19	T	PJA1	praja ring finger 1, E3 ubiquitin protein ligase	Multiple_Complex	6.59	0.0003	0.0146	Alternative 5' Donor Site	0.27	T	7.06	6.37	5.2	6.21	6.03	6.04	6.2
TC0900008471.hg.1	1.05	T	mosyby	Transcript Identified by AceView	Multiple_Complex	-6.44	0.0002	0.0119	Alternative 5' Donor Site	0.27	T	4.26	3.96	4.62	4.27	4.38	4.25	4.41
TC0600006659.hg.1	-1.43	T	BPHL	biphenyl hydrolase-like (serine hydrolase)	Multiple_Complex	6.18	0.0005	0.0202	Alternative 5' Donor Site	0.27	T	6.83	5.96	5.7	5.29	6.24	5.38	5.53
TC0300012200.hg.1	1.25	T	SEMA5B	sema domain, seven thrombospondin repeats (type 1 and type 1-like), transmembrane domain (TM) and short cytoplasmic domain, (semaphorin) 5B	Multiple_Complex	6.02	4.87e-07	0.0001	Cassette Exon	0.27	T	4.87	4.76	5	4.95	5.56	5.27	4.84
TC0100013611.hg.1	-1.79	T	BSDC1	BSD domain containing 1	Multiple_Complex	5.46	0.0002	0.0125	Alternative 5' Donor Site	0.27	T	10.03	9.42	9.75	8.24	9.3	9.11	10.09
TC0800007460.hg.1	-1.04	T	HGSNAT	heparan-alpha-glucosaminide N-acetyltransferase	Multiple_Complex	5.43	0.0009	0.0317	Alternative 5' Donor Site	0.27	T	11.76	11.51	10.84	11.25	11.94	12.29	13.33
TC0100012463.hg.1	-1.17	T	ACAP3	ArfGAP with coiled-coil, ankyrin repeat and PH domains 3	Multiple_Complex	-5.4	0.0012	0.0371	Alternative 5' Donor Site	0.27	T	5.57	6.06	5.21	6	5.76	6.3	6.13
TC0100006725.hg.1	1.03	T	PER3	period circadian clock 3	Multiple_Complex	5.22	0.0015	0.0433	Alternative 3' Acceptor Site	0.27	T	8.55	8.35	8.32	7.54	9	9.14	8.87
TC1600007183.hg.1	-1.97	T	UQCRC2	ubiquinol-cytochrome c reductase core protein II	Multiple_Complex	5.12	0.0011	0.0354	Alternative 3' Acceptor Site	0.27	T	16.51	16.51	15.54	15.05	15.76	15.49	16.86
TC0400012143.hg.1	-1.43	T	FBXW7	F-box and WD repeat domain containing 7, E3 ubiquitin protein ligase	Multiple_Complex	4.8	0.0018	0.0488	Cassette Exon	0.27	T	8.15	8.65	6.88	7.71	7.66	7.66	8.23
TC1200011506.hg.1	-1.37	T	BTG1; LINC01619	B-cell translocation gene 1, anti-proliferative; long intergenic non-protein coding RNA 1619	Multiple_Complex	4.72	0.0016	0.0447	Cassette Exon	0.27	T	5.75	6.08	5.76	5.33	5.94	5.51	6.16
TC1600008029.hg.1	-1.18	T	CCDC113	coiled-coil domain containing 113	Multiple_Complex	-4.68	2.74e-05	0.0029	Alternative 3' Acceptor Site	0.27	T	4.95	4.99	4.56	4.48	4.91	4.98	4.76
TC1600011570.hg.1	-1.36	T	CMC2	C-x(9)-C motif containing 2	Multiple_Complex	4.51	0.0004	0.0195	Alternative 3' Acceptor Site	0.27	T	9.46	10.5	9.15	9.14	9.02	9.51	8.92
TC0500008308.hg.1	-1.45	T	WDR36	WD repeat domain 36	Multiple_Complex	4.37	0.0012	0.0389	Alternative 5' Donor Site	0.27	T	10.7	11.27	10.34	10.45	11.12	11.07	11.43
TC1600011342.hg.1	-1.47	T	NAA60	N(alpha)-acetyltransferase 60, NatF catalytic subunit	Multiple_Complex	-4.37	0.001	0.0337	Alternative 5' Donor Site	0.27	T	13.09	13.12	13.04	11.94	13.19	12	13.06
TC1100013072.hg.1	-1.06	T	NEU3	sialidase 3 (membrane sialidase)	Multiple_Complex	-4.19	0.0004	0.0171	Alternative 3' Acceptor Site	0.27	T	5.01	5.34	4.92	4.99	5.18	5.16	5.13
TC1700012369.hg.1	-1.07	T	FLCN	folliculin	Multiple_Complex	4.18	0.0001	0.0078	Alternative 3' Acceptor Site	0.27	T	7.03	6.96	6.96	6.15	6.96	6.85	7.02
TC0200015643.hg.1	-1.21	T	BARD1	BRCA1 associated RING domain 1	Multiple_Complex	-4.12	4.35e-05	0.0041	Alternative 5' Donor Site	0.27	T	5.43	6.77	5.1	5.87	5.73	6.4	6.04
TC0100017828.hg.1	-1.86	T	B3GALNT2	beta-1,3-N-acetylgalactosaminyltransferase 2	Multiple_Complex	4.11	4.2e-05	0.004	Alternative 3' Acceptor Site	0.27	T	6.45	7.4	5.17	4.92	6.02	5.99	6.44
TC1900008164.hg.1	-1.36	T	RPS19	ribosomal protein S19	Multiple_Complex	-4.06	1.22e-05	0.0016	Alternative 5' Donor Site	0.27	T	18.31	17.88	18.17	17.32	17.8	17.18	18.01
TC1900011780.hg.1	-1.79	T	RPL13A; SNORD35A; SNORD34; SNORD33; SNORD32A	ribosomal protein L13a; small nucleolar RNA, C/D box 35A; small nucleolar RNA, C/D box 34; small nucleolar RNA, C/D box 33; small nucleolar RNA, C/D box 32A	Multiple_Complex	-4.06	5.5e-05	0.0048	Alternative 5' Donor Site	0.27	T	18.48	18.37	17.79	17.36	17.87	17.52	18.62
TC0300013334.hg.1	-1.3	T	MCCC1	methylcrotonoyl-CoA carboxylase 1	Multiple_Complex	4.04	0.0015	0.0443	Alternative 5' Donor Site	0.27	T	9.74	9.79	9.36	9.08	9.39	9.41	10.23
TC1100012949.hg.1	1.26	T	IFITM1	interferon induced transmembrane protein 1	Multiple_Complex	4.04	7.22e-07	0.0002	Alternative 5' Donor Site	0.27	T	15.91	14.81	16.68	16.13	15.74	16.19	15.76
TC1100013109.hg.1	-1.27	T	GRAMD1B	GRAM domain containing 1B	Multiple_Complex	-4.03	4.83e-05	0.0044	Cassette Exon	0.27	T	4.63	4.29	4.08	4.4	4.18	4.08	4.47
TC1900010748.hg.1	-2.67	T	ATP5SL	ATP5S-like	Multiple_Complex	4.74	2.53e-07	8.96e-05	Alternative 5' Donor Site	0.27	T	10.97	11.86	9.82	10.31	10.22	9.94	11.54
TC1900012051.hg.1	7.87	T	COX6B2	cytochrome c oxidase subunit VIb polypeptide 2 (testis)	Multiple_Complex	-3.09	3.07e-07	0.0001	Cassette Exon	0.27	T	6.11	5.91	9.62	8.27	9.21	8.5	5.9
TC0200016508.hg.1	-1.53	T	LOC440895; LOC100288570; AC013271.3	two pore channel 3 pseudogene; Homo sapiens two pore channel 3 pseudogene (LOC440895), transcript variant 1, non-coding RNA.; glycosylphosphatidylinositol anchor attachment protein 1 homolog (yeast) pseudogene; novel transcript	Multiple_Complex	-4.63	2e-05	0.0023	Alternative 3' Acceptor Site	0.27	T	4.25	4.85	4.01	4.77	4.27	4.24	4.81
TC0600011185.hg.1	-3.44	T	HIST1H2BK	histone cluster 1, H2bk	Multiple_Complex	4.3	0.0003	0.0158	Alternative 5' Donor Site	0.27	T	16.89	17.52	15.36	16.31	14.33	14.83	16.31
TC0800008772.hg.1	-3.68	T	NDUFB9	NADH dehydrogenase (ubiquinone) 1 beta subcomplex, 9, 22kDa	Multiple_Complex	3.94	1.45e-06	0.0003	Alternative 5' Donor Site	0.27	T	14.49	14.23	12.3	11.96	12.31	12.32	13.72
TC0700008096.hg.1	-2.08	T	UPK3B	uroplakin 3B	Multiple_Complex	-4.65	4.36e-06	0.0008	Alternative 3' Acceptor Site	0.27	T	18.96	18.67	17.44	17.92	17.8	17.93	19.06
TC0X00008599.hg.1	-2.09	T	SPANXB1	SPANX family, member B1	Coding	-6.43	3.23e-07	0.0001	Alternative 3' Acceptor Site	0.27	T	6.41	6.17	5.38	5.23	5.46	4.26	6.47
TC1700006666.hg.1	-2.11	T	LOC101928000; AC012146.7; kosori	uncharacterized LOC101928000; Transcript Identified by AceView; novel transcript, antisense to ZNF232	NonCoding	4.29	0.0004	0.0196	Alternative 5' Donor Site	0.27	T	9.11	10.7	8.04	6.36	8.01	7.89	9
TC0200015538.hg.1	19.6	T	KLF7	Kruppel-like factor 7 (ubiquitous)	Multiple_Complex	-3.14	0.0012	0.0385	Cassette Exon	0.27	T	9.81	10.6	14.5	14.45	14.61	15.03	10.25
TC1600007806.hg.1	-3.58	T	HEATR3	HEAT repeat containing 3	Multiple_Complex	3.53	0.0009	0.0311	Alternative 3' Acceptor Site	0.27	T	9.58	10.42	7.22	7.66	7.95	8.4	9.24
TC1900010792.hg.1	-1.2	T	DEDD2	death effector domain containing 2	Multiple_Complex	-4.93	8.74e-06	0.0013	Alternative 5' Donor Site	0.27	T	7.57	8.15	8	6.83	7.04	7.56	7.37
TC1100013185.hg.1	-2.32	T	FAU	Finkel-Biskis-Reilly murine sarcoma virus (FBR-MuSV) ubiquitously expressed	Multiple_Complex	2.66	0.0011	0.0367	Intron Retention	0.27	T	13.74	13.55	12.94	12.08	12.52	11.91	13.34
TC0X00011353.hg.1	1.1	T	ASB9	ankyrin repeat and SOCS box containing 9	Multiple_Complex	-3.99	0.0017	0.0475	Alternative 3' Acceptor Site	0.27	T	4.85	4.64	5.21	5.03	4.53	4.38	4.47
TC1100011751.hg.1	-3.34	T	NARS2	asparaginyl-tRNA synthetase 2, mitochondrial (putative)	Multiple_Complex	9.38	0.0005	0.0211	Intron Retention	0.27	T	8.82	9.38	6.8	5.42	7.8	7.25	8.68
TC0200007998.hg.1	-1.45	T	ZNF638	zinc finger protein 638	Multiple_Complex	4.41	0.0006	0.024	Alternative 3' Acceptor Site	0.27	T	9.46	10.03	9.3	8.96	10.06	9.82	10.15
TC0900009106.hg.1	-2.76	T	WDR5	WD repeat domain 5	Multiple_Complex	3.38	4.16e-05	0.0039	Cassette Exon	0.27	T	11.45	12.02	10.37	10	10.08	9.62	11.17
TC0200015512.hg.1	-2.39	T	NDUFS1; GCSHP3	NADH dehydrogenase (ubiquinone) Fe-S protein 1, 75kDa (NADH-coenzyme Q reductase); glycine cleavage system protein H (aminomethyl carrier) pseudogene 3	Multiple_Complex	2.66	0.0006	0.0243	Intron Retention	0.27	T	9.52	9.88	8.16	7.39	8.34	8.63	9.32
TC0100007378.hg.1	-1.07	T	CLIC4	chloride intracellular channel 4	Multiple_Complex	5.53	0.0018	0.049	Alternative 5' Donor Site	0.27	T	16.21	17.47	16.15	16.9	16.53	17.54	16.82
TC0100014921.hg.1	-3.42	T	GLMN	glomulin, FKBP associated protein	Multiple_Complex	2.85	4.64e-05	0.0042	Intron Retention	0.27	T	5.8	6.45	2.81	3.73	4.26	4.73	4.89
TC1100013145.hg.1	-1.34	T	COPB1	coatomer protein complex subunit beta 1	Multiple_Complex	4.39	0.0005	0.021	Cassette Exon	0.27	T	14.04	14.4	13.56	14.06	13.95	14.4	14.48
TC1600006480.hg.1	2.31	T			NonCoding	4.19	5.9e-06	0.001	Cassette Exon	0.27	T	6.4	6.57	7.33	7.22	7.97	8.44	6.49
TC0100006840.hg.1	-2.33	T	TARDBP	TAR DNA binding protein	Multiple_Complex	5.43	0.0002	0.0132	Cassette Exon	0.27	T	13.84	14.85	12.85	12.66	13.28	13.34	14.21
TC0X00008440.hg.1	1.86	T	RAP2C-AS1	RAP2C antisense RNA 1	NonCoding	-5.26	0.0002	0.0118	Alternative 5' Donor Site	0.27	T	4.58	4.8	5.58	5.03	6.43	5.78	5.01
TC0200007775.hg.1	-2.35	T	MDH1	malate dehydrogenase 1	Multiple_Complex	4.07	1.84e-05	0.0022	Alternative 3' Acceptor Site	0.27	T	12.76	12	10.28	11.03	10.79	11.06	12.18
TC0600008655.hg.1	3.57	T	TPBG	trophoblast glycoprotein	Multiple_Complex	-2.89	0.0015	0.0442	Alternative 3' Acceptor Site	0.27	T	10.9	11.7	13	13.28	13.7	13.88	11.59
TC0300009698.hg.1	1.13	T	ECE2	endothelin converting enzyme 2	Multiple_Complex	-3.41	2.9e-05	0.003	Cassette Exon	0.27	T	4.55	5.42	5.29	5.9	5.24	5.85	5.36
TC0100016018.hg.1	2.43	T	CRABP2	cellular retinoic acid binding protein 2	Coding	-5.23	0.0008	0.0297	Alternative 3' Acceptor Site	0.27	T	6.49	7.56	7.39	7.71	7.96	8.3	5.69
TC0200008041.hg.1	-2.43	T	CCT7	chaperonin containing TCP1, subunit 7 (eta)	Multiple_Complex	4.75	0.0001	0.0085	Alternative 5' Donor Site	0.27	T	14.06	14.94	12.83	12.65	12.29	13.3	13.83
TC1400008844.hg.1	-1.62	T	HECTD1	HECT domain containing E3 ubiquitin protein ligase 1	Multiple_Complex	3.05	0.0004	0.0174	Intron Retention	0.27	T	8.3	8.85	7.73	7.26	8.55	8.18	8.67
TC0100015817.hg.1	-2.37	T	THEM4	thioesterase superfamily member 4	Multiple_Complex	2.94	0.0002	0.0114	Cassette Exon	0.27	T	7.77	8.54	6.44	6.96	6.2	6.7	7.86
TC1600011372.hg.1	-4.63	T	SULT1A4; SULT1A3	sulfotransferase family 1A member 4; sulfotransferase family 1A member 3	Multiple_Complex	2.78	0.0009	0.0314	Intron Retention	0.27	T	12.49	11.32	10.46	9.74	10.05	10.56	12.39
TC1400007440.hg.1	-5.04	T	MTHFD1	methylenetetrahydrofolate dehydrogenase (NADP+ dependent) 1, methenyltetrahydrofolate cyclohydrolase, formyltetrahydrofolate synthetase	Multiple_Complex	6.22	5.14e-05	0.0046	Cassette Exon	0.27	T	13.99	15.26	11.47	12.25	11.98	12.52	14.36
TC0700011260.hg.1	-1.15	T			NonCoding	4.45	0.0015	0.0442	Alternative 3' Acceptor Site	0.27	T	6.11	6.09	6.63	5.9	5.85	5.88	6.05
TC1100012992.hg.1	-3.2	T	HSD17B12	hydroxysteroid (17-beta) dehydrogenase 12	Multiple_Complex	4.33	7.68e-07	0.0002	Alternative 3' Acceptor Site	0.27	T	14.05	14.68	12.1	12.54	12.77	13.47	14.32
TC1900009757.hg.1	-1.7	T	FARSA	phenylalanyl-tRNA synthetase alpha subunit	Multiple_Complex	2.64	0.0011	0.0367	Intron Retention	0.27	T	11.86	12	11.78	10.64	10.99	11.33	11.95
TC0100007303.hg.1	-2.58	T	KDM1A; MIR3115	lysine (K)-specific demethylase 1A; microRNA 3115	Multiple_Complex	2.72	0.0007	0.0281	Intron Retention	0.27	T	9.61	10.32	9.05	8.09	9.26	8.52	10.14
TC1700010849.hg.1	-2.55	T	EFTUD2	elongation factor Tu GTP binding domain containing 2	Multiple_Complex	6.26	1.68e-05	0.0021	Alternative 3' Acceptor Site	0.27	T	12.34	12.88	11.16	10.85	10.78	11.04	11.65
TC1500007926.hg.1	-2.52	T	RCN2	reticulocalbin 2, EF-hand calcium binding domain	Multiple_Complex	5.45	0.0002	0.0104	Alternative 3' Acceptor Site	0.27	T	14.56	15.33	12.03	12.97	14.21	13.83	14.71
TC0700008765.hg.1	-3.64	T	DLD	dihydrolipoamide dehydrogenase	Multiple_Complex	3.92	0.0015	0.0431	Alternative 5' Donor Site	0.27	T	11.3	11.81	8.59	9.25	10.68	10.28	11.62
TC0400007991.hg.1	-2.53	T	COPS4	COP9 signalosome subunit 4	Multiple_Complex	4.61	0.0009	0.0311	Cassette Exon	0.27	T	9.29	10.45	7.32	7.57	8.44	9.6	9.48
TC1100006810.hg.1	-2.45	T	IPO7; SNORA23	importin 7; small nucleolar RNA, H/ACA box 23	Multiple_Complex	5.91	3.9e-07	0.0001	Cassette Exon	0.27	T	14.49	15.2	13.29	13.53	14.34	14.32	15.16
TC0100013908.hg.1	100.39	T	SLC2A1	solute carrier family 2 (facilitated glucose transporter), member 1	Multiple_Complex	-21.67	3.94e-11	8.14e-08	Alternative 5' Donor Site	0.27	T	8.86	10.72	15.49	15.79	14.88	15.72	9.15
TC1500010728.hg.1	-1.46	T	SERF2	small EDRK-rich factor 2	Multiple_Complex	4.26	0.0002	0.0123	Alternative 5' Donor Site	0.27	T	6.09	5.83	5.93	5.23	5.77	5.19	6.25
TC1900009588.hg.1	-2.58	T	ZNF121	zinc finger protein 121	Multiple_Complex	4.03	0.0002	0.0108	Alternative 3' Acceptor Site	0.27	T	12.5	12.84	10.85	10.39	11.59	11.36	11.93
TC1800009219.hg.1	-2.31	T	RP11-757O6.1	novel transcript	NonCoding	3.2	0.0002	0.0119	Alternative 3' Acceptor Site	0.27	T	6.53	6.31	4.92	4.82	5.19	5.6	5.71
TC0200009986.hg.1	8.13	T	ZAK; pk	sterile alpha motif and leucine zipper containing kinase AZK; Mitogen-activated protein kinase kinase kinase MLT [Source:UniProtKB/Swiss-Prot;Acc:Q9NYL2]; Salzman2013 ANNOTATED, CDS, coding, INTERNAL, OVCODE, OVERLAPTX, OVEXON best transcript NM_133646; Salzman2013 ANNOTATED, CDS, coding, OVCODE, OVERLAPTX, OVEXON, UTR3 best transcript NM_016653; Salzman2013 ANNOTATED, CDS, coding, OVCODE, OVERLA…	Multiple_Complex	-14.37	8.17e-06	0.0012	Cassette Exon	0.27	T	11.23	12.27	14.55	14.81	14.64	15.65	11.58
TC1000007883.hg.1	7.86	T	SRGN	serglycin	Multiple_Complex	-4.57	0.0002	0.0113	Alternative 5' Donor Site	0.27	T	8.03	7.78	10.93	10.46	10.35	11.33	7.41
TC1600008889.hg.1	-1.2	T	CPNE7	copine VII	Multiple_Complex	-2.49	9.94e-05	0.0073	Cassette Exon	0.27	T	5.54	5.71	5.58	5.51	5.09	5.07	5.58
TC0700011976.hg.1	1.06	T	C7orf43; MIR4658	chromosome 7 open reading frame 43; microRNA 4658	Multiple_Complex	-8.37	0.0001	0.0076	Alternative 5' Donor Site	0.27	T	5.14	5.66	5.8	5.6	5.21	5.3	5.35
TC1200010618.hg.1	1.32	T	TUBA1A	tubulin, alpha 1a	Multiple_Complex	17.2	1.41e-10	2.31e-07	Alternative 5' Donor Site	0.27	T	14.56	15.8	14.12	15.5	14.03	15.86	14.36
TC0M00006445.hg.1	-2.09	T			NonCoding	29.15	1.24e-08	8.76e-06	Alternative 3' Acceptor Site	0.27	T	17.62	16.94	16.59	16.18	15.42	15.5	16.95
TC1600011060.hg.1	-1.32	T	COTL1	coactosin-like F-actin binding protein 1	Multiple_Complex	5.84	5.61e-06	0.0009	Alternative 5' Donor Site	0.27	T	13.4	14.57	12.41	14	10.92	13.99	12.79
TC1400007562.hg.1	-1.15	T	SRSF5	serine/arginine-rich splicing factor 5	Multiple_Complex	2.69	0.0018	0.0486	Intron Retention	0.27	T	15.02	15.13	14.52	14.65	15.14	15.2	15.65
TC0200007059.hg.1	-2.71	T	CAD	carbamoyl-phosphate synthetase 2, aspartate transcarbamylase, and dihydroorotase	Multiple_Complex	3.84	1.48e-05	0.0019	Alternative 3' Acceptor Site	0.27	T	6.97	7.49	5.54	5.59	5.86	5.86	7.12
TC1200008918.hg.1	1.46	T	RPH3A	rabphilin 3A	Multiple_Complex	-6.92	0.0011	0.0366	Alternative 3' Acceptor Site	0.27	T	3.88	3.63	4.19	5.05	4.49	3.51	3.8
TC1400007644.hg.1	-2.68	T	ACOT1	acyl-CoA thioesterase 1	Coding	-5.81	0.0011	0.0351	Alternative 3' Acceptor Site	0.27	T	8.57	7.78	7.13	6.54	7.15	6.7	8.35
TC1400009128.hg.1	-2.72	T	CDKL1	cyclin-dependent kinase-like 1 (CDC2-related kinase)	Multiple_Complex	2.89	0.0009	0.0326	Cassette Exon	0.27	T	7.13	8.18	6.1	5.29	7.08	6.33	7.65
TC0400008175.hg.1	1.14	T	PDLIM5	PDZ and LIM domain 5	Multiple_Complex	5.63	0.0003	0.0142	Alternative 5' Donor Site	0.27	T	12.93	13.49	13.26	13.64	13.71	14.1	13.48
TC0500010635.hg.1	-7.88	T	HMGCS1	3-hydroxy-3-methylglutaryl-CoA synthase 1 (soluble)	Multiple_Complex	4.83	0.0003	0.0162	Alternative 5' Donor Site	0.27	T	13.16	13.8	9.79	10.37	10.92	11.54	13.64
TC0700012684.hg.1	-2.74	T	AKR1B1	aldo-keto reductase family 1, member B1 (aldose reductase)	Multiple_Complex	5.9	1.71e-06	0.0004	Alternative 3' Acceptor Site	0.27	T	14.84	13.98	12.79	13.47	12.33	13.25	14.48
TC1000012587.hg.1	-2.75	T	NDUFB8	NADH dehydrogenase (ubiquinone) 1 beta subcomplex, 8, 19kDa	Multiple_Complex	4.41	0.001	0.0341	Alternative 5' Donor Site	0.27	T	12.09	12.28	10.49	10.84	10.46	11.71	11.73
TC0X00010872.hg.1	-1.05	T	MIR503HG; MIR424	MIR503 host gene; microRNA 424	Multiple_Complex	5.48	4.13e-05	0.0039	Alternative 5' Donor Site	0.27	T	7.41	8.68	8.4	8.12	7.96	8.87	8.37
TC1200007380.hg.1	-2.49	T	PPHLN1	periphilin 1	Multiple_Complex	4.18	2.38e-06	0.0005	Alternative 3' Acceptor Site	0.27	T	12.57	13.12	11.07	11.38	12.01	12.25	13
TC0900010637.hg.1	-1.74	T	GAS1	growth arrest-specific 1	Coding	-5.27	0.0006	0.0234	Alternative 5' Donor Site	0.27	T	5.32	5.07	4.59	4.26	4.31	4.18	4.76
TC1700012457.hg.1	-8.35	T	AXIN2	axin 2	Multiple_Complex	6	5.15e-05	0.0046	Cassette Exon	0.27	T	8.09	6.36	4.8	4.9	5.58	5.26	8.24
TC0100010155.hg.1	-1.07	T	SEMA4A	sema domain, immunoglobulin domain (Ig), transmembrane domain (TM) and short cytoplasmic domain, (semaphorin) 4A	Multiple_Complex	-2.82	0.0003	0.016	Cassette Exon	0.27	T	6.87	6.36	6.41	6.42	6.53	6.51	6.53
TC1900010011.hg.1	-2.81	T	LSM4	LSM4 homolog, U6 small nuclear RNA and mRNA degradation associated	Multiple_Complex	4.17	1.56e-06	0.0004	Alternative 3' Acceptor Site	0.27	T	11.69	12.47	10.14	10.38	10.07	10.74	11.35
TC1500008183.hg.1	1.1	T	GOLGA6L3	golgin A6 family-like 3	Multiple_Complex	2.88	0.0002	0.0119	Intron Retention	0.27	T	6.54	6.45	6.26	6.42	6.79	7.48	6.42
TC0700009485.hg.1	-2.57	T	GSTK1	glutathione S-transferase kappa 1	Multiple_Complex	6.07	0.0011	0.0368	Cassette Exon	0.27	T	11.8	11.12	10.77	9.02	10.3	9.76	11.32
TC0100012869.hg.1	-4.42	T	SRM	spermidine synthase	Multiple_Complex	6.94	0.0003	0.0149	Alternative 3' Acceptor Site	0.27	T	13.67	14.89	11.92	11.1	11.39	11.93	12.83
TC0200009829.hg.1	-1.95	T	GCA	grancalcin, EF-hand calcium binding protein	Multiple_Complex	14.76	4.33e-10	5.71e-07	Cassette Exon	0.27	T	10.62	11.06	9.2	9.46	9.85	9.92	10.57
TC0900011496.hg.1	-2.25	T	PSMB7	proteasome subunit beta 7	Multiple_Complex	4.57	2.83e-05	0.003	Alternative 3' Acceptor Site	0.27	T	14.45	14.53	13.92	13.09	13.38	13.34	13.92
TC0600007196.hg.1	-5.46	T	MRS2	MRS2 magnesium transporter	Multiple_Complex	8.18	8.29e-07	0.0002	Alternative 5' Donor Site	0.27	T	10.2	10.07	7.32	5.71	7.94	8.02	10.36
TC0300009247.hg.1	-3.04	T	ARHGEF26	Rho guanine nucleotide exchange factor 26	Multiple_Complex	4	0.0014	0.0421	Alternative 3' Acceptor Site	0.27	T	14.11	14	10.87	12.51	12.51	13.66	14.4
TC0100016345.hg.1	2.49	T	NME7	NME/NM23 family member 7	Multiple_Complex	-6.95	2.51e-05	0.0027	Alternative 5' Donor Site	0.27	T	9.02	9.64	10.73	9.63	10.54	10.22	9.08
TC2000007293.hg.1	1.61	T	LOC100287792; RP4-640H8.2	uncharacterized LOC100287792; novel transcript	NonCoding	-6.86	6.91e-05	0.0056	Alternative 3' Acceptor Site	0.27	T	5.48	5.94	6.76	6.69	6.12	5.94	5.69
TC0300008735.hg.1	-1.9	T	RAB7A	RAB7A, member RAS oncogene family	Multiple_Complex	3.26	0.0004	0.019	Alternative 3' Acceptor Site	0.27	T	18.2	18.5	17.32	17.62	17.51	17.9	18.77
TC1200008147.hg.1	-1.34	T	CCT2	chaperonin containing TCP1, subunit 2 (beta)	Multiple_Complex	3.93	0.0007	0.0268	Alternative 5' Donor Site	0.27	T	14.97	15.85	14.66	13.93	14.88	14.32	14.81
TC1100010757.hg.1	-2.77	T	MTCH2	mitochondrial carrier 2	Multiple_Complex	4.72	0.0004	0.0184	Alternative 3' Acceptor Site	0.27	T	15.33	16.21	13.37	14.4	14.14	15.13	15.71
TC1000006465.hg.1	-1.12	T	IDI2-AS1	IDI2 antisense RNA 1	NonCoding	-9.62	6.09e-08	2.93e-05	Cassette Exon	0.27	T	3.48	3.58	3.42	3.58	3.05	3.22	3.48
TC0100009414.hg.1	-2.94	T	ATP5F1	ATP synthase, H+ transporting, mitochondrial Fo complex subunit B1	Multiple_Complex	4.52	1.08e-05	0.0015	Alternative 3' Acceptor Site	0.27	T	14.88	15.31	13.38	12.93	13.67	13.33	14.94
TC0800006467.hg.1	2.95	T			NonCoding	13.21	5.74e-12	1.69e-08	Cassette Exon	0.27	T	5.96	5.37	7.03	7.73	6.88	8.5	5.84
TC0700011166.hg.1	-1.97	T	CHCHD2	coiled-coil-helix-coiled-coil-helix domain containing 2	Multiple_Complex	5.23	0.0015	0.0446	Alternative 5' Donor Site	0.27	T	14.92	15.35	14.19	14.2	13.65	14.09	15.15
TC1200012842.hg.1	-2.99	T	ANAPC7	anaphase promoting complex subunit 7	Multiple_Complex	4.78	0.0002	0.0117	Alternative 3' Acceptor Site	0.27	T	9.59	11.18	7.36	7.17	8.78	8.58	9.52
TC0500007415.hg.1	-2.99	T	GPX8	glutathione peroxidase 8 (putative)	Multiple_Complex	7.59	0.0001	0.0095	Alternative 3' Acceptor Site	0.27	T	9.7	11.04	7.36	7.89	8.59	9.06	9.91
TC0500012795.hg.1	-1.09	T	MIR4454; fawka; CTC-455F18.1; zarsteeby	microRNA 4454 [Source:HGNC Symbol;Acc:HGNC:41553]; Transcript Identified by AceView; novel transcript	Multiple_Complex	4.34	2.96e-05	0.0031	Alternative 5' Donor Site	0.27	T	4.07	4	4.04	4.47	3.36	3.65	3.83
TC0600009353.hg.1	-46.6	T	TPD52L1	tumor protein D52-like 1	Multiple_Complex	20.36	1.14e-06	0.0003	Intron Retention	0.27	T	13.47	12.79	7.8	6.23	9.81	7.93	13.75
TC0800007870.hg.1	-1.91	T	CSPP1	centrosome and spindle pole associated protein 1	Multiple_Complex	3.76	0.0009	0.0317	Cassette Exon	0.27	T	7.32	7.9	6.43	5.68	7.53	6.9	7.57
TC0X00009250.hg.1	1.07	T	ACOT9	acyl-CoA thioesterase 9	Multiple_Complex	2.69	0.0016	0.0457	Intron Retention	0.27	T	10.14	10.87	9.88	9.94	10.51	10.81	10.18
TC0900012181.hg.1	-3.05	T	NUP188	nucleoporin 188kDa	Multiple_Complex	5.35	1.03e-05	0.0014	Alternative 3' Acceptor Site	0.27	T	9.18	10.34	7.26	7.98	7.37	7.74	9.18
TC0300008912.hg.1	-4.2	T	PCCB	propionyl-CoA carboxylase beta subunit	Multiple_Complex	5.2	9.33e-06	0.0013	Cassette Exon	0.27	T	9.45	10.85	7.04	8.01	6.64	8.21	8.54
TC0800012191.hg.1	1	T			NonCoding	-7.62	0.0007	0.0281	Alternative 3' Acceptor Site	0.27	T	4.48	3.66	4.83	4.09	4.11	4.02	4.09
TC0400012874.hg.1	-4.55	T	CYP4V2	cytochrome P450, family 4, subfamily V, polypeptide 2	Multiple_Complex	5.4	0.0018	0.0496	Intron Retention	0.27	T	7.91	8.14	6.31	5.47	7.64	5.82	8.73
TC0200016578.hg.1	1.25	T	NUP35	nucleoporin 35kDa	Multiple_Complex	2.64	0.0013	0.0409	Intron Retention	0.27	T	8.89	10.47	9.51	9.09	9.02	9.82	9.12
TC1700006738.hg.1	-2.84	T	EIF5A	eukaryotic translation initiation factor 5A	Multiple_Complex	4.18	0.0003	0.0155	Alternative 3' Acceptor Site	0.27	T	17.1	17.92	15.03	16.28	14.95	16.16	16.86
TC1100012262.hg.1	-1.84	T	RDX	radixin	Multiple_Complex	5.89	0.0008	0.0285	Alternative 3' Acceptor Site	0.27	T	12.46	12.61	11.52	10.84	12.58	12.03	13.01
TC1500009782.hg.1	-1.57	T	PDCD7	programmed cell death 7	Multiple_Complex	4.31	0.0002	0.0119	Alternative 5' Donor Site	0.27	T	10.84	11.17	10.05	9.44	10.26	10.29	10.86
TC2200009194.hg.1	2.24	T	MED15	mediator complex subunit 15	Multiple_Complex	-2.86	1.94e-05	0.0023	Intron Retention	0.27	T	14.12	13.66	15.44	15.26	15.21	14.88	14.42
TC1000011499.hg.1	-3.19	T	ALDH18A1	aldehyde dehydrogenase 18 family, member A1	Multiple_Complex	4.97	2.35e-05	0.0026	Alternative 3' Acceptor Site	0.27	T	13.39	13.7	11.64	11.95	12.12	12.22	13.71
TC1500009159.hg.1	-1.4	T	RPAP1	RNA polymerase II associated protein 1	Multiple_Complex	3.92	0.0002	0.0109	Alternative 3' Acceptor Site	0.27	T	8.96	8.82	8.87	8.39	8.29	8.58	9.37
TC1200010806.hg.1	-3.08	T	MAP3K12	mitogen-activated protein kinase kinase kinase 12	Multiple_Complex	4.01	4.9e-05	0.0044	Cassette Exon	0.27	T	10.42	9.86	9.1	7.49	8.95	8.51	10.99
TC2100008561.hg.1	-2.17	T	ATP5O	ATP synthase, H+ transporting, mitochondrial F1 complex, O subunit	Multiple_Complex	3.89	0.0012	0.038	Cassette Exon	0.27	T	15.09	15.06	14.26	13.32	14.08	13.84	14.74
TC0100016263.hg.1	-3.2	T	TMCO1	transmembrane and coiled-coil domains 1	Multiple_Complex	4.28	1.12e-05	0.0015	Cassette Exon	0.27	T	11.89	12.08	10.02	9.53	11.31	10.58	12.02
TC0100006875.hg.1	-3.21	T	MFN2	mitofusin 2	Multiple_Complex	4.64	2.15e-07	7.93e-05	Cassette Exon	0.27	T	11.66	11.97	10.07	9.1	10.13	9.83	11.52
TC0X00011185.hg.1	-1.14	T	MECP2	methyl-CpG binding protein 2	Multiple_Complex	4.04	8.26e-05	0.0064	Alternative 5' Donor Site	0.27	T	8.57	8.64	8.33	8.42	8.57	8.5	8.75
TC1900011233.hg.1	-4.2	T	KLK10	kallikrein related peptidase 10	Multiple_Complex	4.19	0.0005	0.0218	Alternative 5' Donor Site	0.27	T	11.35	11.15	8.49	9.31	8.83	9.95	11.01
TC0300006575.hg.1	-2.72	T	FANCD2	Fanconi anemia complementation group D2	Multiple_Complex	6.32	2.17e-05	0.0025	Cassette Exon	0.27	T	8.94	10.63	5.36	8.56	6.46	9.27	8.84
TC2200007206.hg.1	-3.24	T	MCM5	minichromosome maintenance complex component 5	Multiple_Complex	4.64	0.0014	0.0416	Alternative 5' Donor Site	0.27	T	7.57	8.52	6.38	6.34	5.69	6.49	8.13
TC0100018068.hg.1	-2.55	T	TFB2M	transcription factor B2, mitochondrial	Multiple_Complex	4.07	1.63e-05	0.002	Alternative 3' Acceptor Site	0.27	T	10.5	11.1	9.16	8.38	10.19	9.23	10.6
TC0600010807.hg.1	-79.8	T	ERVFRD-1	endogenous retrovirus group FRD, member 1	Coding	49.52	9.03e-08	3.98e-05	Alternative 3' Acceptor Site	0.27	T	10.86	5.52	4.94	4.35	4.98	4.83	11.64
TC1000012497.hg.1	-1.01	T	BORCS7-ASMT	BORCS7-ASMT readthrough (NMD candidate)	Multiple_Complex	-5.63	0.0002	0.0105	Cassette Exon	0.27	T	4.52	5.15	5.05	6.46	5.42	5.1	5.27
TC0600011674.hg.1	-11.71	T	PPIL1	peptidylprolyl isomerase (cyclophilin)-like 1	Multiple_Complex	9.67	4.93e-08	2.51e-05	Cassette Exon	0.27	T	10.8	12.09	7.2	8.12	7.61	9.2	11.41
TC0300011856.hg.1	1.39	T			NonCoding	7.36	0.0009	0.0323	Alternative 3' Acceptor Site	0.27	T	6.97	6.21	7.11	6.95	7.71	7.73	7.3
TC0200013137.hg.1	1.27	T	GCFC2	GC-rich sequence DNA-binding factor 2	Multiple_Complex	3.98	0.0018	0.0496	Alternative 5' Donor Site	0.27	T	8.56	9.21	9.32	8.11	9.76	8.63	8.67
TC0900007808.hg.1	3.32	T	parteyby	Transcript Identified by AceView	Coding	-4.12	4.63e-05	0.0042	Cassette Exon	0.27	T	9.62	9.38	10.7	11.3	10.85	12.07	8.96
TC0700012224.hg.1	-3.33	T	LAMB1	laminin, beta 1	Multiple_Complex	4.71	5.21e-05	0.0046	Alternative 3' Acceptor Site	0.27	T	14.18	13.53	12.28	11.22	12.49	12.43	14.6
TC2000009276.hg.1	-1	T	SLC13A3; TP53RK	solute carrier family 13 (sodium-dependent dicarboxylate transporter), member 3; TP53 regulating kinase	Multiple_Complex	-3.82	4.33e-05	0.0041	Alternative 3' Acceptor Site	0.27	T	4.38	4.36	4.69	4.36	4.35	4.4	4.42
TC1900007087.hg.1	-1.31	T	WDR83	WD repeat domain 83	Multiple_Complex	8.18	2.04e-06	0.0004	Alternative 5' Donor Site	0.27	T	6	6.73	6.05	6.37	5.87	5.92	6.32
TC1700012443.hg.1	1.18	T	TBC1D3P2	TBC1 domain family, member 3 pseudogene 2	Multiple_Complex	3.44	0.0004	0.0191	Alternative 5' Donor Site	0.27	T	3.55	3.81	4.02	3.43	4	4.29	4.14
TC0900006961.hg.1	-3.07	T	DNAJA1	DnaJ (Hsp40) homolog, subfamily A, member 1	Multiple_Complex	5.57	0.0001	0.0092	Alternative 5' Donor Site	0.27	T	13.62	14.59	11.98	11.54	12.97	12.13	13.3
TC0100010159.hg.1	-3.41	T	SLC25A44	solute carrier family 25, member 44	Multiple_Complex	4.05	3.13e-05	0.0032	Cassette Exon	0.27	T	8.75	9.95	6.79	7.29	7.57	7.84	9.11
TC1600007234.hg.1	-3.41	T	DCTN5	dynactin 5 (p25)	Multiple_Complex	5.19	5.52e-07	0.0002	Cassette Exon	0.27	T	11.54	11.97	9.99	9.65	10.09	10.32	11.83
TC0100009463.hg.1	-1.63	T	SLC16A1-AS1	SLC16A1 antisense RNA 1	NonCoding	2.91	0.0009	0.0312	Intron Retention	0.27	T	11.44	10.76	10.07	10.43	10.37	10.49	11.16
TC1600008275.hg.1	-2.52	T	SF3B3	splicing factor 3b subunit 3	Multiple_Complex	4.05	4.03e-07	0.0001	Alternative 5' Donor Site	0.27	T	12.44	12.92	11.5	11.03	11.58	11.79	12.86
TC1600007147.hg.1	-2.21	T	TMEM159	transmembrane protein 159	Multiple_Complex	4.53	0.0004	0.019	Alternative 5' Donor Site	0.27	T	9.1	8.11	8.18	6.58	8.11	6.84	8.55
TC0100014776.hg.1	-5.48	T	DDAH1	dimethylarginine dimethylaminohydrolase 1	Multiple_Complex	6.54	0.0006	0.0254	Cassette Exon	0.27	T	14.58	15.6	11.85	13.74	12.56	14.08	15.51
TC0900011634.hg.1	-2.02	T	TRUB2	TruB pseudouridine (psi) synthase family member 2	Multiple_Complex	3.84	0.0002	0.0097	Alternative 3' Acceptor Site	0.27	T	10.83	10.41	10.2	9.32	9.52	8.92	10.22
TC0100016157.hg.1	1.31	T	PVRL4	poliovirus receptor-related 4	Multiple_Complex	4.19	0.0002	0.0112	Alternative 5' Donor Site	0.27	T	5.9	6.29	6.69	6.7	5.75	6.15	5.99
TC0700012584.hg.1	-1.33	T	UBE2H	ubiquitin conjugating enzyme E2H	Multiple_Complex	5.56	0.0004	0.0188	Alternative 3' Acceptor Site	0.27	T	15.55	15.03	14.62	14.93	15.29	15.62	15.73
TC0300011423.hg.1	3.58	T	LRIG1	leucine-rich repeats and immunoglobulin-like domains 1	Multiple_Complex	5.29	1.71e-08	1.13e-05	Cassette Exon	0.27	T	5.43	5.97	9.06	7.13	6.95	7.7	5.02
TC1700012269.hg.1	1.3	T	MGC57346-CRHR1; RP11-105N13.4	Homo sapiens MGC57346-CRHR1 readthrough (MGC57346-CRHR1), transcript variant 5, mRNA.; Homo sapiens MGC57346-CRHR1 readthrough (MGC57346-CRHR1), transcript variant 6, mRNA.; novel transcript	Multiple_Complex	3.01	0.0002	0.0103	Cassette Exon	0.27	T	12.41	11.67	12.51	12.09	12.77	12.63	12.24
TC0500013359.hg.1	-2.09	T	PPP2CA	protein phosphatase 2, catalytic subunit, alpha isozyme	Multiple_Complex	3.92	0.0008	0.0289	Alternative 3' Acceptor Site	0.27	T	14.26	15.22	13	13.3	13.11	13.62	14.29
TC2000009058.hg.1	11.05	T	TGM2	transglutaminase 2	Multiple_Complex	-9.83	4.19e-07	0.0001	Alternative 3' Acceptor Site	0.27	T	11.81	11.9	14.36	16.38	14.65	16.14	12.06
TC0600012550.hg.1	-3.53	T	LYRM2	LYR motif containing 2	Multiple_Complex	5.47	0.0011	0.0367	Cassette Exon	0.27	T	11.6	12.27	10.13	10.37	10.54	10.81	12.29
TC1400006723.hg.1	-3.29	T	REC8	REC8 meiotic recombination protein	Multiple_Complex	2.67	0.0014	0.0425	Intron Retention	0.27	T	15.32	14.96	12.81	13.8	12.44	13.88	14.99
TC0400008329.hg.1	-4.79	T	GSTCD	glutathione S-transferase, C-terminal domain containing	Multiple_Complex	4.1	4.1e-05	0.0039	Cassette Exon	0.27	T	8.99	11	6.94	7.68	7.71	8.93	9.86
TC2100008384.hg.1	-3.58	T	UBE2G2	ubiquitin conjugating enzyme E2G 2	Multiple_Complex	5.01	0.0001	0.0074	Alternative 5' Donor Site	0.27	T	10.45	10.71	8.82	8.68	8.84	9.2	10.65
TC1200012644.hg.1	-2.13	T	PA2G4	proliferation-associated 2G4	Multiple_Complex	2.61	0.0017	0.0475	Intron Retention	0.27	T	17.14	18.22	16.39	16.44	16.53	16.01	17.47
TC0300007194.hg.1	1.21	T	ABHD5	abhydrolase domain containing 5	Multiple_Complex	-2.99	7.56e-05	0.006	Alternative 3' Acceptor Site	0.27	T	5.5	6.29	6.04	5.29	6.13	5.41	5.39
TC2200008105.hg.1	-2	T	MAPK1	mitogen-activated protein kinase 1	Multiple_Complex	3.88	3.18e-05	0.0032	Alternative 5' Donor Site	0.27	T	10.69	11.3	9.31	9.61	10.29	11.13	10.99
TC0900011533.hg.1	-3.61	T	MAPKAP1	mitogen-activated protein kinase associated protein 1	Multiple_Complex	6.06	5.43e-05	0.0047	Cassette Exon	0.27	T	12.06	13.42	9.66	8.59	10.65	10.75	11.83
TC1400010605.hg.1	-1.71	T	CTAGE5	CTAGE family, member 5	Multiple_Complex	9.29	0.0002	0.0116	Alternative 5' Donor Site	0.27	T	8.67	8.91	7.17	7.35	8.49	8.58	8.59
TC0700013065.hg.1	-3.61	T	ABCF2	ATP binding cassette subfamily F member 2	Multiple_Complex	4.59	8.98e-05	0.0068	Alternative 3' Acceptor Site	0.27	T	7.2	8.07	5.12	4.88	5.67	5.68	7.22
TC0700010619.hg.1	10.86	T	SCRN1	secernin 1	Multiple_Complex	-4.86	5.9e-08	2.86e-05	Alternative 3' Acceptor Site	0.27	T	5.92	7.41	10.35	9.7	10.6	11.14	7.05
TC1100012219.hg.1	-1.31	T	SLC35F2	solute carrier family 35, member F2	Multiple_Complex	6.88	3.37e-05	0.0034	Alternative 3' Acceptor Site	0.27	T	11	12.23	10.89	10.34	11.36	11.41	11.42
TC0100017528.hg.1	-2.79	T	PARP1	poly(ADP-ribose) polymerase 1	Multiple_Complex	5.01	0.0005	0.0206	Alternative 5' Donor Site	0.27	T	9.46	10.41	6.72	7.67	8.48	8.38	9.52
TC1900008329.hg.1	-2.14	T	VASP	vasodilator-stimulated phosphoprotein	Multiple_Complex	4.74	0.0013	0.0402	Alternative 3' Acceptor Site	0.27	T	8.26	8.26	7.11	7.17	7.52	7.2	7.04
TC1900010818.hg.1	2.09	T	PSG1	pregnancy specific beta-1-glycoprotein 1	Multiple_Complex	4.01	0.0008	0.0298	Cassette Exon	0.27	T	7.59	7.46	9.1	7.55	10.11	7.94	8.58
TC0500013291.hg.1	-3.64	T	FAM173B	family with sequence similarity 173, member B	Multiple_Complex	6.43	3.3e-06	0.0006	Alternative 5' Donor Site	0.27	T	8.36	9.01	5.56	6.39	6.46	6.76	7.77
TC0500008863.hg.1	-1.28	T	IK; MIR3655	IK cytokine, down-regulator of HLA II; microRNA 3655	Multiple_Complex	3.35	0.0007	0.0278	Alternative 3' Acceptor Site	0.27	T	13.73	14.1	13.7	12.91	14.2	13.74	14.2
TC1900006727.hg.1	-3.65	T	UHRF1	ubiquitin-like with PHD and ring finger domains 1	Multiple_Complex	7.01	3.03e-05	0.0031	Cassette Exon	0.27	T	7.66	9.6	5.61	6.58	5.79	5.86	7.6
TC1200010341.hg.1	-3.65	T	PKP2	plakophilin 2	Multiple_Complex	4.1	8.7e-07	0.0002	Alternative 3' Acceptor Site	0.27	T	16.71	17.29	14.62	15.63	15.14	15.77	17.19
TC1300006847.hg.1	-2.13	T	RFC3	replication factor C subunit 3	Multiple_Complex	-3.08	7.93e-05	0.0062	Cassette Exon	0.27	T	8.64	10.63	6.76	8.42	7.3	8.11	8.88
TC0100013349.hg.1	-3.7	T	RSRP1	arginine/serine-rich protein 1	Multiple_Complex	7.72	1.05e-08	7.64e-06	Cassette Exon	0.27	T	11.52	11.03	9.52	9.26	9.82	9.89	12.06
TC0X00011226.hg.1	-1.38	T	F8	coagulation factor VIII, procoagulant component	Multiple_Complex	2.76	0.0014	0.0427	Cassette Exon	0.27	T	4.45	5.03	4.14	4.31	5.88	4.31	4.72
TC0400012618.hg.1	-3.73	T	CASP3	caspase 3	Multiple_Complex	5.36	5.49e-07	0.0002	Alternative 5' Donor Site	0.27	T	12.56	13.36	9.92	10.9	11.2	11.5	13.04
TC0800011634.hg.1	-3.75	T	SNTB1	syntrophin, beta 1 (dystrophin-associated protein A1, 59kDa, basic component 1)	Multiple_Complex	5.57	0.0005	0.0217	Cassette Exon	0.27	T	6.72	6.48	5.47	4.09	5.32	4.06	6.65
TC0800008663.hg.1	-5.26	T	MAL2	mal, T-cell differentiation protein 2 (gene/pseudogene)	Multiple_Complex	5.08	4.41e-05	0.0041	Cassette Exon	0.27	T	14.52	14.48	13.41	10.11	13.48	11.1	14.54
TC0200016603.hg.1	1.97	T	LRRFIP1	leucine rich repeat (in FLII) interacting protein 1	Multiple_Complex	4.88	6.79e-05	0.0056	Alternative 3' Acceptor Site	0.27	T	10.34	10.6	11.44	10.93	11.72	11.91	10.67
TC0600012628.hg.1	-3.76	T	NDUFAF4	NADH dehydrogenase (ubiquinone) complex I, assembly factor 4	Multiple_Complex	4.64	6.07e-08	2.93e-05	Alternative 3' Acceptor Site	0.27	T	9.16	10.24	8.22	6.43	7.29	7.19	9.14
TC2200007909.hg.1	4.4	T	MICAL3	microtubule associated monooxygenase, calponin and LIM domain containing 3	Multiple_Complex	-4.12	1.61e-05	0.002	Cassette Exon	0.27	T	6.44	6.46	8.51	7.59	8.49	8.86	6.31
TC0200009005.hg.1	-4.55	T	DPP10	dipeptidyl-peptidase 10 (inactive)	Multiple_Complex	4.02	0.0006	0.0247	Cassette Exon	0.27	T	11.91	11.87	9.49	8.77	9.92	9.81	11.88
TC0600012072.hg.1	-3.41	T	ELOVL5	ELOVL fatty acid elongase 5	Multiple_Complex	3.14	4.88e-06	0.0008	Alternative 5' Donor Site	0.27	T	16.57	17.23	14.69	14.77	15.28	14.96	16.23
TC1200006555.hg.1	-3.77	T	CCND2	cyclin D2	Multiple_Complex	4.03	2.25e-05	0.0025	Alternative 3' Acceptor Site	0.27	T	13.69	13.73	10.37	11.44	12.02	12.02	13.88
TC1600006436.hg.1	-3.11	T	SNRNP25	small nuclear ribonucleoprotein, U11/U12 25kDa subunit	Multiple_Complex	4.63	0.0004	0.0185	Alternative 3' Acceptor Site	0.27	T	8.26	9.05	6.55	6.97	5.94	6.8	7.77
TC1600008193.hg.1	-2.63	T	PRMT7	protein arginine methyltransferase 7	Multiple_Complex	4.52	0.0004	0.0179	Alternative 5' Donor Site	0.27	T	10.95	11.23	9.88	8.6	9.56	9.42	10.66
TC0500008008.hg.1	-1.15	T	COX7C; MIR3607	cytochrome c oxidase subunit VIIc; microRNA 3607	Multiple_Complex	-5.73	3.44e-06	0.0007	Alternative 5' Donor Site	0.27	T	16.9	16.07	16.45	16.11	16.43	15.86	16.41
TC0500013418.hg.1	-1.01	T	FAM153A	family with sequence similarity 153, member A	Multiple_Complex	-5.14	9.05e-05	0.0068	Alternative 5' Donor Site	0.27	T	4.13	3.91	3.73	4.08	4.23	4.07	4.1
TC0300012445.hg.1	-2.03	T	MRPL3	mitochondrial ribosomal protein L3	Multiple_Complex	3.9	3.95e-05	0.0038	Alternative 5' Donor Site	0.27	T	13.37	14.46	12.22	12.22	12.35	12.47	13.25
TC0700013591.hg.1	-6.86	T	ATP5J2	ATP synthase, H+ transporting, mitochondrial Fo complex subunit F2	Multiple_Complex	9.12	3.35e-07	0.0001	Alternative 3' Acceptor Site	0.27	T	14.28	14.18	11.34	11.11	11.69	12.79	14.15
TC0200014250.hg.1	-1.78	T	SMPD4	sphingomyelin phosphodiesterase 4, neutral membrane (neutral sphingomyelinase-3)	Multiple_Complex	2.66	0.0002	0.0126	Intron Retention	0.27	T	7.58	8.02	7.5	6.7	6.73	6.98	7.66
TC1200011140.hg.1	-3.93	T	GRIP1	glutamate receptor interacting protein 1	Multiple_Complex	5.12	0.0008	0.0303	Alternative 3' Acceptor Site	0.27	T	9.25	9.72	7.34	6.11	7.81	8.45	9.57
TC0500012163.hg.1	-2.77	T	CDC23	cell division cycle 23	Multiple_Complex	2.63	0.001	0.0342	Intron Retention	0.27	T	9.17	10.16	7.98	7.42	9.01	8.89	9.89
TC0600014127.hg.1	-2.5	T	RPL7L1	ribosomal protein L7-like 1	Multiple_Complex	5.35	8.31e-06	0.0012	Alternative 3' Acceptor Site	0.27	T	12.42	12.79	10.78	10.92	11.66	11.85	12.64
TC1200010832.hg.1	-3.73	T	SMUG1	single-strand-selective monofunctional uracil-DNA glycosylase 1	Multiple_Complex	6.72	0.0003	0.0136	Cassette Exon	0.26	T	10.17	10.35	8.29	8.42	8.53	8.21	9.16
TC1900011013.hg.1	1.06	T	swywa	Transcript Identified by AceView	Multiple_Complex	4.05	0.0017	0.0468	Alternative 3' Acceptor Site	0.26	T	9.89	9.92	10.15	9.4	11.11	9.83	10.31
TC1900012044.hg.1	1.58	T	GP6	glycoprotein VI (platelet)	Multiple_Complex	9.62	1.05e-07	4.49e-05	Alternative 5' Donor Site	0.26	T	5.5	5.59	6.34	6.4	6.16	5.86	5.68
TC0900008150.hg.1	-2.43	T	TMOD1	tropomodulin 1	Multiple_Complex	-4.33	2.31e-06	0.0005	Cassette Exon	0.26	T	8.6	7.54	6.72	7.22	7.16	7.35	8.45
TC0X00010803.hg.1	-2.94	T	AIFM1	apoptosis-inducing factor, mitochondrion-associated, 1	Multiple_Complex	4.4	0.0002	0.0117	Alternative 3' Acceptor Site	0.26	T	7.35	8.16	5.12	5.54	5.87	6.69	7.19
TC0800011239.hg.1	-2.55	T	COX6C	cytochrome c oxidase subunit VIc	Multiple_Complex	3.69	0.0003	0.0162	Alternative 5' Donor Site	0.26	T	14.69	14.6	13.25	13.28	13.23	13.9	14.25
TC0200011075.hg.1	-2.35	T	PTMA	prothymosin, alpha	Multiple_Complex	3.98	0.0001	0.0078	Intron Retention	0.26	T	17.35	17.87	15.82	17.26	15.98	16.92	17.73
TC0500013089.hg.1	-4	T	GFPT2	glutamine-fructose-6-phosphate transaminase 2	Multiple_Complex	4.49	0.001	0.0346	Alternative 3' Acceptor Site	0.26	T	12.54	11.26	10.72	10.43	10.64	11.3	12.73
TC0200010713.hg.1	-4.89	T	ATIC	5-aminoimidazole-4-carboxamide ribonucleotide formyltransferase/IMP cyclohydrolase	Multiple_Complex	4.71	0.0003	0.0168	Alternative 3' Acceptor Site	0.26	T	9.85	10.39	6.5	6.93	8.29	8.33	9.26
TC0100009770.hg.1	1.18	T	NBPF12	neuroblastoma breakpoint family, member 12	Multiple_Complex	2.59	0.0018	0.0483	Intron Retention	0.26	T	11.04	11.12	10.81	10.82	11.83	11.98	11.4
TC0600013531.hg.1	-3.32	T	NUP43	nucleoporin 43kDa	Multiple_Complex	3.93	4.55e-06	0.0008	Alternative 5' Donor Site	0.26	T	11.07	12.46	9.41	9.93	9.86	10.8	11.5
TC1900007744.hg.1	-3.43	T	DPY19L3	dpy-19-like 3 (C. elegans)	Multiple_Complex	6.18	1.26e-07	5.19e-05	Cassette Exon	0.26	T	9.52	9.17	7.31	4.76	7.48	7.36	9.13
TC1700010195.hg.1	-3.53	T	SLC46A1	solute carrier family 46 (folate transporter), member 1	Multiple_Complex	4.66	7.49e-05	0.006	Alternative 5' Donor Site	0.26	T	7.7	7.78	6.21	5.78	6.07	5.58	7.12
TC0800007102.hg.1	-6.47	T	PTK2B	protein tyrosine kinase 2 beta	Multiple_Complex	5.16	9.09e-06	0.0013	Cassette Exon	0.26	T	11.28	9.97	8.48	8.53	8.85	8.86	11.49
TC1200012594.hg.1	2.73	T	ZNF705A; FAM66C	zinc finger protein 705A; family with sequence similarity 66, member C	Multiple_Complex	-5.67	0.0002	0.0128	Cassette Exon	0.26	T	6.05	5.95	7.81	7.04	7.66	7.19	5.5
TC2200007013.hg.1	-4.15	T	EWSR1	EWS RNA binding protein 1	Multiple_Complex	8.38	1.73e-05	0.0021	Alternative 3' Acceptor Site	0.26	T	9.95	10.43	7.59	9.11	7.46	8.7	10.28
TC1700007860.hg.1	-4.16	T	RP11-229E13.4	novel transcript, antisense to ACLY	NonCoding	4.44	5.23e-05	0.0046	Cassette Exon	0.26	T	8.26	8.48	5.89	6.33	6.6	7.06	8.88
TC0100015211.hg.1	-3.35	T	GSTM3	glutathione S-transferase mu 3 (brain)	Multiple_Complex	2.77	0.0009	0.0326	Intron Retention	0.26	T	11.79	10.35	9.46	8.43	9.23	8.65	10.68
TC1500007601.hg.1	-5.13	T	HACD3	3-hydroxyacyl-CoA dehydratase 3	Multiple_Complex	6.89	5.55e-05	0.0048	Cassette Exon	0.26	T	14.73	15.63	12.71	13.1	13.39	13.95	15.61
TC0100011777.hg.1	-3.27	T	H3F3A; H3F3AP4	H3 histone, family 3A; H3 histone, family 3A, pseudogene 4	Multiple_Complex	3.66	2.9e-05	0.003	Alternative 3' Acceptor Site	0.26	T	11.65	11.11	9.45	8.85	9.92	10.08	11.35
TC1900008057.hg.1	3.27	T	ZFP36	ZFP36 ring finger protein	Coding	-4.79	1.04e-05	0.0015	Alternative 3' Acceptor Site	0.26	T	9.52	9.11	11.41	10.99	10.75	10.9	9.21
TC0900007680.hg.1	-4.22	T	TLE4	transducin-like enhancer of split 4	Multiple_Complex	5.42	0.0002	0.0097	Alternative 5' Donor Site	0.26	T	10.63	10.72	9.31	7.02	9.18	8.19	10.99
TC0400012846.hg.1	-3.18	T	NAA15	N(alpha)-acetyltransferase 15, NatA auxiliary subunit	Multiple_Complex	4.35	0.0012	0.0377	Alternative 5' Donor Site	0.26	T	13.31	14.77	11.23	11.24	11.96	12.2	13.31
TC0500008431.hg.1	1.37	T	DMXL1	Dmx-like 1	Multiple_Complex	-4.57	5.46e-07	0.0002	Alternative 3' Acceptor Site	0.26	T	10.84	11.09	11.17	10.68	11.43	12.21	10.64
TC0100014060.hg.1	-3.65	T	ATPAF1	ATP synthase mitochondrial F1 complex assembly factor 1	Multiple_Complex	6.67	0.0015	0.0442	Cassette Exon	0.26	T	10.65	11.3	9.49	8.03	10.57	9.35	11.26
TC0800011826.hg.1	3.14	T	ASAP1; ASAP1-IT2	ArfGAP with SH3 domain, ankyrin repeat and PH domain 1; ASAP1 intronic transcript 2	Multiple_Complex	-2.7	0.0013	0.0394	Intron Retention	0.26	T	12.64	12.87	14.47	14.64	14.86	14.4	13.51
TC0100016021.hg.1	-4.12	T	MRPL24	mitochondrial ribosomal protein L24	Multiple_Complex	8.32	1.3e-06	0.0003	Alternative 3' Acceptor Site	0.26	T	10.61	10.24	8.54	7.54	8.46	7.88	9.52
TC0500012467.hg.1	-4.26	T	ARSI	arylsulfatase family, member I	Multiple_Complex	4.98	0.0002	0.0111	Alternative 5' Donor Site	0.26	T	10.72	11.75	9.01	8.14	8.22	8.95	10.62
TC0700010509.hg.1	-3.45	T	CYCS	cytochrome c, somatic	Coding	5.38	6.24e-05	0.0053	Cassette Exon	0.26	T	15.45	16.68	13.62	13.4	13.77	14	15.07
TC1600010450.hg.1	-2.97	T	CIAPIN1	cytokine induced apoptosis inhibitor 1	Multiple_Complex	4.67	0.0003	0.0154	Alternative 3' Acceptor Site	0.26	T	8.11	8.97	7.01	4.98	7.22	6.2	8.22
TC0200009964.hg.1	-1.72	T	HAT1	histone acetyltransferase 1	Multiple_Complex	5.04	0.0004	0.0201	Alternative 5' Donor Site	0.26	T	13.5	15.26	11.78	12.57	13.26	13.56	13.79
TC1000011696.hg.1	-13.06	T	CYP17A1	cytochrome P450, family 17, subfamily A, polypeptide 1	Multiple_Complex	16.62	6.2e-13	2.8e-09	Cassette Exon	0.26	T	10.31	9.11	6.29	7	6.67	6.57	10.35
TC1100009068.hg.1	-1.13	T	NCAM1	neural cell adhesion molecule 1	Multiple_Complex	5.51	0.0001	0.0077	Alternative 5' Donor Site	0.26	T	3.61	4.12	3.31	3.9	4.15	3.91	4.17
TC0500011935.hg.1	4.32	T	2022-03-03	membrane associated ring finger 3	Multiple_Complex	-5.04	3.1e-05	0.0032	Alternative 3' Acceptor Site	0.26	T	13.58	13.6	15.56	16.05	15.17	15.87	13.46
TC1300009895.hg.1	-1.05	T	PCID2	PCI domain containing 2	Multiple_Complex	3.35	0.0003	0.0156	Cassette Exon	0.26	T	10.79	11.06	10.84	10.35	11.07	10.66	10.68
TC1500008081.hg.1	1.2	T			NonCoding	2.71	7.89e-05	0.0062	Intron Retention	0.26	T	4.24	4.45	4.75	4.7	4.6	5.69	4.58
TC0500006730.hg.1	-4.96	T	CCT5	chaperonin containing TCP1, subunit 5 (epsilon)	Multiple_Complex	6.75	1.66e-07	6.48e-05	Alternative 5' Donor Site	0.26	T	14.15	15.15	11.29	12.07	11.82	12.45	13.58
TC1900007988.hg.1	4.37	T	SIPA1L3	signal-induced proliferation-associated 1 like 3	Multiple_Complex	-5.21	3.21e-09	2.96e-06	Cassette Exon	0.26	T	10.99	11.12	13.3	13.1	13.02	13.14	10.87
TC0300006805.hg.1	-3.16	T			NonCoding	4.16	2.14e-06	0.0005	Cassette Exon	0.26	T	6.83	6.9	4.9	4.44	5.56	5.51	6.81
TC0200007049.hg.1	-1.42	T	TMEM214	transmembrane protein 214	Multiple_Complex	5.3	0.0018	0.0486	Alternative 5' Donor Site	0.26	T	12.59	12.73	12.01	12.13	12.39	12.89	12.99
TC0100015544.hg.1	-1.15	T	HIST2H2BB; HIST2H3PS2	histone cluster 2, H2bb (pseudogene); histone cluster 2, H3, pseudogene 2	Multiple_Complex	-5.31	9.61e-06	0.0014	Alternative 3' Acceptor Site	0.26	T	17.14	17.16	17.7	17.18	15.94	16.76	15.96
TC2200009235.hg.1	-3.23	T	SNRPD3	small nuclear ribonucleoprotein D3 polypeptide	Multiple_Complex	4.79	0.0016	0.0457	Alternative 5' Donor Site	0.26	T	10.6	12.01	9.03	9.13	10	10.4	11.31
TC0600007613.hg.1	-4.4	T	HSPA1A; HSPA1B	heat shock 70kDa protein 1A; heat shock 70kDa protein 1B	Coding	6.78	1.37e-06	0.0003	Alternative 3' Acceptor Site	0.26	T	10.38	11.28	8.88	7.69	8.32	8.06	10.3
TC1700011808.hg.1	1.07	T	ST6GALNAC2	ST6 (alpha-N-acetyl-neuraminyl-2,3-beta-galactosyl-1,3)-N-acetylgalactosaminide alpha-2,6-sialyltransferase 2	Multiple_Complex	-8.27	1.48e-06	0.0003	Alternative 5' Donor Site	0.26	T	5.43	5.11	4.91	6.14	5.48	4.92	5.14
TC0100006884.hg.1	-1.05	T	VPS13D	vacuolar protein sorting 13 homolog D (S. cerevisiae)	Multiple_Complex	3.9	5.94e-05	0.0051	Cassette Exon	0.26	T	8.97	8.73	9.4	7.33	9.65	8.47	9.13
TC1200007660.hg.1	-1.09	T	KRT86	keratin 86, type II	Multiple_Complex	-3.86	4.77e-06	0.0008	Alternative 5' Donor Site	0.26	T	6.8	6.83	6.4	7.29	6.56	6.84	6.92
TC0100011364.hg.1	4.44	T	SRGAP2	SLIT-ROBO Rho GTPase activating protein 2	Multiple_Complex	-4.2	0.0003	0.0154	Cassette Exon	0.26	T	11.96	12.57	13.31	14.12	14.44	15.18	12.11
TC0X00006739.hg.1	-2.43	T	PDHA1	pyruvate dehydrogenase (lipoamide) alpha 1	Multiple_Complex	4.02	0.0005	0.0223	Alternative 3' Acceptor Site	0.26	T	11.33	11.57	10.01	9.8	10.13	10.57	11.19
TC0600011252.hg.1	-8.6	T	ZSCAN31	zinc finger and SCAN domain containing 31	Multiple_Complex	9.92	1.4e-05	0.0018	Cassette Exon	0.26	T	10.24	8.86	7.15	6.89	9.55	7.74	10.52
TC1100012583.hg.1	3.68	T	BLID; MIR100HG	BH3-like motif containing, cell death inducer; mir-100-let-7a-2 cluster host gene	Multiple_Complex	7.37	3.42e-05	0.0034	Cassette Exon	0.26	T	8.4	8.26	10.62	8.79	10.73	9.82	8.32
TC1300007791.hg.1	-4.47	T	IPO5	importin 5	Multiple_Complex	4.32	2.89e-06	0.0006	Alternative 3' Acceptor Site	0.26	T	14.25	14.82	12.16	12.41	12.36	12.47	14.58
TC0200015958.hg.1	13.68	T	DNER	delta/notch like EGF repeat containing	Multiple_Complex	-15.84	5.5e-08	2.73e-05	Cassette Exon	0.26	T	3.92	4.58	8.24	6.58	8.72	8.11	4.52
TC1600007887.hg.1	-1.62	T	RBL2	retinoblastoma-like 2	Multiple_Complex	3.79	0.001	0.0331	Alternative 3' Acceptor Site	0.26	T	10.34	10.51	9.52	9.35	10.27	10.21	10.85
TC2000008217.hg.1	-2.45	T	SLC4A11	solute carrier family 4, sodium borate transporter, member 11	Multiple_Complex	-2.8	0.0007	0.0271	Alternative 3' Acceptor Site	0.26	T	6.64	6.66	5.7	5.82	4.92	5.01	7.07
TC1900007040.hg.1	24.19	T	CNN1	calponin 1, basic, smooth muscle	Multiple_Complex	-21.9	4.06e-06	0.0007	Cassette Exon	0.26	T	9.1	12.87	13.49	13.65	13.59	13.18	8.83
TC0300013360.hg.1	-2.68	T	ABCC5	ATP binding cassette subfamily C member 5	Multiple_Complex	3.52	0.0008	0.03	Alternative 5' Donor Site	0.26	T	6.81	6.91	5.24	4.89	6.37	5.68	6.9
TC0400010770.hg.1	-3.75	T	PPAT	phosphoribosyl pyrophosphate amidotransferase	Multiple_Complex	3.97	0.0001	0.009	Alternative 3' Acceptor Site	0.26	T	11.86	13.1	10.76	9.62	10.46	10.44	12.4
TC0700008004.hg.1	-1.24	T	GTF2IRD1	GTF2I repeat domain containing 1	Multiple_Complex	4	6.62e-05	0.0055	Alternative 5' Donor Site	0.26	T	10.25	10.1	10.42	9.23	10.22	9.49	10.14
TC0200015578.hg.1	-10.09	T	IDH1	isocitrate dehydrogenase 1 (NADP+)	Multiple_Complex	10.23	7.09e-08	3.29e-05	Alternative 3' Acceptor Site	0.26	T	12.44	12.14	8.53	8.77	9.52	9.78	12.96
TC0900010913.hg.1	-2.33	T	ZNF367	zinc finger protein 367	Multiple_Complex	-3.87	0.0004	0.0188	Alternative 5' Donor Site	0.26	T	5.41	6.38	4.39	4.84	4.66	5.17	6.03
TC0300010913.hg.1	18.9	T	CDCP1	CUB domain containing protein 1	Multiple_Complex	-18.5	1.77e-09	1.83e-06	Alternative 3' Acceptor Site	0.26	T	9.54	9.68	14.47	13.53	14.03	13.74	9.75
TC1600008335.hg.1	-1.08	T	DHX38	DEAH (Asp-Glu-Ala-His) box polypeptide 38	Multiple_Complex	-3.53	0.0002	0.0107	Alternative 5' Donor Site	0.26	T	7.21	7.36	7.32	6.99	7.71	6.99	7.27
TC0600014235.hg.1	-2.13	T	BLOC1S5-TXNDC5	BLOC1S5-TXNDC5 readthrough (NMD candidate)	Multiple_Complex	4.02	0.0002	0.01	Alternative 5' Donor Site	0.26	T	11.54	12.01	10.73	10.11	11.64	11.09	11.99
TC1100013050.hg.1	-4.73	T	RBM14	RNA binding motif protein 14	Multiple_Complex	2.88	0.0004	0.0193	Cassette Exon	0.26	T	10.33	11.4	7.72	8.78	8.49	9.2	10.87
TC1600007143.hg.1	-7.68	T	LYRM1	LYR motif containing 1	Multiple_Complex	15.87	2.44e-08	1.47e-05	Cassette Exon	0.26	T	12.98	11.23	9.55	8.61	9.95	9.01	12.32
TC0200015012.hg.1	-4.61	T	ATP5G3	ATP synthase, H+ transporting, mitochondrial Fo complex subunit C3 (subunit 9)	Multiple_Complex	5.24	3.53e-07	0.0001	Alternative 3' Acceptor Site	0.26	T	12.41	12.33	10.25	10.1	10.13	10.55	11.81
TC1400008677.hg.1	-4.61	T	SLC7A7	solute carrier family 7 (amino acid transporter light chain, y+L system), member 7	Multiple_Complex	7.86	4.45e-06	0.0008	Cassette Exon	0.26	T	16.02	14.74	14.95	13.35	14.35	12.51	16.02
TC1100010987.hg.1	-4.62	T	FABP5	fatty acid binding protein 5 (psoriasis-associated)	Multiple_Complex	5.75	0.0001	0.0092	Alternative 3' Acceptor Site	0.26	T	9.99	10.55	7.66	7.82	7.86	8.51	9.46
TC1900006976.hg.1	-4.23	T	MRPL4	mitochondrial ribosomal protein L4	Multiple_Complex	7.16	0.0007	0.0276	Alternative 5' Donor Site	0.26	T	10.09	10.25	8.12	8.16	7.98	7.54	8.83
TC1200008568.hg.1	-2.44	T	TMPO	thymopoietin	Multiple_Complex	3.91	0.0004	0.0191	Alternative 5' Donor Site	0.26	T	11.14	13.13	8.9	10.1	9.6	10.93	11.16
TC1300008144.hg.1	-2.4	T	TFDP1	transcription factor Dp-1	Multiple_Complex	4.54	8.59e-05	0.0066	Cassette Exon	0.26	T	10.94	11.86	9.9	9.43	9.55	9.79	10.92
TC1900010073.hg.1	-1.1	T	LPAR2	lysophosphatidic acid receptor 2	Multiple_Complex	2.68	0.0008	0.0286	Intron Retention	0.26	T	9.21	9.02	8.73	7.51	8.9	9.06	8.85
TC0500007804.hg.1	-3.12	T	HMGCR	3-hydroxy-3-methylglutaryl-CoA reductase	Multiple_Complex	3.94	0.0007	0.0259	Alternative 3' Acceptor Site	0.26	T	12.66	13.62	10.36	11.12	11.88	12.09	13.05
TC0800007552.hg.1	-5.39	T	MCM4	minichromosome maintenance complex component 4	Multiple_Complex	5.2	6e-05	0.0051	Cassette Exon	0.26	T	10.22	11.9	8.64	8.49	8.19	8.81	10.92
TC1900011228.hg.1	-3.81	T	KLK5	kallikrein related peptidase 5	Multiple_Complex	3.95	9.35e-05	0.007	Alternative 3' Acceptor Site	0.26	T	15.06	14.47	12.06	13.34	12.25	13.27	14.63
TC1200008920.hg.1	4.67	T	OAS3	2-5-oligoadenylate synthetase 3	Multiple_Complex	-4.49	0.0004	0.0199	Alternative 3' Acceptor Site	0.26	T	8.08	9.27	10.74	10.05	9.51	11.36	7.55
TC1100010762.hg.1	-2.13	T	NUP160	nucleoporin 160kDa	Multiple_Complex	3.67	0.0002	0.0116	Cassette Exon	0.26	T	10.8	11.4	10.4	10.41	10.17	10.2	11.38
TC0100013226.hg.1	-1.86	T	USP48	ubiquitin specific peptidase 48	Multiple_Complex	4.05	0.0003	0.015	Alternative 5' Donor Site	0.26	T	11.62	11.8	10.59	10.65	11.36	11.08	11.92
TC1900008924.hg.1	-4.4	T	U2AF2	U2 small nuclear RNA auxiliary factor 2	Multiple_Complex	4.43	0.0002	0.0117	Alternative 5' Donor Site	0.26	T	10.79	11.83	8.34	8.81	8.62	9.49	10.87
TC2100007208.hg.1	14.38	T	MX1	MX dynamin-like GTPase 1	Multiple_Complex	-9.3	7.84e-05	0.0062	Alternative 5' Donor Site	0.26	T	12.3	12.17	16.04	16.25	15.63	16.21	12.53
TC0600009364.hg.1	-4.78	T	NCOA7	nuclear receptor coactivator 7	Multiple_Complex	4.02	0.0003	0.0162	Alternative 5' Donor Site	0.26	T	13.26	13.23	10.82	11.31	10.83	12.49	14
TC0500013153.hg.1	-4.09	T	MTRR	5-methyltetrahydrofolate-homocysteine methyltransferase reductase	Multiple_Complex	4.07	0.0001	0.008	Alternative 3' Acceptor Site	0.26	T	11.83	12.52	10.09	9.55	11.22	11.08	12.6
TC1600011574.hg.1	-5.44	T	GINS2	GINS complex subunit 2 (Psf2 homolog)	Multiple_Complex	4.05	0.0003	0.0149	Alternative 5' Donor Site	0.26	T	8.22	9.58	5.04	7.7	5.4	6.22	8.27
TC1100008236.hg.1	-4.81	T	CCND1	cyclin D1	Multiple_Complex	5.33	2.38e-05	0.0026	Alternative 5' Donor Site	0.26	T	13.42	13.26	11.43	11.15	11.12	11.22	13.63
TC1100010959.hg.1	-1.29	T	LOC101927204; AP001258.4	uncharacterized LOC101927204; novel transcript	NonCoding	4.16	0.0016	0.0463	Alternative 5' Donor Site	0.26	T	6.19	5.95	5.95	4.76	6.08	5.44	6.02
TC0100010793.hg.1	-1.43	T	CEP350	centrosomal protein 350kDa	Multiple_Complex	3.94	4.4e-05	0.0041	Alternative 3' Acceptor Site	0.26	T	8.65	9.17	7.31	6.99	9.45	8.98	8.72
TC0800006913.hg.1	-4.7	T	SH2D4A	SH2 domain containing 4A	Multiple_Complex	5.88	7.63e-05	0.006	Alternative 3' Acceptor Site	0.26	T	11.56	12.46	9.07	9.87	9.86	11.08	12.11
TC1700012196.hg.1	-1.2	T	TTC19	tetratricopeptide repeat domain 19	Multiple_Complex	4.6	0.0007	0.0262	Alternative 3' Acceptor Site	0.26	T	7.32	7.48	6.97	5.76	7.54	7.26	7.76
TC1600011221.hg.1	-2.36	T	MVD	mevalonate (diphospho) decarboxylase	Multiple_Complex	2.69	0.0017	0.0478	Cassette Exon	0.26	T	6.97	6.98	6.09	5.58	5.88	5.42	6.34
TC0100015273.hg.1	-4.1	T	WDR77	WD repeat domain 77	Multiple_Complex	7.06	3.82e-07	0.0001	Alternative 3' Acceptor Site	0.26	T	10.14	11.84	6.6	8.06	7.78	8.32	10
TC0300012596.hg.1	-1.71	T	COPB2	coatomer protein complex subunit beta 2 (beta prime)	Multiple_Complex	4.99	0.0003	0.0164	Alternative 5' Donor Site	0.26	T	13.95	14.16	12.81	13.14	13.69	13.83	14.37
TC0800008321.hg.1	-2.84	T	LAPTM4B	lysosomal protein transmembrane 4 beta	Multiple_Complex	4.64	0.0002	0.0129	Alternative 5' Donor Site	0.26	T	11.22	11.3	9.49	8.67	10.79	9.92	11.11
TC1100008983.hg.1	-3.6	T	ACAT1	acetyl-CoA acetyltransferase 1	Multiple_Complex	4.75	2.22e-05	0.0025	Alternative 5' Donor Site	0.26	T	11.39	11.36	9.31	8.35	10.33	9.77	11.36
TC1700009327.hg.1	-2.61	T	GEMIN4	gem nuclear organelle associated protein 4	Multiple_Complex	4.31	0.0002	0.0127	Alternative 3' Acceptor Site	0.26	T	7.51	7.78	6.25	5.73	6.12	6.02	6.95
TC0500010717.hg.1	-4.95	T	MOCS2	molybdenum cofactor synthesis 2	Multiple_Complex	5.48	4.29e-07	0.0001	Cassette Exon	0.26	T	13.87	14.33	11.78	11.16	12.12	11.69	14.01
TC1700009528.hg.1	-5.65	T	CXCL16	chemokine (C-X-C motif) ligand 16	Multiple_Complex	5.79	5.17e-06	0.0009	Alternative 3' Acceptor Site	0.26	T	12.48	11.35	9.92	9.79	10.71	9.18	12.27
TC0100018187.hg.1	-1.94	T	MINOS1-NBL1	MINOS1-NBL1 readthrough	Coding	-4.47	0.0008	0.0296	Cassette Exon	0.26	T	8.02	7.76	7.33	6.3	7.06	6.81	7.86
TC0800007335.hg.1	-4.09	T	LETM2	leucine zipper-EF-hand containing transmembrane protein 2	Multiple_Complex	3.63	0.0013	0.0405	Alternative 3' Acceptor Site	0.26	T	13.61	13.58	11.4	12.34	10.38	11.76	13.83
TC2100007402.hg.1	4.98	T	ADARB1	adenosine deaminase, RNA-specific, B1	Multiple_Complex	-5.73	5.07e-08	2.55e-05	Cassette Exon	0.26	T	12.56	12.29	14.7	14.93	14.44	15.2	12.5
TC1600011483.hg.1	-3.9	T	LITAF	lipopolysaccharide-induced TNF factor	Multiple_Complex	7.54	1.02e-06	0.0003	Cassette Exon	0.26	T	13.67	13.2	11.75	10.68	12.76	11.62	13.64
TC2000006631.hg.1	-1.83	T	CRLS1	cardiolipin synthase 1	Multiple_Complex	-6.04	2.12e-06	0.0005	Alternative 5' Donor Site	0.26	T	9.5	9.67	8.11	7.78	9.21	9.35	9.31
TC1800007523.hg.1	-4.32	T	PHLPP1	PH domain and leucine rich repeat protein phosphatase 1	Multiple_Complex	5.69	1.32e-06	0.0003	Alternative 3' Acceptor Site	0.26	T	11.01	11.36	8.43	7.98	9.38	9.89	10.72
TC1700012440.hg.1	-6.14	T	RNFT1	ring finger protein, transmembrane 1	Multiple_Complex	2.84	0.0002	0.0114	Alternative 3' Acceptor Site	0.26	T	7.89	8.35	5.28	4.59	5.93	5.25	7.77
TC1600011186.hg.1	-2.97	T	SLC7A5	solute carrier family 7 (amino acid transporter light chain, L system), member 5	Multiple_Complex	4	2.56e-05	0.0028	Alternative 3' Acceptor Site	0.26	T	13.63	14.5	11.81	11.42	12.43	12.19	13.48
TC0100013503.hg.1	-2.25	T	MECR	mitochondrial trans-2-enoyl-CoA reductase	Multiple_Complex	4.96	5.2e-06	0.0009	Cassette Exon	0.26	T	6.02	5.77	4.84	4.35	4.55	4.58	5.4
TC0200007077.hg.1	1.04	T	SLC4A1AP	solute carrier family 4 (anion exchanger), member 1, adaptor protein	Multiple_Complex	-5.36	0.0015	0.0439	Alternative 3' Acceptor Site	0.26	T	10.46	11.42	10.85	10.54	11.14	11.6	10.95
TC0800007440.hg.1	-1.76	T	VDAC3	voltage-dependent anion channel 3	Multiple_Complex	4.2	0.0006	0.0239	Alternative 3' Acceptor Site	0.26	T	14.24	14.98	12.98	13.2	13.65	14.05	14.28
TC0200014792.hg.1	1.54	T	COBLL1	cordon-bleu WH2 repeat protein like 1	Multiple_Complex	5.84	1.3e-05	0.0017	Cassette Exon	0.26	T	18.02	18.1	18.51	18.48	18.81	19.04	18.79
TC1500006902.hg.1	-3.06	T	FAM98B	family with sequence similarity 98, member B	Multiple_Complex	4.2	0.0003	0.0153	Alternative 5' Donor Site	0.26	T	9.65	10.02	7.34	7.98	8.13	8.57	9.31
TC1100008397.hg.1	-1.84	T	MRPL48	mitochondrial ribosomal protein L48	Multiple_Complex	4.26	5.56e-05	0.0048	Cassette Exon	0.26	T	9.33	9.78	8.33	7.88	8.48	8.42	8.71
TC1900009628.hg.1	-2.3	T	CDC37; MIR1181	cell division cycle 37; microRNA 1181	Multiple_Complex	4.57	0.0008	0.0291	Alternative 3' Acceptor Site	0.26	T	9.57	10.38	8.5	7.23	8.04	8.64	9.4
TC0500012248.hg.1	-1.85	T	NDUFA2	NADH dehydrogenase (ubiquinone) 1 alpha subcomplex, 2, 8kDa	Multiple_Complex	2.61	0.0006	0.0244	Intron Retention	0.26	T	11.86	11.7	10.67	9.11	10.92	10.81	11.44
TC0600012038.hg.1	-9.81	T	MCM3	minichromosome maintenance complex component 3	Multiple_Complex	5.8	4.2e-05	0.004	Cassette Exon	0.26	T	9.53	11.26	6.31	7.25	6.64	7.62	10.14
TC1700010792.hg.1	1.44	T	MEOX1	mesenchyme homeobox 1	Coding	-4.06	0.0002	0.0101	Alternative 3' Acceptor Site	0.26	T	5.9	5.32	5.99	6.43	6.22	5.55	5.53
TC1200008606.hg.1	-2.65	T	UTP20	UTP20 small subunit (SSU) processome component	Multiple_Complex	3.75	0.0018	0.0482	Alternative 5' Donor Site	0.26	T	9.56	10.32	7.49	7.8	8.92	8.33	9.44
TC0100008503.hg.1	-1.53	T	HOOK1	hook microtubule-tethering protein 1	Multiple_Complex	-2.93	0.001	0.033	Cassette Exon	0.26	T	9.21	9.86	8.41	9.79	8.82	8.93	9.42
TC0500007303.hg.1	-2.85	T	NNT	nicotinamide nucleotide transhydrogenase	Multiple_Complex	3.54	0.0017	0.048	Alternative 5' Donor Site	0.26	T	9.21	9.31	6.46	7.57	7.92	9.1	9.87
TC1600008567.hg.1	-1.71	T	CENPN	centromere protein N	Multiple_Complex	4.06	0.0008	0.0293	Alternative 5' Donor Site	0.26	T	11.64	13.27	10	11.1	10.21	11.84	11.32
TC0200013638.hg.1	-5.15	T	LONRF2	LON peptidase N-terminal domain and ring finger 2	Multiple_Complex	7.18	7.43e-05	0.0059	Alternative 5' Donor Site	0.26	T	8.65	7.9	6.56	6.15	7.38	6.21	9.5
TC0500007258.hg.1	-2.98	T	GHR	growth hormone receptor	Multiple_Complex	5.2	1.31e-06	0.0003	Cassette Exon	0.26	T	8.85	7.99	6.82	6.91	7.28	6.81	8.42
TC0600013998.hg.1	5.17	T	THBS2	thrombospondin 2	Multiple_Complex	-4.95	4.45e-08	2.33e-05	Alternative 3' Acceptor Site	0.26	T	13.97	14.01	16.72	16.09	16.59	16.09	14.79
TC0500009346.hg.1	-2.56	T	WWC1	WW and C2 domain containing 1	Multiple_Complex	6.18	0.0008	0.0293	Alternative 5' Donor Site	0.26	T	13.9	14.09	11.56	13.19	12.31	13.96	14.36
TC0100011587.hg.1	-1.05	T	KCNK2	potassium channel, two pore domain subfamily K, member 2	Multiple_Complex	-4.6	3.07e-05	0.0032	Alternative 5' Donor Site	0.26	T	7.09	7.2	7.1	7.66	7.08	7.01	6.2
TC1700010563.hg.1	2.59	T	CACNB1	calcium channel, voltage-dependent, beta 1 subunit	Multiple_Complex	-3.85	6.28e-05	0.0053	Alternative 5' Donor Site	0.26	T	9.18	9.07	10.19	10.69	10.18	10.68	8.92
TC1700009538.hg.1	-2.82	T	SLC25A11	solute carrier family 25 (mitochondrial carrier; oxoglutarate carrier), member 11	Multiple_Complex	4.41	0.0004	0.0196	Alternative 5' Donor Site	0.26	T	12.73	12.62	11.23	10.59	11.04	11.27	12.04
TC1400008056.hg.1	15.8	T	IFI27	interferon, alpha-inducible protein 27	Multiple_Complex	-14.21	0.0013	0.0397	Cassette Exon	0.26	T	10.35	9.61	13.81	13.64	13.28	14.21	9.76
TC1000011683.hg.1	-1.81	T	ACTR1A	ARP1 actin-related protein 1 homolog A, centractin alpha (yeast)	Multiple_Complex	3.82	0.0015	0.0429	Alternative 5' Donor Site	0.26	T	11.87	12.62	10.75	11.6	10.51	12.23	12.06
TC1600007937.hg.1	-1.41	T	CES1P2	carboxylesterase 1 pseudogene 2	Multiple_Complex	4.49	0.0012	0.0383	Alternative 3' Acceptor Site	0.26	T	4.81	4.8	4.46	5.39	4.26	4.19	4.81
TC1200009892.hg.1	-5.78	T	OLR1	oxidized low density lipoprotein (lectin-like) receptor 1	Multiple_Complex	7.15	6.84e-06	0.0011	Cassette Exon	0.26	T	13.6	11.57	11.09	10.24	11.01	10.88	14.25
TC0600007868.hg.1	-1.22	T	RNF8	ring finger protein 8, E3 ubiquitin protein ligase	Multiple_Complex	4.58	0.0016	0.0461	Alternative 3' Acceptor Site	0.26	T	8.06	8.85	7.17	6.78	8.37	8.49	7.97
TC0700008081.hg.1	-2.37	T	MDH2	malate dehydrogenase 2	Multiple_Complex	3.88	0.0015	0.0437	Alternative 3' Acceptor Site	0.26	T	14.41	14.59	13.53	12.96	13.3	12.89	14.17
TC1100012545.hg.1	6.15	T	TRIM29	tripartite motif containing 29	Multiple_Complex	-7.28	1.52e-06	0.0004	Cassette Exon	0.26	T	8.07	8.28	10.22	10.42	10.99	10.98	7.76
TC1200010950.hg.1	-2.07	T	STAT6	signal transducer and activator of transcription 6, interleukin-4 induced	Multiple_Complex	3.87	0.0009	0.0308	Cassette Exon	0.26	T	10.76	10.08	9.5	8.94	9.82	10.28	11.03
TC0100016150.hg.1	-2.49	T	ITLN2	intelectin 2	Multiple_Complex	-2.3	0.0001	0.0091	Cassette Exon	0.26	T	7.4	6.09	6.5	5.56	9.33	6.4	7.67
TC0800009301.hg.1	-3.39	T	C8orf33	chromosome 8 open reading frame 33	Multiple_Complex	4.4	0.0005	0.0222	Alternative 5' Donor Site	0.26	T	8.49	9.43	7.57	7.03	8.16	7.72	9.38
TC0500008653.hg.1	-2.06	T	UQCRQ	ubiquinol-cytochrome c reductase complex III subunit VII	Multiple_Complex	3.3	0.0001	0.009	Intron Retention	0.26	T	13.73	13.51	12.43	12.37	11.68	12.63	13.27
TC1900010951.hg.1	-1.79	T	SNRPD2	small nuclear ribonucleoprotein D2 polypeptide	Multiple_Complex	2.39	0.0014	0.0423	Cassette Exon	0.26	T	13.1	12.6	12.78	11.36	12.2	10.93	12.29
TC1300007045.hg.1	-1.76	T	GPALPP1	GPALPP motifs containing 1	Multiple_Complex	5.03	2.85e-06	0.0006	Cassette Exon	0.26	T	9.53	10.17	8.34	8.34	9.06	9.57	9.6
TC2100008462.hg.1	-5.33	T	LSS	lanosterol synthase (2,3-oxidosqualene-lanosterol cyclase)	Multiple_Complex	4.78	7.59e-06	0.0012	Alternative 5' Donor Site	0.26	T	11.83	10.93	9.58	9.3	8.69	9.38	11.8
TC1800006513.hg.1	2.01	T	TGIF1	TGFB-induced factor homeobox 1	Multiple_Complex	-4.35	0.0018	0.0497	Alternative 3' Acceptor Site	0.26	T	13.28	12.87	14.58	14.05	14.1	13.51	13.06
TC0600007552.hg.1	-2.68	T	DDR1; MIR4640	discoidin domain receptor tyrosine kinase 1; microRNA 4640	Multiple_Complex	5.79	0.0005	0.0221	Alternative 3' Acceptor Site	0.26	T	12.1	11	11.31	10.03	11.02	10.36	12.1
TC1300007570.hg.1	1.45	T	RNF219-AS1	RNF219 antisense RNA 1	NonCoding	-4.07	0.0012	0.0382	Alternative 5' Donor Site	0.26	T	4.44	4.75	5.16	5	4.81	4.15	4.37
TC0200013232.hg.1	-4.1	T	SUCLG1	succinate-CoA ligase, alpha subunit	Multiple_Complex	4.6	0.0004	0.0182	Alternative 5' Donor Site	0.26	T	12.5	12.93	10.49	10.44	10.23	10.9	12.47
TC0100015598.hg.1	5.42	T	TXNIP	thioredoxin interacting protein	Multiple_Complex	-8.46	0.0014	0.0425	Alternative 3' Acceptor Site	0.26	T	14.23	11.88	17.25	15.92	17.37	15.95	14.14
TC0200016478.hg.1	8.27	T	LINC01291	long intergenic non-protein coding RNA 1291	NonCoding	-9.96	7e-06	0.0011	Alternative 3' Acceptor Site	0.26	T	5.37	4.76	8.34	7.49	8.64	9.14	6.21
TC1400007310.hg.1	-1.97	T	KIAA0586	KIAA0586	Multiple_Complex	4.73	0.0003	0.014	Cassette Exon	0.26	T	8.46	9.18	6.66	7.98	6.83	8.46	8.28
TC0200011720.hg.1	-2.73	T	ODC1; SNORA80B	ornithine decarboxylase 1; small nucleolar RNA, H/ACA box 80B	Multiple_Complex	8.48	0.0007	0.0279	Alternative 3' Acceptor Site	0.26	T	14.62	16.03	13.82	12.6	13.35	12.82	14.27
TC1900007125.hg.1	-5.5	T	NACC1	nucleus accumbens associated 1, BEN and BTB (POZ) domain containing	Multiple_Complex	9.04	7.74e-06	0.0012	Cassette Exon	0.26	T	11.12	12.2	8.41	9.03	8.27	9.6	10.63
TC0500012870.hg.1	3.1	T	STC2	stanniocalcin 2	Multiple_Complex	4.74	0.0003	0.0144	Alternative 5' Donor Site	0.26	T	5.68	6.14	8.4	7.76	7.53	7.84	6.13
TC1200008525.hg.1	-5.51	T	SNRPF	small nuclear ribonucleoprotein polypeptide F	Multiple_Complex	5.33	8.84e-08	3.92e-05	Cassette Exon	0.26	T	8.2	9.79	4.69	6.3	5.35	6.37	7.73
TC2100007822.hg.1	5.51	T	ADAMTS5	ADAM metallopeptidase with thrombospondin type 1 motif 5	Multiple_Complex	-5.75	1.15e-05	0.0016	Alternative 3' Acceptor Site	0.26	T	6.36	5.71	9.2	7.17	10.8	8.42	6.4
TC0300008979.hg.1	-9.64	T	CLSTN2	calsyntenin 2	Multiple_Complex	2.94	1.33e-06	0.0003	Cassette Exon	0.26	T	10.56	9.76	7.58	7.18	7.97	6.41	11.63
TC0300010329.hg.1	-12.77	T	NUP210	nucleoporin 210kDa	Multiple_Complex	11.18	3.97e-05	0.0038	Cassette Exon	0.26	T	8.16	9.14	5.25	5.84	4.95	7.45	9.03
TC1400010195.hg.1	-3.31	T	WARS	tryptophanyl-tRNA synthetase	Multiple_Complex	6.28	0.001	0.0331	Cassette Exon	0.26	T	12.24	12.36	8.41	10.31	10.3	11.07	12.22
TC0200009349.hg.1	5.55	T	C2orf27A; TCONS_l2_00015489	Transcript Identified by AceView, Entrez Gene ID(s) 29798; Salzman2013 ANNOTATED, ncRNA, OVEXON best transcript TCONS_l2_00015489; Salzman2013 ALT_DONOR, downstream_end, ncRNA, OVEXON best transcript TCONS_l2_00015489; Salzman2013 ANNOTATED, INTERNAL, ncRNA, OVEXON best transcript TCONS_l2_00015489	NonCoding	-8.66	7.85e-09	6.06e-06	Cassette Exon	0.26	T	5.63	5.37	8.01	7.48	8.9	7.69	4.88
TC0200012933.hg.1	1.8	T	CNRIP1	cannabinoid receptor interacting protein 1	Multiple_Complex	2.61	0.0001	0.0086	Cassette Exon	0.26	T	3.45	3.27	4.28	4.31	4	3.67	3.3
TC0100011064.hg.1	-5.58	T	CFH	complement factor H	Multiple_Complex	4.98	0.0003	0.0169	Alternative 3' Acceptor Site	0.26	T	7.72	7.05	5.12	5.71	5.45	4.98	8.64
TC0400012782.hg.1	-3.22	T	STIM2	stromal interaction molecule 2	Multiple_Complex	6.96	4.4e-05	0.0041	Cassette Exon	0.26	T	10.32	11.26	8.04	7.74	9.36	9.82	10.49
TC0700012696.hg.1	1.23	T	WDR91	WD repeat domain 91	Multiple_Complex	-3.58	8.08e-07	0.0002	Alternative 3' Acceptor Site	0.26	T	5.09	4.77	5.43	5.15	5.05	5.07	4.57
TC1600011143.hg.1	-2.51	T	FENDRR	FOXF1 adjacent non-coding developmental regulatory RNA	NonCoding	5.2	5.26e-05	0.0046	Alternative 5' Donor Site	0.26	T	5.11	5.99	4.34	3.74	3.83	4.58	5.38
TC0300006905.hg.1	2.58	T	RBMS3	RNA binding motif, single stranded interacting protein 3	Multiple_Complex	-3.78	0.0008	0.0291	Alternative 5' Donor Site	0.26	T	11.57	11.81	12.41	13.35	12.97	13.91	11.98
TC0200016529.hg.1	-1.3	T	ARHGEF4	Rho guanine nucleotide exchange factor 4	Multiple_Complex	-3.96	0.0014	0.0412	Cassette Exon	0.26	T	4.64	4.47	4.16	4.26	3.94	3.93	4.15
TC0500007136.hg.1	-1.12	T	SPEF2	sperm flagellar 2	Multiple_Complex	5.97	0.0011	0.0356	Alternative 5' Donor Site	0.26	T	5.47	4.75	4.89	5.18	4.18	4.22	4.75
TC1300010030.hg.1	1.8	T	N4BP2L2	NEDD4 binding protein 2-like 2	Multiple_Complex	-5.63	0.0004	0.0199	Alternative 5' Donor Site	0.26	T	12.63	11.82	12.81	13.01	13.03	12.94	12.08
TC0200016767.hg.1	-5.65	T	MREG	melanoregulin	Multiple_Complex	8.53	8.68e-05	0.0066	Alternative 5' Donor Site	0.26	T	8.77	7.22	6.48	5.79	6.14	6.21	8.58
TC1200009071.hg.1	-4.05	T	PEBP1	phosphatidylethanolamine binding protein 1	Multiple_Complex	5.79	6.62e-06	0.001	Cassette Exon	0.26	T	11.48	11.24	9.65	7.24	9.25	8.9	11.14
TC0300009815.hg.1	1.82	T	LPP	LIM domain containing preferred translocation partner in lipoma	Multiple_Complex	-2.53	0.0003	0.015	Cassette Exon	0.26	T	10.38	10.96	11.29	11.72	11.92	11.96	11.66
TC0300009610.hg.1	-2.49	T	NDUFB5	NADH dehydrogenase (ubiquinone) 1 beta subcomplex, 5, 16kDa	Multiple_Complex	3.86	0.0012	0.0377	Alternative 5' Donor Site	0.26	T	12.86	12.77	11.13	11.38	12.13	11.66	12.85
TC1900011902.hg.1	-1.39	T	SMIM7; MED26	small integral membrane protein 7; mediator complex subunit 26	Multiple_Complex	2.83	4.38e-05	0.0041	Cassette Exon	0.26	T	13.02	13.18	12.38	12.69	12.72	12.93	13.31
TC0600014283.hg.1	-2.7	T	NUDT3	nudix hydrolase 3	Multiple_Complex	5.19	0.0007	0.0261	Alternative 3' Acceptor Site	0.26	T	11.05	11.1	9.61	9.72	9.66	10.01	11.29
TC1200011264.hg.1	8.63	T	cheyshy; RP11-89M22.3	Transcript Identified by AceView; novel transcript antisense to TPH2	NonCoding	-3.94	1.28e-06	0.0003	Cassette Exon	0.26	T	8.42	10.42	11.02	11.57	11.48	12.32	8.39
TC1200009239.hg.1	-2.13	T	KMT5A	lysine (K)-specific methyltransferase 5A	Multiple_Complex	3.42	1.77e-06	0.0004	Intron Retention	0.26	T	9.84	11	8.9	8.04	8.62	8.81	9.48
TC1100013012.hg.1	-3.63	T	STX3	syntaxin 3	Multiple_Complex	7.93	0.0002	0.0117	Alternative 5' Donor Site	0.26	T	12.62	12.27	10.82	9.07	10.87	10.77	13.24
TC1100011543.hg.1	-3.13	T	LAMTOR1	late endosomal/lysosomal adaptor, MAPK and MTOR activator 1	Multiple_Complex	6.53	7.06e-05	0.0057	Alternative 5' Donor Site	0.26	T	8.44	8.53	6.99	7.12	6.67	6.58	7.91
TC0700012734.hg.1	2.53	T	CREB3L2	cAMP responsive element binding protein 3-like 2	Multiple_Complex	-3.99	0.0002	0.0111	Alternative 3' Acceptor Site	0.26	T	10.96	10.81	11.5	12.31	12.26	13.71	10.87
TC1000010914.hg.1	-4.79	T	PPA1	pyrophosphatase (inorganic) 1	Multiple_Complex	4.2	0.0001	0.0079	Alternative 5' Donor Site	0.26	T	12.84	12.98	9.99	10.28	11.18	11.11	12.93
TC0500011852.hg.1	17.12	T	LOX	lysyl oxidase	Multiple_Complex	-9.06	5.03e-06	0.0009	Cassette Exon	0.26	T	13.66	15.58	18.61	18.44	18.8	18.43	14.31
TC0900008297.hg.1	-1.41	T	NIPSNAP3A; NIPSNAP3B	nipsnap homolog 3A (C. elegans); nipsnap homolog 3B (C. elegans)	Multiple_Complex	-4.37	0.0001	0.0086	Cassette Exon	0.26	T	4.21	3.78	3.14	3.33	3.29	3.52	3.83
TC0400007592.hg.1	-4.06	T	PAICS	phosphoribosylaminoimidazole carboxylase, phosphoribosylaminoimidazole succinocarboxamide synthetase	Multiple_Complex	4.52	0.0002	0.0125	Alternative 5' Donor Site	0.25	T	15.68	16.94	13.46	14.13	14.83	15.1	16.53
TC2100008562.hg.1	5.15	T	RUNX1	runt-related transcription factor 1	Multiple_Complex	-3.61	3.96e-05	0.0038	Alternative 3' Acceptor Site	0.25	T	12.01	11.88	14.47	14.32	14.26	14.41	12.47
TC0500010394.hg.1	-1.72	T	DROSHA	drosha, ribonuclease type III	Multiple_Complex	3.39	0.0004	0.0182	Intron Retention	0.25	T	9.91	10.79	8.33	9.26	9.07	9.79	9.63
TC1200006457.hg.1	1.16	T	ERC1	ELKS/RAB6-interacting/CAST family member 1	Multiple_Complex	-6.48	2.01e-07	7.49e-05	Alternative 3' Acceptor Site	0.25	T	8.61	9.42	9.14	9.02	9.97	9.78	9.25
TC0100013281.hg.1	-2.09	T	ASAP3	ArfGAP with SH3 domain, ankyrin repeat and PH domain 3	Multiple_Complex	-3.01	0.0007	0.0261	Alternative 5' Donor Site	0.25	T	10.02	9.88	8.78	8.73	9.29	9.06	10.53
TC2100008229.hg.1	-2.07	T	C2CD2	C2 calcium-dependent domain containing 2	Multiple_Complex	4.21	0.0009	0.0315	Alternative 3' Acceptor Site	0.25	T	9.23	8.55	8.01	7.55	8.58	7.53	8.8
TC0800011077.hg.1	-1.02	T	OTUD6B-AS1	OTUD6B antisense RNA 1 (head to head)	NonCoding	-3.08	5.39e-05	0.0047	Cassette Exon	0.25	T	4.79	5.05	4.71	4.49	5.05	4.76	4.73
TC1900007305.hg.1	1.78	T	MYO9B	myosin IXB	Multiple_Complex	-3.35	0.0016	0.0453	Cassette Exon	0.25	T	8.52	9.08	9.29	9.48	10.1	9.28	8.52
TC1600006985.hg.1	4.95	T	RP11-65J21.3; garaw	Transcript Identified by AceView; novel transcript	NonCoding	-5.61	6.23e-08	2.99e-05	Alternative 3' Acceptor Site	0.25	T	10.08	9.38	12.59	11.6	12.2	11.73	9.65
TC1000011114.hg.1	3.14	T	KCNMA1	potassium channel, calcium activated large conductance subfamily M alpha, member 1	Multiple_Complex	-5.21	4.25e-05	0.004	Cassette Exon	0.25	T	10.52	11.04	12.54	12.94	12.68	13.97	11.72
TC2100006982.hg.1	-1.22	T	LINC00649	long intergenic non-protein coding RNA 649	Multiple_Complex	4.93	9.96e-05	0.0073	Alternative 3' Acceptor Site	0.25	T	7.45	8.22	6.62	7.03	7.66	7.46	7.57
TC0600008632.hg.1	-3.24	T	BCKDHB	branched chain keto acid dehydrogenase E1, beta polypeptide	Multiple_Complex	5.34	7.06e-06	0.0011	Alternative 5' Donor Site	0.25	T	8.11	9.14	6.03	6.58	6.32	7.43	8.12
TC1600011384.hg.1	-3.37	T	PHKG2	phosphorylase kinase, gamma 2 (testis)	Multiple_Complex	4.98	0.0001	0.0074	Alternative 5' Donor Site	0.25	T	10.62	10.79	9.85	8.34	8.68	9.02	10.59
TC0800008126.hg.1	-1.04	T	CA2	carbonic anhydrase II	Multiple_Complex	-3.91	0.0009	0.032	Alternative 5' Donor Site	0.25	T	6.3	6.24	6.39	7.11	6.02	5.43	5.79
TC0100007556.hg.1	-2.72	T	PHACTR4	phosphatase and actin regulator 4	Multiple_Complex	4	0.0004	0.0192	Mutually Exclusive Exons	0.25	T	12.01	12.51	10.33	11.14	10.99	11.59	12.5
TC1200006966.hg.1	-2.06	T	STRAP	serine/threonine kinase receptor associated protein	Multiple_Complex	3.6	1.57e-05	0.002	Cassette Exon	0.25	T	14.6	15.55	12.99	13.27	14.21	13.82	14.61
TC0100018242.hg.1	-3.89	T	HS2ST1	heparan sulfate 2-O-sulfotransferase 1	Coding	7.91	4.8e-06	0.0008	Cassette Exon	0.25	T	13.1	12.9	10.76	10.24	12.12	11.5	13.33
TC0600012040.hg.1	6.04	T	TRAM2	translocation associated membrane protein 2	Multiple_Complex	-4.74	1.5e-05	0.0019	Alternative 3' Acceptor Site	0.25	T	13.28	13.72	15.94	15.98	15.8	16.23	13.37
TC1000012162.hg.1	-1.84	T	UROS	uroporphyrinogen III synthase	Multiple_Complex	-5.44	0.0004	0.0186	Alternative 3' Acceptor Site	0.25	T	11.55	11.13	10.26	10.31	10.2	10.98	10.73
TC0700008073.hg.1	-1.99	T	POR; MIR4651	P450 (cytochrome) oxidoreductase; microRNA 4651	Multiple_Complex	2.67	0.0011	0.0354	Intron Retention	0.25	T	9.6	9.33	8.95	7.79	8.65	8.03	9.11
TC0800012202.hg.1	-2.53	T	BOP1; MIR7112	block of proliferation 1; microRNA 7112	Multiple_Complex	2.95	0.0003	0.0168	Intron Retention	0.25	T	9.28	10.37	9.13	8.18	7.98	7.77	8.91
TC1100010483.hg.1	-2.01	T	CSTF3	cleavage stimulation factor, 3 pre-RNA, subunit 3	Multiple_Complex	5.18	9.92e-06	0.0014	Cassette Exon	0.25	T	11.6	12.55	10.38	10.86	11.2	11.4	11.97
TC1200008729.hg.1	-4.03	T	POLR3B	polymerase (RNA) III (DNA directed) polypeptide B	Multiple_Complex	6.31	2.6e-06	0.0005	Cassette Exon	0.25	T	9.28	10.05	7.49	6.92	8.08	8.46	9.82
TC1400010592.hg.1	-1.39	T	NUBPL	nucleotide binding protein-like	Multiple_Complex	4.16	0.0004	0.0193	Alternative 5' Donor Site	0.25	T	7.75	7.81	7.05	6.65	7.48	8.5	7.67
TC2100007327.hg.1	-2.47	T	RRP1	ribosomal RNA processing 1	Multiple_Complex	4.47	0.0006	0.0256	Alternative 5' Donor Site	0.25	T	10.39	10.49	10.4	8.82	9.47	8.86	9.89
TC2100008424.hg.1	-3.61	T	SLC19A1	solute carrier family 19 (folate transporter), member 1	Multiple_Complex	4.31	6.96e-05	0.0057	Cassette Exon	0.25	T	8.6	9.73	6.89	6.52	7.21	6.79	8.13
TC0400009519.hg.1	6.1	T	SNX25	sorting nexin 25	Multiple_Complex	-7.32	1.88e-08	1.21e-05	Cassette Exon	0.25	T	7.99	8.84	9.7	10.66	10.73	12.21	7.61
TC0200008273.hg.1	-2.43	T	ST3GAL5-AS1	ST3GAL5 antisense RNA 1 (head to head)	NonCoding	4.1	8.17e-06	0.0012	Alternative 5' Donor Site	0.25	T	6.86	6.64	5.61	6.35	5.03	5.11	6.58
TC1200012576.hg.1	-5.33	T	NDUFA9	NADH dehydrogenase (ubiquinone) 1 alpha subcomplex, 9, 39kDa	Multiple_Complex	5.98	1.13e-05	0.0015	Cassette Exon	0.25	T	12.87	13.38	10.57	10.49	10.36	11.7	12.46
TC0300006471.hg.1	-2.4	T	SETMAR	SET domain and mariner transposase fusion gene	Multiple_Complex	5.05	1.5e-05	0.0019	Alternative 3' Acceptor Site	0.25	T	7.75	7.65	5.88	6.88	6.75	6.06	7.66
TC1000006891.hg.1	5.11	T	VIM	vimentin	Multiple_Complex	3.59	0.0002	0.0099	Alternative 3' Acceptor Site	0.25	T	14.29	15.61	16.65	16.75	16.88	16.6	14.41
TC0500007831.hg.1	1.28	T	F2R	coagulation factor II (thrombin) receptor	Multiple_Complex	8.78	7.85e-07	0.0002	Cassette Exon	0.25	T	4.64	4.77	5.19	6.18	5.12	5.01	4.82
TC0700009089.hg.1	-6.15	T	STRIP2	striatin interacting protein 2	Multiple_Complex	5.76	4.16e-08	2.21e-05	Cassette Exon	0.25	T	9.24	9.13	6.34	6.76	5.05	6.81	9.57
TC0600014259.hg.1	-2.19	T	ATP6V1G2-DDX39B	ATP6V1G2-DDX39B readthrough (NMD candidate)	Multiple_Complex	2.97	0.0014	0.0423	Cassette Exon	0.25	T	12.46	13.39	11.12	11.4	10.63	11.45	12.23
TC1500010916.hg.1	4.39	T	UBE2Q2P1	ubiquitin-conjugating enzyme E2Q family member 2 pseudogene 1	Multiple_Complex	-3.95	2.62e-09	2.52e-06	Cassette Exon	0.25	T	8.92	8.88	10.89	11.15	10.81	11.37	9.19
TC0X00009341.hg.1	2.01	T	DMD	dystrophin	Multiple_Complex	-5.03	0.0013	0.0401	Alternative 3' Acceptor Site	0.25	T	6.47	8.71	7.61	8.72	7.77	9.39	7.16
TC2200008932.hg.1	2.14	T	KIAA1644	KIAA1644	Coding	4.84	3.26e-06	0.0006	Alternative 5' Donor Site	0.25	T	5.4	5.26	6.41	5.75	6.51	6.68	5.78
TC0800007985.hg.1	-2.25	T	GDAP1	ganglioside induced differentiation associated protein 1	Multiple_Complex	-4.48	0.0011	0.0362	Alternative 5' Donor Site	0.25	T	6.99	7.34	5.8	6.05	5.78	5.54	6.94
TC1500009036.hg.1	-8.12	T	MEIS2	Meis homeobox 2	Multiple_Complex	3.84	0.0002	0.0113	Cassette Exon	0.25	T	13.66	13.67	9.97	10.06	11.11	11.61	14.18
TC1700010859.hg.1	-4.71	T	DCAKD	dephospho-CoA kinase domain containing	Multiple_Complex	4.47	7.47e-06	0.0011	Alternative 3' Acceptor Site	0.25	T	13	13.17	10.46	10.27	11.22	11.82	13.87
TC1700012276.hg.1	-5.85	T	PNPO	pyridoxamine 5-phosphate oxidase	Multiple_Complex	8.35	4.55e-05	0.0042	Alternative 3' Acceptor Site	0.25	T	10.59	11.46	7.24	8.5	8.42	9.94	11
TC0500012470.hg.1	3.1	T	CD74	CD74 molecule, major histocompatibility complex, class II invariant chain	Multiple_Complex	4.7	2.76e-05	0.0029	Alternative 5' Donor Site	0.25	T	6.49	6.75	8.55	7.57	8.54	7.81	6.28
TC0700009394.hg.1	-1.88	T	AGK	acylglycerol kinase	Multiple_Complex	3.48	0.0002	0.0112	Intron Retention	0.25	T	10.02	10.7	8.85	9.34	8.49	9.81	10.01
TC0600008486.hg.1	-6.26	T	OGFRL1	opioid growth factor receptor-like 1	Multiple_Complex	5.87	4.32e-08	2.28e-05	Cassette Exon	0.25	T	15.42	14.48	13.15	12.53	12.86	12.75	15.49
TC1900011775.hg.1	-4.45	T	GRWD1	glutamate-rich WD repeat containing 1	Multiple_Complex	4.35	0.0002	0.0109	Intron Retention	0.25	T	10.93	11.5	9.17	8.32	8.91	8.76	10.65
TC1500008252.hg.1	-3.96	T	FANCI	Fanconi anemia complementation group I	Multiple_Complex	3.91	0.0005	0.0223	Alternative 5' Donor Site	0.25	T	9.06	10.65	5.67	8.5	7.28	9.87	9.84
TC0700010561.hg.1	-4.37	T	HOXA5	homeobox A5	Multiple_Complex	6.63	1.35e-05	0.0018	Alternative 3' Acceptor Site	0.25	T	9.3	9.09	7.5	6.41	8.66	6.77	9.49
TC0500012340.hg.1	6.36	T	NR3C1	nuclear receptor subfamily 3, group C, member 1 (glucocorticoid receptor)	Multiple_Complex	-6.94	1.44e-05	0.0018	Cassette Exon	0.25	T	11.71	11.63	14.01	14.23	14.39	14.53	11.63
TC0500007114.hg.1	1.89	T	RAI14	retinoic acid induced 14	Multiple_Complex	4.62	0.001	0.0333	Cassette Exon	0.25	T	14.48	14.98	15.63	15.77	15.93	16.09	15.2
TC1700008573.hg.1	-1.45	T	DDX42	DEAD (Asp-Glu-Ala-Asp) box helicase 42	Multiple_Complex	3.82	0.0008	0.0287	Alternative 3' Acceptor Site	0.25	T	10.98	11.22	10.3	10.38	11.07	10.91	11.38
TC1100012613.hg.1	-4.7	T	HSPA8; SNORD14C; SNORD14D	heat shock 70kDa protein 8; small nucleolar RNA, C/D box 14C; small nucleolar RNA, C/D box 14D	Multiple_Complex	6.92	9.22e-08	4.04e-05	Alternative 3' Acceptor Site	0.25	T	18.72	19.33	16.43	16.86	16.56	17	18.91
TC0100018421.hg.1	-3.19	T	DDOST	dolichyl-diphosphooligosaccharide--protein glycosyltransferase subunit (non-catalytic)	Multiple_Complex	3.57	1.39e-05	0.0018	Alternative 5' Donor Site	0.25	T	13.59	13.76	12.76	11.41	12.24	11.76	13.71
TC1500010720.hg.1	-4.23	T	IVD	isovaleryl-CoA dehydrogenase	Multiple_Complex	4.58	0.0015	0.0437	Alternative 3' Acceptor Site	0.25	T	9.42	9.35	7.42	6.23	7.41	7.18	9.65
TC0100016427.hg.1	-6.38	T	TNFSF18	tumor necrosis factor (ligand) superfamily, member 18	Coding	6.25	4.01e-07	0.0001	Alternative 3' Acceptor Site	0.25	T	6.76	5.93	3.04	3.99	3.64	4.31	6.52
TC0400008388.hg.1	-2.8	T	GAR1	GAR1 homolog, ribonucleoprotein	Multiple_Complex	3.85	0.0001	0.0091	Alternative 3' Acceptor Site	0.25	T	11.32	11.96	9.74	10.1	9.6	9.93	10.7
TC1900009970.hg.1	59.63	T	BST2	bone marrow stromal cell antigen 2	Multiple_Complex	-12.71	5.01e-08	2.54e-05	Alternative 5' Donor Site	0.25	T	6.21	5.44	12.16	11.2	12.29	12.02	6.3
TC1000007698.hg.1	-3.82	T	CISD1	CDGSH iron sulfur domain 1	Multiple_Complex	23.44	2.06e-05	0.0024	Alternative 3' Acceptor Site	0.25	T	10.75	11.28	10.12	8.65	9.2	8.66	10.47
TC0400008231.hg.1	-2.13	T	LOC100507053; RP11-696N14.1	uncharacterized LOC100507053; novel transcript, antisense to ADH4, ADH6 & ADH1A	NonCoding	4.05	0.0007	0.0266	Cassette Exon	0.25	T	5.88	8.13	6.3	5.17	4.45	4.95	6.28
TC1100012775.hg.1	4.79	T	ETS1	v-ets avian erythroblastosis virus E26 oncogene homolog 1	Multiple_Complex	-5.29	0.0002	0.0099	Alternative 3' Acceptor Site	0.25	T	10.02	10.73	12.27	12.35	11.55	12.16	9.83
TC0200011686.hg.1	-1.04	T	ITGB1BP1	integrin beta 1 binding protein 1	Multiple_Complex	5.4	1.73e-05	0.0021	Alternative 5' Donor Site	0.25	T	8.84	9.43	8.64	7.71	8.83	8.72	7.98
TC0500008539.hg.1	6.96	T	GRAMD3	GRAM domain containing 3	Multiple_Complex	-8.37	6.06e-06	0.001	Alternative 5' Donor Site	0.25	T	7.95	8.23	10.87	10.73	10.65	12.07	7.96
TC0200006627.hg.1	3.29	T	ID2	inhibitor of DNA binding 2, dominant negative helix-loop-helix protein	Multiple_Complex	-4.48	4.43e-06	0.0008	Alternative 3' Acceptor Site	0.25	T	14.61	13.41	16.44	16.06	16.51	16.11	14.52
TC0100008126.hg.1	-2.71	T	AKR1A1	aldo-keto reductase family 1, member A1 (aldehyde reductase)	Multiple_Complex	3.8	6.04e-05	0.0051	Alternative 3' Acceptor Site	0.25	T	11.8	10.9	10.63	9.13	10.07	9.64	11.26
TC0400012620.hg.1	1.05	T	CENPU	centromere protein U	Multiple_Complex	-4	0.0005	0.0229	Alternative 5' Donor Site	0.25	T	9.39	10.83	8.55	10.09	8.96	9.73	9.08
TC0900008483.hg.1	-4.19	T	SLC31A1	solute carrier family 31 (copper transporter), member 1	Multiple_Complex	19.3	0.001	0.0336	Alternative 3' Acceptor Site	0.25	T	12.64	13.94	10.81	10.88	11.39	12	13.16
TC0700011835.hg.1	-6.23	T	PON2	paraoxonase 2	Multiple_Complex	11.62	0.0001	0.0086	Alternative 3' Acceptor Site	0.25	T	12.55	12.68	9.63	9.6	10.79	10.4	13.06
TC0200011651.hg.1	6.63	T	LINC00298	long intergenic non-protein coding RNA 298	Multiple_Complex	-3.91	3.15e-05	0.0032	Cassette Exon	0.25	T	4.29	3.96	7.43	6.21	8.23	6.6	4.82
TC1600009163.hg.1	-1.02	T	CCDC64B	coiled-coil domain containing 64B	Multiple_Complex	4.71	0.0014	0.0419	Alternative 5' Donor Site	0.25	T	3.68	4.04	3.71	3.86	3.55	3.67	3.52
TC1900010391.hg.1	-2.51	T	PEPD	peptidase D	Multiple_Complex	3.4	0.0005	0.0217	Cassette Exon	0.25	T	12.14	11.73	10.5	10.33	10.12	10.52	11.37
TC0700006931.hg.1	-2.03	T	FAM221A	family with sequence similarity 221, member A	Multiple_Complex	2.83	4.59e-06	0.0008	Cassette Exon	0.25	T	8.57	8.62	7.74	7.47	7.29	7.89	8.78
TC2000008995.hg.1	-1.45	T	LINC00657	long intergenic non-protein coding RNA 657	NonCoding	5.9	1.76e-05	0.0021	Alternative 5' Donor Site	0.25	T	12.8	11.93	11.89	11.33	12.65	12.99	12.76
TC1700011208.hg.1	-1.94	T	TRIM25; MIR3614	tripartite motif containing 25; microRNA 3614	Multiple_Complex	4.77	0.0002	0.01	Cassette Exon	0.25	T	13.96	13.38	13.12	12.67	13.05	12.97	14.03
TC1400008362.hg.1	-1.19	T	TRAF3	TNF receptor-associated factor 3	Multiple_Complex	3.61	0.0014	0.0416	Alternative 5' Donor Site	0.25	T	12.12	11.84	11.86	11.7	11.82	11.99	12.08
TC0400012818.hg.1	5.02	T	CCNG2	cyclin G2	Multiple_Complex	-6.98	1.89e-06	0.0004	Alternative 3' Acceptor Site	0.25	T	11.28	10.31	13.69	13.57	14.25	13.74	11.42
TC1400007695.hg.1	-2.03	T	EIF2B2	eukaryotic translation initiation factor 2B, subunit 2 beta, 39kDa	Multiple_Complex	6.59	0.0003	0.0158	Alternative 5' Donor Site	0.25	T	9.89	10.14	9.14	8.86	8.77	8.86	9.16
TC2000006755.hg.1	-1.69	T	NDUFAF5	NADH dehydrogenase (ubiquinone) complex I, assembly factor 5	Multiple_Complex	4.12	5.95e-05	0.0051	Cassette Exon	0.25	T	8.25	9.29	7.17	6.74	8.07	7.91	7.95
TC0600007789.hg.1	-3.01	T	ZNF76	zinc finger protein 76	Multiple_Complex	4.72	4.72e-05	0.0043	Alternative 5' Donor Site	0.25	T	7.75	7.71	6.48	6.08	5.85	6.2	7.39
TC0800010460.hg.1	-3.55	T	LYPLA1	lysophospholipase I	Multiple_Complex	7.16	1.11e-07	4.68e-05	Cassette Exon	0.25	T	11.9	13.04	10.55	9.87	10.35	10.41	12.2
TC0200016606.hg.1	-1.23	T	SCLY	selenocysteine lyase	Multiple_Complex	-3.58	0.0001	0.008	Alternative 3' Acceptor Site	0.25	T	8.31	8.16	7.94	7.73	7.85	7.27	7.81
TC0700010504.hg.1	-1.85	T	OSBPL3	oxysterol binding protein-like 3	Multiple_Complex	4.49	0.0011	0.0365	Alternative 3' Acceptor Site	0.25	T	11.79	12.41	9.44	11.17	11.14	12.42	12.01
TC0400007511.hg.1	-5.28	T	DANCR; MIR4449	differentiation antagonizing non-protein coding RNA; microRNA 4449	Multiple_Complex	5.37	2.22e-06	0.0005	Alternative 3' Acceptor Site	0.25	T	8.58	9.9	6.65	6.5	7.05	6.47	8.9
TC0400008450.hg.1	-1.25	T	ANK2	ankyrin 2, neuronal	Multiple_Complex	-6.75	1.17e-06	0.0003	Cassette Exon	0.25	T	6.46	7	6.38	6.92	6.4	6.13	6.64
TC1900007397.hg.1	-1.18	T	UBA52	ubiquitin A-52 residue ribosomal protein fusion product 1	Multiple_Complex	-2.57	0.0002	0.0127	Intron Retention	0.25	T	17.84	17.62	17.64	17.43	17.51	16.96	17.76
TC1200012334.hg.1	1.28	T	UBC	ubiquitin C	Multiple_Complex	3.91	8.97e-06	0.0013	Alternative 5' Donor Site	0.25	T	18.8	18.82	19.36	19.21	19.16	19.14	18.87
TC1700012379.hg.1	-6.85	T	VTN	vitronectin	Multiple_Complex	6.19	0.0008	0.0295	Cassette Exon	0.25	T	17.28	15.24	14.56	12.45	15.4	13.13	16.74
TC1700010763.hg.1	-2.79	T	BRCA1	breast cancer 1, early onset	Multiple_Complex	3.61	0.0004	0.0194	Intron Retention	0.25	T	7.98	9.91	5.37	7.09	6.07	7.96	8.18
TC2000006628.hg.1	-3.82	T	MCM8	minichromosome maintenance 8 homologous recombination repair factor	Multiple_Complex	6.83	7.28e-05	0.0058	Alternative 3' Acceptor Site	0.25	T	9.15	11.08	5.82	7.86	6.84	8.92	9.42
TC1100010089.hg.1	1.18	T	RNF141	ring finger protein 141	Multiple_Complex	5.37	0.0002	0.0103	Alternative 5' Donor Site	0.25	T	10.76	10.75	10.76	10.44	11.5	11.25	10.9
TC1100011744.hg.1	-3.64	T	GAB2	GRB2-associated binding protein 2	Multiple_Complex	5.38	7.18e-07	0.0002	Alternative 3' Acceptor Site	0.25	T	10.43	9.14	8.48	8.06	8.51	8.5	10.88
TC0900008156.hg.1	-2.36	T	NCBP1	nuclear cap binding protein subunit 1	Multiple_Complex	5.53	3.93e-06	0.0007	Alternative 5' Donor Site	0.25	T	8.91	10.61	6.78	7.47	7.86	8.16	8.86
TC1700009417.hg.1	2.07	T	SMG6	SMG6 nonsense mediated mRNA decay factor	Multiple_Complex	-3.17	0.0005	0.0207	Cassette Exon	0.25	T	8.83	7.97	9.42	10.22	9.29	11.2	9.1
TC1500010050.hg.1	-3.07	T	COX5A	cytochrome c oxidase subunit Va	Multiple_Complex	4.34	0.0011	0.0354	Intron Retention	0.25	T	15.24	15.15	14.37	13.67	13.51	13.19	14.26
TC1400010622.hg.1	-1.88	T	FNTB	farnesyltransferase, CAAX box, beta	Multiple_Complex	4.22	6.44e-05	0.0054	Alternative 5' Donor Site	0.25	T	10.68	10.88	9.75	9.73	9.94	10.12	9.75
TC0200011503.hg.1	1.99	T	PXDN	peroxidasin	Multiple_Complex	-4.01	2.55e-07	9.02e-05	Alternative 3' Acceptor Site	0.25	T	9.24	8.64	9.99	9.98	10.4	10.92	9.17
TC1600010861.hg.1	-13.99	T	FA2H	fatty acid 2-hydroxylase	Multiple_Complex	3.66	5.38e-07	0.0002	Cassette Exon	0.25	T	8.51	8.05	4.19	3.88	4.39	4.84	8.14
TC0100012444.hg.1	-2.14	T			NonCoding	5.85	5.78e-09	4.65e-06	Alternative 5' Donor Site	0.25	T	10.36	11.21	9.47	9.02	9.85	10	10.69
TC0200009452.hg.1	4.54	T	DARS-AS1	DARS antisense RNA 1	Multiple_Complex	-4.62	2.14e-05	0.0025	Cassette Exon	0.25	T	4.37	4.99	6.08	6.77	6.83	7.52	4.58
TC1500009785.hg.1	-1.53	T	CLPX	caseinolytic mitochondrial matrix peptidase chaperone subunit	Multiple_Complex	4.22	0.0013	0.0398	Alternative 5' Donor Site	0.25	T	13.04	13.32	11.84	12.33	12.46	12.55	13.06
TC1900011889.hg.1	-1.96	T	MAN2B1	mannosidase, alpha, class 2B, member 1	Multiple_Complex	3.45	6.93e-06	0.0011	Alternative 3' Acceptor Site	0.25	T	10.11	9.62	9.26	8.39	9.19	8.95	10.06
TC0500012519.hg.1	-1.75	T	SPARC	secreted protein, acidic, cysteine-rich (osteonectin)	Multiple_Complex	-5.24	2.16e-11	4.87e-08	Alternative 3' Acceptor Site	0.25	T	19.17	19.41	18.31	18.61	18.67	18.53	19.53
TC1700010584.hg.1	-2.36	T	MIEN1	migration and invasion enhancer 1	Multiple_Complex	2.51	0.0009	0.0328	Intron Retention	0.25	T	8.78	8.27	7.2	7.16	7.31	7.08	8.4
TC0600014188.hg.1	-5.23	T	PHACTR2	phosphatase and actin regulator 2	Multiple_Complex	6.33	0.0015	0.0438	Alternative 3' Acceptor Site	0.25	T	9.32	9.92	6.65	6.87	7.49	8.54	9.53
TC1600011360.hg.1	-11.47	T	SYT17	synaptotagmin XVII	Multiple_Complex	4.97	6.36e-09	5.02e-06	Alternative 3' Acceptor Site	0.25	T	11.33	10.87	7.5	6.87	8.36	8.26	11.37
TC0600008722.hg.1	1.18	T	ZNF292	zinc finger protein 292	Multiple_Complex	3.72	0.0009	0.031	Cassette Exon	0.25	T	10.23	9.96	10.11	10.2	10.21	10.68	9.63
TC1700009566.hg.1	3.43	T	NLRP1	NLR family, pyrin domain containing 1	Multiple_Complex	-3.94	8.82e-05	0.0067	Alternative 3' Acceptor Site	0.25	T	6.16	5.2	7.71	7.62	8.28	9.02	6.31
TC0400006578.hg.1	3.51	T	SH3BP2	SH3-domain binding protein 2	Multiple_Complex	-3.24	0.0011	0.0359	Intron Retention	0.25	T	9.17	8.66	10.4	10.04	10.65	10.6	8.73
TC1900011965.hg.1	9.02	T	PSG2	pregnancy specific beta-1-glycoprotein 2	Multiple_Complex	-8.18	1.92e-07	7.23e-05	Cassette Exon	0.25	T	7.12	6.65	10.33	8.21	11.52	9.34	6.5
TC0100014743.hg.1	7.42	T	TTLL7	tubulin tyrosine ligase-like family member 7	Multiple_Complex	-3.97	0.0003	0.0168	Alternative 3' Acceptor Site	0.25	T	7.41	7.68	9.82	9.72	11.06	11.9	7.63
TC1000011501.hg.1	-1.44	T	TCTN3	tectonic family member 3	Multiple_Complex	3.9	0.0007	0.0281	Alternative 3' Acceptor Site	0.25	T	12.39	12.59	11.7	10.82	11.97	11.96	12.27
TC0400012768.hg.1	-2.44	T	FAM200B	family with sequence similarity 200, member B	Multiple_Complex	4.46	2.69e-06	0.0005	Alternative 3' Acceptor Site	0.25	T	13.02	13.47	11.82	11.7	11.59	12	13.08
TC1500010655.hg.1	1.09	T	CHSY1	chondroitin sulfate synthase 1	Multiple_Complex	3.71	3.69e-05	0.0036	Alternative 3' Acceptor Site	0.25	T	8.8	9.67	9.11	8.27	9.43	9.38	9.14
TC1200010281.hg.1	-7.16	T	FAM60A	family with sequence similarity 60, member A	Multiple_Complex	30.07	0.0007	0.0279	Alternative 3' Acceptor Site	0.25	T	13.22	13.29	10.57	9.42	11.11	10.29	13.26
TC0200009959.hg.1	-1.02	T	DYNC1I2	dynein, cytoplasmic 1, intermediate chain 2	Multiple_Complex	4.09	0.0002	0.011	Alternative 3' Acceptor Site	0.25	T	11.64	12.84	11.9	11.7	12.42	12.69	12.15
TC1500007833.hg.1	3.39	T	PML	promyelocytic leukemia	Multiple_Complex	-4.83	0.0009	0.032	Alternative 5' Donor Site	0.25	T	9.61	9	10.5	10.67	11.08	10.96	9.09
TC1300008113.hg.1	-1.25	T	CUL4A	cullin 4A	Multiple_Complex	2.72	0.0015	0.0443	Cassette Exon	0.25	T	10.52	11.05	10.88	9.45	10.33	10.27	10.63
TC0500008229.hg.1	19.83	T	PAM	peptidylglycine alpha-amidating monooxygenase	Multiple_Complex	-10.98	3.17e-05	0.0032	Cassette Exon	0.25	T	9.59	9.21	13.48	12.8	14.29	13.9	9.33
TC1900011729.hg.1	-3.79	T	TIMM50	translocase of inner mitochondrial membrane 50 homolog (S. cerevisiae)	Multiple_Complex	3.8	5.55e-07	0.0002	Alternative 5' Donor Site	0.25	T	13.38	13.85	12.04	11.39	11.32	11.57	12.85
TC0400011395.hg.1	-1.96	T	EIF4E	eukaryotic translation initiation factor 4E	Multiple_Complex	3.17	9.48e-05	0.007	Alternative 5' Donor Site	0.25	T	10.71	11.77	9.69	9.13	9.71	9.6	10.55
TC0200015329.hg.1	-2.12	T	GTF3C3	general transcription factor IIIC subunit 3	Multiple_Complex	4.71	0.0001	0.0095	Cassette Exon	0.25	T	10.25	10.92	9.55	9.1	10.17	10.11	10.83
TC1200010793.hg.1	-1.44	T	CSAD	cysteine sulfinic acid decarboxylase	Multiple_Complex	5.17	4.44e-05	0.0041	Cassette Exon	0.25	T	7.73	7.71	6.84	7.29	5.49	7.44	7.67
TC0800006876.hg.1	7.32	T	RP11-806O11.1; RP11-156K13.1	novel transcript	NonCoding	4.07	0.0006	0.0247	Alternative 5' Donor Site	0.25	T	7.89	6.92	10.28	9.93	10.35	10.58	7.48
TC1600008710.hg.1	1.1	T			NonCoding	3.7	0.0012	0.0372	Alternative 5' Donor Site	0.25	T	5.74	5.6	5.84	6.14	5.87	5.34	5.9
TC1100011888.hg.1	-9.92	T	CTSC	cathepsin C	Multiple_Complex	-2.31	0.0007	0.0259	Alternative 5' Donor Site	0.25	T	13.21	13.55	11.07	9.21	9.4	10.6	13.34
TC0400012907.hg.1	-2.48	T	ADGRA3	adhesion G protein-coupled receptor A3	Multiple_Complex	4.45	0.0008	0.0284	Alternative 3' Acceptor Site	0.25	T	9.55	10.1	9.15	6.63	9.01	8.3	10.13
TC0900008839.hg.1	-1.08	T	SLC25A25	solute carrier family 25 (mitochondrial carrier; phosphate carrier), member 25	Multiple_Complex	-3.35	0.0006	0.025	Cassette Exon	0.25	T	4.78	5.92	4.39	4.76	4.55	4.6	4.52
TC0200008099.hg.1	7.51	T	HK2	hexokinase 2	Multiple_Complex	-7.72	1.3e-07	5.32e-05	Alternative 3' Acceptor Site	0.25	T	7.43	7.35	10.62	9.87	9.97	11.12	7.51
TC1500008245.hg.1	-3.79	T	ABHD2	abhydrolase domain containing 2	Multiple_Complex	3.75	0.0017	0.048	Alternative 5' Donor Site	0.25	T	13.03	14.32	12.08	11.97	12.13	12.12	14.03
TC0100018389.hg.1	-3.5	T	CDK11A	cyclin-dependent kinase 11A	Multiple_Complex	8.37	8.88e-05	0.0067	Alternative 3' Acceptor Site	0.25	T	10.57	10.65	8.96	8.56	10.11	8.73	10.36
TC0600009459.hg.1	-8.86	T	ENPP1	ectonucleotide pyrophosphatase/phosphodiesterase 1	Multiple_Complex	16.06	7.53e-09	5.88e-06	Alternative 5' Donor Site	0.25	T	8.77	8.7	5.27	5.44	6.57	5.76	8.63
TC0200007636.hg.1	1.34	T	CFAP36	cilia and flagella associated protein 36	Multiple_Complex	16.79	0.0016	0.0457	Alternative 5' Donor Site	0.25	T	10.93	10.87	11.48	10.53	11.72	11.22	10.94
TC0100014531.hg.1	-7.78	T	WLS	wntless Wnt ligand secretion mediator	Multiple_Complex	15.68	5.62e-08	2.77e-05	Cassette Exon	0.25	T	9.98	9.26	7.31	6.52	8.53	6.12	10.36
TC1100011010.hg.1	-2.91	T	PRPF19	pre-mRNA processing factor 19	Multiple_Complex	4.72	3.44e-05	0.0034	Alternative 5' Donor Site	0.25	T	11.43	12.28	10.04	8.73	10.24	9.78	11.59
TC1000007852.hg.1	-1.91	T	HNRNPH3	heterogeneous nuclear ribonucleoprotein H3 (2H9)	Multiple_Complex	3.36	0.0001	0.009	Intron Retention	0.25	T	14.31	15.68	13.03	13.45	13.1	13.98	14.11
TC0500010842.hg.1	-3.32	T	PDE4D	phosphodiesterase 4D, cAMP-specific	Multiple_Complex	6.21	1.75e-05	0.0021	Cassette Exon	0.25	T	6.87	6.74	4.82	4.61	5.19	5.82	6.65
TC0500012611.hg.1	-3.7	T	CLINT1	clathrin interactor 1	Multiple_Complex	9.29	0.0002	0.0125	Alternative 3' Acceptor Site	0.25	T	13.61	13.9	11.77	10.86	12.02	11.87	13.78
TC0100010161.hg.1	-2.67	T	PMF1; PMF1-BGLAP; BGLAP	polyamine-modulated factor 1; PMF1-BGLAP readthrough; bone gamma-carboxyglutamate (gla) protein	Multiple_Complex	3.92	0.0001	0.0083	Alternative 5' Donor Site	0.25	T	11.69	11.68	10.48	10.01	9.83	10.95	11.3
TC0700006890.hg.1	3.36	T	IL6	interleukin 6	Multiple_Complex	-6	2.85e-06	0.0006	Cassette Exon	0.25	T	10.51	7.36	12.56	12.36	11.24	12.01	10.41
TC1400009190.hg.1	-1.94	T	GNPNAT1	glucosamine-phosphate N-acetyltransferase 1	Multiple_Complex	3.29	0.0001	0.0077	Intron Retention	0.25	T	12.63	14.1	11.35	11.6	11.91	12.13	12.77
TC0400007978.hg.1	-1.95	T	ENOPH1	enolase-phosphatase 1	Multiple_Complex	3.95	0.0002	0.0098	Alternative 3' Acceptor Site	0.25	T	11	12.01	9.95	9.14	10.42	10	10.74
TC1200010601.hg.1	-1.63	T	FKBP11; ARF3	FK506 binding protein 11; ADP-ribosylation factor 3	Multiple_Complex	3.88	0.0005	0.022	Intron Retention	0.25	T	14.84	14.54	14.84	12.31	14.76	13.13	14.24
TC0200013517.hg.1	-1.29	T	SNRNP200	small nuclear ribonucleoprotein, U5 200kDa subunit	Multiple_Complex	5.58	0.0002	0.0126	Alternative 5' Donor Site	0.25	T	13.18	13.67	12.31	12.36	13.43	13.29	13.24
TC1900011449.hg.1	3.54	T	TNNT1	troponin T type 1 (skeletal, slow)	Multiple_Complex	-3.87	0.0001	0.0078	Cassette Exon	0.25	T	10.74	10.37	12.53	11.94	12.65	11.78	10.13
TC1600011007.hg.1	-5.21	T	MPHOSPH6	M-phase phosphoprotein 6	Multiple_Complex	3.74	0.0017	0.0472	Cassette Exon	0.25	T	8.05	9.1	5.81	5.27	6.92	6.4	8.42
TC0900010470.hg.1	2.19	T	PRUNE2	prune homolog 2 (Drosophila)	Multiple_Complex	4.75	0.0009	0.0324	Cassette Exon	0.25	T	6.81	6.27	7.77	6.56	7.59	7.27	5.98
TC1800007551.hg.1	10.31	T	SERPINB7	serpin peptidase inhibitor, clade B (ovalbumin), member 7	Multiple_Complex	-6.66	0.0003	0.0165	Intron Retention	0.25	T	5.5	6.98	9.38	9.94	8.88	10.26	6.3
TC0800007019.hg.1	8.21	T	LOC100507156; RP11-177H13.2; neebly	uncharacterized LOC100507156; Transcript Identified by AceView; novel transcript	Multiple_Complex	-3.74	8.33e-06	0.0012	Alternative 5' Donor Site	0.25	T	8.06	8.62	11.1	10.86	11.07	10.41	7.06
TC1100011090.hg.1	-1.29	T	EML3	echinoderm microtubule associated protein like 3	Multiple_Complex	3.67	0.0013	0.0398	Alternative 5' Donor Site	0.25	T	6.75	6.84	6.59	6.3	6.16	6.59	6.78
TC0600014321.hg.1	-1.29	T	SNX14	sorting nexin 14	Multiple_Complex	2.62	0.0012	0.0383	Intron Retention	0.25	T	11.24	11.4	9.12	10.42	11.11	11.27	10.89
TC0Y00006433.hg.1	-7.73	T	PLCXD1	phosphatidylinositol-specific phospholipase C, X domain containing 1	Multiple_Complex	9.79	9.17e-11	1.61e-07	Cassette Exon	0.25	T	7.47	8.03	4.05	4.5	4.61	5.19	7.55
TC1400007139.hg.1	-1.14	T	TMX1	thioredoxin-related transmembrane protein 1	Multiple_Complex	3.69	0.0006	0.0247	Alternative 5' Donor Site	0.25	T	14.06	14.77	13.25	13.99	13.72	14.45	14.01
TC0900010390.hg.1	-2.59	T	ABHD17B	abhydrolase domain containing 17B	Multiple_Complex	4.04	0.0011	0.0368	Alternative 5' Donor Site	0.25	T	9.33	9.7	7.56	6.37	8.28	8.49	8.83
TC0500011316.hg.1	-1.34	T	RPS23	ribosomal protein S23	Multiple_Complex	-3.68	2.18e-05	0.0025	Alternative 5' Donor Site	0.25	T	19.6	19.5	19.3	19	19.5	18.73	19.57
TC0600007535.hg.1	-1.58	T	ABCF1	ATP binding cassette subfamily F member 1	Multiple_Complex	6.65	9.78e-05	0.0072	Cassette Exon	0.25	T	8.86	9.47	8.32	7.88	8.52	8.01	8.81
TC0200011990.hg.1	-2.43	T	PTRHD1	peptidyl-tRNA hydrolase domain containing 1	Multiple_Complex	3.76	0.0005	0.0209	Alternative 5' Donor Site	0.25	T	11.54	10.56	9.42	8.9	9.15	9.57	10.55
TC0400009258.hg.1	6.02	T	PALLD	palladin, cytoskeletal associated protein	Multiple_Complex	-4.16	0.0012	0.0378	Cassette Exon	0.25	T	8.61	10.21	10.44	11.52	11.85	12.02	9.1
TC0300013513.hg.1	-6.62	T	P3H2	prolyl 3-hydroxylase 2	Multiple_Complex	4.91	0.0001	0.0091	Alternative 3' Acceptor Site	0.25	T	16.04	16.26	13.82	12.74	14.19	13.36	16.64
TC0500013271.hg.1	-2.15	T	LOC728554; THOC3	THO complex 3 pseudogene; Homo sapiens THO complex 3, mRNA (cDNA clone MGC:5469 IMAGE:3451612), complete cds.; Homo sapiens THO complex 3, mRNA (cDNA clone MGC:87233 IMAGE:5262880), complete cds.; Salzman2013 ANNOTATED, INTERNAL, ncRNA, OVERLAPTX, OVEXON best transcript NR_003615; Transcript Identified by AceView, Entrez Gene ID(s) 728554	Multiple_Complex	4.31	2.47e-05	0.0027	Alternative 3' Acceptor Site	0.25	T	9.44	11.21	7.84	8.42	8.44	9.01	9.63
TC0500009072.hg.1	-1.66	T	PPARGC1B	peroxisome proliferator-activated receptor gamma, coactivator 1 beta	Multiple_Complex	-4.5	0.0004	0.0186	Cassette Exon	0.25	T	4.76	5.21	4	4.75	4.3	4.6	5.48
TC1000011988.hg.1	-5.78	T	EIF3A	eukaryotic translation initiation factor 3, subunit A	Multiple_Complex	5.16	1.63e-05	0.002	Alternative 3' Acceptor Site	0.24	T	12.46	12.63	9.84	8.66	11.78	10.4	13.02
TC0200011412.hg.1	1.7	T			NonCoding	7.01	3.54e-05	0.0035	Alternative 3' Acceptor Site	0.24	T	6.81	6.41	7.13	6.99	7.38	7.27	6.44
TC0200009774.hg.1	-1.59	T	TANC1	tetratricopeptide repeat, ankyrin repeat and coiled-coil containing 1	Multiple_Complex	2.78	0.0007	0.0279	Intron Retention	0.24	T	11.48	11.44	10.38	9.95	11.37	11.33	11.85
TC0800011216.hg.1	-1.65	T	STK3	serine/threonine kinase 3	Multiple_Complex	4.18	0.0005	0.0212	Cassette Exon	0.24	T	12.44	12.58	11.61	11.31	12.14	12.25	12.7
TC1000012169.hg.1	7.84	T	ADAM12	ADAM metallopeptidase domain 12	Multiple_Complex	-9.86	3.14e-05	0.0032	Cassette Exon	0.24	T	7.51	9.59	10.74	11.4	10.86	11.48	8.06
TC1100006796.hg.1	-5.3	T	AKIP1	A kinase (PRKA) interacting protein 1	Multiple_Complex	7.27	4.4e-08	2.31e-05	Intron Retention	0.24	T	8.5	9.17	6.09	5.56	6.22	7.22	7.94
TC0200008281.hg.1	-3.01	T	PTCD3	pentatricopeptide repeat domain 3	Multiple_Complex	4.08	0.0006	0.0232	Alternative 5' Donor Site	0.24	T	12.55	12.18	10.72	10.65	10.7	11.48	12.27
TC1700012415.hg.1	-1.6	T	KAT2A	K(lysine) acetyltransferase 2A	Multiple_Complex	-3.21	0.0001	0.0089	Cassette Exon	0.24	T	7.57	7.83	7.12	7.6	6.9	6.48	7.69
TC0300012885.hg.1	-1.47	T			NonCoding	-8.42	0.0005	0.0229	Cassette Exon	0.24	T	5.26	5.36	4.71	5.34	4.84	4.54	4.63
TC0500012980.hg.1	-1.52	T	FAM193B	family with sequence similarity 193, member B	Multiple_Complex	4	7.15e-05	0.0058	Alternative 3' Acceptor Site	0.24	T	7.34	6.6	4.8	6.01	5.75	6.37	6.44
TC2000009887.hg.1	-3.29	T	PLCB1	phospholipase C, beta 1 (phosphoinositide-specific)	Multiple_Complex	3.93	0.0002	0.0121	Alternative 5' Donor Site	0.24	T	7.25	7.66	5.41	5	6.31	5.97	7.37
TC1600009362.hg.1	-7.91	T	EMP2	epithelial membrane protein 2	Multiple_Complex	8.59	4.7e-06	0.0008	Cassette Exon	0.24	T	14.52	14.09	11.55	11.82	11.39	11.48	14.78
TC0900007475.hg.1	-1.36	T	CBWD3	COBW domain containing 3	Multiple_Complex	4.3	1.07e-05	0.0015	Intron Retention	0.24	T	12.02	12.95	11.42	10.78	12.11	11.92	12.15
TC0200010447.hg.1	-2.41	T	CASP8	caspase 8, apoptosis-related cysteine peptidase	Multiple_Complex	3.89	0.0004	0.0189	Alternative 5' Donor Site	0.24	T	11.01	11.67	9.67	9.86	10.09	10.4	11.21
TC0400007799.hg.1	12.27	T	SLC4A4	solute carrier family 4 (sodium bicarbonate cotransporter), member 4	Multiple_Complex	3.43	0.0002	0.013	Alternative 5' Donor Site	0.24	T	4.93	4.68	7.47	7.7	9.87	9.36	5.73
TC0900012234.hg.1	-1.46	T	CBWD6; CBWD5; CBWD7	COBW domain containing 6; COBW domain containing 5; COBW domain containing 7	Multiple_Complex	3.5	0.0009	0.0311	Cassette Exon	0.24	T	8.59	10.22	8.78	8.15	9.55	9.08	9.52
TC1100006995.hg.1	-45.93	T	SAA1	serum amyloid A1	Multiple_Complex	44.4	2.17e-10	3.23e-07	Alternative 5' Donor Site	0.24	T	18.42	15.16	13.61	12.81	12.24	12.58	18
TC0900010386.hg.1	-12.16	T	TMEM2	transmembrane protein 2	Multiple_Complex	7.42	6.96e-06	0.0011	Alternative 3' Acceptor Site	0.24	T	12.79	12.55	8.3	8.09	10.16	10.09	12.88
TC0100006729.hg.1	-2.99	T	PARK7	parkinson protein 7	Multiple_Complex	3.71	1.58e-07	6.21e-05	Alternative 5' Donor Site	0.24	T	14.3	14.51	12.73	11.73	12.99	12.57	14.12
TC1200012654.hg.1	-1.98	T	TSFM	Ts translation elongation factor, mitochondrial	Multiple_Complex	3.98	2.63e-05	0.0028	Cassette Exon	0.24	T	8.62	8.93	7.57	7.68	7.25	7.59	8.22
TC1800007276.hg.1	1.07	T	CTIF; MIR4743	CBP80/20-dependent translation initiation factor; microRNA 4743	Multiple_Complex	3.54	0.0013	0.0407	Cassette Exon	0.24	T	7.78	8.59	7.98	7.62	8.25	8.29	7.98
TC1100011545.hg.1	-4.57	T	ANAPC15	anaphase promoting complex subunit 15	Multiple_Complex	4.47	1.84e-06	0.0004	Alternative 5' Donor Site	0.24	T	10.95	10.63	7.91	8.82	7.58	9.24	10.01
TC1900010375.hg.1	-2.41	T	RHPN2	rhophilin, Rho GTPase binding protein 2	Multiple_Complex	3.52	0.0004	0.0201	Cassette Exon	0.24	T	10.3	10.9	8.45	9	9.32	9.11	9.96
TC2000007202.hg.1	-2.35	T	ACSS2	acyl-CoA synthetase short-chain family member 2	Multiple_Complex	4.93	0.0004	0.0179	Alternative 3' Acceptor Site	0.24	T	10.93	10.48	9.49	8.16	9.39	8.96	10.38
TC0700012636.hg.1	-4.22	T	PODXL	podocalyxin-like	Multiple_Complex	7.05	4.19e-05	0.0039	Alternative 3' Acceptor Site	0.24	T	15.63	15.56	12.29	14.08	12.93	14.8	16.06
TC1400009214.hg.1	-9.27	T	BMP4	bone morphogenetic protein 4	Multiple_Complex	10.07	1.08e-05	0.0015	Cassette Exon	0.24	T	13.97	14.32	10	10.15	12.04	12.63	15.1
TC0400007786.hg.1	-1.76	T	UTP3	UTP3, small subunit (SSU) processome component, homolog (S. cerevisiae)	Coding	3.69	0.0004	0.0172	Alternative 3' Acceptor Site	0.24	T	8.6	8.73	7.58	7.16	8.03	8.09	8.59
TC1500010128.hg.1	-2.59	T	TBC1D2B	TBC1 domain family, member 2B	Multiple_Complex	3.56	0.0006	0.0243	Alternative 3' Acceptor Site	0.24	T	12.59	12.01	10.94	10.26	11.7	11.74	13.38
TC1600008005.hg.1	-3.59	T	ADGRG1	adhesion G protein-coupled receptor G1	Multiple_Complex	5.67	0.0009	0.0317	Cassette Exon	0.24	T	9.38	9.27	7.13	6.53	8.27	8.1	9.67
TC1200007595.hg.1	-2.66	T	SMARCD1	SWI/SNF related, matrix associated, actin dependent regulator of chromatin, subfamily d, member 1	Multiple_Complex	3.86	0.0006	0.0234	Alternative 3' Acceptor Site	0.24	T	13.57	13.93	12	12.85	11.68	12.27	13.18
TC1500009697.hg.1	1.11	T	RP11-244F12.3	novel transcript, antisense to TPM1	NonCoding	3.66	5.57e-05	0.0048	Alternative 5' Donor Site	0.24	T	5.02	4.65	4.94	4.75	4.01	5.44	4.47
TC0500013377.hg.1	-3.02	T	HARS	histidyl-tRNA synthetase	Multiple_Complex	3.78	2.47e-06	0.0005	Alternative 5' Donor Site	0.24	T	10.94	11.82	9.12	9.51	9.34	9.83	10.51
TC1200012105.hg.1	-2.01	T	WSB2	WD repeat and SOCS box containing 2	Multiple_Complex	2.46	0.0006	0.0244	Intron Retention	0.24	T	13.97	13.52	13	11.74	12.95	12.18	13.52
TC0X00010707.hg.1	1.21	T	klortor	Transcript Identified by AceView	NonCoding	-3.27	0.0008	0.0285	Intron Retention	0.24	T	3.75	3.77	4.11	4.01	4.01	3.65	3.96
TC1700009911.hg.1	8.89	T	KRT17P1	keratin 17 pseudogene 1	Multiple_Complex	-6.65	1.75e-07	6.75e-05	Alternative 3' Acceptor Site	0.24	T	5.24	5.95	9.37	8.76	8.21	7.28	5.36
TC0400008663.hg.1	-3.97	T	HSPA4L	heat shock 70kDa protein 4-like	Multiple_Complex	4.76	0.0009	0.0315	Cassette Exon	0.24	T	10.77	12.67	8.55	8.62	10.52	10.75	11.49
TC0500012497.hg.1	4.93	T	TNIP1	TNFAIP3 interacting protein 1	Multiple_Complex	-5.1	0.0004	0.0197	Cassette Exon	0.24	T	10.63	10.24	12.91	12.98	12.06	12.95	11.06
TC1100012984.hg.1	-2.18	T	NAT10	N-acetyltransferase 10 (GCN5-related)	Multiple_Complex	3.84	3.21e-05	0.0033	Cassette Exon	0.24	T	10.81	11.71	9.66	9.39	9.82	10.18	10.93
TC2000007447.hg.1	1.16	T	OSER1-AS1	OSER1 antisense RNA 1 (head to head)	NonCoding	3.78	0.0001	0.0078	Alternative 5' Donor Site	0.24	T	6.52	5.99	6.99	6.68	6.7	6.31	6.73
TC2100007331.hg.1	-3.51	T	AGPAT3	1-acylglycerol-3-phosphate O-acyltransferase 3	Multiple_Complex	4.61	0.0006	0.0239	Alternative 3' Acceptor Site	0.24	T	9	9.76	7.43	6.4	7.87	8.03	9.57
TC0100012846.hg.1	-4.49	T	DFFA	DNA fragmentation factor, 45kDa, alpha polypeptide	Multiple_Complex	6.28	4.42e-06	0.0008	Alternative 3' Acceptor Site	0.24	T	11.44	11.96	10.11	8.71	10.5	9.53	11.95
TC1500009508.hg.1	1.01	T	NEDD4	neural precursor cell expressed, developmentally down-regulated 4, E3 ubiquitin protein ligase	Multiple_Complex	3.93	0.0004	0.0196	Alternative 3' Acceptor Site	0.24	T	9.5	10.22	9.33	9.39	10.36	10.7	9.95
TC0100007949.hg.1	-3.14	T	ZMPSTE24	zinc metallopeptidase STE24	Multiple_Complex	4.95	0.0002	0.0101	Alternative 3' Acceptor Site	0.24	T	10.2	11.38	8.26	8.33	9.73	9.59	10.55
TC0900010792.hg.1	-1.44	T	NOL8	nucleolar protein 8	Multiple_Complex	2.96	0.0017	0.0481	Intron Retention	0.24	T	11.5	12.02	11.05	10.23	11.77	11.2	11.63
TC1100007786.hg.1	-1.89	T	TMEM132A	transmembrane protein 132A	Multiple_Complex	2.5	1.18e-05	0.0016	Intron Retention	0.24	T	8.74	8.57	7.76	7.8	8.02	8.74	9.18
TC0900008286.hg.1	-2.42	T	SMC2	structural maintenance of chromosomes 2	Multiple_Complex	9.5	0.0005	0.0213	Alternative 3' Acceptor Site	0.24	T	9.85	11.69	8.05	9.11	8.69	10.17	10.24
TC1000009844.hg.1	-2.22	T	SEPHS1	selenophosphate synthetase 1	Multiple_Complex	2.56	0.0001	0.0087	Alternative 3' Acceptor Site	0.24	T	9.75	11.13	8.41	8.14	9.21	9.58	10.02
TC0400009525.hg.1	5.3	T	ANKRD37	ankyrin repeat domain 37	Multiple_Complex	2.41	0.0017	0.0469	Alternative 5' Donor Site	0.24	T	7.03	6.07	8.01	9.04	8.13	8.97	5.38
TC0800010193.hg.1	-1.58	T	TM2D2	TM2 domain containing 2	Multiple_Complex	9.04	4.31e-05	0.004	Alternative 3' Acceptor Site	0.24	T	11.38	11.92	10.53	9.82	11.31	10.95	11.22
TC0100010330.hg.1	8.31	T	RP11-544M22.8	putative novel transcript	NonCoding	-6.01	1.23e-09	1.37e-06	Cassette Exon	0.24	T	4.93	4.73	7.09	8.02	8.01	9	5.48
TC1900009204.hg.1	7.93	T	MOB3A	MOB kinase activator 3A	Multiple_Complex	-10.71	1.28e-08	8.99e-06	Cassette Exon	0.24	T	10.46	9.83	13.77	13.18	12.87	13.21	10.21
TC1000007950.hg.1	-8.2	T	UNC5B	unc-5 netrin receptor B	Multiple_Complex	6.26	3.54e-05	0.0035	Alternative 3' Acceptor Site	0.24	T	12.42	11.25	8.88	9.42	9.53	9.55	12.67
TC0800012273.hg.1	4.15	T	LOC100506990	uncharacterized LOC100506990; Salzman2013 ANNOTATED, ncRNA, OVERLAPTX, OVEXON best transcript NR_040091; Salzman2013 ANNOTATED, INTERNAL, ncRNA, OVERLAPTX, OVEXON best transcript NR_040092; Salzman2013 ANNOTATED, INTERNAL, ncRNA, OVERLAPTX, OVEXON best transcript NR_040091; Salzman2013 ALT_ACCEPTOR, ALT_DONOR, INTERNAL, intronic, ncRNA best transcript NR_040091; Salzman2013 ALT_ACCEPTOR, INTERNAL…	NonCoding	-5.82	0.0014	0.0423	Cassette Exon	0.24	T	8.33	8.2	9.83	10.74	9.98	11.28	8.62
TC1100009521.hg.1	-1.84	T	APLP2	amyloid beta (A4) precursor-like protein 2	Multiple_Complex	-3.72	6e-06	0.001	Cassette Exon	0.24	T	17.5	17.45	16.61	15.96	17.13	16.58	18.24
TC0100006577.hg.1	-3.24	T	RER1	retention in endoplasmic reticulum sorting receptor 1	Multiple_Complex	2.78	8.79e-07	0.0002	Alternative 3' Acceptor Site	0.24	T	12.28	12.2	11.42	10.12	10.86	9.97	11.61
TC1400007666.hg.1	-1.8	T	LIN52	lin-52 DREAM MuvB core complex component	Multiple_Complex	4.32	0.0002	0.012	Cassette Exon	0.24	T	9.7	10.25	8.82	8.73	7.94	8.89	9.61
TC0600009439.hg.1	34.95	T	TMEM200A	transmembrane protein 200A	Coding	-7.96	1.13e-08	8.07e-06	Cassette Exon	0.24	T	6.37	7.44	12.11	11.93	11.13	12.78	6.86
TC0300007356.hg.1	-1.78	T	ARIH2	ariadne RBR E3 ubiquitin protein ligase 2	Multiple_Complex	3.3	0.0001	0.0082	Cassette Exon	0.24	T	7.49	7.47	6.6	6.69	6.86	6.55	7.33
TC0700013119.hg.1	-5.5	T	XRCC2	X-ray repair complementing defective repair in Chinese hamster cells 2	Multiple_Complex	9.47	0.0003	0.017	Alternative 3' Acceptor Site	0.24	T	10.25	12.07	8	8.9	8.4	10.34	10.93
TC1700012446.hg.1	-2.06	T	CCDC47	coiled-coil domain containing 47	Multiple_Complex	5.61	0.0012	0.0386	Alternative 5' Donor Site	0.24	T	14.64	15.59	13.33	13.68	14.53	14.4	14.99
TC1900011098.hg.1	-7.22	T	BCAT2	branched chain amino-acid transaminase 2, mitochondrial	Multiple_Complex	7.32	7.73e-09	6e-06	Alternative 3' Acceptor Site	0.24	T	11.77	11.75	8.63	9.59	8.6	9.12	11.29
TC0300013879.hg.1	-2.05	T	IL20RB	interleukin 20 receptor beta	Multiple_Complex	3.06	0.0011	0.0363	Cassette Exon	0.24	T	7.18	6.13	6.69	4.97	5.88	6.55	7.29
TC0400012765.hg.1	-8.49	T	CPZ; GPR78	carboxypeptidase Z; G protein-coupled receptor 78	Multiple_Complex	7.93	7.1e-07	0.0002	Cassette Exon	0.24	T	9.42	7.63	6.05	6.78	6.03	6.41	9.26
TC1500010868.hg.1	-1.11	T	DYX1C1-CCPG1	DYX1C1-CCPG1 readthrough (NMD candidate)	NonCoding	5.32	4.7e-05	0.0043	Cassette Exon	0.24	T	3.06	3.95	3.14	3.2	4.38	3.66	3.6
TC1600010347.hg.1	-3.49	T	RPGRIP1L	RPGRIP1-like	Multiple_Complex	3.84	1.58e-05	0.002	Cassette Exon	0.24	T	8.56	9.04	7.01	7.21	7.53	8.67	9.09
TC0600011809.hg.1	-3.01	T	CCND3	cyclin D3	Multiple_Complex	4.08	8.33e-05	0.0064	Cassette Exon	0.24	T	8.59	9.73	7.1	7.06	6.84	7.14	8.1
TC2200007331.hg.1	-1.05	T	PICK1	protein interacting with PRKCA 1	Multiple_Complex	-2.74	2.45e-05	0.0027	Cassette Exon	0.24	T	7.99	8.05	8.1	7.73	7.81	8.12	7.42
TC0100009944.hg.1	-4.02	T	PIP5K1A	phosphatidylinositol-4-phosphate 5-kinase, type I, alpha	Multiple_Complex	5.18	4.72e-06	0.0008	Cassette Exon	0.24	T	15.76	16.53	14.48	14.59	14.53	15.31	16.55
TC1600008942.hg.1	-1.96	T	MRPL28	mitochondrial ribosomal protein L28	Multiple_Complex	2.94	0.0014	0.0415	Intron Retention	0.24	T	9.14	8.66	8.26	7.59	7.71	7.8	8.26
TC1700006449.hg.1	-1.11	T	C17orf97	chromosome 17 open reading frame 97	Multiple_Complex	4.94	0.0005	0.0206	Alternative 5' Donor Site	0.24	T	6.77	7.07	6.84	6.36	7.43	6.44	6.56
TC1900008740.hg.1	1.62	T			NonCoding	-2.67	0.001	0.0343	Intron Retention	0.24	T	5.69	5.64	5.81	6.89	5.97	6.76	4.58
TC1700011121.hg.1	-5	T	TOB1	transducer of ERBB2, 1	Multiple_Complex	4.52	1.21e-05	0.0016	Cassette Exon	0.24	T	15.34	15.19	12.24	12.63	13.61	13.49	15.5
TC0100015591.hg.1	-2.28	T	PIAS3	protein inhibitor of activated STAT 3	Multiple_Complex	3.14	9.82e-05	0.0072	Intron Retention	0.24	T	11.67	11.89	10	10.64	10.81	11.12	12.28
TC0600011697.hg.1	-1.63	T	CCDC167	coiled-coil domain containing 167	Coding	4.45	7.23e-05	0.0058	Alternative 3' Acceptor Site	0.24	T	5.56	6.3	5.5	5.1	5.67	5.22	6.1
TC1000012453.hg.1	-2.87	T	FAM25BP	protein FAM25	Multiple_Complex	3.67	8.08e-05	0.0063	Alternative 5' Donor Site	0.24	T	8.78	9.02	7.05	8.07	7.11	7.43	8.46
TC1500008225.hg.1	-3.6	T	MRPS11	mitochondrial ribosomal protein S11	Multiple_Complex	4.05	0.0005	0.0213	Alternative 3' Acceptor Site	0.24	T	10.01	10.98	8.11	8.11	8.37	8.65	9.55
TC0700013344.hg.1	1.02	T	LINC01176	long intergenic non-protein coding RNA 1176	NonCoding	3.55	0.0006	0.0245	Intron Retention	0.24	T	5.1	5.28	4.92	4.94	5.6	5.98	5.3
TC1100011737.hg.1	-3.69	T	NDUFC2-KCTD14; NDUFC2; KCTD14	NDUFC2-KCTD14 readthrough; NADH dehydrogenase (ubiquinone) 1, subcomplex unknown, 2, 14.5kDa; potassium channel tetramerization domain containing 14	Multiple_Complex	4.28	0.0003	0.014	Alternative 5' Donor Site	0.24	T	13.76	13.88	11.73	10.86	12.1	11.98	13.15
TC0600014261.hg.1	-2.38	T	DDX39B; SNORD84	DEAD (Asp-Glu-Ala-Asp) box polypeptide 39B; small nucleolar RNA, C/D box 84	Multiple_Complex	10.92	0.0005	0.0226	Intron Retention	0.24	T	14.56	15.29	13.24	13.49	12.64	13.38	14.28
TCUn_KI270742v100006440.hg.1	-1.69	T	RP11-423O2.5; TCONS_l2_00002625; taseyo	Salzman2013 ALT_DONOR, downstream_end, ncRNA, OVERLAPTX, OVEXON best transcript TCONS_l2_00002625; Salzman2013 ANNOTATED, INTERNAL, ncRNA, OVERLAPTX, OVEXON best transcript TCONS_l2_00002625; Salzman2013 ANNOTATED, ncRNA, OVERLAPTX, OVEXON best transcript TCONS_l2_00002625; Transcript Identified by AceView	NonCoding	5.6	7.15e-06	0.0011	Alternative 5' Donor Site	0.24	T	9.65	10.44	9.32	7.62	9.62	9.03	10.08
TC0600008272.hg.1	-3.27	T	FBXO9	F-box protein 9	Multiple_Complex	4.09	0.0003	0.0161	Cassette Exon	0.24	T	10.27	9.76	8.48	7.9	9.35	8.64	10.82
TC2000008072.hg.1	2.58	T	PPDPF	pancreatic progenitor cell differentiation and proliferation factor	Multiple_Complex	-2.5	0.0018	0.0485	Intron Retention	0.24	T	9.14	8.78	11.09	9.3	10.64	9.63	8.45
TC0X00008737.hg.1	-1.01	T	CNGA2	cyclic nucleotide gated channel alpha 2	Coding	-5.21	0.0017	0.047	Alternative 3' Acceptor Site	0.24	T	9.47	9.23	9.42	10.63	9.12	9.06	8.93
TC1200006648.hg.1	-3.09	T	USP5	ubiquitin specific peptidase 5 (isopeptidase T)	Multiple_Complex	3.66	0.0012	0.038	Alternative 3' Acceptor Site	0.24	T	11.53	12.32	9.93	9.97	9.92	10.39	10.88
TC0100013073.hg.1	-4.14	T	SDHB	succinate dehydrogenase complex subunit B, iron sulfur (Ip)	Multiple_Complex	4.73	0.0006	0.0249	Alternative 5' Donor Site	0.24	T	13.25	13.44	11.48	10.37	11.2	11.12	12.47
TC1000011445.hg.1	2.22	T	MYOF	myoferlin	Multiple_Complex	3.1	8.72e-06	0.0013	Alternative 5' Donor Site	0.24	T	16.38	16.2	17.12	17.57	17.45	17.71	17.06
TC0100018340.hg.1	1.44	T	RP11-430C7.4	putative novel transcript	NonCoding	-3.81	0.0015	0.0432	Alternative 3' Acceptor Site	0.24	T	3.58	4.28	4.42	4.84	4.31	4.46	3.84
TC0900009944.hg.1	2.31	T	CD72	CD72 molecule	Multiple_Complex	-3.1	0.0009	0.0327	Intron Retention	0.24	T	5.46	5.13	6.54	6.67	6.69	6.08	5.62
TC1900011030.hg.1	1.05	T	SLC8A2	solute carrier family 8 (sodium/calcium exchanger), member 2	Multiple_Complex	10.88	5.88e-06	0.001	Cassette Exon	0.24	T	6.22	5.93	6.25	6.63	6.35	5.78	6.23
TC0700013491.hg.1	2.27	T	GIMAP1-GIMAP5; GIMAP5; GIMAP1	GIMAP1-GIMAP5 readthrough; GTPase, IMAP family member 5; GTPase, IMAP family member 1	Multiple_Complex	-4.01	2.72e-05	0.0029	Cassette Exon	0.24	T	6.26	5.88	6.47	8.06	7.17	7.3	6.04
TC0400007016.hg.1	-1.44	T	SLIT2	slit guidance ligand 2	Multiple_Complex	-3.8	0.0002	0.0118	Cassette Exon	0.24	T	6.87	6.96	6.85	5.93	6.53	6.28	7.34
TC0200015555.hg.1	-8.84	T	RP11-801F7.1	novel transcript	NonCoding	8.72	2.81e-11	6.03e-08	Cassette Exon	0.24	T	8.42	9.15	5.45	5.38	5.15	5.14	8.43
TC1200010693.hg.1	-3.71	T	TFCP2	transcription factor CP2	Multiple_Complex	5.04	0.0015	0.0437	Alternative 5' Donor Site	0.24	T	10.2	9.83	7.42	7.66	8.81	8.62	10.03
TC0600011669.hg.1	-4.3	T	skargluby	Transcript Identified by AceView	Multiple_Complex	3.73	0.0016	0.0456	Alternative 5' Donor Site	0.24	T	10.49	9.65	9.06	8.42	7.45	6.96	10.05
TC1200010788.hg.1	-1.24	T	SPRYD3	SPRY domain containing 3	Multiple_Complex	3.48	0.0009	0.032	Cassette Exon	0.24	T	6.42	7.24	6.78	5.9	6.64	6.33	6.73
TC0500010148.hg.1	3.14	T	DNAH5	dynein, axonemal, heavy chain 5	Multiple_Complex	4.22	1.68e-05	0.0021	Alternative 5' Donor Site	0.24	T	3.94	4.16	5.57	5.2	5.72	6.65	3.88
TC0200016464.hg.1	3.04	T	APLF	aprataxin and PNKP like factor	Multiple_Complex	-5.69	7.81e-06	0.0012	Alternative 5' Donor Site	0.24	T	7.47	6.8	9.8	8	9.59	8.73	7.53
TC1900006528.hg.1	-2.68	T	NDUFS7	NADH dehydrogenase (ubiquinone) Fe-S protein 7, 20kDa (NADH-coenzyme Q reductase)	Multiple_Complex	4.31	0.0002	0.0111	Alternative 5' Donor Site	0.24	T	6.92	6.57	5.85	4.46	4.85	5.41	5.44
TC0100016983.hg.1	-140.93	T	CHI3L1	chitinase 3-like 1 (cartilage glycoprotein-39)	Multiple_Complex	110.56	7.89e-08	3.56e-05	Intron Retention	0.24	T	14.87	9	7.86	6.81	9.58	7.51	14.62
TC0800007995.hg.1	-14.19	T	CRISPLD1	cysteine-rich secretory protein LCCL domain containing 1	Multiple_Complex	4.28	9.46e-06	0.0013	Alternative 5' Donor Site	0.24	T	9.95	8.98	5.95	6.05	7.21	6.05	9.78
TC1100007906.hg.1	-1.66	T	RTN3	reticulon 3	Multiple_Complex	7.67	0.0011	0.0361	Alternative 3' Acceptor Site	0.24	T	15.05	14.9	13.9	13.81	14.81	14.88	15.39
TC0600007087.hg.1	-3.96	T	CAP2	CAP, adenylate cyclase-associated protein, 2 (yeast)	Multiple_Complex	4.96	0.0003	0.0153	Cassette Exon	0.24	T	14.88	14.33	12.65	12.53	13.36	13.2	15.59
TC0X00010355.hg.1	-4.02	T	TIMM8A	translocase of inner mitochondrial membrane 8 homolog A (yeast)	Multiple_Complex	5.23	4.59e-05	0.0042	Alternative 3' Acceptor Site	0.24	T	6.31	7.23	3.82	4.21	4.97	4.84	6.51
TC1200009767.hg.1	-2.94	T	PHB2; SCARNA12	prohibitin 2; small Cajal body-specific RNA 12	Multiple_Complex	7.69	0.0005	0.0228	Alternative 5' Donor Site	0.24	T	13.74	13.51	12.49	12.23	12.14	11.79	13.74
TC0800010800.hg.1	-17.99	T	SBSPON	somatomedin B and thrombospondin type 1 domain containing	Multiple_Complex	8.48	2.42e-11	5.27e-08	Cassette Exon	0.24	T	9.31	8.36	4	5.13	5.35	5.2	9.47
TC0800006983.hg.1	4.91	T	PPP3CC	protein phosphatase 3, catalytic subunit, gamma isozyme	Multiple_Complex	-8.49	5.21e-09	4.27e-06	Cassette Exon	0.24	T	9.66	9.71	12.09	11.22	11.93	11.94	9.39
TC1000009169.hg.1	-2.83	T	ACADSB	acyl-CoA dehydrogenase, short/branched chain	Multiple_Complex	4.39	0.0012	0.0382	Alternative 3' Acceptor Site	0.24	T	5.69	6.96	5.68	4.75	5.3	6.65	7.06
TC0100014354.hg.1	198.2	T	LOC105378753; RP4-794H19.1	uncharacterized LOC105378753; novel transcript	NonCoding	-38.94	1.3e-10	2.17e-07	Cassette Exon	0.24	T	4.7	5.5	14.44	11.17	12.6	12.02	4.64
TC0200013870.hg.1	-1.05	T	LIMS3L	LIM and senescent cell antigen-like domains 3-like	Multiple_Complex	-6.51	1.09e-07	4.6e-05	Alternative 3' Acceptor Site	0.24	T	5.08	5.3	5.21	5.2	5.47	5.24	5.38
TC1000009737.hg.1	5.1	T	ITIH5	inter-alpha-trypsin inhibitor heavy chain family, member 5	Multiple_Complex	-4.38	1.72e-05	0.0021	Cassette Exon	0.24	T	7.3	6.95	9.97	9.26	11.52	9.66	7.68
TC0700010167.hg.1	-2.36	T	ACTB	actin, beta	Multiple_Complex	9.22	0.0002	0.0103	Cassette Exon	0.24	T	11.56	12.8	10.22	10.55	10.04	10.49	11.59
TC1900012005.hg.1	1.04	T	PNKP	polynucleotide kinase 3-phosphatase	Multiple_Complex	5.45	0.0005	0.0206	Cassette Exon	0.24	T	6.12	6.7	6.71	6.39	5.97	5.37	5.44
TC0800012290.hg.1	-3.04	T	UBXN8	UBX domain protein 8	Multiple_Complex	4.07	0.0002	0.0126	Cassette Exon	0.24	T	7.32	8.92	6.33	5.02	6.84	6.46	8.13
TC0100012588.hg.1	1.17	T	MEGF6	multiple EGF-like-domains 6	Multiple_Complex	-3.39	2.42e-06	0.0005	Cassette Exon	0.24	T	3.98	4.3	4.34	4.21	4.28	4.67	4.05
TC2100008517.hg.1	-2.23	T	WRB	tryptophan rich basic protein	Multiple_Complex	3.61	0.0013	0.0392	Alternative 3' Acceptor Site	0.24	T	10.1	10.22	9.56	8.37	10.01	8.53	10.55
TC0100012872.hg.1	-1.49	T	MTOR	mechanistic target of rapamycin (serine/threonine kinase)	Multiple_Complex	-3.01	0.0014	0.0416	Cassette Exon	0.24	T	8.38	9.04	8.12	7.76	7.69	7.78	8.27
TC1100013144.hg.1	-3.19	T	ZBED5	zinc finger, BED-type containing 5	Multiple_Complex	5.78	0.0001	0.0082	Cassette Exon	0.24	T	9.5	9.54	7.51	6.54	8.02	8.07	9.52
TC1700008868.hg.1	-4.39	T	TMEM104	transmembrane protein 104	Multiple_Complex	3.94	0.0006	0.0251	Cassette Exon	0.24	T	9.42	9.77	7	7.88	7.16	7.9	9.65
TC2000009882.hg.1	1.51	T	PTPRA; VPS16	protein tyrosine phosphatase, receptor type, A; vacuolar protein sorting 16 homolog (S. cerevisiae)	Multiple_Complex	-3.33	3.8e-05	0.0037	Cassette Exon	0.24	T	11.46	11.27	12.06	11.79	12.28	12.09	11.75
TC0600011443.hg.1	1.53	T	GPANK1	G-patch domain and ankyrin repeats 1	Coding	3.59	0.0015	0.0436	Alternative 5' Donor Site	0.24	T	8.32	7.55	9.71	7.28	8.86	8.32	7.98
TC0100010066.hg.1	-1.9	T	UBAP2L	ubiquitin associated protein 2 like	Multiple_Complex	-3.88	0.0008	0.0295	Alternative 5' Donor Site	0.24	T	14.25	14.63	13.83	13.62	13.69	13.92	15.24
TC1200009735.hg.1	-2.17	T	MRPL51	mitochondrial ribosomal protein L51	Multiple_Complex	3.5	0.0011	0.0356	Alternative 3' Acceptor Site	0.24	T	14.06	14.4	12.69	11.84	13.17	13.04	13.67
TC0600010688.hg.1	-2.77	T	LYRM4	LYR motif containing 4	Multiple_Complex	4.41	1.16e-05	0.0016	Cassette Exon	0.24	T	5.81	6.11	4.15	3.14	4.56	4.26	4.87
TC1300009229.hg.1	1.03	T	MZT1	mitotic spindle organizing protein 1	Coding	3.67	0.0015	0.0434	Alternative 3' Acceptor Site	0.24	T	11.06	11.47	11.03	11.16	10.68	11.21	11.1
TC0X00006433.hg.1	-9.33	T	PLCXD1	phosphatidylinositol-specific phospholipase C, X domain containing 1	Multiple_Complex	9.13	1.99e-09	2e-06	Cassette Exon	0.24	T	6.8	7.8	4.16	4.42	4.37	4.93	7.57
TC0300014038.hg.1	2.63	T	LOC101927056; RP11-666A20.4; RP11-379B18.5	uncharacterized LOC101927056; novel transcript	NonCoding	3.62	0.0006	0.0244	Alternative 5' Donor Site	0.24	T	5	4.95	6.6	6.22	5.46	7.15	5.13
TC0200015216.hg.1	-3.7	T	ORMDL1	ORMDL sphingolipid biosynthesis regulator 1	Multiple_Complex	3.51	6.2e-07	0.0002	Cassette Exon	0.24	T	10.35	10.99	8.04	8.26	9.24	9.26	10.56
TC0700007807.hg.1	-4.51	T	ZNF92	zinc finger protein 92	Multiple_Complex	8.22	3.75e-06	0.0007	Intron Retention	0.24	T	11.23	11.38	8.92	7.63	9.04	9.24	11.2
TC0200009071.hg.1	-2.11	T	CFAP221	cilia and flagella associated protein 221	Multiple_Complex	3.39	0.0011	0.0365	Cassette Exon	0.24	T	6.96	6.31	5.81	5.48	5.41	4.95	6.49
TC0100015875.hg.1	-2.31	T	ILF2	interleukin enhancer binding factor 2	Multiple_Complex	3.66	2.93e-05	0.0031	Alternative 5' Donor Site	0.24	T	15.17	16.62	13.88	14.18	13.67	14.32	15.28
TC0800007554.hg.1	-1.24	T	UBE2V2	ubiquitin conjugating enzyme E2 variant 2	Multiple_Complex	4.06	0.0007	0.0271	Cassette Exon	0.24	T	10.45	11.6	9.91	8.91	10.25	10.18	10.38
TC0700010185.hg.1	-1.77	T	EIF2AK1	eukaryotic translation initiation factor 2-alpha kinase 1	Multiple_Complex	3.68	0.0007	0.026	Alternative 3' Acceptor Site	0.24	T	15.35	15.45	14.31	14.04	15.14	14.95	15.51
TC0700011714.hg.1	1.74	T	SRI	sorcin	Multiple_Complex	5.41	0.0003	0.014	Cassette Exon	0.24	T	12.95	13.21	13.53	13.44	14.28	14.17	13.04
TC1400008705.hg.1	-10.72	T	SLC7A8	solute carrier family 7 (amino acid transporter light chain, L system), member 8	Multiple_Complex	4.48	2.35e-06	0.0005	Cassette Exon	0.24	T	8.96	8.29	5.38	4.65	5.58	5.48	9.34
TC1900009133.hg.1	-2.84	T	POLR2E	polymerase (RNA) II (DNA directed) polypeptide E, 25kDa	Multiple_Complex	3.5	6.58e-05	0.0055	Intron Retention	0.24	T	12.04	12.4	10.91	9.75	10.3	10.72	11.47
TC0400010463.hg.1	-1.97	T	RPL9	ribosomal protein L9	Multiple_Complex	3.53	6.85e-06	0.0011	Intron Retention	0.24	T	16.96	16.63	15.7	14.69	16.36	15.6	16.62
TC1000007701.hg.1	-2.08	T	TFAM	transcription factor A, mitochondrial	Multiple_Complex	5.72	0.0002	0.0118	Cassette Exon	0.24	T	10.41	11.64	9.26	8.8	9.71	9.85	10.6
TC0200016681.hg.1	-1.05	T	WDR92	WD repeat domain 92	Multiple_Complex	-4.65	0.0004	0.0174	Alternative 5' Donor Site	0.24	T	6.29	7.08	6.55	6.84	6.37	6.1	6.5
TC1000011553.hg.1	-1.9	T	MMS19	MMS19 homolog, cytosolic iron-sulfur assembly component	Multiple_Complex	2.44	0.0003	0.0164	Intron Retention	0.24	T	12.24	11.52	11.33	10.95	10.58	10.86	11.79
TC1600010000.hg.1	-1.25	T	STX1B	syntaxin 1B	Multiple_Complex	4.54	0.0011	0.0355	Alternative 5' Donor Site	0.24	T	5.03	4.73	4.7	4.31	4.08	4.38	4.11
TC0X00010431.hg.1	-1.12	T	RAB9B	RAB9B, member RAS oncogene family	Multiple_Complex	3.71	0.0006	0.0232	Cassette Exon	0.24	T	5.88	5.66	5.33	5.74	5.69	5.18	5.67
TC0600008989.hg.1	-3.35	T	QRSL1	glutaminyl-tRNA synthase (glutamine-hydrolyzing)-like 1	Multiple_Complex	3.65	4.79e-05	0.0043	Alternative 5' Donor Site	0.24	T	8.51	9.04	6.6	6.49	7.22	6.99	8.2
TC0100013028.hg.1	-5.5	T	EPHA2	EPH receptor A2	Multiple_Complex	6.13	0.0004	0.0193	Alternative 5' Donor Site	0.24	T	9.58	9.52	7.84	6.63	6.45	7.61	9.71
TC2200008211.hg.1	-2.71	T	GGT5	gamma-glutamyltransferase 5	Multiple_Complex	-5.57	6.2e-07	0.0002	Cassette Exon	0.24	T	7.85	6.43	5.61	5.63	5.84	5.31	6.99
TC0300012764.hg.1	-3.03	T	HLTF	helicase-like transcription factor	Multiple_Complex	3.26	2.36e-05	0.0026	Cassette Exon	0.24	T	7.97	8.23	6.59	6.17	6.69	7.51	8.32
TC0600010810.hg.1	1.81	T	NEDD9	neural precursor cell expressed, developmentally down-regulated 9	Multiple_Complex	4.87	1.32e-08	9.17e-06	Cassette Exon	0.24	T	3.68	3.33	4.88	4.64	4.4	4.32	3.68
TC2100007341.hg.1	-2.54	T	PWP2	PWP2 periodic tryptophan protein homolog (yeast)	Multiple_Complex	3.14	0.0002	0.0107	Intron Retention	0.24	T	6.42	7.87	5.74	5.42	5.34	5.91	6.85
TC1100009709.hg.1	-3.28	T	CHID1	chitinase domain containing 1	Multiple_Complex	5.46	0.0002	0.0098	Cassette Exon	0.24	T	8.79	9.66	7.04	7.14	7.46	7.96	9
TC0800011208.hg.1	-3.43	T	HRSP12	heat-responsive protein 12	Multiple_Complex	3.67	0.0012	0.0371	Alternative 5' Donor Site	0.24	T	9.29	8.84	7.04	7.5	7.09	7.38	9
TC0100018209.hg.1	-1.37	T	ZBTB8A	zinc finger and BTB domain containing 8A	Multiple_Complex	3.57	0.0012	0.0384	Alternative 3' Acceptor Site	0.24	T	7.16	7.61	7.13	5.73	7.42	6.68	7.35
TC0X00010712.hg.1	-2.24	T	THOC2	THO complex 2	Multiple_Complex	4.81	0.0004	0.018	Alternative 3' Acceptor Site	0.24	T	8.58	9.03	7.09	7.25	8.18	8.36	8.91
TC0X00010169.hg.1	1.33	T	BRWD3	bromodomain and WD repeat domain containing 3	Multiple_Complex	-3.3	0.0002	0.0109	Alternative 5' Donor Site	0.24	T	6.1	6.59	5.83	6.08	7.84	7.32	6.33
TC1700012092.hg.1	-1.12	T	DUS1L	dihydrouridine synthase 1-like	Multiple_Complex	-4.98	8.89e-07	0.0002	Cassette Exon	0.24	T	7	7.04	7.22	7.13	6.42	6.64	7.19
TC0X00009254.hg.1	-6.37	T	APOO	apolipoprotein O	Multiple_Complex	3.8	5.31e-05	0.0047	Alternative 3' Acceptor Site	0.24	T	9.39	10.52	6.58	6.99	6.86	8.38	8.86
TC0200011237.hg.1	-1.57	T	COPS8	COP9 signalosome subunit 8	Multiple_Complex	4.01	0.0008	0.0289	Alternative 3' Acceptor Site	0.24	T	13.09	13.87	11.49	12.46	12.53	13.39	13.19
TC1200010655.hg.1	1.28	T	LIMA1	LIM domain and actin binding 1	Multiple_Complex	5.45	0.0017	0.0473	Alternative 3' Acceptor Site	0.24	T	16.18	17.28	16.96	17	17.17	17.46	16.72
TC0300013108.hg.1	3.43	T	TNIK	TRAF2 and NCK interacting kinase	Multiple_Complex	-2.7	0.0007	0.0261	Intron Retention	0.24	T	6.07	6.34	6.93	7.29	8.25	9.25	5.73
TC0900011461.hg.1	-3.65	T	STRBP; MIR600HG; MIR600	spermatid perinuclear RNA binding protein; MIR600 host gene; microRNA 600	Multiple_Complex	3.54	1.55e-06	0.0004	Cassette Exon	0.24	T	8.13	8.33	5.85	5.77	7.02	6.51	7.72
TC0300006477.hg.1	-1.63	T	ITPR1	inositol 1,4,5-trisphosphate receptor, type 1	Multiple_Complex	5.54	6.64e-07	0.0002	Alternative 3' Acceptor Site	0.24	T	6.3	6.25	6.19	5.52	5.16	5.62	7.05
TC1200007461.hg.1	1.29	T	PCED1B	PC-esterase domain containing 1B	Multiple_Complex	3.62	0.0012	0.0383	Alternative 3' Acceptor Site	0.24	T	6.93	7.26	7.36	7.17	7.76	7.31	6.93
TC1300007997.hg.1	1.22	T			NonCoding	-3.57	0.001	0.0332	Alternative 5' Donor Site	0.24	T	4.41	4.08	4.39	4.9	5.17	4.38	4.51
TC1800008862.hg.1	-1.46	T	PIGN	phosphatidylinositol glycan anchor biosynthesis class N	Multiple_Complex	3.71	0.0003	0.0166	Alternative 5' Donor Site	0.24	T	8.81	9.14	7.39	7.98	9.27	9.51	9.36
TC1700009909.hg.1	-1.31	T	LOC353194	Transcript Identified by AceView, Entrez Gene ID(s) 353194	Multiple_Complex	5.98	0.0009	0.0319	Alternative 5' Donor Site	0.24	T	5.88	5.8	5.99	5.45	5.37	5.54	5.86
TC0300011516.hg.1	2.45	T	EIF4E3	eukaryotic translation initiation factor 4E family member 3	Multiple_Complex	-3.56	0.0003	0.015	Cassette Exon	0.23	T	6.62	6.88	8.43	7.89	9.15	7.84	7.07
TC1800006897.hg.1	-9.23	T	LAMA3	laminin, alpha 3	Multiple_Complex	3.92	0.0011	0.036	Alternative 3' Acceptor Site	0.23	T	13.62	12.94	9.46	9.64	11.5	11.18	14.38
TC0100008121.hg.1	-2.79	T	TOE1	target of EGR1, member 1 (nuclear)	Multiple_Complex	2.73	0.0012	0.0386	Alternative 3' Acceptor Site	0.23	T	10.13	10.23	8.47	8.79	8.85	7.65	9.02
TC1600009883.hg.1	-3.24	T	TUFM; MIR4721	Tu translation elongation factor, mitochondrial; microRNA 4721	Multiple_Complex	3.34	5.06e-05	0.0045	Alternative 5' Donor Site	0.23	T	12.98	12.97	11.63	11.13	11.39	11.03	12.34
TC0400006706.hg.1	-1.97	T	TBC1D14	TBC1 domain family, member 14	Multiple_Complex	3.98	0.0013	0.0408	Intron Retention	0.23	T	11.27	11.42	10.13	9.37	10.65	10.4	11.13
TC1100013095.hg.1	5.77	T	LOC283140; RP11-356J5.12; snawjarby	uncharacterized LOC283140; novel transcript; Transcript Identified by AceView	NonCoding	-6.31	0.0003	0.016	Cassette Exon	0.23	T	4.99	5.55	7.8	6.53	8.61	8.22	6.09
TC1900011845.hg.1	-2.27	T	MFSD12	major facilitator superfamily domain containing 12	Multiple_Complex	9.25	1.99e-05	0.0023	Alternative 5' Donor Site	0.23	T	8.27	8.72	7.75	6.3	7.04	6.97	7.38
TC0200009067.hg.1	-9.85	T	TMEM37	transmembrane protein 37	Multiple_Complex	5.5	3.8e-05	0.0037	Alternative 3' Acceptor Site	0.23	T	12.8	11.66	9.39	9.51	9.48	9.91	12.73
TC0800012269.hg.1	1.38	T			NonCoding	-2.83	0.001	0.033	Intron Retention	0.23	T	4.09	3.93	4.41	5.12	4.13	4.66	4.14
TC0800010137.hg.1	-1.33	T	BRF2	BRF2, RNA polymerase III transcription initiation factor 50 kDa subunit	Multiple_Complex	3.65	0.0011	0.0364	Alternative 3' Acceptor Site	0.23	T	8.29	8.62	8.19	7.66	8.11	7.65	8.18
TC0100015337.hg.1	-1.74	T	AP4B1	adaptor-related protein complex 4, beta 1 subunit	Multiple_Complex	3.73	3.21e-05	0.0033	Alternative 5' Donor Site	0.23	T	5.58	7.17	3.9	4.7	4.88	5.28	5.64
TC1700009888.hg.1	-4.73	T	CENPV	centromere protein V	Multiple_Complex	3.83	0.0003	0.0163	Alternative 5' Donor Site	0.23	T	8.32	8.36	6.53	6.1	6.06	6.14	7.43
TC1200007010.hg.1	4.79	T	PLEKHA5	pleckstrin homology domain containing, family A member 5	Multiple_Complex	-3.64	0.0004	0.0194	Cassette Exon	0.23	T	7.91	8.4	10.58	9.87	11.49	10.72	8.38
TC1200009744.hg.1	-5	T	LPAR5	lysophosphatidic acid receptor 5	Multiple_Complex	5.83	0.0002	0.0113	Cassette Exon	0.23	T	8.54	9.06	6.69	6.76	6.65	7.2	9.42
TC0300010399.hg.1	5.55	T	SH3BP5	SH3-domain binding protein 5 (BTK-associated)	Multiple_Complex	-4.54	4.78e-08	2.45e-05	Cassette Exon	0.23	T	11.14	12.01	14.51	13.15	14.83	13.87	11.73
TC1900006526.hg.1	-2.79	T	MUM1	melanoma associated antigen (mutated) 1	Multiple_Complex	3.26	0.0002	0.0129	Intron Retention	0.23	T	9.1	9.68	7.75	7.89	8.71	8.52	9.7
TC1600011362.hg.1	-1.12	T	ACSM3	acyl-CoA synthetase medium-chain family member 3	Multiple_Complex	-3.78	0.0001	0.0093	Alternative 5' Donor Site	0.23	T	4.38	3.87	3.98	4.25	3.94	3.75	4.1
TC1200009796.hg.1	158.84	T	SLC2A14	solute carrier family 2 (facilitated glucose transporter), member 14	Multiple_Complex	-131.24	1.37e-12	5.39e-09	Cassette Exon	0.23	T	9.65	9.95	17.56	17.04	17.08	17.56	10.49
TC0600006918.hg.1	-24.62	T	GCNT2	glucosaminyl (N-acetyl) transferase 2, I-branching enzyme (I blood group)	Multiple_Complex	24.53	6.39e-12	1.86e-08	Cassette Exon	0.23	T	9.44	9.47	4.7	4.78	6.27	5.02	10.31
TC0100014276.hg.1	-16.85	T	DHCR24	24-dehydrocholesterol reductase	Multiple_Complex	18.02	5.59e-07	0.0002	Alternative 3' Acceptor Site	0.23	T	14.16	14.38	9.53	10.69	9.73	11.96	14.32
TC0Y00006986.hg.1	-14.77	T			NonCoding	17.88	1.09e-05	0.0015	Alternative 3' Acceptor Site	0.23	T	8.55	6.01	5.08	5.18	4.63	4.38	8.9
TC0100015636.hg.1	-19.07	T	GJA5	gap junction protein alpha 5	Coding	16.29	1.98e-09	1.99e-06	Cassette Exon	0.23	T	14.38	12.84	11.15	8.68	11.66	9.3	14.55
TC0100015310.hg.1	-19.99	T	SLC16A1	solute carrier family 16 (monocarboxylate transporter), member 1	Multiple_Complex	12.65	9.84e-09	7.29e-06	Alternative 5' Donor Site	0.23	T	17.81	17.12	13.18	13.31	13.64	14.4	18.14
TC1600007959.hg.1	12.17	T	MT1E	metallothionein 1E	Multiple_Complex	-11.43	0.0002	0.0107	Alternative 3' Acceptor Site	0.23	T	13.93	17.75	18.63	16.98	17.53	16.85	13.1
TC1400008058.hg.1	23.44	T	PPP4R4	protein phosphatase 4, regulatory subunit 4	Multiple_Complex	-9.7	1.11e-06	0.0003	Cassette Exon	0.23	T	5.69	6.25	10.37	9.93	10.57	10.42	5.86
TC1200012622.hg.1	-22.67	T	SLC48A1	solute carrier family 48 (heme transporter), member 1	Multiple_Complex	9.35	9.36e-07	0.0002	Cassette Exon	0.23	T	11.86	10.05	7.36	6.48	8.45	7.5	12.02
TC0700007034.hg.1	10.11	T	CREB5	cAMP responsive element binding protein 5	Multiple_Complex	-7.97	0.0001	0.0089	Alternative 3' Acceptor Site	0.23	T	8.08	7.86	11.25	9.8	12.38	11.15	7.85
TC0200011219.hg.1	45.74	T	ACKR3	atypical chemokine receptor 3	Multiple_Complex	-7.68	1.14e-06	0.0003	Alternative 5' Donor Site	0.23	T	5.81	5.5	11.18	9.84	11.79	10.77	4.73
TC0400010755.hg.1	13.57	T	LOC644173	Transcript Identified by AceView, Entrez Gene ID(s) 644173	Multiple_Complex	-7.44	2.05e-07	7.6e-05	Cassette Exon	0.23	T	4.24	4.3	8.47	7.01	8.7	7.77	4.43
TC0200011654.hg.1	38.47	T			NonCoding	-7.1	1.12e-11	2.9e-08	Cassette Exon	0.23	T	4.39	5.07	9.72	9.14	10.74	9.99	4.57
TC0100013246.hg.1	-15.3	T	WNT4	wingless-type MMTV integration site family, member 4	Multiple_Complex	6.94	1.25e-06	0.0003	Cassette Exon	0.23	T	11.75	10.28	8.77	7.51	8.11	7.75	12.07
TC1900010265.hg.1	10.35	T	AC005780.1	novel transcript	NonCoding	-6.31	1.94e-07	7.3e-05	Cassette Exon	0.23	T	3.53	3.78	8.17	5.67	8.25	6.33	3.79
TC0100012898.hg.1	21.95	T	NPPB	natriuretic peptide B	Coding	-5.3	1.56e-07	6.18e-05	Alternative 3' Acceptor Site	0.23	T	8.82	10.62	13.66	13.06	13.28	13.54	8.17
TC0X00010335.hg.1	-31.48	T	NOX1	NADPH oxidase 1	Coding	5	0.0008	0.0303	Cassette Exon	0.23	T	13.85	12.71	8.08	9.49	8.41	9.45	13.86
TC0600008505.hg.1	-1.15	T	RIMS1	regulating synaptic membrane exocytosis 1	Multiple_Complex	-4.27	1.88e-05	0.0022	Alternative 3' Acceptor Site	0.23	T	5.2	5.68	5.13	4.89	4.66	5.13	5.18
TC1100008469.hg.1	-5.53	T	SERPINH1	serpin peptidase inhibitor, clade H (heat shock protein 47), member 1, (collagen binding protein 1)	Multiple_Complex	8.47	6.09e-06	0.001	Alternative 5' Donor Site	0.23	T	13.6	14.24	10.84	10.12	11.47	11.67	13.57
TC1600009137.hg.1	-3.8	T	TCEB2	transcription elongation factor B (SIII), polypeptide 2 (18kDa, elongin B)	Multiple_Complex	3.85	0.0002	0.0099	Alternative 3' Acceptor Site	0.23	T	11.43	10.99	10.15	8.72	9.22	8.94	10.3
TC1700011746.hg.1	-17.29	T	SLC25A19	solute carrier family 25 (mitochondrial thiamine pyrophosphate carrier), member 19	Multiple_Complex	6.99	5.38e-06	0.0009	Cassette Exon	0.23	T	9.08	9.75	5.24	4.95	5.08	4.85	8.62
TC1200008916.hg.1	-3.42	T	PTPN11	protein tyrosine phosphatase, non-receptor type 11	Multiple_Complex	7.04	3.91e-07	0.0001	Cassette Exon	0.23	T	12.36	12.85	10.11	10.91	11.17	11.32	12.96
TC0100011812.hg.1	1.03	T	ADCK3	aarF domain containing kinase 3	Multiple_Complex	3.04	0.0003	0.0167	Cassette Exon	0.23	T	3.95	4.08	3.88	4.14	4.14	3.75	3.91
TC0100011783.hg.1	1.02	T	RP11-396C23.3		Multiple_Complex	-2.4	0.0006	0.0255	Intron Retention	0.23	T	10.29	10.61	10.39	10.32	9.96	10.23	10.24
TC1400009992.hg.1	-2.64	T	FBLN5	fibulin 5	Multiple_Complex	6.52	1.33e-06	0.0003	Alternative 5' Donor Site	0.23	T	6.16	5.49	4.24	4.79	4.65	5.16	6.64
TC1200009834.hg.1	-6.13	T	MFAP5	microfibrillar associated protein 5	Multiple_Complex	5.81	4.35e-05	0.0041	Cassette Exon	0.23	T	17.42	17.76	15.19	14.98	15.14	15.3	17.84
TC0X00009153.hg.1	-2.25	T	CTPS2	CTP synthase 2	Multiple_Complex	3.95	6.81e-05	0.0056	Cassette Exon	0.23	T	7.18	7.35	5.25	6.3	6.1	6.8	7.88
TC0800010553.hg.1	-2.51	T	NSMAF	neutral sphingomyelinase activation associated factor	Multiple_Complex	3.29	4.03e-05	0.0038	Cassette Exon	0.23	T	12.62	12.9	11.49	10.37	11.52	11.07	12.51
TC1000010831.hg.1	1.05	T	HERC4	HECT and RLD domain containing E3 ubiquitin protein ligase 4	Multiple_Complex	3.67	0.0007	0.0261	Alternative 5' Donor Site	0.23	T	11.67	12.05	11.65	12.01	12.28	12.75	12.11
TC0100017229.hg.1	-5.06	T	INTS7	integrator complex subunit 7	Multiple_Complex	5.23	5.32e-06	0.0009	Alternative 5' Donor Site	0.23	T	7.26	7.99	5.13	5.06	4.7	6.42	6.82
TC1700012141.hg.1	-1.67	T	WDR45B	WD repeat domain 45B	Multiple_Complex	7.54	0.0006	0.0243	Cassette Exon	0.23	T	12.03	12.32	11.27	10.62	12.22	11.97	12.42
TC0200011664.hg.1	-1.05	T	ID2-AS1	ID2 antisense RNA 1 (head to head)	NonCoding	6.29	1.16e-06	0.0003	Alternative 3' Acceptor Site	0.23	T	3.82	3.86	4.17	3.78	3.78	3.68	3.78
TC1200010038.hg.1	-2.22	T	EPS8	epidermal growth factor receptor pathway substrate 8	Multiple_Complex	10.7	0.0004	0.0172	Cassette Exon	0.23	T	8.88	10.01	8.04	8.4	8.21	9.04	9.37
TC1200008005.hg.1	-6.79	T	RASSF3	Ras association (RalGDS/AF-6) domain family member 3	Multiple_Complex	7.38	5.49e-09	4.46e-06	Intron Retention	0.23	T	11.01	10.42	7.66	6.93	8.34	8.84	10.75
TC1600009744.hg.1	-3.15	T	NDUFAB1	NADH dehydrogenase (ubiquinone) 1, alpha/beta subcomplex, 1, 8kDa	Multiple_Complex	3.84	6e-05	0.0051	Alternative 3' Acceptor Site	0.23	T	12.59	12.78	12.01	10.86	11.11	10.64	12.04
TC1200012730.hg.1	-4.59	T	PXMP2	peroxisomal membrane protein 2	Multiple_Complex	4.93	0.0001	0.0085	Alternative 3' Acceptor Site	0.23	T	9.85	10.37	7.16	7.86	7.33	8.31	9.23
TC0200011086.hg.1	-1.18	T	DIS3L2	DIS3 like 3-5 exoribonuclease 2	Multiple_Complex	-5.07	0.0001	0.0075	Alternative 5' Donor Site	0.23	T	10.9	11.28	10.49	10.57	10.68	10.75	10.82
TC0X00009203.hg.1	1.11	T	MAP3K15	mitogen-activated protein kinase kinase kinase 15	Multiple_Complex	4.96	0.0002	0.0129	Cassette Exon	0.23	T	4.3	3.86	4.45	3.96	3.73	4.05	3.73
TC1200010407.hg.1	-5.79	T	KIF21A	kinesin family member 21A	Multiple_Complex	7.68	0.0007	0.0277	Intron Retention	0.23	T	8.49	9.97	6.71	6.78	7.25	8.06	9.58
TC1700012189.hg.1	-1.63	T	SENP3	SUMO1/sentrin/SMT3 specific peptidase 3	Multiple_Complex	3.95	0.0014	0.0418	Alternative 5' Donor Site	0.23	T	8.42	9.11	7.83	6.58	8.43	7.62	8.21
TC0600011599.hg.1	1.03	T			NonCoding	-5.51	1.52e-06	0.0004	Cassette Exon	0.23	T	8.32	8.01	8.28	8.54	8.45	7.94	8.33
TC0600013762.hg.1	-3.34	T	TCP1; SNORA20; SNORA29	t-complex 1; small nucleolar RNA, H/ACA box 20; small nucleolar RNA, H/ACA box 29	Multiple_Complex	5.51	0.0003	0.0139	Alternative 5' Donor Site	0.23	T	12.92	14.19	11.53	10.6	12.59	11.83	13.33
TC0700010062.hg.1	-2.28	T	BRAT1	BRCA1-associated ATM activator 1	Multiple_Complex	2.4	3.09e-05	0.0032	Intron Retention	0.23	T	6.45	6.27	5.17	4.9	5.12	5.25	5.27
TC1200011965.hg.1	-1.21	T	NAA25	N(alpha)-acetyltransferase 25, NatB auxiliary subunit	Multiple_Complex	-3.93	0.0003	0.0151	Cassette Exon	0.23	T	4.1	4.18	3.92	3.75	3.89	3.76	4.1
TC1400009732.hg.1	-4.48	T	C14orf1	chromosome 14 open reading frame 1	Multiple_Complex	5.24	0.0003	0.017	Alternative 5' Donor Site	0.23	T	12.42	13.03	10.5	9.91	10.54	11.09	12.65
TC1000008881.hg.1	12.12	T	MXI1	MAX interactor 1, dimerization protein	Multiple_Complex	-7.47	6.02e-07	0.0002	Cassette Exon	0.23	T	9.05	8.48	12.78	11.44	13.76	12.22	8.92
TC1400007042.hg.1	-3.27	T	DNAJC19P9	DnaJ heat shock protein family (Hsp40) member C19 pseudogene 9 [Source:HGNC Symbol;Acc:HGNC:45072]	Multiple_Complex	4.28	0.0003	0.0161	Alternative 3' Acceptor Site	0.23	T	14.6	14.06	12.08	12.28	12.66	12.5	14.13
TC0200015770.hg.1	-2.04	T	GLB1L	galactosidase beta 1 like	Multiple_Complex	3.84	8.52e-05	0.0065	Alternative 5' Donor Site	0.23	T	6.21	6.41	5.84	5.25	5.48	4.97	6.57
TC1000006816.hg.1	2.8	T	OPTN	optineurin	Multiple_Complex	-3.93	0.0016	0.0454	Alternative 3' Acceptor Site	0.23	T	12.2	11.84	13.65	12.73	14.09	13.58	12.41
TC0100006781.hg.1	-4.53	T	SLC25A33	solute carrier family 25 (pyrimidine nucleotide carrier), member 33	Multiple_Complex	5.74	5.12e-06	0.0009	Cassette Exon	0.23	T	6.52	7.84	3.92	4.64	6.18	4.7	6.79
TC1100013165.hg.1	1.02	T	SLC43A3	solute carrier family 43, member 3	Multiple_Complex	3.55	5.95e-05	0.0051	Alternative 3' Acceptor Site	0.23	T	15.14	15.22	15.8	14.96	15.52	14.82	15.44
TC1700010551.hg.1	-1.95	T	RPL23; SNORA21	ribosomal protein L23; small nucleolar RNA, H/ACA box 21	Multiple_Complex	3.54	2.58e-05	0.0028	Intron Retention	0.23	T	17.71	17.37	16.55	16.21	16.95	15.74	17.31
TC0200008263.hg.1	-1.97	T	USP39	ubiquitin specific peptidase 39	Multiple_Complex	4.06	0.0001	0.0089	Alternative 3' Acceptor Site	0.23	T	12.12	12.65	11.17	10.75	11.09	11.39	11.53
TC0700010989.hg.1	-1.72	T	TNS3	tensin 3	Multiple_Complex	2.39	0.0018	0.0491	Intron Retention	0.23	T	13.11	12.41	12.52	11.53	12.09	12.65	13.36
TC1000006904.hg.1	-4.1	T	STAM	signal transducing adaptor molecule (SH3 domain and ITAM motif) 1	Multiple_Complex	3.88	0.0009	0.0317	Alternative 3' Acceptor Site	0.23	T	16.35	16.36	14.12	13.75	14.58	14.73	16.96
TC0100007898.hg.1	-1.29	T	MACF1; KIAA0754	microtubule-actin crosslinking factor 1; KIAA0754	Multiple_Complex	3.48	0.0011	0.0359	Alternative 3' Acceptor Site	0.23	T	12.61	12.84	11.88	11.63	13.23	13.14	13.09
TC1900008509.hg.1	-2.43	T	RUVBL2	RuvB-like AAA ATPase 2	Multiple_Complex	3.71	1.76e-05	0.0021	Cassette Exon	0.23	T	12.69	12.68	11.83	11.42	10.2	11.24	12.09
TC0X00007378.hg.1	-1.6	T	MAGEH1	MAGE family member H1	Coding	5.25	0.0006	0.0244	Alternative 3' Acceptor Site	0.23	T	5.08	5.18	4.65	4.38	4.46	4.43	4.65
TC0900009770.hg.1	1.08	T	PLAA	phospholipase A2-activating protein	Multiple_Complex	-5.24	0.0002	0.0135	Alternative 5' Donor Site	0.23	T	9.75	9.94	9.48	9.34	10.12	10.4	9.32
TC0X00010033.hg.1	-1.82	T	HDAC8	histone deacetylase 8	Multiple_Complex	-4	0.0002	0.0106	Cassette Exon	0.23	T	9.13	9.11	8.29	8.12	8.3	8.84	9.09
TC1200006450.hg.1	-1.62	T	WNK1	WNK lysine deficient protein kinase 1	Multiple_Complex	4.66	0.0006	0.0234	Cassette Exon	0.23	T	10.78	10.75	9.59	9.26	10.46	11.13	10.94
TC1400010729.hg.1	-1.93	T	DTD2	D-tyrosyl-tRNA deacylase 2 (putative)	Multiple_Complex	2.38	0.0001	0.0089	Intron Retention	0.23	T	10.21	10.81	9.4	9.24	8.96	9.52	10.31
TC1200010946.hg.1	-1.53	T	NEMP1	nuclear envelope integral membrane protein 1	Multiple_Complex	-2	0.0008	0.0305	Cassette Exon	0.23	T	11.12	12.96	10.9	11.53	11.24	12.54	11.87
TC2100007492.hg.1	-2.35	T	U2AF1	U2 small nuclear RNA auxiliary factor 1	Multiple_Complex	2.7	0.0004	0.0172	Intron Retention	0.23	T	13.75	14.59	12.74	12.22	12.91	12.48	13.32
TC0500009706.hg.1	-3.09	T	SQSTM1	sequestosome 1	Multiple_Complex	4.21	0.0005	0.0224	Cassette Exon	0.23	T	17.27	16.64	16.44	15.7	15.76	15.59	17.37
TC0800012427.hg.1	-1.52	T	STAU2	staufen double-stranded RNA binding protein 2	Multiple_Complex	3.38	0.0001	0.0091	Cassette Exon	0.23	T	12.85	13.69	12.51	11.44	13.27	12.81	13.32
TC0700010614.hg.1	2.46	T	ZNRF2P2	zinc and ring finger 2 pseudogene 2	Multiple_Complex	3.08	3e-05	0.0031	Cassette Exon	0.23	T	7.91	7.85	9.34	8.28	9.24	9.04	7.94
TC1900010833.hg.1	5.82	T	PSG5	pregnancy specific beta-1-glycoprotein 5	Multiple_Complex	-5.18	0.0002	0.0104	Alternative 5' Donor Site	0.23	T	15.02	13.7	17.96	17.04	18.45	17.09	15.07
TC0600007695.hg.1	-2.77	T	PFDN6; MIR6834	prefoldin subunit 6; microRNA 6834	Multiple_Complex	2.77	5.7e-06	0.0009	Intron Retention	0.23	T	11.82	12.1	10.78	10.27	10.48	10.24	11.63
TC0600014004.hg.1	-1.14	T	RP1-137D17.2	novel transcript	NonCoding	5.52	0.001	0.0343	Alternative 5' Donor Site	0.23	T	5.25	5.51	5.27	5.34	4.99	4.78	5.31
TC0600011678.hg.1	-1.31	T	MTCH1	mitochondrial carrier 1	Multiple_Complex	4.73	0.0007	0.0272	Cassette Exon	0.23	T	13.87	13.71	13.39	12.55	13.24	13.3	13.48
TC0500011448.hg.1	26.21	T	ARRDC3	arrestin domain containing 3	Multiple_Complex	-11.72	5.84e-05	0.005	Alternative 3' Acceptor Site	0.23	T	7.15	9.38	12.03	11.22	12.71	12.76	7.64
TC1600008851.hg.1	-2.93	T	TRAPPC2L	trafficking protein particle complex 2-like	Multiple_Complex	3.86	0.0003	0.017	Cassette Exon	0.23	T	12.05	11.11	10.98	9.03	10.77	9.55	11.72
TC0800011579.hg.1	11.2	T	EXT1	exostosin glycosyltransferase 1	Multiple_Complex	-4.74	0.0006	0.025	Alternative 3' Acceptor Site	0.23	T	12.34	13.26	15.07	15.8	15.78	16.49	12.27
TC1900009854.hg.1	1.33	T	NOTCH3	notch 3	Multiple_Complex	3.5	0.0008	0.0291	Alternative 5' Donor Site	0.23	T	4.13	4.03	4.77	4.31	4.65	4.29	4.09
TC0200007363.hg.1	1.12	T	MTA3	metastasis associated 1 family member 3	Multiple_Complex	-5.88	0.0004	0.0176	Cassette Exon	0.23	T	11.83	11.37	11.99	11.01	12.47	11.36	11.5
TC1600006893.hg.1	-2.18	T	CLEC16A	C-type lectin domain family 16, member A	Multiple_Complex	4.58	8.46e-05	0.0065	Cassette Exon	0.23	T	8.2	8.12	7.29	6.42	7.65	6.65	7.87
TC0200010895.hg.1	1.31	T	AC010980.2		Multiple_Complex	-5.67	2.85e-05	0.003	Alternative 3' Acceptor Site	0.23	T	6.15	6.06	6.12	7.23	6.76	5.74	6.07
TC0100009788.hg.1	-3.52	T	BCL9	B-cell CLL/lymphoma 9	Multiple_Complex	3.23	0.001	0.0339	Cassette Exon	0.23	T	8.19	7.16	6.05	4.94	6.76	6.03	7.92
TC1600008888.hg.1	-2.21	T	RPL13; SNORD68	ribosomal protein L13; small nucleolar RNA, C/D box 68	Multiple_Complex	2.47	0.001	0.033	Intron Retention	0.23	T	16.49	15.97	15.71	13.89	15.7	14.61	16.2
TC0200012129.hg.1	-1.99	T	TRMT61B	tRNA methyltransferase 61B	Multiple_Complex	2.78	0.0001	0.009	Cassette Exon	0.23	T	10.57	10.49	9.34	8.91	9.66	9.86	10.31
TC1100010185.hg.1	3.85	T	CYP2R1	cytochrome P450, family 2, subfamily R, polypeptide 1	Multiple_Complex	-2.97	0.0001	0.0087	Alternative 5' Donor Site	0.23	T	3.63	4.77	6.37	5.92	7.5	7.31	4.94
TC1900011783.hg.1	-1.29	T	TCONS_l2_00013175; seyshor	Jeck2013 ANTISENSE, INTERNAL, ncRNA, OVEXON best transcript TCONS_l2_00013175; Transcript Identified by AceView	NonCoding	7.87	0.0006	0.0236	Alternative 3' Acceptor Site	0.23	T	8.41	6.79	8.09	6.99	7.79	7.52	8.03
TC0900006782.hg.1	-1.92	T	FOCAD	focadhesin	Multiple_Complex	3.45	0.0013	0.0393	Alternative 5' Donor Site	0.23	T	7.95	8.13	6.81	6.6	7.32	7.71	8.02
TC0200014880.hg.1	-8.17	T			NonCoding	-4.93	0.0002	0.0118	Alternative 3' Acceptor Site	0.23	T	8.41	6.37	5.75	5.62	4.92	5.42	8.74
TC0400010733.hg.1	-9	T	KDR	kinase insert domain receptor	Multiple_Complex	13.97	2.15e-09	2.13e-06	Alternative 5' Donor Site	0.23	T	11.25	10.48	6.94	7.31	9.08	8.73	11.72
TC1700010639.hg.1	-1.08	T	KRT10	keratin 10, type I	Multiple_Complex	-4.54	0.0005	0.0211	Cassette Exon	0.23	T	4.41	4.72	4.33	4.32	4.21	5.05	4.33
TC1300008793.hg.1	5.13	T	TSC22D1	TSC22 domain family, member 1	Multiple_Complex	-3.65	3.2e-06	0.0006	Alternative 5' Donor Site	0.23	T	10.48	10.34	13.02	12.65	13.26	12.29	10.55
TC1600010467.hg.1	1.1	T	CNGB1	cyclic nucleotide gated channel beta 1	Multiple_Complex	-3.49	2.8e-05	0.003	Alternative 5' Donor Site	0.23	T	6.29	5.7	5.64	6.01	5.51	6.06	5.54
TC0700007067.hg.1	1.44	T	MTURN	maturin, neural progenitor differentiation regulator homolog (Xenopus)	Multiple_Complex	5.53	0.0004	0.0183	Cassette Exon	0.23	T	5.41	5.11	6.94	4.97	6.46	5.36	5.68
TC0400012487.hg.1	10.09	T	VEGFC	vascular endothelial growth factor C	Multiple_Complex	-3.71	0.0012	0.0373	Alternative 3' Acceptor Site	0.23	T	7.66	8.7	11.97	10.62	11.21	10.6	7.41
TC0200010801.hg.1	-2.09	T	RQCD1	RCD1 required for cell differentiation1 homolog (S. pombe)	Multiple_Complex	2.69	0.0003	0.0147	Cassette Exon	0.23	T	10.62	11.93	9.46	9.63	10.03	10.43	10.91
TC0200010728.hg.1	-2.71	T	XRCC5	X-ray repair complementing defective repair in Chinese hamster cells 5 (double-strand-break rejoining)	Multiple_Complex	3.65	2.92e-06	0.0006	Cassette Exon	0.23	T	12.85	14.12	11.27	11.85	12.16	12.54	13.37
TC0800012433.hg.1	1.01	T	TPD52	tumor protein D52	Multiple_Complex	3.64	0.0015	0.0446	Alternative 3' Acceptor Site	0.23	T	11.51	13.07	12.6	11.69	12.38	12.08	12.11
TC1700012191.hg.1	13.29	T	CD68	CD68 molecule	Coding	-6.67	9.76e-05	0.0072	Alternative 5' Donor Site	0.23	T	7.18	6.88	11.94	9.81	11.59	9.67	7
TC0100008073.hg.1	-2.56	T	KDM4A	lysine (K)-specific demethylase 4A	Multiple_Complex	3.51	0.001	0.0337	Alternative 3' Acceptor Site	0.23	T	9.45	9.09	7.96	7.35	8.23	8.79	9.44
TC0700010671.hg.1	-1.44	T	PDE1C	phosphodiesterase 1C, calmodulin-dependent 70kDa	Multiple_Complex	3.47	0.001	0.0342	Alternative 5' Donor Site	0.23	T	5.78	5.85	5.25	5.4	4.59	5.23	5.03
TC1200012624.hg.1	-1.18	T	TUBA1C	tubulin, alpha 1c	Multiple_Complex	4.07	0.0003	0.015	Cassette Exon	0.23	T	17.14	18.09	16.56	17.28	16.21	17.48	17.13
TC0X00011121.hg.1	1.2	T	GABRE; MIR224; MIR452	gamma-aminobutyric acid (GABA) A receptor, epsilon; microRNA 224; microRNA 452	Multiple_Complex	5.13	0.0002	0.0106	Alternative 5' Donor Site	0.23	T	10.99	11.18	11.09	10.71	12.65	11.78	11.71
TC0300012208.hg.1	-2.55	T	HACD2	3-hydroxyacyl-CoA dehydratase 2	Multiple_Complex	4.34	0.0004	0.0174	Cassette Exon	0.23	T	14.32	15.84	12.13	13.14	12.81	13.5	14.28
TC1100007964.hg.1	-1.12	T	SLC22A11	solute carrier family 22 (organic anion/urate transporter), member 11	Multiple_Complex	-3.48	0.0008	0.0292	Alternative 3' Acceptor Site	0.23	T	5.68	6.23	6.01	6.1	5.3	6.21	6.31
TC0200015336.hg.1	-1.17	T	ANKRD44	ankyrin repeat domain 44	Multiple_Complex	-8.31	0.0011	0.0357	Cassette Exon	0.23	T	5.21	5.28	5.12	5.07	4.85	5.6	5.45
TC1300008533.hg.1	-4.01	T	HSPH1	heat shock 105kDa/110kDa protein 1	Multiple_Complex	5.08	0.0004	0.0178	Alternative 3' Acceptor Site	0.23	T	12.45	14.74	10.28	10.06	11.6	10.78	12.63
TC0400010609.hg.1	-1.45	T	CORIN	corin, serine peptidase	Multiple_Complex	-3.8	0.0004	0.0177	Alternative 5' Donor Site	0.23	T	5.17	4.57	4.61	4.77	4.79	4.6	5.3
TC0100013818.hg.1	-2.78	T	PPT1	palmitoyl-protein thioesterase 1	Multiple_Complex	5	4.07e-06	0.0007	Cassette Exon	0.23	T	12.29	12.14	10.82	10.18	11.65	10.83	12.45
TC0900009073.hg.1	-2.23	T	RPL7A; SNORD36C; SNORD36B; SNORD24; SNORD36A	ribosomal protein L7a; small nucleolar RNA, C/D box 36C; small nucleolar RNA, C/D box 36B; small nucleolar RNA, C/D box 24; small nucleolar RNA, C/D box 36A	Multiple_Complex	3.18	0.0002	0.0117	Intron Retention	0.23	T	16.11	15.71	15.15	14.19	15.62	14.42	16
TC0300006722.hg.1	-1.17	T	RP11-44D5.2	TEC	Multiple_Complex	2.82	0.0005	0.0216	Intron Retention	0.23	T	5.41	5.81	5.52	5.14	4.16	5.66	5.66
TC0300013878.hg.1	-2.27	T	NCK1	NCK adaptor protein 1	Multiple_Complex	3.48	0.0017	0.048	Cassette Exon	0.23	T	12.6	11.89	10.72	11.18	12.33	11.74	12.76
TC1600011448.hg.1	-3.09	T	CDK10	cyclin-dependent kinase 10	Multiple_Complex	3.57	0.0009	0.0315	Alternative 5' Donor Site	0.23	T	7.34	7.31	4.91	5.08	6.37	6.38	6.97
TC0X00006803.hg.1	-2.37	T	EIF2S3	eukaryotic translation initiation factor 2, subunit 3 gamma, 52kDa	Multiple_Complex	3.57	0.001	0.0329	Alternative 5' Donor Site	0.23	T	15.32	15.42	14.25	13.84	14.95	14.09	15.93
TC1700011059.hg.1	-2.17	T	SLC35B1	solute carrier family 35, member B1	Multiple_Complex	3.49	0.001	0.0332	Alternative 5' Donor Site	0.23	T	12.74	13.65	11.53	12.07	11.03	11.82	11.98
TC0300007242.hg.1	-1.35	T	SACM1L	SAC1 suppressor of actin mutations 1-like (yeast)	Multiple_Complex	3.71	0.0015	0.0441	Alternative 3' Acceptor Site	0.23	T	9.4	9.73	8.83	8.31	9.22	9.38	9.27
TC0100010185.hg.1	-2.61	T	APOA1BP	apolipoprotein A-I binding protein	Multiple_Complex	2.43	0.0002	0.0105	Intron Retention	0.23	T	14.5	13.94	13.36	12.73	12.47	12.58	13.6
TC1200009420.hg.1	-1.21	T	ADGRD1	adhesion G protein-coupled receptor D1	Multiple_Complex	3.11	5.35e-06	0.0009	Alternative 5' Donor Site	0.23	T	4.01	4.12	3.85	4.17	3.75	3.61	4.92
TC0700007905.hg.1	-1.89	T	AUTS2	autism susceptibility candidate 2	Multiple_Complex	4.77	1.9e-05	0.0023	Cassette Exon	0.23	T	8.42	7.78	7.66	7.35	8.22	6.88	8.46
TC1700012340.hg.1	-2.25	T	NUP88	nucleoporin 88kDa	Multiple_Complex	5.22	0.0005	0.0206	Alternative 3' Acceptor Site	0.23	T	9.18	9.97	7.92	8.05	8.05	8.95	8.95
TC1200010597.hg.1	-1.9	T	DDX23	DEAD (Asp-Glu-Ala-Asp) box polypeptide 23	Multiple_Complex	3.71	0.0007	0.0274	Cassette Exon	0.23	T	12.13	12.79	11.46	10.98	12.05	11.05	12.24
TC0100007954.hg.1	-1.61	T	SMAP2	small ArfGAP2	Multiple_Complex	6.67	0.001	0.0332	Cassette Exon	0.23	T	8.54	8.65	7.84	7.88	7.45	8.01	7.65
TC2000007430.hg.1	-2.82	T	SRSF6	serine/arginine-rich splicing factor 6	Multiple_Complex	5.56	0.0003	0.0168	Alternative 5' Donor Site	0.23	T	11.75	12.35	10.09	10.14	11.1	11	12.1
TC0200016687.hg.1	1.17	T	SFXN5	sideroflexin 5	Multiple_Complex	-2.31	0.0001	0.0076	Cassette Exon	0.23	T	7.74	8.03	7.9	8.75	7.58	8.03	7.28
TC1900006532.hg.1	-2.11	T	RPS15	ribosomal protein S15	Multiple_Complex	3.21	6.16e-06	0.001	Intron Retention	0.23	T	17.99	18.05	17.32	16.72	16.9	16.95	17.88
TC0100018499.hg.1	5.15	T	MUC1	mucin 1, cell surface associated	Multiple_Complex	-2.86	1.93e-05	0.0023	Intron Retention	0.23	T	7.85	7.88	9.62	10.07	10.66	10.43	7.21
TC0800007295.hg.1	-1	T			NonCoding	3.47	9.17e-05	0.0069	Alternative 3' Acceptor Site	0.23	T	4.42	4.63	4.46	5.17	4	4.37	4.38
TC0600008099.hg.1	-3.21	T	POLH	polymerase (DNA directed), eta	Multiple_Complex	3.66	0.0013	0.0398	Alternative 5' Donor Site	0.23	T	11.92	12.15	9.87	10.51	9.98	11.33	11.92
TC0200008923.hg.1	-2.03	T	POLR1B	polymerase (RNA) I polypeptide B	Multiple_Complex	3.46	5.63e-06	0.0009	Intron Retention	0.23	T	5.27	5.59	4.63	4.17	4.22	4.32	5.27
TC0100018219.hg.1	-1.76	T	PPCS; CCDC30	phosphopantothenoylcysteine synthetase; coiled-coil domain containing 30	Multiple_Complex	3.86	4.34e-05	0.0041	Alternative 5' Donor Site	0.23	T	13.74	13.94	13.32	13.09	13.14	13.1	14.08
TC1500010909.hg.1	2.87	T	STARD5	StAR-related lipid transfer domain containing 5	Multiple_Complex	-3.94	0.0001	0.009	Alternative 3' Acceptor Site	0.23	T	8.9	7.97	10.13	8.52	10.71	9.47	8.21
TC1900007144.hg.1	1.1	T			NonCoding	2.38	0.0012	0.0381	Intron Retention	0.23	T	5.52	5.62	6	5.66	5.45	5.66	5.5
TC1700007790.hg.1	-11.03	T	CDC6	cell division cycle 6	Multiple_Complex	14.59	2.35e-08	1.43e-05	Alternative 5' Donor Site	0.23	T	11.39	13.33	7.15	8.63	7.37	8.41	11.32
TC0300013380.hg.1	-2.53	T	ALG3	ALG3, alpha-1,3- mannosyltransferase	Multiple_Complex	3.19	0.0003	0.0165	Intron Retention	0.23	T	15.64	15.74	14.77	14.4	14.14	13.89	15.42
TC0100009191.hg.1	-3.99	T	AGL	amylo-alpha-1, 6-glucosidase, 4-alpha-glucanotransferase	Multiple_Complex	5.01	6.69e-06	0.0011	Cassette Exon	0.23	T	9.34	9.9	7.37	7.22	8.33	9.05	9.93
TC0100016260.hg.1	-3.25	T	ALDH9A1	aldehyde dehydrogenase 9 family, member A1	Multiple_Complex	3.56	0.0002	0.0103	Alternative 5' Donor Site	0.23	T	10.45	10.68	8.81	7.57	8.68	8.79	10.36
TC1300006960.hg.1	-2.99	T	SLC25A15; MIR621	solute carrier family 25 (mitochondrial carrier; ornithine transporter) member 15; microRNA 621	Multiple_Complex	-3.73	0.0005	0.022	Alternative 5' Donor Site	0.22	T	7.74	8.78	6.41	7.05	6.03	6.16	7.06
TC0300007482.hg.1	-2.31	T	NISCH	nischarin	Multiple_Complex	3.13	0.0006	0.0245	Cassette Exon	0.22	T	9.23	8.67	7.22	8.28	7.31	8.31	9.03
TC1300007591.hg.1	-1.87	T	RBM26-AS1	RBM26 antisense RNA 1	NonCoding	4.21	0.0002	0.0102	Cassette Exon	0.22	T	8.35	8.73	7.53	6.96	7.88	7.42	8.08
TC0X00007129.hg.1	-3.42	T	UBA1	ubiquitin-like modifier activating enzyme 1	Multiple_Complex	3.66	0.0007	0.0266	Alternative 3' Acceptor Site	0.22	T	11.77	12.11	10.11	10.52	9.73	10.9	12.24
TC0800010382.hg.1	9.81	T	SNAI2	snail family zinc finger 2	Coding	-7.12	2.14e-07	7.87e-05	Alternative 3' Acceptor Site	0.22	T	6.61	8.13	10.12	9.7	9.64	10.64	6.64
TC0400007345.hg.1	4.13	T	LIMCH1	LIM and calponin homology domains 1	Multiple_Complex	-3.72	0.0005	0.021	Cassette Exon	0.22	T	12.57	13.03	14.74	14.57	15.57	15.48	13.57
TC0900008922.hg.1	-1.79	T	LINC00963	long intergenic non-protein coding RNA 963	Multiple_Complex	3.91	0.0002	0.0101	Alternative 5' Donor Site	0.22	T	13.2	12.5	12.37	12.25	12.67	11.94	13.65
TC0200016308.hg.1	-2.95	T	MYEOV2	myeloma overexpressed 2	Multiple_Complex	4.29	0.0007	0.026	Alternative 3' Acceptor Site	0.22	T	10.3	10.32	8.98	9.39	8.33	8.45	9.79
TC0100010858.hg.1	-3.17	T	DHX9	DEAH (Asp-Glu-Ala-His) box helicase 9	Multiple_Complex	3.44	0.0019	0.0499	Alternative 5' Donor Site	0.22	T	10.74	11.94	7.84	8.91	9.22	9.69	10.75
TC0500007000.hg.1	-4.73	T	LINC01021	long intergenic non-protein coding RNA 1021	Multiple_Complex	6.33	1.63e-06	0.0004	Cassette Exon	0.22	T	9.54	9.25	6.95	6.89	7.62	7.77	9.85
TC1700010371.hg.1	-2.32	T	ASIC2	acid sensing ion channel 2	Multiple_Complex	3.2	5.52e-06	0.0009	Cassette Exon	0.22	T	6.22	6.09	4.75	5.2	4.6	5.79	6.2
TC0100013134.hg.1	-1.91	T	CAPZB	capping protein (actin filament) muscle Z-line, beta	Multiple_Complex	3.01	0.0013	0.0392	Cassette Exon	0.22	T	16.4	17.02	15.68	15.68	15.79	15.65	16.57
TC0200013265.hg.1	2.81	T	CAPG	capping protein (actin filament), gelsolin-like	Multiple_Complex	3.2	5.09e-05	0.0045	Cassette Exon	0.22	T	6.74	6.49	8.28	8.17	7.82	8.88	6.96
TC0300008702.hg.1	-3.67	T	MCM2	minichromosome maintenance complex component 2	Multiple_Complex	9.58	8.92e-06	0.0013	Cassette Exon	0.22	T	8.73	9.56	6.7	7.23	6.22	7.45	8.3
TC1200009741.hg.1	-1.45	T	NOP2	NOP2 nucleolar protein	Multiple_Complex	-4.1	0.0001	0.0076	Cassette Exon	0.22	T	6.64	6.99	6.06	4.78	6.45	5.87	6.1
TC1200011908.hg.1	-2.4	T	GPN3	GPN-loop GTPase 3	Multiple_Complex	6.05	0.0001	0.0078	Alternative 5' Donor Site	0.22	T	7.56	8.8	5.92	6.08	6.45	6.49	7.23
TC0900009592.hg.1	-2.09	T	PSIP1	PC4 and SFRS1 interacting protein 1	Multiple_Complex	4.01	0.0004	0.0192	Cassette Exon	0.22	T	11.22	12.33	10.57	10.16	11.07	11.32	11.93
TC0800007431.hg.1	-1.43	T	AP3M2	adaptor-related protein complex 3, mu 2 subunit	Multiple_Complex	3.44	7.51e-05	0.006	Alternative 5' Donor Site	0.22	T	9.21	10.1	9.66	9.05	9.75	9.4	9.97
TC0600014194.hg.1	1.58	T	TIAM2	T-cell lymphoma invasion and metastasis 2	Multiple_Complex	2.95	0.0004	0.0184	Alternative 3' Acceptor Site	0.22	T	8.08	8.16	8.43	8.79	8.82	9.61	8.07
TC0800007932.hg.1	1.27	T	RP11-1144P22.1	novel transcript	NonCoding	-4.87	1.26e-05	0.0017	Alternative 3' Acceptor Site	0.22	T	4.54	4.42	5.22	4.84	4.76	4.53	4.45
TC0800012026.hg.1	-1.97	T	SLC45A4	solute carrier family 45, member 4	Multiple_Complex	2.51	0.0015	0.0437	Cassette Exon	0.22	T	4.65	4.77	3.76	3.38	3.79	3.94	5.17
TC0600010948.hg.1	-1.64	T	NUP153	nucleoporin 153kDa	Multiple_Complex	2.68	0.0016	0.0447	Intron Retention	0.22	T	12.85	13.63	12.03	11.63	13.09	13.36	13.27
TC1600009162.hg.1	3.84	T	HCFC1R1	host cell factor C1 regulator 1 (XPO1 dependent)	Multiple_Complex	-4.4	0.0014	0.0418	Intron Retention	0.22	T	9.67	7.6	11.58	8.95	11.25	9.38	8.23
TC1300008918.hg.1	-1.24	T	RCBTB1	regulator of chromosome condensation (RCC1) and BTB (POZ) domain containing protein 1	Multiple_Complex	-3.06	3.92e-05	0.0038	Cassette Exon	0.22	T	9.17	8.78	8.87	7.71	9.04	8.78	9.21
TC0100011698.hg.1	1.07	T	DISP1	dispatched homolog 1 (Drosophila)	Multiple_Complex	-3.52	0.0013	0.04	Cassette Exon	0.22	T	6.41	6.11	5.91	6.56	6.5	5.9	5.85
TC0100018497.hg.1	-3.05	T	SHC1	SHC (Src homology 2 domain containing) transforming protein 1	Multiple_Complex	3.49	0.0002	0.0123	Alternative 3' Acceptor Site	0.22	T	14.13	13.41	12.34	12.9	11.79	12.64	14.03
TC1100006635.hg.1	-2.13	T	STIM1; MIR4687	stromal interaction molecule 1; microRNA 4687	Multiple_Complex	4.83	0.0014	0.0411	Cassette Exon	0.22	T	10.63	10.79	8.79	9.6	9.85	9.71	11.27
TC0100009366.hg.1	-1.71	T	STRIP1	striatin interacting protein 1	Multiple_Complex	2.57	3.29e-07	0.0001	Intron Retention	0.22	T	8.32	8.41	7.87	7.43	8.02	7.18	8.75
TC2200007419.hg.1	-1.29	T	TNRC6B	trinucleotide repeat containing 6B	Multiple_Complex	4.69	4.59e-06	0.0008	Cassette Exon	0.22	T	7.6	6.93	7.05	6.26	7.53	7.32	7.79
TC0800012405.hg.1	-2.1	T	FUT10	fucosyltransferase 10 (alpha (1,3) fucosyltransferase)	Multiple_Complex	2.96	0.0013	0.0397	Cassette Exon	0.22	T	9.36	9.5	8.48	8.26	8.6	7.97	9.44
TC0100015871.hg.1	1.42	T	S100A16	S100 calcium binding protein A16	Multiple_Complex	5.88	0.0001	0.0091	Cassette Exon	0.22	T	13.29	14.11	13.89	13.76	12.88	13.58	12.22
TC0700008306.hg.1	-3.44	T	FZD1	frizzled class receptor 1	Coding	6.6	7.46e-05	0.006	Alternative 3' Acceptor Site	0.22	T	10.72	10.84	8.89	8.2	9.74	9.13	11.66
TC0800008758.hg.1	-2.51	T	FAM91A1	family with sequence similarity 91, member A1	Multiple_Complex	6.17	4.51e-05	0.0042	Cassette Exon	0.22	T	10.43	10.56	8.59	8.2	10.12	9.93	10.61
TC0200016586.hg.1	-2.04	T	HSPE1-MOB4	HSPE1-MOB4 readthrough	Coding	-3.56	0.0003	0.0156	Cassette Exon	0.22	T	12.64	12.93	11.55	11.64	11.69	12.32	12.44
TC1100009703.hg.1	-3.42	T	SLC25A22	solute carrier family 25 (mitochondrial carrier: glutamate), member 22	Multiple_Complex	6.91	0.0003	0.0138	Alternative 5' Donor Site	0.22	T	9.01	9.51	6.74	7.25	7.15	7.7	8.36
TC0900006881.hg.1	-1.32	T	IFT74	intraflagellar transport 74	Multiple_Complex	3.9	0.0015	0.0434	Cassette Exon	0.22	T	8.29	9.2	7.39	7.78	8.73	8.88	8.56
TC1500008485.hg.1	-4.27	T	IGF1R	insulin-like growth factor 1 receptor	Multiple_Complex	8.12	2.73e-06	0.0005	Cassette Exon	0.22	T	13.17	13.08	11.79	9.93	12.37	10.16	14.03
TC0200008911.hg.1	2.27	T	ZC3H6	zinc finger CCCH-type containing 6	Multiple_Complex	3.41	0.0015	0.0433	Cassette Exon	0.22	T	6.32	6.45	7.31	7.13	8.23	7.89	6.55
TC1000012477.hg.1	-8.39	T	HELLS	helicase, lymphoid-specific	Multiple_Complex	4.21	0.0008	0.0285	Cassette Exon	0.22	T	9.63	11.06	6.35	7.49	6.17	8.01	9.99
TC0200008291.hg.1	3.49	T	KDM3A	lysine (K)-specific demethylase 3A	Multiple_Complex	-5.13	8.54e-05	0.0065	Cassette Exon	0.22	T	7.26	6.92	8.33	8.54	10	9.49	7.58
TC1900007787.hg.1	-1.54	T	KCTD15	potassium channel tetramerization domain containing 15	Multiple_Complex	-4.62	1.02e-08	7.52e-06	Alternative 5' Donor Site	0.22	T	5.94	6.25	5.43	5.46	5.96	5.73	6.36
TC1200011230.hg.1	1.05	T	LINC01481	long intergenic non-protein coding RNA 1481	NonCoding	6.09	0.001	0.0331	Alternative 3' Acceptor Site	0.22	T	3.93	3.88	4.01	3.9	4.01	4	4.1
TC1100011735.hg.1	-1.16	T	INTS4	integrator complex subunit 4	Multiple_Complex	3.73	0.0009	0.0312	Alternative 5' Donor Site	0.22	T	9.23	9.33	9	7.42	8.94	9.45	9.38
TC1600007973.hg.1	-1.88	T	NUP93	nucleoporin 93kDa	Multiple_Complex	5.17	4.5e-05	0.0042	Alternative 3' Acceptor Site	0.22	T	10.85	12.91	9.36	10.56	9.26	10.36	10.73
TC0100016321.hg.1	-3.05	T	GCSH	glycine cleavage system protein H (aminomethyl carrier)	Multiple_Complex	3.53	4.82e-06	0.0008	Alternative 3' Acceptor Site	0.22	T	9.54	10.73	7.35	7.65	8.54	8.48	9.72
TC0600010991.hg.1	15.06	T	MBOAT1	membrane bound O-acyltransferase domain containing 1	Multiple_Complex	-9.7	2.17e-05	0.0025	Cassette Exon	0.22	T	5.84	7.65	9.26	9.39	10.15	10.84	5.98
TC1900011840.hg.1	-6.98	T	TIMM13	translocase of inner mitochondrial membrane 13 homolog (yeast)	Coding	8.2	1.17e-05	0.0016	Alternative 5' Donor Site	0.22	T	8.85	9.11	5.93	5.46	6.1	6.53	8.42
TC1900011029.hg.1	1.35	T	MEIS3	Meis homeobox 3	Multiple_Complex	-3.22	0.0001	0.0085	Alternative 3' Acceptor Site	0.22	T	8.96	8.31	9.32	8.35	8.66	8.85	8.35
TC0100014014.hg.1	-2.71	T	PRDX1	peroxiredoxin 1	Multiple_Complex	5.47	2.81e-05	0.003	Cassette Exon	0.22	T	16.84	16.96	15.36	14.76	15.66	15.33	16.61
TC1100009983.hg.1	-2.45	T	MRPL17	mitochondrial ribosomal protein L17	Multiple_Complex	2.53	0.0002	0.0125	Intron Retention	0.22	T	11.59	11.8	10.2	9.4	10.24	10.48	10.9
TC0900012125.hg.1	-1.09	T	RP11-613M10.6	putative novel transcript	NonCoding	-3.73	0.0015	0.0434	Alternative 3' Acceptor Site	0.22	T	9.5	9.7	9.54	9.57	9.6	9.67	9.75
TC2200007035.hg.1	-2.28	T	UQCR10	ubiquinol-cytochrome c reductase, complex III subunit X	Multiple_Complex	3.42	0.0005	0.0206	Alternative 5' Donor Site	0.22	T	12.61	12.47	11.68	10.83	11.05	11.47	12.14
TC0100012675.hg.1	-2.31	T	ACOT7	acyl-CoA thioesterase 7	Multiple_Complex	6.94	0.0018	0.0492	Cassette Exon	0.22	T	10.41	11.95	9.46	9.07	7.83	9.89	9.34
TC0600011481.hg.1	-2.7	T	AGPAT1; MIR6721	1-acylglycerol-3-phosphate O-acyltransferase 1; microRNA 6721	Multiple_Complex	3.34	0.0006	0.0253	Cassette Exon	0.22	T	9.91	9.27	7.57	7	8.26	8.64	8.98
TC0400010699.hg.1	-4.43	T	SCFD2	sec1 family domain containing 2	Multiple_Complex	3.56	2.04e-05	0.0024	Alternative 5' Donor Site	0.22	T	9.77	10.84	7.68	8.16	7.28	8.27	10.02
TC1700007014.hg.1	-1.64	T	UBB	ubiquitin B	Multiple_Complex	6.43	5.59e-05	0.0048	Alternative 5' Donor Site	0.22	T	16.52	16.62	16.08	15.78	15.59	15.84	16.17
TC0400007913.hg.1	-1.41	T	2022-09-11	septin 11	Multiple_Complex	3.82	3.95e-05	0.0038	Alternative 5' Donor Site	0.22	T	9.95	10.89	9.53	8.95	10.42	10.75	10.45
TC1200012864.hg.1	1.75	T	CCDC92	coiled-coil domain containing 92	Multiple_Complex	-3.28	9.66e-05	0.0071	Cassette Exon	0.22	T	10.35	9.87	11.36	10.33	11.58	11.02	10.42
TC1200007408.hg.1	-2.26	T	TMEM117	transmembrane protein 117	Multiple_Complex	3.56	0.0007	0.0278	Cassette Exon	0.22	T	6.35	6.83	4.58	4.35	6.07	5.85	6.01
TC2200007085.hg.1	4.18	T	RNF185	ring finger protein 185	Multiple_Complex	-4.03	0.001	0.0345	Cassette Exon	0.22	T	9.06	8.94	10.85	10.32	11.07	11.1	8.83
TC0100008620.hg.1	-2.71	T	DNAJC6	DnaJ (Hsp40) homolog, subfamily C, member 6	Multiple_Complex	-3.97	0.0017	0.0475	Cassette Exon	0.22	T	9.48	9.12	8.55	7.6	8.54	7.18	9.64
TC1900012016.hg.1	-2.59	T	ETFB	electron-transfer-flavoprotein, beta polypeptide	Multiple_Complex	5.37	0.0001	0.0078	Alternative 3' Acceptor Site	0.22	T	11.24	10.57	9.47	9.12	9	9.44	10.21
TC1100007221.hg.1	6.13	T	TCP11L1	t-complex 11, testis-specific-like 1	Multiple_Complex	-5.55	1.77e-05	0.0021	Alternative 3' Acceptor Site	0.22	T	5.62	6.48	7.77	8.2	8.34	9.23	5.37
TC1100007729.hg.1	-3.43	T	DTX4	deltex 4, E3 ubiquitin ligase	Multiple_Complex	3.47	0.001	0.0343	Alternative 3' Acceptor Site	0.22	T	9.45	8.38	7.04	7.17	8.16	8.21	9.41
TC0700006977.hg.1	2.43	T	NFE2L3	nuclear factor, erythroid 2-like 3	Multiple_Complex	-3.42	0.0014	0.0415	Alternative 5' Donor Site	0.22	T	13.02	13.1	13.89	14.74	13.83	14.97	13.68
TC1700007360.hg.1	-10.25	T	TMEM97	transmembrane protein 97	Coding	8.96	2.4e-05	0.0027	Alternative 5' Donor Site	0.22	T	10.84	11.65	7.85	6.49	8.79	7.99	11.35
TC1600006738.hg.1	-2.14	T	DNAJA3	DnaJ (Hsp40) homolog, subfamily A, member 3	Multiple_Complex	3.35	0.0006	0.0232	Intron Retention	0.22	T	8.57	9.05	8.26	7.36	7.67	6.62	8.64
TC0300013828.hg.1	-1.58	T	RBM6	RNA binding motif protein 6	Multiple_Complex	-2.77	2.4e-05	0.0027	Cassette Exon	0.22	T	10.47	11.73	9.99	10.66	10.6	11.2	11.36
TC0800010219.hg.1	6.88	T	CTA-392C11.1	novel transcript	NonCoding	-3.47	9.61e-05	0.0071	Cassette Exon	0.22	T	4.71	5.31	7.08	7.4	7.65	8.09	4.33
TC0200012346.hg.1	-2.57	T	larfa	Transcript Identified by AceView	NonCoding	4.55	0.0008	0.0288	Cassette Exon	0.22	T	7.44	7.38	6.15	6.64	5.77	5.97	7.86
TC0400010995.hg.1	-1.73	T	ANKRD17	ankyrin repeat domain 17	Multiple_Complex	3.61	0.0011	0.0351	Cassette Exon	0.22	T	10.24	10.63	9.22	9.39	10.22	10.51	10.74
TC0300013854.hg.1	-2.11	T	NXPE3	neurexophilin and PC-esterase domain family, member 3	Multiple_Complex	3.41	0.0007	0.0278	Alternative 3' Acceptor Site	0.22	T	6.02	5.67	4.14	4.55	5.3	6.16	6.08
TC1200008921.hg.1	42.5	T	OAS2	2-5-oligoadenylate synthetase 2	Multiple_Complex	-28.91	1.57e-05	0.002	Cassette Exon	0.22	T	3.63	5.67	10.35	9.95	8.95	11.16	4.8
TC1700012215.hg.1	-2.06	T	KSR1	kinase suppressor of ras 1	Multiple_Complex	2.75	0.0014	0.0427	Alternative 3' Acceptor Site	0.22	T	7.84	8.06	6.76	7.66	6.89	6.78	7.87
TC1900007447.hg.1	-1.38	T	ZNF101	zinc finger protein 101	Multiple_Complex	4.83	0.0002	0.011	Alternative 5' Donor Site	0.22	T	6.95	8.68	6.27	6.55	7.05	6.83	7.27
TC2000009823.hg.1	-4.37	T	STMN3	stathmin-like 3	Multiple_Complex	4.44	0.0006	0.0254	Alternative 5' Donor Site	0.22	T	8.91	8.79	6.47	7.9	6.62	6.9	8.4
TC0200013836.hg.1	-1.2	T	2022-09-10	septin 10	Multiple_Complex	-3.57	1.76e-05	0.0021	Alternative 5' Donor Site	0.22	T	11.42	11.99	10.89	11.56	11.79	12.69	11.91
TC0600006793.hg.1	-1.38	T	CDYL	chromodomain protein, Y-like	Multiple_Complex	6.42	0.0016	0.0457	Cassette Exon	0.22	T	9.41	9.86	9.03	8.54	9.76	9.41	9.69
TC0600014287.hg.1	-1.04	T	MOCS1	molybdenum cofactor synthesis 1	Multiple_Complex	-3.24	8.4e-05	0.0065	Cassette Exon	0.22	T	6.11	7.02	6.27	6.14	6.44	6.4	6.34
TC1100008166.hg.1	1.2	T			NonCoding	7.85	0.0016	0.0461	Cassette Exon	0.22	T	4.77	5.02	4.82	5.15	5.27	4.79	4.35
TC2200007109.hg.1	-1.91	T	DEPDC5	DEP domain containing 5	Multiple_Complex	3.47	0.0003	0.017	Intron Retention	0.22	T	6.61	6.53	5.14	5.53	5.81	6.29	6.68
TC1600009062.hg.1	-1.9	T	NME3	NME/NM23 nucleoside diphosphate kinase 3	Multiple_Complex	2.32	1.06e-05	0.0015	Intron Retention	0.22	T	5.41	5.03	4.66	3.81	4.43	3.51	4.67
TC1400007112.hg.1	-2.91	T	ATP5S	ATP synthase, H+ transporting, mitochondrial Fo complex subunit s (factor B)	Multiple_Complex	3.64	9.88e-05	0.0072	Cassette Exon	0.22	T	8.62	8.54	6.95	7.07	7.09	7.49	9.02
TC0700008358.hg.1	2.01	T	COL1A2	collagen, type I, alpha 2	Multiple_Complex	-3.39	0.0006	0.0231	Alternative 5' Donor Site	0.22	T	7.19	7.72	7.45	8.85	8.23	8.56	7.35
TC0800008284.hg.1	-1.73	T	C8orf37-AS1	C8orf37 antisense RNA 1	NonCoding	-4.83	3.3e-05	0.0033	Mutually Exclusive Exons	0.22	T	5.93	4.67	4.12	4.1	4.47	4.38	5
TC1400009529.hg.1	1.37	T	ACTN1; HMGN1P3	actinin, alpha 1; high mobility group nucleosome binding domain 1 pseudogene 3	Multiple_Complex	4.16	0.0004	0.0189	Cassette Exon	0.22	T	15.38	16.12	15.67	16.05	15.09	16.04	15.48
TC0300008691.hg.1	-1.87	T	PLXNA1	plexin A1	Multiple_Complex	3.68	0.0006	0.0253	Alternative 3' Acceptor Site	0.22	T	8.59	8.87	7.54	7.94	7.96	8.5	9.06
TC1900009729.hg.1	-2.36	T	ZNF563	zinc finger protein 563	Multiple_Complex	2.47	0.0004	0.0185	Intron Retention	0.22	T	7.57	6.61	5.14	5.69	6.09	5.01	6.22
TC1200011873.hg.1	-3.19	T	MMAB	methylmalonic aciduria (cobalamin deficiency) cblB type	Multiple_Complex	3.64	8.15e-06	0.0012	Cassette Exon	0.22	T	11.54	11.25	10.36	8.93	9.8	9.25	10.87
TC0300011247.hg.1	-2.72	T	WNT5A	wingless-type MMTV integration site family, member 5A	Multiple_Complex	4.84	9.86e-05	0.0072	Intron Retention	0.22	T	10.51	10.96	9.58	7.56	10.17	8.72	10.35
TC1000008005.hg.1	-3.22	T	MCU	mitochondrial calcium uniporter	Multiple_Complex	3.7	0.0018	0.0483	Cassette Exon	0.22	T	11.18	12.02	9.9	9.73	9.8	10.63	11.45
TC1700012482.hg.1	-1.93	T	SIRT7	sirtuin 7	Multiple_Complex	2.55	0.0014	0.0415	Intron Retention	0.22	T	6.09	6.15	5.27	4.86	5.08	5.29	5.58
TC0200007886.hg.1	-3.15	T	PNO1	partner of NOB1 homolog	Multiple_Complex	4.29	0.0001	0.0078	Alternative 3' Acceptor Site	0.22	T	9.46	10.67	7.61	7.82	8.82	7.93	9.11
TC1700010198.hg.1	-2.24	T	UNC119	unc-119 lipid binding chaperone	Multiple_Complex	3.16	0.0012	0.0382	Intron Retention	0.22	T	12.11	11.66	11.31	10.12	11.13	10.06	11.79
TC1700008867.hg.1	-11.96	T	SLC9A3R1; MIR3615	solute carrier family 9, subfamily A (NHE3, cation proton antiporter 3), member 3 regulator 1; microRNA 3615	Multiple_Complex	9.34	1.54e-06	0.0004	Alternative 3' Acceptor Site	0.22	T	14.71	14.92	10.98	11.35	11.17	11.81	14.85
TC1700008282.hg.1	-2.63	T	NME1; NME1-NME2; NME2	NME/NM23 nucleoside diphosphate kinase 1; NME1-NME2 readthrough; NME/NM23 nucleoside diphosphate kinase 2	Multiple_Complex	3.32	0.0005	0.0205	Alternative 5' Donor Site	0.22	T	14.97	14.94	13.2	13.67	13.46	13.69	14.4
TC1100013174.hg.1	-1.31	T	BSCL2	Berardinelli-Seip congenital lipodystrophy 2 (seipin)	Multiple_Complex	3.24	8.06e-05	0.0063	Intron Retention	0.22	T	12.1	11.91	11.82	11.56	11.44	11.37	11.34
TC1400010331.hg.1	-2.15	T	XRCC3	X-ray repair complementing defective repair in Chinese hamster cells 3	Multiple_Complex	4.57	0.0016	0.0455	Intron Retention	0.22	T	6.4	6.9	5.77	4.87	5.14	5.36	5.75
TC1800006645.hg.1	-1.49	T	PPP4R1-AS1	PPP4R1 antisense RNA 1	NonCoding	6.37	6.13e-06	0.001	Alternative 5' Donor Site	0.22	T	6	6.59	6.18	6.18	5.79	5.91	6.6
TC1300007491.hg.1	-3.34	T	KLF5	Kruppel-like factor 5 (intestinal)	Multiple_Complex	3.86	1.54e-06	0.0004	Alternative 3' Acceptor Site	0.22	T	10.77	10.27	8.95	8.48	9.04	9	11.14
TC0600014362.hg.1	-1.99	T	TFB1M	transcription factor B1, mitochondrial	Multiple_Complex	3.3	0.0009	0.0318	Cassette Exon	0.22	T	6.46	8.09	5.95	6.37	7.14	6.59	7.58
TC2100008544.hg.1	6.44	T	AF127936.7; TCONS_l2_00017148; LOC100128341	Jeck2013 ANNOTATED, INTERNAL, ncRNA, OVEXON best transcript TCONS_l2_00017148; Transcript Identified by AceView, Entrez Gene ID(s) 100128341; novel transcript	NonCoding	-4.95	0.0005	0.0203	Alternative 5' Donor Site	0.22	T	8.1	8.78	10.9	9.9	10.6	10.81	8.05
TC1100007472.hg.1	-1.2	T	NR1H3	nuclear receptor subfamily 1, group H, member 3	Multiple_Complex	-3.2	0.0005	0.0228	Cassette Exon	0.22	T	4.99	5.45	5.05	5.52	4.68	5.04	5.33
TC0700009386.hg.1	-1.67	T	TMEM178B	transmembrane protein 178B	Multiple_Complex	3.57	7.08e-05	0.0057	Alternative 5' Donor Site	0.22	T	9.02	9.05	7.45	8.17	8.44	8.85	9.61
TC0100011243.hg.1	2.67	T	PPFIA4	protein tyrosine phosphatase, receptor type, f polypeptide (PTPRF), interacting protein (liprin), alpha 4	Multiple_Complex	-2.3	0.0003	0.015	Cassette Exon	0.22	T	5.83	5.82	7.03	7.55	6.88	7.48	6.28
TC0900008847.hg.1	-51.88	T	LCN2	lipocalin 2	Multiple_Complex	40.41	0.0016	0.0454	Cassette Exon	0.22	T	12.55	6.48	8.08	5.63	7.05	5.17	11.71
TC0100015743.hg.1	-3.25	T	ENSA	endosulfine alpha	Multiple_Complex	12.06	1.11e-06	0.0003	Alternative 5' Donor Site	0.22	T	11.25	12.13	9.36	9.59	9.47	10.52	11.1
TC0600014055.hg.1	-1.26	T	NQO2	NAD(P)H dehydrogenase, quinone 2	Multiple_Complex	8.51	1.99e-05	0.0023	Cassette Exon	0.22	T	8.92	8.55	7.84	6.55	8.55	8.29	7.98
TC0200007976.hg.1	-2.57	T	ATP6V1B1	ATPase, H+ transporting, lysosomal 56/58kDa, V1 subunit B1	Multiple_Complex	3.39	0.0014	0.0425	Alternative 3' Acceptor Site	0.22	T	7.94	7.21	6.88	6.01	6.66	5.33	7.7
TC1100011091.hg.1	-1.34	T	B3GAT3	beta-1,3-glucuronyltransferase 3	Multiple_Complex	-3.48	6.68e-06	0.0011	Alternative 5' Donor Site	0.22	T	5.91	6.13	5.95	5.21	5.28	5.64	5.91
TC1300009765.hg.1	4.03	T	IRS2	insulin receptor substrate 2	Multiple_Complex	-4.25	4.73e-06	0.0008	Alternative 3' Acceptor Site	0.22	T	8.3	7.95	11.38	9.25	11.15	9.44	8.62
TC1000010192.hg.1	3.11	T	KIAA1462	KIAA1462	Multiple_Complex	-3.38	0.0004	0.0172	Alternative 3' Acceptor Site	0.22	T	5.79	4.45	7.03	6.26	7.65	7.95	5.56
TC1300007718.hg.1	-6.68	T	GPC6	glypican 6	Multiple_Complex	10.7	5.67e-06	0.0009	Alternative 3' Acceptor Site	0.22	T	9.26	9.89	6.92	4.82	6.94	6.63	9.57
TC0200007785.hg.1	1.53	T	UGP2	UDP-glucose pyrophosphorylase 2	Multiple_Complex	4.36	0.0006	0.0237	Intron Retention	0.22	T	10.67	10.58	10.44	11.11	11.27	11.84	10.46
TC1500010800.hg.1	-2.12	T	ALDH1A3	aldehyde dehydrogenase 1 family, member A3	Multiple_Complex	4.64	1.23e-05	0.0016	Cassette Exon	0.22	T	15.42	15.74	14.65	14.11	14.65	14.9	16.25
TC0400011643.hg.1	-2.64	T	CAMK2D	calcium/calmodulin-dependent protein kinase II delta	Multiple_Complex	6.85	0.0002	0.01	Cassette Exon	0.22	T	12.25	12.01	11.67	9.22	11.55	10.29	12.42
TC1100009233.hg.1	-2.44	T	CCDC84	coiled-coil domain containing 84	Multiple_Complex	2.57	0.0007	0.0261	Cassette Exon	0.22	T	6.36	7.71	4.58	4.64	6	5.69	6.6
TC1500008023.hg.1	-1.63	T	ZFAND6	zinc finger, AN1-type domain 6	Multiple_Complex	3.87	0.0016	0.0454	Alternative 3' Acceptor Site	0.22	T	13.83	14.28	13.14	13.11	13.51	13.72	14.05
TC0800009921.hg.1	1.3	T	KCTD9	potassium channel tetramerization domain containing 9	Multiple_Complex	3.36	0.0017	0.0465	Alternative 5' Donor Site	0.22	T	7.87	8.86	7.68	8.36	8.3	8.8	8.03
TC2200008832.hg.1	-3.94	T	DESI1	desumoylating isopeptidase 1	Multiple_Complex	3.65	0.0009	0.0311	Alternative 3' Acceptor Site	0.22	T	8.5	8.55	6.1	6.09	7.26	6.88	7.22
TC2200008475.hg.1	2.71	T	PIK3IP1	phosphoinositide-3-kinase interacting protein 1	Multiple_Complex	3.85	0.0003	0.0165	Alternative 5' Donor Site	0.22	T	4.21	4.7	6.18	5.91	5.41	5.17	4.24
TC1900008112.hg.1	-1.06	T	SHKBP1	SH3KBP1 binding protein 1	Multiple_Complex	-2.65	0.0007	0.0271	Alternative 3' Acceptor Site	0.22	T	7.21	7.74	7.99	7.26	6.83	7.16	6.84
TC0200013260.hg.1	-1.86	T	PEBP1P2	phosphatidylethanolamine binding protein 1 pseudogene 2	Multiple_Complex	-2.45	1.35e-05	0.0017	Intron Retention	0.22	T	6.58	6.98	6.01	5.41	5.88	5.58	6.35
TC0700008367.hg.1	-1.8	T	PEG10	paternally expressed 10	Multiple_Complex	-4.21	0.0002	0.0134	Cassette Exon	0.22	T	7.93	9.01	7.24	7.44	7.49	7.98	8.22
TC1200007897.hg.1	1.07	T	TSPAN31	tetraspanin 31	Multiple_Complex	-3.37	0.0005	0.0206	Alternative 5' Donor Site	0.22	T	13.28	11.66	13.26	12.52	13.52	12.74	12.92
TC0800010987.hg.1	-3.42	T	C8orf59	chromosome 8 open reading frame 59	Multiple_Complex	4.79	4.29e-05	0.004	Alternative 5' Donor Site	0.22	T	10.06	10	9.22	7.07	9.3	7.38	9.5
TC1900011941.hg.1	-2.46	T	HNRNPL	heterogeneous nuclear ribonucleoprotein L	Multiple_Complex	2.35	7.95e-05	0.0062	Intron Retention	0.22	T	12.45	13.63	10.84	10.91	11.54	11.77	11.94
TC0400011578.hg.1	-2.1	T	CASP6	caspase 6	Multiple_Complex	3.65	0.001	0.0343	Alternative 5' Donor Site	0.22	T	9.11	9.97	7.84	6.71	8.35	8.55	9.28
TC0700009061.hg.1	-1.49	T	CALU	calumenin	Multiple_Complex	12.77	1.83e-06	0.0004	Cassette Exon	0.22	T	16.49	17.53	16.13	16.45	17.11	17.34	17.31
TC0700009256.hg.1	-1.35	T	C7orf73	chromosome 7 open reading frame 73	Multiple_Complex	3.73	0.0012	0.0387	Cassette Exon	0.22	T	10.88	11.28	10.87	10.43	10.48	10.1	10.49
TC0500012107.hg.1	-1.36	T	CXCL14	chemokine (C-X-C motif) ligand 14	Multiple_Complex	-3.99	3.73e-07	0.0001	Alternative 5' Donor Site	0.22	T	6.63	6.17	5.91	5.96	6.18	6.02	6.45
TC1200011591.hg.1	-3.29	T	NTN4	netrin 4	Multiple_Complex	6.47	0.0009	0.032	Cassette Exon	0.22	T	12.3	12.51	10.34	9.93	11.71	11.2	12.68
TC1400009998.hg.1	-1.88	T	NDUFB1	NADH dehydrogenase (ubiquinone) 1 beta subcomplex, 1, 7kDa	Multiple_Complex	4.68	0.0004	0.0195	Cassette Exon	0.22	T	12.19	11.26	10.54	9.5	10.65	10.25	11.43
TC0700009872.hg.1	-2.39	T	UBE3C	ubiquitin protein ligase E3C	Multiple_Complex	3.62	0.0003	0.0144	Alternative 5' Donor Site	0.22	T	9.05	9.51	7.49	7.38	8.05	8.71	8.59
TC1600008239.hg.1	-1.17	T	WWP2	WW domain containing E3 ubiquitin protein ligase 2	Multiple_Complex	-2.64	1.88e-07	7.13e-05	Cassette Exon	0.22	T	10.49	10.24	10.79	9.64	10.25	9.75	10.07
TC1100007727.hg.1	-12.93	T	FAM111B	family with sequence similarity 111, member B	Multiple_Complex	7.28	1.64e-05	0.002	Alternative 5' Donor Site	0.22	T	9.36	11.2	3.87	7.05	4.75	7.47	9.66
TC1600011075.hg.1	-1.29	T	ZDHHC7	zinc finger, DHHC-type containing 7	Multiple_Complex	2.23	6.58e-05	0.0055	Cassette Exon	0.22	T	12.94	13.16	12.73	11.89	12.89	12.44	12.86
TC0600007540.hg.1	-1.48	T	C6orf136	chromosome 6 open reading frame 136	Multiple_Complex	-2.88	0.001	0.0334	Alternative 3' Acceptor Site	0.22	T	8.23	8.77	7.95	5.29	7.76	7.21	7.54
TC1900012006.hg.1	-3.72	T	AKT1S1	AKT1 substrate 1 (proline rich)	Multiple_Complex	4.41	1.67e-05	0.002	Alternative 3' Acceptor Site	0.22	T	11.91	11.78	10.18	9.68	10.09	9.82	11.13
TC0200016601.hg.1	-1.51	T	GIGYF2	GRB10 interacting GYF protein 2	Multiple_Complex	5.35	0.0002	0.0121	Alternative 3' Acceptor Site	0.22	T	9.24	9.78	8.93	8.78	9.54	9.63	9.85
TC0100017078.hg.1	-2.5	T	RAB29	RAB29, member RAS oncogene family	Multiple_Complex	3.37	4.55e-05	0.0042	Alternative 3' Acceptor Site	0.22	T	8.55	8.34	6.82	6.58	8.34	7.56	9.23
TC0400010768.hg.1	-1.49	T	AASDH	aminoadipate-semialdehyde dehydrogenase	Multiple_Complex	5.26	0.0017	0.0477	Intron Retention	0.21	T	7.44	8.21	6.28	6.21	7.78	7.58	7.58
TC0300007136.hg.1	-2.46	T	CTNNB1	catenin (cadherin-associated protein), beta 1	Multiple_Complex	4.52	1.47e-06	0.0003	Cassette Exon	0.21	T	14.44	14.8	13.13	13.28	13.39	13.55	14.65
TC0600009256.hg.1	-4.88	T	DCBLD1	discoidin, CUB and LCCL domain containing 1	Multiple_Complex	5.77	3.98e-06	0.0007	Cassette Exon	0.21	T	8.29	9.19	5.85	4.52	6.95	7.02	8.61
TC0600011971.hg.1	-1.27	T	PTCHD4	patched domain containing 4	Multiple_Complex	-2.98	6.49e-05	0.0054	Cassette Exon	0.21	T	4.64	4.42	4.41	4.25	4.68	4.25	4.67
TC0100012884.hg.1	-2.92	T	FBXO2	F-box protein 2	Multiple_Complex	-3.37	4.69e-08	2.41e-05	Alternative 5' Donor Site	0.21	T	9.57	9.35	8.15	7.84	7.45	7.78	9.29
TC1800007215.hg.1	-1.37	T	HAUS1	HAUS augmin like complex subunit 1	Multiple_Complex	2.65	0.0009	0.0328	Cassette Exon	0.21	T	7.81	8.81	7	6.79	7.74	7.57	7.59
TC0600013206.hg.1	-4.48	T	SLC18B1	solute carrier family 18, subfamily B, member 1	Multiple_Complex	-2.68	0.0004	0.0196	Cassette Exon	0.21	T	8.57	6.83	6.29	6.74	5.85	6.33	8.39
TC1100009110.hg.1	-2.34	T	NNMT	nicotinamide N-methyltransferase	Multiple_Complex	-2.89	3.37e-06	0.0006	Alternative 3' Acceptor Site	0.21	T	12.43	11.47	11.07	9.41	10.87	10.71	12.15
TC1700011060.hg.1	-3.2	T	FAM117A	family with sequence similarity 117, member A	Multiple_Complex	3.68	3.04e-06	0.0006	Cassette Exon	0.21	T	8.18	7.62	6.14	6.56	6.01	7.03	8.06
TC1800007797.hg.1	2.06	T	ATP9B	ATPase, class II, type 9B	Multiple_Complex	-3.56	0.0014	0.0422	Cassette Exon	0.21	T	9.67	9.36	10.41	9.69	10.73	10.35	9.38
TC0100011621.hg.1	7.77	T	TGFB2; TGFB2-OT1	transforming growth factor beta 2; TGFB2 overlapping transcript 1	Multiple_Complex	-4.3	0.0018	0.0492	Alternative 5' Donor Site	0.21	T	5.98	5.23	7.92	9.31	8.11	8.8	5.49
TC1000007024.hg.1	2.9	T	KIAA1217	KIAA1217	Multiple_Complex	3.27	0.0004	0.0191	Cassette Exon	0.21	T	7.57	7.39	8.85	8.33	9	9.7	7.33
TC1500007739.hg.1	5.76	T	THSD4	thrombospondin type 1 domain containing 4	Multiple_Complex	-7.62	2.51e-06	0.0005	Cassette Exon	0.21	T	5.87	7.73	9.28	8.04	9.22	10.72	6.66
TC0600013300.hg.1	-7.17	T	IFNGR1	interferon gamma receptor 1	Multiple_Complex	8.82	7.66e-07	0.0002	Alternative 3' Acceptor Site	0.21	T	13.78	12.14	11.32	10.62	11.49	10.65	13.93
TC0200008996.hg.1	-1.95	T	ACTR3	ARP3 actin-related protein 3 homolog (yeast)	Multiple_Complex	3.06	4.11e-05	0.0039	Intron Retention	0.21	T	15.84	16.02	14.61	14.69	15.02	15.5	15.82
TC1600007441.hg.1	-1.7	T	PPP4C	protein phosphatase 4, catalytic subunit	Multiple_Complex	2.53	0.0009	0.0307	Alternative 3' Acceptor Site	0.21	T	13.33	13.62	13.22	12.88	12.14	12.22	13.19
TC0600010235.hg.1	-1.71	T	MLLT4	myeloid/lymphoid or mixed-lineage leukemia; translocated to, 4	Multiple_Complex	4.14	0.001	0.0341	Alternative 3' Acceptor Site	0.21	T	15.99	15.87	14.63	15.25	15.08	15.83	16.55
TC0800009619.hg.1	-2.09	T	CTSB	cathepsin B	Multiple_Complex	2.85	0.0014	0.0418	Intron Retention	0.21	T	16.39	15.49	15.42	14.11	15.94	15.08	16.8
TC1700010035.hg.1	-1.62	T	SLC47A2	solute carrier family 47 (multidrug and toxin extrusion), member 2	Multiple_Complex	2.48	0.0014	0.0425	Intron Retention	0.21	T	5.32	4.82	4.22	4.63	4.44	4.34	5.11
TC0X00009199.hg.1	-3.81	T	ADGRG2	adhesion G protein-coupled receptor G2	Multiple_Complex	4.27	3.98e-06	0.0007	Cassette Exon	0.21	T	7.17	6.8	4.51	5.88	5.42	5.14	7.23
TC0800007957.hg.1	-3.87	T	RDH10	retinol dehydrogenase 10 (all-trans)	Multiple_Complex	-4.35	0.0012	0.0385	Cassette Exon	0.21	T	18.9	19.47	16.43	17.16	17.3	17.88	19.16
TC0600014236.hg.1	-1.88	T	TXNDC5	thioredoxin domain containing 5 (endoplasmic reticulum)	Multiple_Complex	3.4	0.0006	0.0253	Alternative 5' Donor Site	0.21	T	11.18	12	10.49	9.81	11.53	11.09	11.73
TC0100011333.hg.1	1.85	T	CDK18	cyclin-dependent kinase 18	Multiple_Complex	3.54	7.98e-05	0.0062	Alternative 5' Donor Site	0.21	T	10.7	10.43	11.96	11.68	11.49	11.39	11
TC1100008101.hg.1	1.18	T	RCE1; C11orf80	Ras converting CAAX endopeptidase 1; chromosome 11 open reading frame 80	Multiple_Complex	9.11	1.32e-07	5.39e-05	Alternative 5' Donor Site	0.21	T	8.18	8.21	8.15	7.92	8.77	8.86	7.63
TC0600007959.hg.1	-2	T	DAAM2	dishevelled associated activator of morphogenesis 2	Multiple_Complex	-5.95	7.92e-07	0.0002	Cassette Exon	0.21	T	5.34	4.92	4.24	4.39	4.41	4.03	5.49
TC1600008845.hg.1	-3.42	T	CDT1	chromatin licensing and DNA replication factor 1	Multiple_Complex	3.98	0.0016	0.0447	Alternative 5' Donor Site	0.21	T	6.6	6.44	4.66	5.17	4.23	4.6	6.04
TC2000009744.hg.1	-2.45	T	LAMA5; MIR4758	laminin, alpha 5; microRNA 4758	Multiple_Complex	2.48	0.0007	0.0277	Intron Retention	0.21	T	10.63	9.75	8.98	8.08	9.13	9.74	10.39
TC1500009951.hg.1	-2.1	T	GRAMD2	GRAM domain containing 2	Multiple_Complex	2.31	0.0005	0.022	Intron Retention	0.21	T	6.42	5.74	5.06	5.13	5.25	4.91	6.21
TC0200006677.hg.1	-4.06	T	RRM2	ribonucleotide reductase M2	Multiple_Complex	4.48	0.0015	0.0429	Alternative 3' Acceptor Site	0.21	T	10.24	12.85	6.54	10.03	5.93	10.05	10.14
TC1000007226.hg.1	4.6	T	CCDC7	coiled-coil domain containing 7	Multiple_Complex	-5.53	0.001	0.0344	Alternative 3' Acceptor Site	0.21	T	5.72	6.87	8.46	7.28	8.62	8.35	6.24
TC0200016684.hg.1	-2.7	T	TIA1	TIA1 cytotoxic granule-associated RNA binding protein	Multiple_Complex	5.91	0.0007	0.0266	Alternative 3' Acceptor Site	0.21	T	10.09	10.75	8.29	8.98	9.53	10.24	10.64
TC1600006995.hg.1	-1.01	T	BFAR	bifunctional apoptosis regulator	Multiple_Complex	3.27	4.34e-05	0.0041	Alternative 5' Donor Site	0.21	T	14.25	14.02	14.23	13.54	14.73	13.73	14.03
TC1700007102.hg.1	3.56	T	ALKBH5	alkB homolog 5, RNA demethylase	Multiple_Complex	-5.5	0.0004	0.0196	Alternative 3' Acceptor Site	0.21	T	8.21	8.91	10.05	8.33	10.25	9.83	7.48
TC0X00008940.hg.1	6.59	T	MXRA5	matrix-remodelling associated 5	Coding	3.54	0.0002	0.0129	Alternative 5' Donor Site	0.21	T	5.87	4.68	8.65	8.13	11.85	8.7	5.75
TC0500008835.hg.1	-2.32	T	CXXC5	CXXC finger protein 5	Multiple_Complex	4.58	1.66e-05	0.002	Cassette Exon	0.21	T	7.72	8.04	5.87	6.32	6.75	6.94	7.72
TC0400012029.hg.1	-1.06	T	OTUD4	OTU deubiquitinase 4	Multiple_Complex	-6.11	9.58e-07	0.0002	Cassette Exon	0.21	T	12.73	12.96	12.38	12.35	13.44	13.39	13.22
TC0300010844.hg.1	-1.2	T	VIPR1-AS1	VIPR1 antisense RNA 1	Multiple_Complex	3.36	0.0001	0.0075	Alternative 5' Donor Site	0.21	T	4.64	4.59	4.56	4.57	4.12	4.09	4.56
TC0300012498.hg.1	-2.49	T	ANAPC13	anaphase promoting complex subunit 13	Multiple_Complex	3.36	0.0008	0.0283	Alternative 5' Donor Site	0.21	T	11.21	10.92	8.66	9.37	9.82	9.9	10.93
TC0100018434.hg.1	-4.42	T	MYCBP; GJA9	MYC binding protein; gap junction protein alpha 9	Multiple_Complex	7.61	0.0002	0.0097	Alternative 5' Donor Site	0.21	T	10.32	11.84	6.91	8.47	7.86	9.58	9.89
TC0700011533.hg.1	-2.13	T	GTF2IP1	general transcription factor IIi pseudogene 1	Multiple_Complex	6.61	0.001	0.0348	Alternative 3' Acceptor Site	0.21	T	14.45	14.38	12.63	12.95	13.72	13.96	14.41
TC2000007012.hg.1	-1.67	T	ENTPD6	ectonucleoside triphosphate diphosphohydrolase 6 (putative)	Multiple_Complex	3.22	0.0004	0.0187	Cassette Exon	0.21	T	9.95	9.4	9.19	8.04	8.65	8.64	9.36
TC0500008479.hg.1	-1.56	T	SNX2	sorting nexin 2	Multiple_Complex	4.58	0.0011	0.035	Alternative 5' Donor Site	0.21	T	15.96	15.75	14.93	14.87	15.77	15.85	16.48
TC2100008227.hg.1	-2.22	T	PRDM15	PR domain containing 15	Multiple_Complex	4.11	0.001	0.0331	Cassette Exon	0.21	T	5.82	6.97	4.82	5.11	6.46	5.16	6.14
TC0600009051.hg.1	-1.77	T	LACE1	lactation elevated 1	Multiple_Complex	4.39	2.61e-05	0.0028	Cassette Exon	0.21	T	6.23	7.49	5.27	4.83	5.71	6.35	6.44
TC2200009252.hg.1	1.56	T	SEC14L2	SEC14-like lipid binding 2	Multiple_Complex	4.23	0.0007	0.0259	Cassette Exon	0.21	T	6.69	6.99	7.7	7.22	7.31	8.41	6.84
TC0500007045.hg.1	-3.15	T	nastybu	Transcript Identified by AceView	NonCoding	-4.75	0.0006	0.024	Cassette Exon	0.21	T	8.74	7.62	6.97	7.76	5.47	7.16	8.94
TC1500009943.hg.1	5.06	T	THSD4-AS2	THSD4 antisense RNA 2	NonCoding	-3.91	2.32e-07	8.4e-05	Cassette Exon	0.21	T	5.5	5.22	5.79	8.39	6.85	8.47	4.61
TC1700009498.hg.1	-1.21	T	ATP2A3	ATPase, Ca++ transporting, ubiquitous	Multiple_Complex	10.71	0.0012	0.0384	Alternative 5' Donor Site	0.21	T	6.07	6.05	5.55	6.15	5.43	6.01	5.91
TC0300008002.hg.1	-1.36	T	CHMP2B	charged multivesicular body protein 2B	Multiple_Complex	4.69	0.0004	0.019	Cassette Exon	0.21	T	11.57	12.57	11.16	10.72	11.47	10.99	11.47
TC0900011163.hg.1	-2.56	T	PTPN3	protein tyrosine phosphatase, non-receptor type 3	Multiple_Complex	3.31	0.0017	0.048	Cassette Exon	0.21	T	8.63	8.65	7.14	6.76	7.69	7.46	8.8
TC1200009250.hg.1	-1.72	T	GTF2H3	general transcription factor IIH subunit 3	Multiple_Complex	3.54	0.0002	0.0134	Cassette Exon	0.21	T	11.01	12.03	9.79	10.62	10.44	10.81	11.31
TC1900012046.hg.1	2.3	T	RDH13	retinol dehydrogenase 13 (all-trans/9-cis)	Multiple_Complex	3.26	8.66e-05	0.0066	Cassette Exon	0.21	T	8.75	9	10.32	9.88	10.07	9.67	8.64
TC0600010901.hg.1	1.02	T	DTNBP1	dystrobrevin binding protein 1	Multiple_Complex	-3.32	0.0002	0.0123	Alternative 5' Donor Site	0.21	T	6.63	7.27	7.39	6.18	7.38	6.39	6.79
TC0400006685.hg.1	2.8	T	WFS1	Wolfram syndrome 1 (wolframin)	Multiple_Complex	-3.37	3.58e-05	0.0035	Alternative 3' Acceptor Site	0.21	T	8.86	9.08	11.45	10.23	10.48	10.35	8.03
TC1200007161.hg.1	-1.55	T	MRPS35	mitochondrial ribosomal protein S35	Multiple_Complex	2.71	0.0008	0.0302	Intron Retention	0.21	T	10.88	11.47	10.36	9.2	10.41	10.08	10.43
TC0700009253.hg.1	-1.9	T	NUP205	nucleoporin 205kDa	Multiple_Complex	3.75	7.07e-05	0.0057	Cassette Exon	0.21	T	6.75	8.32	5.32	6.17	5.02	6.19	6.49
TC1500009731.hg.1	-1.93	T	FAM96A	family with sequence similarity 96, member A	Multiple_Complex	3.76	0.0008	0.0304	Cassette Exon	0.21	T	12.53	13.5	12.06	12.18	12.1	11.97	13.03
TC1400007282.hg.1	-2.22	T	AP5M1	adaptor-related protein complex 5, mu 1 subunit	Multiple_Complex	4.89	0.0004	0.018	Cassette Exon	0.21	T	8.84	10.42	7.35	7.81	9.2	9.51	9.63
TC0800010825.hg.1	-11.37	T	JPH1	junctophilin 1	Multiple_Complex	9.89	2.63e-12	8.97e-09	Cassette Exon	0.21	T	10	10.65	7.04	6.2	7.19	7.68	10.62
TC0300014066.hg.1	-1.79	T	SERP1	stress-associated endoplasmic reticulum protein 1	NonCoding	3.41	0.0011	0.036	Cassette Exon	0.21	T	6.49	7.17	5.28	4.71	7	6.44	6.67
TC1000008046.hg.1	5.92	T	FUT11	fucosyltransferase 11 (alpha (1,3) fucosyltransferase)	Multiple_Complex	-6.43	7.01e-07	0.0002	Cassette Exon	0.21	T	6.25	6.8	9.1	8.53	9.78	9.9	6.94
TC0400011580.hg.1	-14.78	T	CFI	complement factor I	Multiple_Complex	6.44	2.89e-06	0.0006	Alternative 3' Acceptor Site	0.21	T	11.81	11.72	6.73	7.79	8.73	8	12.4
TC1700007519.hg.1	-1.9	T	PSMD11	proteasome 26S subunit, non-ATPase 11	Multiple_Complex	4.25	0.0006	0.0244	Cassette Exon	0.21	T	13.88	14.84	12.64	13.6	13.22	14.11	14.3
TC0200014814.hg.1	1.35	T	SCN1A	sodium channel, voltage gated, type I alpha subunit	Multiple_Complex	3.54	0.0005	0.0213	Cassette Exon	0.21	T	4.85	5.53	4.98	4.85	5.71	5.78	4.96
TC0800009735.hg.1	4.04	T	MTUS1	microtubule associated tumor suppressor 1	Multiple_Complex	-3.36	0.0018	0.0496	Alternative 3' Acceptor Site	0.21	T	10.16	9.64	11.3	11.85	12.86	12.53	10.63
TC0600007585.hg.1	-1.68	T	MICB	MHC class I polypeptide-related sequence B	Multiple_Complex	3.3	3.35e-05	0.0034	Alternative 3' Acceptor Site	0.21	T	10.09	11.54	8.78	9.11	9.46	9.48	9.94
TC0600013010.hg.1	-2.07	T	MAN1A1	mannosidase, alpha, class 1A, member 1	Multiple_Complex	-3.07	8.35e-05	0.0064	Cassette Exon	0.21	T	8.69	8.1	7.73	7.44	7.62	6.4	9.05
TC0100007858.hg.1	-3.6	T	UTP11L	UTP11-like, U3 small nucleolar ribonucleoprotein (yeast)	Multiple_Complex	3.37	0.0003	0.0157	Alternative 3' Acceptor Site	0.21	T	9.76	10.53	8.21	7.13	9.21	7.71	9.38
TC0300012728.hg.1	6.97	T	PLSCR1	phospholipid scramblase 1	Multiple_Complex	-9.07	1.26e-09	1.38e-06	Cassette Exon	0.21	T	10.1	10.89	13.15	13.3	12.75	13.57	10.37
TC1100010467.hg.1	-3.08	T	WT1	Wilms tumor 1	Multiple_Complex	6.02	0.0002	0.011	Alternative 3' Acceptor Site	0.21	T	10.15	10.54	8.23	9.16	8.63	9.72	10.53
TC0700007630.hg.1	-3.5	T	CCT6A	chaperonin containing TCP1, subunit 6A (zeta 1)	Multiple_Complex	3.54	5.88e-05	0.005	Alternative 3' Acceptor Site	0.21	T	14.33	15.58	12.23	12.28	12.98	12.7	13.97
TC1200011656.hg.1	-1.47	T	IKBIP	IKBKB interacting protein	Multiple_Complex	5.63	0.0008	0.0302	Cassette Exon	0.21	T	7.52	8.49	6.78	7.44	7.41	8.51	7.89
TC1900011686.hg.1	1.33	T	roylor	Transcript Identified by AceView	NonCoding	-3.41	0.0004	0.0197	Alternative 5' Donor Site	0.21	T	5.39	5.5	5.75	6.09	5.62	5.86	5.32
TC1500006965.hg.1	-2.03	T	RAD51	RAD51 recombinase	Multiple_Complex	4.85	0.001	0.0332	Cassette Exon	0.21	T	6.22	6.9	5.22	5.44	4.86	5.26	5.81
TC0900009513.hg.1	-2.61	T	TMEM261	transmembrane protein 261	Multiple_Complex	6.73	2.47e-05	0.0027	Cassette Exon	0.21	T	12.48	11.76	10.27	9.61	10.83	10.49	11.75
TC0200016416.hg.1	-2.72	T	SLC35F6	solute carrier family 35, member F6	Multiple_Complex	2.67	0.0007	0.0266	Cassette Exon	0.21	T	12.87	12.78	11.85	11.2	11.4	11.45	12.85
TC1600009742.hg.1	-1.82	T	EARS2	glutamyl-tRNA synthetase 2, mitochondrial	Multiple_Complex	2.46	0.0002	0.0119	Intron Retention	0.21	T	5.37	5.9	4.99	4.55	4.54	4.56	5.02
TC1900011231.hg.1	-5.2	T	KLK7	kallikrein related peptidase 7	Multiple_Complex	6.99	8.69e-07	0.0002	Alternative 3' Acceptor Site	0.21	T	11.64	11.12	8.38	8.56	9.44	8.97	10.87
TC0200011624.hg.1	2.93	T	CMPK2	cytidine monophosphate (UMP-CMP) kinase 2, mitochondrial	Multiple_Complex	-3.47	0.0001	0.0085	Alternative 5' Donor Site	0.21	T	5.88	6.6	9.19	7.62	7.26	7.42	5.9
TC1100009622.hg.1	-1.5	T	LOC283177; RP11-627G23.1	uncharacterized LOC283177; Transcript Identified by AceView, Entrez Gene ID(s) 283177, RefSeq ID(s) NR_033852; novel transcript	NonCoding	3.44	0.0005	0.0204	Alternative 5' Donor Site	0.21	T	4.91	4.27	4.62	5.33	4.16	4.16	4.96
TC1400010635.hg.1	1.23	T	TMEM63C	transmembrane protein 63C	Multiple_Complex	-3.5	0.001	0.0338	Cassette Exon	0.21	T	6.49	6.29	6.89	7.47	6.05	6.24	6.16
TC0800010808.hg.1	1.12	T	RDH10-AS1	RDH10 antisense RNA 1	NonCoding	-6.41	0.0002	0.0124	Alternative 5' Donor Site	0.21	T	4.76	5.04	5.22	5.44	5.16	5.07	5.2
TC1600011367.hg.1	-2.19	T	SPNS1	spinster homolog 1 (Drosophila)	Multiple_Complex	3.32	0.0002	0.0124	Alternative 5' Donor Site	0.21	T	12.28	11.55	11.45	10.33	10.63	10.27	11.53
TC0600007771.hg.1	-3.24	T	UHRF1BP1	UHRF1 binding protein 1	Multiple_Complex	5.33	0.0002	0.0125	Alternative 3' Acceptor Site	0.21	T	10.59	9.96	8.65	7.77	8.39	8.46	10.15
TC1100011367.hg.1	-1.91	T	UNC93B1	unc-93 homolog B1 (C. elegans)	Multiple_Complex	3.31	0.0003	0.0156	Alternative 3' Acceptor Site	0.21	T	11.21	10.87	11.32	9.81	10.27	9.8	10.92
TC1600006594.hg.1	-2.5	T	TRAF7	TNF receptor-associated factor 7, E3 ubiquitin protein ligase	Multiple_Complex	3.66	0.0002	0.0118	Alternative 3' Acceptor Site	0.21	T	8.88	9.06	7.53	6.94	7.97	7.54	8.84
TC1800008779.hg.1	-3.3	T	NARS	asparaginyl-tRNA synthetase	Multiple_Complex	4.01	0.0014	0.0423	Alternative 3' Acceptor Site	0.21	T	13.57	14.19	12.13	11.57	13.59	12.79	14.24
TC2000008316.hg.1	-10.29	T	LRRN4	leucine rich repeat neuronal 4	Coding	10.02	1.5e-06	0.0004	Alternative 3' Acceptor Site	0.21	T	15.44	15.03	11.09	12.59	11.55	13.32	15.96
TC0100018437.hg.1	-2.53	T	MKNK1	MAP kinase interacting serine/threonine kinase 1	Multiple_Complex	3.25	2.19e-05	0.0025	Cassette Exon	0.21	T	10.27	10.32	8.8	8.27	9.32	9.13	9.76
TC2000009674.hg.1	-1.11	T	PPP1R3D	protein phosphatase 1, regulatory subunit 3D	Coding	3.36	0.0013	0.0404	Alternative 5' Donor Site	0.21	T	5.28	5.24	5.03	5.18	5.21	4.94	5.25
TC2200009282.hg.1	-2.57	T	SAMM50	SAMM50 sorting and assembly machinery component	Multiple_Complex	2.93	0.0002	0.0112	Alternative 3' Acceptor Site	0.21	T	10.75	10.46	8.59	9.04	9.13	9.06	10.08
TC0200016770.hg.1	1.92	T	MIR6809; TNS1	microRNA 6809; tensin 1	Multiple_Complex	-2.94	0.0001	0.0087	Cassette Exon	0.21	T	3.66	3.96	4.81	4.44	4.38	5.39	3.69
TC0500011260.hg.1	-1.72	T	SERINC5	serine incorporator 5	Multiple_Complex	3.14	0.0016	0.0462	Alternative 5' Donor Site	0.21	T	9.55	8.59	8.77	8.13	8.65	8.65	9.98
TC1000008056.hg.1	-1.04	T	VCL	vinculin	Multiple_Complex	7.82	0.0006	0.0254	Cassette Exon	0.21	T	12.43	13.16	12.37	12.77	12.86	14.01	12.71
TC0400008628.hg.1	-5.86	T	SPRY1	sprouty RTK signaling antagonist 1	Multiple_Complex	3.46	1.65e-05	0.002	Alternative 5' Donor Site	0.21	T	10.12	7.65	7.56	5.99	7.46	7.31	9.86
TC0400006487.hg.1	-2.94	T	TMEM175	transmembrane protein 175	Multiple_Complex	2.98	0.0006	0.0235	Alternative 5' Donor Site	0.21	T	8.94	9.05	7.99	7.7	6.82	7.2	7.94
TC0700009083.hg.1	-2.57	T	AHCYL2	adenosylhomocysteinase-like 2	Multiple_Complex	3.52	0.0011	0.0361	Alternative 3' Acceptor Site	0.21	T	8.06	7.84	6.57	5.75	6.99	6.64	8.86
TC0600014310.hg.1	-2.81	T	LINC00472	long intergenic non-protein coding RNA 472	Multiple_Complex	-3.56	0.0016	0.0447	Alternative 3' Acceptor Site	0.21	T	5.26	5.46	3.95	3.53	3.71	4.07	5.31
TC2000008211.hg.1	-1.14	T	UBOX5; FASTKD5	U-box domain containing 5; FAST kinase domains 5	Multiple_Complex	-3.56	7.84e-06	0.0012	Cassette Exon	0.21	T	6.3	6.48	6.08	6.35	6.2	7.01	6.42
TC0600007038.hg.1	-1.3	T	JARID2	jumonji, AT rich interactive domain 2	Multiple_Complex	5.74	8.91e-07	0.0002	Alternative 3' Acceptor Site	0.21	T	6.17	6.52	5.62	6.06	6.2	6.54	6.63
TC1000011704.hg.1	-3.41	T	NT5C2	5-nucleotidase, cytosolic II	Multiple_Complex	4.03	1.84e-05	0.0022	Cassette Exon	0.21	T	15.31	14.64	12.9	13.38	13.65	14.12	15.88
TC1900011963.hg.1	1.6	T	PSG6	pregnancy specific beta-1-glycoprotein 6	Multiple_Complex	2.96	1.81e-05	0.0022	Cassette Exon	0.21	T	8.41	7.42	9.27	8.51	10.55	8.91	8.99
TC0100014117.hg.1	-1.3	T	SKINTL	Skint-like, pseudogene	Multiple_Complex	4.74	1.77e-05	0.0021	Cassette Exon	0.21	T	4.86	4.01	3.45	4.02	3.54	3.8	4.12
TC0300013520.hg.1	3.1	T	CLDN1	claudin 1	Multiple_Complex	-10.35	4.13e-06	0.0007	Alternative 3' Acceptor Site	0.21	T	12.73	11.31	14.33	14.17	14.39	14.35	12.72
TC0900008980.hg.1	1.11	T	LAMC3	laminin, gamma 3	Multiple_Complex	-3.12	0.0002	0.0109	Alternative 5' Donor Site	0.21	T	5.06	4.92	5.11	5.07	4.98	5.05	4.9
TC1900006652.hg.1	-1.02	T	TJP3	tight junction protein 3	Multiple_Complex	-2.23	0.0016	0.0462	Cassette Exon	0.21	T	5.83	5.08	5.26	5.04	5.2	4.45	5.23
TC0100012668.hg.1	-4.02	T	CHD5	chromodomain helicase DNA binding protein 5	Coding	3.37	7.52e-05	0.006	Cassette Exon	0.21	T	6.31	5.35	4.57	4.73	4.02	4.05	6.37
TC0200007471.hg.1	1.03	T	RHOQ	ras homolog family member Q	Multiple_Complex	3.57	0.0012	0.0381	Cassette Exon	0.21	T	12.73	11.96	12.78	11.95	13.95	12.7	13.04
TC2000008001.hg.1	-2.72	T	ADRM1	adhesion regulating molecule 1	Multiple_Complex	3.11	0.0006	0.0246	Alternative 3' Acceptor Site	0.21	T	9.97	10.26	9.63	8.56	8.27	8.53	9.29
TC0200008353.hg.1	3.18	T	ANKRD36BP2	ankyrin repeat domain 36B pseudogene 2	Multiple_Complex	-4.22	0.0012	0.0382	Alternative 3' Acceptor Site	0.21	T	9.76	9.51	10.97	11.12	11.79	11.85	9.78
TC0200008063.hg.1	-1.69	T	DGUOK	deoxyguanosine kinase	Multiple_Complex	-3.53	0.0005	0.0216	Cassette Exon	0.21	T	11.64	11.64	10.86	10.57	11.21	10.89	11.27
TC0600006692.hg.1	-1.01	T			NonCoding	3.93	0.0017	0.0468	Alternative 3' Acceptor Site	0.21	T	4.71	4.95	4.93	4.98	4.74	5.14	5.25
TC0900008148.hg.1	3.33	T	TDRD7	tudor domain containing 7	Multiple_Complex	-3.28	0.0015	0.0438	Cassette Exon	0.21	T	8.18	9.11	9.62	10.21	9.7	11.1	8.17
TC1000008400.hg.1	23.54	T	IFIT1	interferon-induced protein with tetratricopeptide repeats 1	Coding	-20.08	5.11e-05	0.0045	Cassette Exon	0.21	T	7.78	9.3	11.95	12.78	11.76	13.66	7.93
TC1300008922.hg.1	-2.66	T	EBPL	emopamil binding protein-like	Multiple_Complex	4.59	1.95e-05	0.0023	Cassette Exon	0.21	T	10.86	10.98	9.41	8.93	9.76	10.04	11.03
[truncated: 117 more rows]

## Sheet: H226HvsN20Summary
H226: H vs N20
• H226: H: 4 samples, H226: N20: 3 samples
Filter criteria:
• Expressed in Both Conditions: Equals "T"
• Exon Splicing Index: > 2 or < -2
• Exon FDR P-val: < 0.05
• Exon Expressed in At least One Condition: Equals "T"
Total number of genes: 134748
• Genes passed filter criteria: 2112 (1.57%)
Group	Total	Passed Filter		Events	Count
Multiple_Complex	29510	1943		All	4610
NonCoding	66457	119		Cassette Exon	1787
Coding	18434	48		Intron Retention	1031
Pseudogene	4248	2		Alternative 3' Acceptor Site	926
Precursor_microRNA	3271	0		Alternative 5' Donor Site	853
Unassigned	10000	0		Complex Event	4
Small_RNA	2328	0		Mutually Exclusive Exons	4
Ribosomal	500	0		Alternative Last Exon	3
				Alternative First Exon	2

## Sheet: MCF7HvsN20
#%result_name=Analysis_1
#%array_type=Clariom_D_Human
#%annotation=Clariom_D_Human.r1.na36.hg38.a1.transcript.csv
#%comparison=MCF7: H vs N20
ID	Fold Change	Expressed in Both Conditions	Gene Symbol	Description	Group	Exon Splicing Index	Exon P-val	Exon FDR P-val	Exon Event Name	Exon Event Score	Exon Expressed in At least One Condition	11-MCF-H20Exp1A.sst-rma-combined-dabg.chp Signal	12-MCF-H20Exp2A.sst-rma-combined-dabg.chp Signal	15-MCFN20EXP1A.sst-rma-combined-dabg.chp Signal	16-MCFN20EXP2A.sst-rma-combined-dabg.chp Signal	19-MCFH20EXP1B.sst-rma-combined-dabg.chp Signal	20-MCFH20EXP2B.sst-rma-combined-dabg.chp Signal	62-MCF-N20EXP1B.sst-rma-combined-dabg.chp Signal
TC0100012778.hg.1	1.85	T	ENO1	enolase 1, (alpha)	Multiple_Complex	14.05	8.95e-13	3.29e-09	Complex Event	0.75	T	18.66	18.65	17.71	16.62	18.6	18.83	17.79
TC1400010257.hg.1	-1.37	T	HSP90AA1	heat shock protein 90kDa alpha (cytosolic), class A member 1	Multiple_Complex	38.99	8.33e-10	6.94e-07	Intron Retention	0.75	T	14.04	14.36	16.17	14.48	14.06	14.13	14.57
TC1200006629.hg.1	1.29	T	GAPDH	glyceraldehyde-3-phosphate dehydrogenase	Multiple_Complex	14.54	5.11e-11	7.56e-08	Intron Retention	0.75	T	19.84	19.81	19.74	19.5	19.89	19.91	19.48
TC1700012052.hg.1	-1.15	T	ACTG1	actin gamma 1	Multiple_Complex	22.44	7.29e-11	9.82e-08	Intron Retention	0.73	T	19.2	18.79	19.34	19.34	19.25	19.06	18.83
TC1100007003.hg.1	3.09	T	LDHA	lactate dehydrogenase A	Multiple_Complex	7.86	2.03e-08	8.7e-06	Intron Retention	0.67	T	19.67	19.81	18.7	18.09	19.45	19.72	17.92
TC1900009670.hg.1	1.09	T	DOCK6	dedicator of cytokinesis 6	Multiple_Complex	5.47	1.52e-06	0.0002	Intron Retention	0.61	T	8.03	7.93	7.68	8.13	8.41	8.11	7.95
TC1900009217.hg.1	-1.9	T	PLEKHJ1; MIR6789	pleckstrin homology domain containing, family J member 1; microRNA 6789	Multiple_Complex	18.26	7.42e-10	6.32e-07	Intron Retention	0.61	T	9.14	7.78	9.76	9.89	8.94	8.68	8.59
TC0900011385.hg.1	-2.23	T	PSMD5	proteasome 26S subunit, non-ATPase 5	Multiple_Complex	7.78	3.45e-06	0.0004	Intron Retention	0.6	T	12.15	11.61	13.17	13.06	12.31	11.77	12.12
TC1000007403.hg.1	-5.77	T	RET	ret proto-oncogene	Multiple_Complex	-3.83	4.01e-07	8.53e-05	Cassette Exon	0.6	T	8.3	8.53	12.19	11.12	8.78	8.85	10.25
TC2000007627.hg.1	-1.7	T	CSE1L	CSE1 chromosome segregation 1-like (yeast)	Multiple_Complex	4.41	0.0004	0.0144	Intron Retention	0.59	T	14.48	14.4	15.88	14.98	14.08	14.07	14.68
TC0100016492.hg.1	-1.41	T	RFWD2	ring finger and WD repeat domain 2, E3 ubiquitin protein ligase	Multiple_Complex	5.97	2.75e-06	0.0004	Intron Retention	0.59	T	10.68	9.7	10.65	10.55	10.24	10.05	11
TC0300012000.hg.1	-2.3	T	ATG3	autophagy related 3	Multiple_Complex	12.36	0.0001	0.0051	Intron Retention	0.59	T	12.33	11.86	12.97	13.07	11.81	11.55	12.44
TC1000009589.hg.1	1.03	T	PITRM1	pitrilysin metallopeptidase 1	Multiple_Complex	9.34	2.67e-07	6.3e-05	Intron Retention	0.59	T	11.09	10.5	12.17	10.68	11.18	10.6	10.91
TC0200012459.hg.1	-1.02	T	SRBD1	S1 RNA binding domain 1	Multiple_Complex	22.94	1.08e-05	0.001	Intron Retention	0.58	T	9.23	9.38	10.3	9.34	9.29	9.28	9.1
TC0700007968.hg.1	-1.4	T	GTF2IP1; GTF2IP4	general transcription factor IIi pseudogene 1; general transcription factor IIi, pseudogene 4	Multiple_Complex	9.32	8.91e-06	0.0009	Intron Retention	0.58	T	13.44	13.97	14.84	14.28	13.95	14.17	14.47
TC2000007380.hg.1	-1.82	T	TOP1	topoisomerase (DNA) I	Multiple_Complex	8.85	1.38e-06	0.0002	Intron Retention	0.58	T	13.26	13.15	14.12	14.04	13.84	13.21	13.06
TC0600006731.hg.1	-1.11	T	PRPF4B	pre-mRNA processing factor 4B	Multiple_Complex	3.93	0.001	0.0256	Intron Retention	0.58	T	9.76	10.22	10.53	9.78	9.58	10.07	10.02
TC0100010340.hg.1	-1.39	T	NDUFS2	NADH dehydrogenase (ubiquinone) Fe-S protein 2, 49kDa (NADH-coenzyme Q reductase)	Multiple_Complex	10.5	1.42e-05	0.0012	Intron Retention	0.58	T	12.4	13.09	13.09	13.56	12.51	12.69	13.05
TC2000007915.hg.1	1.25	T	GNAS	GNAS complex locus	Multiple_Complex	6.3	1.45e-05	0.0012	Intron Retention	0.58	T	18.51	18.34	18.21	18.55	18.66	18.54	18.19
TC1600007440.hg.1	3.72	T	ALDOA	aldolase A, fructose-bisphosphate	Multiple_Complex	5.55	7.02e-07	0.0001	Intron Retention	0.58	T	19.6	19.2	17.47	17.25	19.49	19.11	17.61
TC0200012742.hg.1	1.11	T	XPO1	exportin 1	Multiple_Complex	7.02	3.18e-06	0.0004	Intron Retention	0.58	T	14.13	14.84	14.19	14.06	13.89	14.53	14.28
TC1100009819.hg.1	1.01	T	NAP1L4	nucleosome assembly protein 1-like 4	Multiple_Complex	5.46	9.23e-05	0.0047	Intron Retention	0.58	T	10.74	10.82	11.93	10.87	10.87	11.2	10.73
TC0X00007561.hg.1	-1.55	T	NONO	non-POU domain containing, octamer-binding	Multiple_Complex	8.32	6.5e-05	0.0037	Intron Retention	0.57	T	15.1	15.13	15.92	16.27	15.48	15.35	14.85
TC1200007686.hg.1	-1.34	T	KRT18	keratin 18, type I	Multiple_Complex	4.71	4.26e-07	8.96e-05	Intron Retention	0.57	T	18.6	18.35	19.05	18.77	18.67	18.69	19.42
TC0200010852.hg.1	1.61	T	GMPPA	GDP-mannose pyrophosphorylase A	Multiple_Complex	5.63	3.41e-05	0.0023	Intron Retention	0.57	T	12.4	12.4	11.92	11.57	12.2	12.62	11.7
TC0600013350.hg.1	-1.95	T	REPS1	RALBP1 associated Eps domain containing 1	Multiple_Complex	6.6	3.48e-07	7.67e-05	Intron Retention	0.57	T	8.81	9.05	9.55	9.88	9.39	8.72	9.93
TC0400006603.hg.1	-1.68	T	DOK7	docking protein 7	Multiple_Complex	-3.58	9.98e-08	2.97e-05	Cassette Exon	0.57	T	6.67	6.65	7.8	7.36	6.54	6.9	7.19
TC0300013103.hg.1	-5.3	T	RPL22L1	ribosomal protein L22-like 1	Multiple_Complex	32.65	3.47e-07	7.66e-05	Alternative 3' Acceptor Site	0.57	T	12.64	12.31	15.17	14.96	12.56	12.5	14.34
TC1400009426.hg.1	-4.14	T	MAX	MYC associated factor X	Multiple_Complex	48.67	2.06e-07	5.16e-05	Intron Retention	0.57	T	10.93	10.04	12.88	12.66	11.14	10.3	12.42
TC1700008467.hg.1	1.05	T	VMP1; MIR21	vacuole membrane protein 1; microRNA 21	Multiple_Complex	4.31	0.0005	0.0164	Intron Retention	0.57	T	17.88	17.53	17.55	17.64	17.68	17.59	17.45
TC0500008890.hg.1	-2.22	T	PCDHGC3; PCDHGA12; PCDHGB4; PCDHGA8; PCDHGA1; PCDHGA10; PCDHGA11; PCDHGA2; PCDHGA3; PCDHGA4; PCDHGA5; PCDHGA6; PCDHGA7; PCDHGA9; PCDHGB1; PCDHGB2; PCDHGB3; PCDHGB5; PCDHGB6; PCDHGB7; PCDHGC4; PCDHGC5	protocadherin gamma subfamily C, 3; protocadherin gamma subfamily A, 12; protocadherin gamma subfamily B, 4; protocadherin gamma subfamily A, 8; protocadherin gamma subfamily A, 1; protocadherin gamma subfamily A, 10; protocadherin gamma subfamily A, 11; protocadherin gamma subfamily A, 2; protocadherin gamma subfamily A, 3; protocadherin gamma subfamily A, 4; protocadherin gamma subfamily A, 5; …	Multiple_Complex	-5.98	1.63e-05	0.0013	Intron Retention	0.57	T	6.01	5.26	8.31	7.28	6.78	6.14	6.02
TC2200009204.hg.1	-2.04	T	PPIL2	peptidylprolyl isomerase (cyclophilin)-like 2	Multiple_Complex	7.48	2.67e-07	6.3e-05	Intron Retention	0.57	T	11.6	11.97	12.98	12.83	11.89	12.38	13.07
TC0300006702.hg.1	2.6	T	CAPN7	calpain 7	Multiple_Complex	-4.48	7.44e-07	0.0001	Cassette Exon	0.57	T	12.14	12.2	10.81	10.86	12.34	11.72	10.21
TC0100014152.hg.1	1.21	T	FAF1	Fas (TNFRSF6) associated factor 1	Multiple_Complex	7.17	1.36e-05	0.0012	Intron Retention	0.57	T	11.98	11.52	11.68	11.8	11.9	11.92	11.44
TC2000009317.hg.1	-1.2	T	SULF2	sulfatase 2	Multiple_Complex	6.08	1.42e-06	0.0002	Intron Retention	0.56	T	16.63	15.7	16.49	16.42	16.77	15.69	15.78
TC0500008810.hg.1	-1.24	T	MATR3; SNORA74A; SNHG4	matrin 3; small nucleolar RNA, H/ACA box 74A; small nucleolar RNA host gene 4	Multiple_Complex	6.56	8e-05	0.0043	Intron Retention	0.56	T	15.42	15.81	16.68	15.6	15.36	15.5	15.8
TC2100007402.hg.1	-1.48	T	ADARB1	adenosine deaminase, RNA-specific, B1	Multiple_Complex	4.52	5.2e-05	0.0031	Intron Retention	0.56	T	9.61	9.09	10.1	10.33	10.12	9.45	10.03
TC1200010946.hg.1	1.31	T	NEMP1	nuclear envelope integral membrane protein 1	Multiple_Complex	4.97	0.0007	0.0194	Intron Retention	0.56	T	13.39	13.66	14.23	13.3	13.84	14.21	12.96
TC0800012447.hg.1	2.08	T	AZIN1	antizyme inhibitor 1	Multiple_Complex	13.53	9.09e-09	4.61e-06	Alternative 3' Acceptor Site	0.56	T	17.65	17.39	16.62	16.4	17.52	17.36	15.63
TC0600007196.hg.1	-2.22	T	MRS2	MRS2 magnesium transporter	Multiple_Complex	8.95	6.64e-05	0.0037	Intron Retention	0.56	T	8.22	7.74	9.81	8.41	8.43	7.74	9.2
TC1600009420.hg.1	-1.16	T	RSL1D1	ribosomal L1 domain containing 1	Multiple_Complex	8.53	0.0007	0.0198	Intron Retention	0.55	T	16.46	15.9	16.42	16.53	16.73	16.01	15.22
TC0200011400.hg.1	-2.35	T	2022-09-02	septin 2	Multiple_Complex	8.8	0.0016	0.0355	Intron Retention	0.55	T	12.38	11.84	13.92	13.58	12.73	12.59	11.8
TC1200012281.hg.1	-1.35	T	EIF2B1	eukaryotic translation initiation factor 2B, subunit 1 alpha, 26kDa	Multiple_Complex	5.2	4.37e-05	0.0028	Intron Retention	0.55	T	11	11.12	11.74	11.48	11.24	10.9	11.27
TC1400010581.hg.1	-1.07	T	DCAF11	DDB1 and CUL4 associated factor 11	Multiple_Complex	4.98	5.34e-06	0.0006	Intron Retention	0.55	T	10.25	9.89	10.18	10.38	9.95	10.18	9.94
TC2200007138.hg.1	1.16	T	FBXO7	F-box protein 7	Multiple_Complex	4.86	0.0002	0.0092	Intron Retention	0.55	T	14.76	14.45	14.43	14.24	14.5	14.38	14.01
TC1300008879.hg.1	-1.86	T	MED4	mediator complex subunit 4	Multiple_Complex	13.16	3.97e-07	8.47e-05	Intron Retention	0.55	T	8.69	8.47	9.5	9.43	9.2	8.54	8.64
TC2000008136.hg.1	1.35	T			NonCoding	-10.25	6.04e-08	2.03e-05	Intron Retention	0.55	T	8.02	8.16	7.66	7.75	7.92	8.18	7.44
TC0200016202.hg.1	1.7	T	RAB17	RAB17, member RAS oncogene family	Multiple_Complex	5.76	4.63e-06	0.0005	Intron Retention	0.55	T	8.77	9.27	9.11	8.38	9.1	9.24	7.87
TC0100010066.hg.1	-1.08	T	UBAP2L	ubiquitin associated protein 2 like	Multiple_Complex	5.65	0.0009	0.0239	Intron Retention	0.55	T	15.04	15.3	15.93	15.21	15.01	15.7	14.87
TC1200010516.hg.1	-1.97	T	SLC38A1	solute carrier family 38, member 1	Multiple_Complex	10.27	0.0002	0.0084	Intron Retention	0.55	T	16.45	17.06	17.9	18.14	16.84	17.32	17.04
TC2000008860.hg.1	-1.53	T	COMMD7	COMM domain containing 7	Multiple_Complex	5.2	2.11e-06	0.0003	Intron Retention	0.55	T	11.43	10.68	11.73	12	11.55	10.76	11.42
TC1700012437.hg.1	-2.8	T	SRSF1	serine/arginine-rich splicing factor 1	Multiple_Complex	15.89	3.23e-07	7.28e-05	Intron Retention	0.55	T	13.3	14.22	16.53	15.36	13.55	14.33	15.33
TC0300010299.hg.1	1.29	T	RAF1	Raf-1 proto-oncogene, serine/threonine kinase	Multiple_Complex	4.32	0.0025	0.0475	Intron Retention	0.55	T	8.63	8.08	8.87	8.16	9.38	8.47	7.51
TC0500013423.hg.1	-1.27	T	HNRNPH1	heterogeneous nuclear ribonucleoprotein H1 (H)	Multiple_Complex	4.36	7.95e-06	0.0008	Intron Retention	0.55	T	15.51	14.78	16.86	15.8	16.06	15.18	15.6
TC1000007852.hg.1	-2.18	T	HNRNPH3	heterogeneous nuclear ribonucleoprotein H3 (2H9)	Multiple_Complex	5.87	8.67e-06	0.0008	Intron Retention	0.55	T	14.04	14.44	15.31	14.63	14.21	14.11	15.88
TC0200008646.hg.1	-2.14	T	CNOT11	CCR4-NOT transcription complex subunit 11	Multiple_Complex	5.56	0.0001	0.0066	Intron Retention	0.55	T	11.03	10.67	12	11.56	11.36	10.46	12.28
TC0600007231.hg.1	-1.8	T	LRRC16A	leucine rich repeat containing 16A	Multiple_Complex	6.88	0.0011	0.0271	Intron Retention	0.55	T	10.51	9.5	11.21	11.07	10.78	10.11	9.95
TC0300013736.hg.1	-1.18	T	DLG1	discs, large homolog 1 (Drosophila)	Multiple_Complex	8.06	0.0002	0.0071	Intron Retention	0.55	T	14	14.1	14.25	14.28	14.14	13.93	14.28
TC0600012529.hg.1	-1.14	T	RNGTT	RNA guanylyltransferase and 5-phosphatase	Multiple_Complex	5.82	0.0014	0.0311	Intron Retention	0.55	T	11.82	12.3	12.74	12.13	11.63	12.12	11.66
TC1500009702.hg.1	4.19	T	RPS27L	ribosomal protein S27-like	Multiple_Complex	4.49	0.0012	0.0285	Intron Retention	0.55	T	15	14.81	12.83	13.22	14.92	14.81	11.57
TC1500008175.hg.1	-1.04	T	PDE8A	phosphodiesterase 8A	Multiple_Complex	11.11	0.0016	0.0352	Intron Retention	0.54	T	8.73	8.08	9.51	8.66	8.77	8.38	8.5
TC0100010518.hg.1	-1.17	T	DCAF6	DDB1 and CUL4 associated factor 6	Multiple_Complex	8.14	4.82e-05	0.003	Intron Retention	0.54	T	12.38	11.6	13.12	12.32	12.54	11.9	12.38
TC1100012514.hg.1	-2.5	T	DPAGT1	dolichyl-phosphate (UDP-N-acetylglucosamine) N-acetylglucosaminephosphotransferase 1 (GlcNAc-1-P transferase)	Multiple_Complex	8.11	3.37e-08	1.29e-05	Intron Retention	0.54	T	14.32	14.04	15.73	15.67	14.7	14.44	15.22
TC0100011192.hg.1	-2.46	T	IPO9	importin 9	Multiple_Complex	5.72	2.59e-05	0.0019	Intron Retention	0.54	T	11.29	11.33	13.8	13.06	11.9	12.38	11.81
TC0200008996.hg.1	-1.7	T	ACTR3	ARP3 actin-related protein 3 homolog (yeast)	Multiple_Complex	4.46	0.0001	0.0058	Intron Retention	0.54	T	14.95	14.68	15.56	15.6	15.04	14.58	15.17
TC0200010615.hg.1	1.15	T	CCNYL1; MIR4775	cyclin Y like 1; microRNA 4775	Multiple_Complex	3.98	0.0003	0.0104	Intron Retention	0.54	T	10.45	9.46	10.59	9.67	10.46	9.4	9.27
TC0100015645.hg.1	1.27	T	NBPF11	neuroblastoma breakpoint family, member 11	Multiple_Complex	8.07	9.48e-05	0.0048	Intron Retention	0.54	T	8.59	9.29	9.66	9.01	9.43	9.57	8.73
TC1600008657.hg.1	-1.36	T	USP10	ubiquitin specific peptidase 10	Multiple_Complex	4.3	0.0003	0.0097	Intron Retention	0.54	T	13.51	13.23	14.57	13.73	13.38	13.35	13.28
TC0200009447.hg.1	1.27	T	UBXN4	UBX domain protein 4	Multiple_Complex	5.57	0.0007	0.0191	Intron Retention	0.54	T	14.74	14.51	14.86	14.3	15.18	14.71	13.97
TC0100013809.hg.1	1.42	T	TRIT1	tRNA isopentenyltransferase 1	Multiple_Complex	5.17	0.0003	0.0103	Intron Retention	0.54	T	9.73	9.52	9.13	9.69	9.39	9.59	8.18
TC1900009393.hg.1	-1.3	T	SAFB2	scaffold attachment factor B2	Multiple_Complex	11.07	3.76e-09	2.34e-06	Intron Retention	0.54	T	7.47	7.02	8.32	6.79	7.26	7.17	7.65
TC1800006437.hg.1	-1.02	T	USP14	ubiquitin specific peptidase 14 (tRNA-guanine transglycosylase)	Multiple_Complex	4.99	0.0001	0.0062	Intron Retention	0.54	T	12.2	12.31	13.62	12.25	12.22	12.14	12.24
TC0900009308.hg.1	-1.48	T	EHMT1	euchromatic histone-lysine N-methyltransferase 1	Multiple_Complex	4.49	0.0001	0.0059	Intron Retention	0.54	T	8.68	8.1	9.45	9.12	8.93	8.35	8.61
TC0900010792.hg.1	-1.63	T	NOL8	nucleolar protein 8	Multiple_Complex	-3.76	2.52e-08	1.03e-05	Cassette Exon	0.54	T	10.66	10.85	12.21	11.69	11.31	10.93	10.52
TC0800012446.hg.1	1.31	T	YWHAZ	tyrosine 3-monooxygenase/tryptophan 5-monooxygenase activation protein, zeta	Multiple_Complex	5.58	0.0004	0.0124	Intron Retention	0.54	T	18.43	18.39	18.28	18	18.3	18.18	17.24
TC1500010729.hg.1	-1.29	T	SERF2	small EDRK-rich factor 2	Multiple_Complex	4.77	2.08e-06	0.0003	Intron Retention	0.54	T	13.8	13.5	14.61	13.86	13.45	13.25	13.66
TC0500011219.hg.1	1.29	T	AP3B1	adaptor-related protein complex 3, beta 1 subunit	Multiple_Complex	12.61	6.02e-05	0.0035	Intron Retention	0.54	T	10.75	10.72	10.7	10.03	10.94	10.6	10.37
TC0600014267.hg.1	1.2	T	ATF6B	activating transcription factor 6 beta	Multiple_Complex	5.49	0.0008	0.0226	Intron Retention	0.54	T	14.13	14.51	14.09	14.49	14.09	14.42	13.37
TC0800012001.hg.1	1.21	T	PTK2	protein tyrosine kinase 2	Multiple_Complex	5.4	0.0005	0.0149	Intron Retention	0.54	T	11.44	11.77	11.56	12.13	11.73	12.3	10.36
TC0300006565.hg.1	1.09	T	IL17RC	interleukin 17 receptor C	Multiple_Complex	5.38	6.08e-08	2.04e-05	Intron Retention	0.54	T	9.5	9.54	9.83	9.69	10.06	10.08	9.67
TC1600006619.hg.1	1.15	T	PDPK1	3-phosphoinositide dependent protein kinase 1	Multiple_Complex	4.75	2.2e-05	0.0017	Intron Retention	0.54	T	10.45	9.92	10.18	10.75	10.54	10.1	8.76
TC0700006549.hg.1	-2.47	T	EIF3B	eukaryotic translation initiation factor 3, subunit B	Multiple_Complex	4.59	1.78e-06	0.0003	Intron Retention	0.54	T	9.82	9.42	11.09	10.6	10.02	9.8	11.75
TC1400008119.hg.1	-1.27	T	PAPOLA	poly(A) polymerase alpha	Multiple_Complex	4.81	0.0003	0.0119	Intron Retention	0.54	T	16.93	15.97	17.61	17.12	17.28	16.45	16.11
TC1100008664.hg.1	-2.38	T	C11orf73	chromosome 11 open reading frame 73	Multiple_Complex	11.68	2.45e-05	0.0018	Intron Retention	0.53	T	11.76	11.47	12.17	13.13	11.23	11.44	12.76
TC0X00008884.hg.1	1.5	T	VAMP7	vesicle associated membrane protein 7	Multiple_Complex	3.99	0.0002	0.0071	Intron Retention	0.53	T	10.61	10.43	10.56	10.02	10.43	10.55	8.91
TC2000007923.hg.1	-2.2	T	NELFCD	negative elongation factor complex member C/D	Multiple_Complex	5.36	5.79e-05	0.0034	Intron Retention	0.53	T	12.25	12.53	14.27	13.23	12.73	12.66	13.73
TC1200008592.hg.1	-2.22	T	SCYL2	SCY1-like, kinase-like 2	Multiple_Complex	5.47	3.35e-05	0.0023	Intron Retention	0.53	T	12.35	11.01	12.88	13.76	12.68	10.9	11.97
TC0100018298.hg.1	-1.16	T	INTS3	integrator complex subunit 3	Multiple_Complex	4.9	1.05e-05	0.001	Intron Retention	0.53	T	11.68	12.26	12.83	11.99	11.8	12.18	12.18
TC1400010619.hg.1	-1.17	T	HIF1A	hypoxia inducible factor 1, alpha subunit (basic helix-loop-helix transcription factor)	Multiple_Complex	10.03	7.32e-06	0.0007	Intron Retention	0.53	T	16.08	16.86	17.11	17.01	16.72	16.95	15.82
TC1200011301.hg.1	-1.54	T	KRR1	KRR1, small subunit (SSU) processome component, homolog (yeast)	Multiple_Complex	4.41	0.0001	0.0067	Intron Retention	0.53	T	10.76	10.77	11.37	11.4	10.93	10.63	10.47
TC0900010789.hg.1	-1.01	T	IARS	isoleucyl-tRNA synthetase	Multiple_Complex	3.96	0.0001	0.0065	Intron Retention	0.53	T	14.38	13.02	13.53	15.39	14.24	13.08	12.68
TC0500013088.hg.1	-1.42	T	MAPK9	mitogen-activated protein kinase 9	Multiple_Complex	6.46	0.0001	0.0063	Intron Retention	0.53	T	13.35	12.45	13.73	13.54	13.41	13.02	13.85
TC1100011030.hg.1	-1.07	T	DDB1	damage-specific DNA binding protein 1	Multiple_Complex	4.71	0.0003	0.0105	Intron Retention	0.53	T	14.03	13.56	14.85	14.09	14.33	14.21	14.25
TC1200010931.hg.1	-1.32	T	PTGES3	prostaglandin E synthase 3 (cytosolic)	Multiple_Complex	3.88	0.0006	0.0183	Intron Retention	0.53	T	16.41	16.57	16.88	17.28	16.26	16.62	16.86
TC1000009536.hg.1	-1.05	T	IDI1	isopentenyl-diphosphate delta isomerase 1	Multiple_Complex	4.1	0.0016	0.0349	Intron Retention	0.53	T	14.88	14.86	15.41	13.91	14.88	14.71	15.01
TC1000012015.hg.1	1.21	T	TIAL1	TIA1 cytotoxic granule-associated RNA binding protein-like 1	Multiple_Complex	4.55	0.0005	0.0166	Intron Retention	0.53	T	10.65	11.12	10.2	9.86	10.41	10.39	10.61
TC0100010137.hg.1	-3.37	T	MSTO2P	Homo sapiens misato family member 2, pseudogene (MSTO2P), non-coding RNA.	Multiple_Complex	3.88	1.39e-05	0.0012	Alternative 5' Donor Site	0.53	T	6.81	5.89	9.27	7.62	6.75	6.44	8.31
TC1300007861.hg.1	-1.07	T	PCCA	propionyl-CoA carboxylase alpha subunit	Multiple_Complex	7.3	0.0012	0.0288	Intron Retention	0.53	T	8.49	7.97	8.12	8.03	7.94	8.01	7.17
TC0300012245.hg.1	1.83	T	ZNF148	zinc finger protein 148	Multiple_Complex	6.1	0.0003	0.0097	Intron Retention	0.53	T	14.61	14.68	13.74	13.88	14.65	14.62	13.2
TC0300010068.hg.1	-1.76	T	LRCH3	leucine-rich repeats and calponin homology (CH) domain containing 3	Multiple_Complex	6.31	1.54e-05	0.0013	Intron Retention	0.53	T	10.48	10.42	10.7	11.13	10.26	10.38	11.99
TC0400007559.hg.1	-2.06	T	TMEM165	transmembrane protein 165	Multiple_Complex	11.52	9.63e-07	0.0002	Intron Retention	0.53	T	9.5	8.88	10.25	9.68	9.67	8.73	10.23
TC0X00010346.hg.1	-2.43	T	TRMT2B	tRNA methyltransferase 2 homolog B	Multiple_Complex	11.14	9.81e-05	0.005	Intron Retention	0.53	T	10.39	10.05	12.27	11.16	10.73	10.61	11.82
TC1300010030.hg.1	1.29	T	N4BP2L2	NEDD4 binding protein 2-like 2	Multiple_Complex	4.77	4.07e-06	0.0005	Intron Retention	0.53	T	14.25	15.12	13.66	14.53	14.44	14.62	14.21
TC1500008023.hg.1	-1.02	T	ZFAND6	zinc finger, AN1-type domain 6	Multiple_Complex	4.45	0.0004	0.0123	Intron Retention	0.53	T	13.22	13.3	13.31	13.22	13.2	12.75	14.19
TC0100017500.hg.1	-1.35	T	TMEM63A	transmembrane protein 63A	Multiple_Complex	4.32	0.0001	0.0052	Intron Retention	0.53	T	7.57	7.87	9.47	8.45	8.46	8.42	7.98
TC1400009124.hg.1	1.44	T	L2HGDH	L-2-hydroxyglutarate dehydrogenase	Multiple_Complex	4.34	0.0011	0.0262	Intron Retention	0.53	T	9.5	9.43	9.89	8.86	9.09	9.49	8.24
TC0900010588.hg.1	-1.62	T	HNRNPK; MIR7-1	heterogeneous nuclear ribonucleoprotein K; microRNA 7-1	Multiple_Complex	5.88	0.0004	0.0138	Intron Retention	0.53	T	16.4	16.23	17.53	17	16.65	15.89	17.01
TC0200012405.hg.1	-1.7	T	THADA	thyroid adenoma associated	Multiple_Complex	7.8	9.93e-05	0.005	Intron Retention	0.52	T	11.12	10.88	11.75	11.89	11.01	11.22	11.83
TC1100008187.hg.1	-2.05	T	PPP6R3	protein phosphatase 6, regulatory subunit 3	Multiple_Complex	6.31	0.0009	0.0232	Intron Retention	0.52	T	12.82	12.13	13.78	13.5	13.29	12.31	12.02
TC1500010106.hg.1	-2.05	T	TSPAN3	tetraspanin 3	Multiple_Complex	8.4	5.41e-06	0.0006	Intron Retention	0.52	T	12.28	11.77	13.33	12.42	12.46	11.7	13.11
TC0700008010.hg.1	-1.44	T	GTF2I	general transcription factor IIi	Multiple_Complex	5.57	6.03e-06	0.0006	Intron Retention	0.52	T	14.16	14.96	15.35	15.34	14.66	15.59	14.51
TC1400009065.hg.1	-1.77	T	FKBP3	FK506 binding protein 3	Multiple_Complex	5.2	0.0014	0.0317	Intron Retention	0.52	T	9.51	10.21	10.73	11.02	9.74	10.08	10.66
TC0300007136.hg.1	-1.13	T	CTNNB1	catenin (cadherin-associated protein), beta 1	Multiple_Complex	4.06	0.0001	0.0058	Intron Retention	0.52	T	13.99	13.6	14.48	14.11	13.94	13.93	13.8
TC0900010878.hg.1	-2.07	T	FANCC	Fanconi anemia complementation group C	Multiple_Complex	7.86	0.0003	0.0105	Intron Retention	0.52	T	8.09	8.02	9.48	9.06	8.63	7.94	8.94
TC1200009303.hg.1	1.04	T	AACS	acetoacetyl-CoA synthetase	Multiple_Complex	3.94	0.0014	0.0311	Intron Retention	0.52	T	10.16	10.06	10.2	10.05	10	10.64	9.63
TC0500008318.hg.1	2.81	T	EPB41L4A-AS1	EPB41L4A antisense RNA 1	NonCoding	-12.55	0.0002	0.0088	Intron Retention	0.52	T	15.03	13.54	12.64	14.28	15.4	13.17	11.83
TC0600010017.hg.1	-1.88	T	TMEM181	transmembrane protein 181	Multiple_Complex	4.18	0.0006	0.0181	Intron Retention	0.52	T	8.67	8.08	9.77	9.4	8.93	8.33	9.07
TC1600007521.hg.1	-3.14	T	FUS	FUS RNA binding protein	Multiple_Complex	14.04	3.6e-07	7.86e-05	Intron Retention	0.52	T	11.87	11.5	15.25	13.48	12.4	12.02	13.7
TC0200012073.hg.1	-1.79	T	GTF3C2	general transcription factor IIIC subunit 2	Multiple_Complex	5.28	1.86e-05	0.0015	Intron Retention	0.52	T	11.7	11.85	12.8	11.99	11.87	12.54	12.64
TC1200008771.hg.1	-1.19	T	ISCU	iron-sulfur cluster assembly enzyme	Multiple_Complex	4.97	0.0004	0.0125	Intron Retention	0.52	T	12.12	11.43	11.99	12.12	12.38	11.34	11.01
TC0600012566.hg.1	-1.19	T	MAP3K7	mitogen-activated protein kinase kinase kinase 7	Multiple_Complex	4.42	1.5e-05	0.0013	Intron Retention	0.52	T	10.99	10.62	11.4	11.11	11.29	10.44	10.31
TC0200007035.hg.1	-2.75	T	EPT1	ethanolaminephosphotransferase 1	Multiple_Complex	9.23	1.22e-05	0.0011	Intron Retention	0.52	T	10.29	9.04	12.24	11.37	10.23	9.44	9.95
TC1700012287.hg.1	-1.1	T	RPS6KB1	ribosomal protein S6 kinase, 70kDa, polypeptide 1	Multiple_Complex	2.35	0.0015	0.0327	Alternative First Exon	0.52	T	18.1	18.3	18.53	18.43	18.45	18.38	17.8
TC0200009402.hg.1	1.12	T	MGAT5	mannosyl (alpha-1,6-)-glycoprotein beta-1,6-N-acetyl-glucosaminyltransferase	Multiple_Complex	5.23	0.0008	0.0224	Intron Retention	0.52	T	10.17	8.35	10.71	9.46	10.59	9.37	8.94
TC0900011473.hg.1	1.02	T	DENND1A	DENN/MADD domain containing 1A	Multiple_Complex	6.18	0.0016	0.0347	Intron Retention	0.52	T	8.9	8.6	8.85	9.2	8.9	8.95	8.7
TC0700008690.hg.1	2.87	T	KMT2E	lysine (K)-specific methyltransferase 2E	Multiple_Complex	5.13	0.0009	0.0227	Intron Retention	0.52	T	12.98	13.47	11.73	12.22	12.88	13.81	9.99
TC0200008281.hg.1	-1.71	T	PTCD3	pentatricopeptide repeat domain 3	Multiple_Complex	4.76	0.0002	0.0076	Intron Retention	0.52	T	10.82	11.36	12.03	12.4	11.05	12.06	10.99
TC0800012202.hg.1	-5.99	T	BOP1; MIR7112	block of proliferation 1; microRNA 7112	Multiple_Complex	6.77	2.63e-07	6.24e-05	Intron Retention	0.52	T	8.56	7.54	10.96	10.8	8.24	8.38	11.12
TC1600009077.hg.1	-1.28	T	RPS2; SNORA64; SNORA10	ribosomal protein S2; small nucleolar RNA, H/ACA box 64; small nucleolar RNA, H/ACA box 10	Multiple_Complex	-3.83	1.35e-07	3.72e-05	Intron Retention	0.52	T	18.47	18.71	18.9	19.48	18.48	18.73	19
TC2000010007.hg.1	-2.04	T	RBM12; CPNE1	RNA binding motif protein 12; copine I	Multiple_Complex	11.35	6.17e-06	0.0007	Intron Retention	0.51	T	11.84	11.74	12.86	13.81	11.85	12.46	11.85
TC1800007863.hg.1	-1.59	T	ENOSF1	enolase superfamily member 1	Multiple_Complex	4.06	2.32e-05	0.0017	Intron Retention	0.51	T	9.05	9.5	10.3	10.06	9.4	9.54	8.96
TC0300013829.hg.1	-1.43	T	RBM5	RNA binding motif protein 5	Multiple_Complex	11.33	3.54e-07	7.76e-05	Intron Retention	0.51	T	11.16	10.52	11.58	12.4	11.61	10.94	10.74
TC1000010249.hg.1	1.08	T	KIF5B	kinesin family member 5B	Multiple_Complex	6.47	0.0011	0.0263	Intron Retention	0.51	T	14.92	14	14.26	14.35	15.17	13.44	12.51
TC1100009287.hg.1	-1.14	T	ARHGEF12	Rho guanine nucleotide exchange factor (GEF) 12	Multiple_Complex	5.1	0.0011	0.0277	Intron Retention	0.51	T	9.76	8.89	10.33	9.65	10.03	9.23	9.07
TC0200012074.hg.1	-1.43	T	EIF2B4	eukaryotic translation initiation factor 2B, subunit 4 delta, 67kDa	Multiple_Complex	3.87	1.2e-06	0.0002	Intron Retention	0.51	T	9.96	9.16	10.12	10.82	10.09	9.42	9.7
TC1400008546.hg.1	1.45	T	LINC01296; DUXAP10	long intergenic non-protein coding RNA 1296; double homeobox A pseudogene 10	Multiple_Complex	3.45	0.0002	0.0086	Intron Retention	0.51	T	11.32	11.82	11.18	11.21	11.66	12.13	10.61
TC0200016469.hg.1	1.18	T	ANXA4	annexin A4	Multiple_Complex	3.85	0.0007	0.02	Intron Retention	0.51	T	13.4	12.62	13.07	12.85	13.31	12.81	12.36
TC1700011059.hg.1	-3.86	T	SLC35B1	solute carrier family 35, member B1	Multiple_Complex	4.43	2.72e-05	0.002	Intron Retention	0.51	T	12.75	11.65	14.18	14.06	12.57	11.99	14.47
TC1500007510.hg.1	-1.92	T	TPM1	tropomyosin 1 (alpha)	Multiple_Complex	6.71	1.04e-05	0.001	Intron Retention	0.51	T	12.5	12.16	13.51	13.2	12.7	12.24	13.31
TC0100015786.hg.1	1.49	T	POGZ	pogo transposable element with ZNF domain	Multiple_Complex	3.86	0.0027	0.0492	Intron Retention	0.51	T	14.62	14.16	13.96	13.77	14.58	14.13	13.01
TC1700011967.hg.1	-1.49	T	EIF4A3	eukaryotic translation initiation factor 4A3	Multiple_Complex	3.89	0.0006	0.0183	Intron Retention	0.51	T	9.47	8.71	9.86	8.81	8.9	8.89	9.48
TC0500013358.hg.1	-2.63	T	SKP1	S-phase kinase-associated protein 1	Multiple_Complex	9.25	3.97e-06	0.0005	Intron Retention	0.51	T	14.75	14.69	16.33	15.81	14.62	14.58	16.03
TC1300008735.hg.1	-2.16	T	VWA8; MIR5006	von Willebrand factor A domain containing 8; microRNA 5006	Multiple_Complex	7.01	0.0001	0.0058	Intron Retention	0.51	T	10.25	9.69	11.05	11.19	10.37	9.75	10.27
TC0300014093.hg.1	-1.62	T	PCYT1A	phosphate cytidylyltransferase 1, choline, alpha	Multiple_Complex	5.49	9.05e-05	0.0047	Intron Retention	0.5	T	12.34	11.8	12.88	12.6	12.14	11.88	11.27
TC0600014321.hg.1	-1.01	T	SNX14	sorting nexin 14	Multiple_Complex	4.44	0.0004	0.013	Intron Retention	0.5	T	11.47	11.64	11.59	11.57	11.51	11.7	11.67
TC0200007111.hg.1	-2.09	T	WDR43; SNORD53	WD repeat domain 43; small nucleolar RNA, C/D box 53	Multiple_Complex	7.46	5.16e-07	0.0001	Intron Retention	0.5	T	13.77	13.93	15.15	14.89	13.78	13.55	14.25
TC1400010722.hg.1	-4.05	T	IPO4	importin 4	Multiple_Complex	4.2	0.0013	0.0302	Intron Retention	0.5	T	6.22	5.54	9.04	8.25	6.11	6.26	8.16
TC1500007699.hg.1	-1.06	T	KIF23	kinesin family member 23	Multiple_Complex	4.78	1.77e-07	4.6e-05	Cassette Exon	0.5	T	12.49	13.82	13.7	13.13	12.07	13.78	12.67
TC0100018339.hg.1	-1.51	T	MDM4	MDM4, p53 regulator	Multiple_Complex	-4.29	1.32e-06	0.0002	Cassette Exon	0.5	T	12.88	13.7	13.97	14.48	13.44	14.18	11.71
TC0900009876.hg.1	1.03	T	UBAP2; SNORD121A; SNORD121B	ubiquitin associated protein 2; small nucleolar RNA, C/D box 121A; small nucleolar RNA, C/D box 121B	Multiple_Complex	10.65	2.98e-05	0.0021	Intron Retention	0.5	T	4.24	4.1	5.37	4.24	4.51	3.9	4.01
TC1200008669.hg.1	-1.09	T	TDG	thymine DNA glycosylase	Multiple_Complex	10	0.0003	0.0103	Intron Retention	0.5	T	10.71	9.75	10.5	10.7	10.88	10.02	10.08
TC0200007505.hg.1	-1.25	T	BCYRN1	brain cytoplasmic RNA 1	NonCoding	-8.54	1.23e-09	9.51e-07	Intron Retention	0.5	T	8.44	9	8.72	8.71	7.94	8.35	9.58
TC1100008136.hg.1	-1.55	T	RPS6KB2	ribosomal protein S6 kinase, 70kDa, polypeptide 2	Multiple_Complex	5.82	0.0008	0.0223	Intron Retention	0.5	T	11.06	10.24	11.72	12.08	11.18	10.94	11.64
TC0600011173.hg.1	1.66	T	GUSBP2	glucuronidase, beta pseudogene 2	Multiple_Complex	5.1	0.0007	0.0208	Intron Retention	0.5	T	14.42	14.66	14.09	14.07	14.95	15.26	14.12
TC1700007890.hg.1	-1.77	T	ATP6V0A1; MIR5010	ATPase, H+ transporting, lysosomal V0 subunit a1; microRNA 5010	Multiple_Complex	4.64	0.0022	0.0432	Intron Retention	0.5	T	10.69	11.48	11.49	12.49	10.7	11.56	11.88
TC1700009528.hg.1	1.9	T	CXCL16	chemokine (C-X-C motif) ligand 16	Multiple_Complex	-4.63	0.0004	0.0128	Intron Retention	0.5	T	10.9	10.45	9.74	9.57	10.85	10.5	9.94
TC1000011690.hg.1	-1.35	T	ARL3	ADP-ribosylation factor like GTPase 3	Multiple_Complex	4.52	0.0021	0.0416	Intron Retention	0.5	T	10.77	11.13	11.99	11.04	10.66	10.57	10.43
TC1400008683.hg.1	-1.65	T	RBM23	RNA binding motif protein 23	Multiple_Complex	4.16	0.0002	0.0093	Intron Retention	0.5	T	11.18	10.95	12	11.76	11.27	11.14	13.68
TC0200016672.hg.1	-1.85	T	RTN4	reticulon 4	Multiple_Complex	3.52	0.0013	0.0308	Intron Retention	0.5	T	14.43	14.37	15.42	14.95	14.64	13.96	15.31
TC1700008573.hg.1	-1.41	T	DDX42	DEAD (Asp-Glu-Ala-Asp) box helicase 42	Multiple_Complex	14.21	9.09e-05	0.0047	Alternative 3' Acceptor Site	0.5	T	11.47	11.1	12.11	11.88	11.53	11.24	11.36
TC1100011838.hg.1	1.22	T	PICALM	phosphatidylinositol binding clathrin assembly protein	Multiple_Complex	8.11	0.0001	0.006	Intron Retention	0.5	T	15.59	15.18	14.92	15.07	15.63	14.98	15.21
TC1400007562.hg.1	1.41	T	SRSF5	serine/arginine-rich splicing factor 5	Multiple_Complex	4.66	0.0021	0.0412	Intron Retention	0.5	T	14.17	14.79	14.97	14.34	14.78	15.01	14.14
TC1200009753.hg.1	-1.06	T	MLF2	myeloid leukemia factor 2	Multiple_Complex	4.17	0.0007	0.0194	Intron Retention	0.5	T	15.65	15.31	15.51	15.36	15.39	15.36	14.53
TC1500008982.hg.1	-1.7	T	KATNBL1	katanin p80 subunit B-like 1	Multiple_Complex	4.4	0.0015	0.033	Intron Retention	0.5	T	9.31	9.12	10.2	9.79	9.81	9.49	10.51
TC0500009649.hg.1	-4.03	T	RMND5B	required for meiotic nuclear division 5 homolog B	Multiple_Complex	6.46	1.28e-07	3.59e-05	Intron Retention	0.5	T	11.68	10.2	13.31	13.6	12.27	10.93	12.96
TC0300007495.hg.1	-1.86	T	SPCS1	signal peptidase complex subunit 1	Multiple_Complex	3.98	8.92e-05	0.0046	Intron Retention	0.5	T	11.89	11.9	12.66	12.83	11.73	11.38	11.79
TC1500010943.hg.1	-1.3	T	PRKXP1	protein kinase, X-linked, pseudogene 1	Multiple_Complex	-28.65	8.23e-06	0.0008	Intron Retention	0.5	T	5.14	4.85	5.25	5.02	4.82	4.92	5.24
TC0900006782.hg.1	-2.79	T	FOCAD	focadhesin	Multiple_Complex	13.47	0.0007	0.0193	Intron Retention	0.5	T	8.41	8.17	9.77	8.64	8.24	8.4	10.08
TC1500007545.hg.1	-1.83	T	SNX1	sorting nexin 1	Multiple_Complex	4.15	0.0004	0.0135	Intron Retention	0.5	T	6.8	6.85	8.91	7.94	7.36	7.88	7.57
TC1500010093.hg.1	-1.5	T	ETFA	electron-transfer-flavoprotein, alpha polypeptide	Multiple_Complex	4.88	9e-05	0.0047	Intron Retention	0.5	T	13.92	13.8	14.42	14.73	13.96	13.63	14.23
TC2200008350.hg.1	-2.26	T	PITPNB	phosphatidylinositol transfer protein, beta	Multiple_Complex	5.91	0.0008	0.0222	Intron Retention	0.5	T	11.89	11.82	13.61	13.08	11.98	11.68	12.31
TC0600008272.hg.1	-1.86	T	FBXO9	F-box protein 9	Multiple_Complex	4.47	0.0003	0.0117	Intron Retention	0.5	T	7.93	8.84	10.51	9.1	9.29	8.77	9.68
TC0700013059.hg.1	-4.01	T	FASTK	Fas-activated serine/threonine kinase	Multiple_Complex	4.84	4.69e-06	0.0005	Intron Retention	0.49	T	7.69	7.46	9.76	9.69	8.26	7.73	9.53
TC1300007843.hg.1	-1.96	T	TM9SF2	transmembrane 9 superfamily member 2	Multiple_Complex	27.29	2.1e-12	6.23e-09	Alternative 5' Donor Site	0.49	T	13.84	14.21	14.97	15.15	13.91	14.02	14.5
TC0600007842.hg.1	-2.35	T	SRSF3	serine/arginine-rich splicing factor 3	Multiple_Complex	4.73	0.0003	0.0105	Intron Retention	0.49	T	12.59	12.59	14.56	13.41	13.16	12.22	13.74
TC0400011424.hg.1	-2.31	T	H2AFZ	H2A histone family, member Z	Multiple_Complex	5.95	4.16e-05	0.0027	Intron Retention	0.49	T	15.78	15.76	16.85	17.02	15.5	15.56	16.73
TC0200010643.hg.1	-1.58	T	RPE	ribulose-5-phosphate-3-epimerase	Multiple_Complex	3.97	0.0024	0.0459	Intron Retention	0.49	T	11.49	10.79	12.9	11.98	11.69	11.22	11.69
TC1200008002.hg.1	1.76	T	XPOT	exportin, tRNA	Multiple_Complex	4.83	2.26e-05	0.0017	Intron Retention	0.49	T	15.62	14.57	14.13	15.03	15.55	14.01	13.82
TC0X00008470.hg.1	1.19	T	PHF6	PHD finger protein 6	Multiple_Complex	-4.46	0.0002	0.0079	Intron Retention	0.49	T	12.65	12.58	13.11	12.51	12.78	12.94	11.76
TC0200016606.hg.1	-1.45	T	SCLY	selenocysteine lyase	Multiple_Complex	-11.13	2.75e-10	2.85e-07	Cassette Exon	0.49	T	6.49	6.73	7.64	7.1	6.59	6.22	7.04
TC1100010092.hg.1	-2.44	T	EIF4G2; SNORD97	eukaryotic translation initiation factor 4 gamma, 2; small nucleolar RNA, C/D box 97	Multiple_Complex	7.75	1.8e-05	0.0014	Intron Retention	0.49	T	13.9	13.67	15.42	15.08	13.87	13.71	14.72
TC1200008568.hg.1	-2.45	T	TMPO	thymopoietin	Multiple_Complex	4.86	0.0002	0.008	Intron Retention	0.49	T	12.53	13.79	14.98	14.4	12.65	13.67	14.17
TC1700007519.hg.1	-2.51	T	PSMD11	proteasome 26S subunit, non-ATPase 11	Multiple_Complex	5.04	3.7e-05	0.0025	Intron Retention	0.49	T	11.46	9.78	14.02	12.34	11.93	10.28	12.02
TC0100015346.hg.1	-1.77	T	TRIM33	tripartite motif containing 33	Multiple_Complex	7.58	2.12e-06	0.0003	Intron Retention	0.49	T	14.3	14.3	15.41	15.14	14.55	13.9	14.23
TC1900009820.hg.1	-2.54	T	DDX39A	DEAD (Asp-Glu-Ala-Asp) box polypeptide 39A	Multiple_Complex	5.47	1.56e-07	4.19e-05	Intron Retention	0.49	T	8.28	7.43	10.7	9.25	8.53	7.54	8.8
TC2000009447.hg.1	-1.01	T	DPM1	dolichyl-phosphate mannosyltransferase polypeptide 1, catalytic subunit	Multiple_Complex	5.97	0.0019	0.0387	Intron Retention	0.49	T	12.99	13.9	13.48	13.15	13.2	13.24	12.92
TC0X00007132.hg.1	-1.4	T	CDK16	cyclin-dependent kinase 16	Multiple_Complex	5.6	4.35e-06	0.0005	Intron Retention	0.49	T	13.52	12.84	13.78	14.12	13.46	13.19	13.82
TC1600011414.hg.1	-1.14	T	EDC4	enhancer of mRNA decapping 4	Multiple_Complex	3.56	0.0004	0.014	Intron Retention	0.49	T	7.61	6.8	7.67	6.77	7.4	6.09	7.28
TC0600012927.hg.1	-2.56	T	HDAC2	histone deacetylase 2	Multiple_Complex	6.3	0.001	0.0247	Intron Retention	0.49	T	13.02	12.75	14.23	14.53	12.94	12.72	13.84
TC0700006633.hg.1	-1.41	T	CCZ1; CCZ1B	CCZ1 homolog, vacuolar protein trafficking and biogenesis associated; CCZ1 homolog B, vacuolar protein trafficking and biogenesis associated	Multiple_Complex	3.84	6.44e-05	0.0037	Intron Retention	0.49	T	12.38	11.83	12.61	12.71	12.81	11.57	12.56
TC1200011946.hg.1	2.31	T	BRAP	BRCA1 associated protein	Multiple_Complex	-4.92	0.0015	0.034	Intron Retention	0.49	T	10.34	9.52	9.64	8.6	10.11	9.67	8.05
TC1200006503.hg.1	-2.69	T	FKBP4	FK506 binding protein 4	Multiple_Complex	4.05	0.0015	0.0334	Intron Retention	0.49	T	14.25	13.51	15.99	15.32	14.29	13.52	15.31
TC0700007986.hg.1	-2.68	T	WBSCR22	Williams Beuren syndrome chromosome region 22	Multiple_Complex	5.91	0.0014	0.0325	Intron Retention	0.49	T	11.79	11.7	13.35	13.13	11.91	11.83	11.98
TC0100012687.hg.1	-2.33	T	NOL9	nucleolar protein 9	Multiple_Complex	4.26	0.0003	0.0113	Alternative 5' Donor Site	0.49	T	8.63	8.29	10.16	9.63	8.78	8.02	9.23
TC0100018477.hg.1	-2.6	T	RBM8A	RNA binding motif protein 8A	Multiple_Complex	4.88	0.0021	0.0416	Intron Retention	0.49	T	11.89	12.4	13.45	13.51	11.91	12.27	11.68
TC0200010284.hg.1	1.48	T	MYO1B	myosin IB	Multiple_Complex	-13.22	1.83e-07	4.73e-05	Cassette Exon	0.49	T	12.23	12.48	12.92	11.95	12.69	13.5	11.07
TC0400009379.hg.1	-2.75	T	SPCS3	signal peptidase complex subunit 3	Multiple_Complex	5.18	9e-06	0.0009	Intron Retention	0.49	T	11.79	10.66	13.35	12.67	11.95	10.73	12.3
TC1500008187.hg.1	2.17	T	AKAP13; MIR7706	A kinase (PRKA) anchor protein 13; microRNA 7706	Multiple_Complex	-4.16	0.0003	0.0103	Intron Retention	0.49	T	10.79	10.69	9.62	9.42	10.78	10.69	9.62
TC2000009026.hg.1	-2.09	T	RBL1	retinoblastoma-like 1	Multiple_Complex	7.56	0.001	0.0247	Intron Retention	0.49	T	11.64	11.86	13.39	12.14	11.86	12.61	12.94
TC0100008289.hg.1	-1.42	T	OSBPL9	oxysterol binding protein-like 9	Multiple_Complex	4.45	0.0016	0.0355	Intron Retention	0.49	T	12.79	12.65	14.08	13.52	13.03	13.4	12.49
TC0200007446.hg.1	-2.84	T	PRKCE	protein kinase C, epsilon	Multiple_Complex	4.18	0.001	0.026	Intron Retention	0.49	T	9.53	9.36	10.95	10.96	9.58	9.35	10.49
TC0300013827.hg.1	-1.84	T	WDR6	WD repeat domain 6	Multiple_Complex	4.93	1.56e-06	0.0002	Intron Retention	0.49	T	7.62	7.44	9.83	8.98	8.77	8.81	8.42
TC0200014792.hg.1	2.29	T	COBLL1	cordon-bleu WH2 repeat protein like 1	Multiple_Complex	4.74	0.0002	0.0074	Intron Retention	0.49	T	11.8	11.01	10.6	10.31	12.16	10.91	9.54
TC0500012979.hg.1	-1.07	T	DDX41	DEAD (Asp-Glu-Ala-Asp) box polypeptide 41	Multiple_Complex	3.63	6.7e-05	0.0038	Intron Retention	0.49	T	13.99	13.56	14.16	13.64	13.9	13.81	14
TC1500006675.hg.1	-1.66	T	HERC2P9	hect domain and RLD 2 pseudogene 9	Multiple_Complex	4.63	0.0008	0.0222	Intron Retention	0.49	T	8.04	8.18	9.79	8.87	9.06	8.22	8.9
TC1700011364.hg.1	-1.34	T	BRIP1	BRCA1 interacting protein C-terminal helicase 1	Multiple_Complex	10.43	3.49e-05	0.0023	Intron Retention	0.48	T	13.34	14.17	14.54	12.15	13.43	14.72	14.11
TC1000006464.hg.1	-1.78	T	GTPBP4	GTP binding protein 4	Multiple_Complex	5.07	0.0027	0.0495	Intron Retention	0.48	T	10.49	9.95	11.83	11.01	10.33	9.98	11.02
TC0700012131.hg.1	-2.95	T	ORC5	origin recognition complex subunit 5	Multiple_Complex	8.48	0.0001	0.0055	Intron Retention	0.48	T	11.43	10.9	12.7	13.16	11.19	10.84	11.48
TC1400010718.hg.1	-1.42	T	AP1G2	adaptor-related protein complex 1, gamma 2 subunit	Multiple_Complex	5.57	5.92e-06	0.0006	Intron Retention	0.48	T	5.97	6.06	7.4	6.81	6.88	6.35	5.35
TC0300009694.hg.1	-1.73	T	ABCF3	ATP binding cassette subfamily F member 3	Multiple_Complex	4.5	0.0024	0.0454	Intron Retention	0.48	T	7.56	6.51	8.68	8.02	7.88	7.01	7.49
TC0200016499.hg.1	-2.8	T	MRPL30	mitochondrial ribosomal protein L30	Multiple_Complex	8.42	0.0006	0.0181	Intron Retention	0.48	T	12.55	12.22	13.93	14.54	12.45	12.77	13.53
TC2100007854.hg.1	-2.25	T	CCT8	chaperonin containing TCP1, subunit 8 (theta)	Multiple_Complex	4.63	0.0005	0.0149	Intron Retention	0.48	T	13.19	13.42	14.57	14.06	13.11	13.37	14.45
TC1100013190.hg.1	-2.38	T	CFL1	cofilin 1 (non-muscle)	Multiple_Complex	4.15	0.0008	0.0219	Intron Retention	0.48	T	16.64	16.61	17.82	17.88	16.21	16.85	17.99
TC1200012202.hg.1	-3.06	T	ANAPC5	anaphase promoting complex subunit 5	Multiple_Complex	5.74	4.77e-06	0.0005	Intron Retention	0.48	T	9.92	9.24	12.38	10.46	10.15	9.49	11.23
TC1400010605.hg.1	-1.44	T	CTAGE5	CTAGE family, member 5	Multiple_Complex	4.62	0.001	0.0261	Intron Retention	0.48	T	10.09	8.71	9.78	10.56	10.13	8.05	9.48
TC0200006725.hg.1	-105.75	T	GREB1	growth regulation by estrogen in breast cancer 1	Multiple_Complex	22.22	5.17e-16	1.15e-11	Alternative Last Exon	0.48	T	9.07	9.68	16.86	16.19	9.19	10.28	16.19
TC1500007217.hg.1	-1.72	T	AP4E1	adaptor-related protein complex 4, epsilon 1 subunit	Multiple_Complex	5.14	0.0014	0.0316	Intron Retention	0.48	T	10.08	8.34	11.43	10.43	10.49	9.13	10.24
TC0X00007026.hg.1	1.63	T	USP9X	ubiquitin specific peptidase 9, X-linked	Multiple_Complex	7.67	0.0009	0.0234	Intron Retention	0.48	T	13.55	13.29	12.82	12.69	13.57	12.81	11.99
TC1100011247.hg.1	-3.18	T	RNASEH2C	ribonuclease H2, subunit C	Multiple_Complex	5.65	0.0012	0.0288	Intron Retention	0.48	T	9.03	8.23	10.25	10.43	8.28	8.86	10.18
TC0500007729.hg.1	-3.19	T	MCCC2	methylcrotonoyl-CoA carboxylase 2	Multiple_Complex	6.02	0.0008	0.0213	Intron Retention	0.48	T	15.19	16.14	17.47	17.43	15.32	17.01	16.05
TC0300007579.hg.1	-3.1	T	PDE12	phosphodiesterase 12	Coding	6.31	0.0001	0.0063	Intron Retention	0.48	T	8.63	7.07	9.92	9.58	8.42	7.53	9.19
TC1200011535.hg.1	-3.21	T	UBE2N	ubiquitin conjugating enzyme E2N	Multiple_Complex	4.17	6.48e-05	0.0037	Intron Retention	0.48	T	11.62	11.21	13.05	11.95	11.13	10.92	12.82
TC1300008855.hg.1	1.21	T	ESD	esterase D	Multiple_Complex	-7.49	0.0003	0.0118	Intron Retention	0.48	T	12.44	12.7	12.65	12.32	12.39	12.61	11.48
TC1200007687.hg.1	1.24	T	EIF4B	eukaryotic translation initiation factor 4B	Multiple_Complex	9.21	4.03e-07	8.56e-05	Alternative 3' Acceptor Site	0.48	T	18.3	17.84	17.73	17.75	18.4	17.64	16.85
TC0200011051.hg.1	-3.17	T	PSMD1	proteasome 26S subunit, non-ATPase 1	Multiple_Complex	4.61	3.23e-05	0.0022	Intron Retention	0.48	T	10.36	8.69	12.49	11.09	9.91	9.2	11.31
TC0200012062.hg.1	-2.31	T	PREB	prolactin regulatory element binding	Multiple_Complex	4.3	5.84e-06	0.0006	Intron Retention	0.48	T	10.93	9.7	11.69	11.62	10.95	9.95	11.51
TC0500010998.hg.1	-3.3	T	CCDC125	coiled-coil domain containing 125	Multiple_Complex	4.65	0.0002	0.0086	Intron Retention	0.48	T	9.53	9.38	11.57	11.32	9.98	9.84	10.18
TC0500013369.hg.1	-1.59	T	SIL1	SIL1 nucleotide exchange factor	Multiple_Complex	9.05	7.92e-06	0.0008	Cassette Exon	0.48	T	10.62	9.06	10.27	10.39	10.11	9.06	9.13
TC0100013311.hg.1	-3.15	T	SRSF10	serine/arginine-rich splicing factor 10	Multiple_Complex	4.15	0.0005	0.0157	Intron Retention	0.48	T	10.26	10.96	12.89	11.86	10.18	10.84	12.16
TC1100011089.hg.1	-2.86	T	MTA2	metastasis associated 1 family member 2	Multiple_Complex	4.44	9.27e-06	0.0009	Intron Retention	0.48	T	13.01	11.81	14.3	14.66	13.14	12.54	13.89
TC1100009165.hg.1	-2.82	T	RP11-109L13.1		Multiple_Complex	4.64	7.42e-06	0.0008	Intron Retention	0.48	T	7.39	7.51	8.96	7.96	7.45	7.35	8.88
TC0900006473.hg.1	-1.35	T	SMARCA2	SWI/SNF related, matrix associated, actin dependent regulator of chromatin, subfamily a, member 2	Multiple_Complex	3.91	0.0011	0.0272	Intron Retention	0.48	T	6.82	7.03	7.63	7.48	7.08	7.2	7.35
TC1900010076.hg.1	-2.44	T	ATP13A1	ATPase type 13A1	Multiple_Complex	4.43	3.88e-05	0.0025	Intron Retention	0.48	T	9.37	9.05	11.46	10.48	9.31	9.14	10.54
TC1100009168.hg.1	2.1	T	SIDT2	SID1 transmembrane family, member 2	Multiple_Complex	-6.81	0.0005	0.0154	Intron Retention	0.48	T	10.66	9.64	9.53	9.26	10.66	10.24	9.4
TC1100011052.hg.1	-3.4	T	FADS3	fatty acid desaturase 3	Multiple_Complex	4.76	1.55e-07	4.17e-05	Intron Retention	0.48	T	7.94	7.62	9.06	10.14	8.31	7.26	9.5
TC1500010784.hg.1	-3.09	T	NGRN; TTLL13P	neugrin, neurite outgrowth associated; tubulin tyrosine ligase-like family member 13, pseudogene	Multiple_Complex	5.93	0.0008	0.0218	Intron Retention	0.48	T	11.87	11.32	13.77	13.34	12.48	11.37	12.2
TC0X00008392.hg.1	-5.19	T	UTP14A	UTP14A small subunit (SSU) processome component	Multiple_Complex	14.82	3.09e-08	1.21e-05	Intron Retention	0.48	T	9.12	8	11.39	10.95	9.34	8.27	9.13
TC1900008221.hg.1	-1.23	T	PINLYP	phospholipase A2 inhibitor and LY6/PLAUR domain containing	Multiple_Complex	3.88	9.25e-06	0.0009	Intron Retention	0.48	T	3.78	3.91	4.47	4.27	4.06	4.26	4.15
TC1100011107.hg.1	-3.5	T	WDR74	WD repeat domain 74	Multiple_Complex	5.21	1.7e-05	0.0014	Intron Retention	0.48	T	11.98	11.18	13.6	13.34	11.83	11.01	12.51
TC1400008590.hg.1	-2.57	T	OSGEP	O-sialoglycoprotein endopeptidase	Multiple_Complex	3.48	0.0004	0.0141	Intron Retention	0.48	T	6.48	6.6	8.55	7.75	6.31	6.42	7.25
TC1900011822.hg.1	1.27	T	ZNF586	zinc finger protein 586	Multiple_Complex	4.69	0.0002	0.0077	Intron Retention	0.48	T	7.67	7.87	7.4	7.41	7.68	7.79	7.47
TC0500008632.hg.1	-1.61	T	SLC22A5	solute carrier family 22 (organic cation/carnitine transporter), member 5	Multiple_Complex	3.75	4.49e-05	0.0028	Intron Retention	0.48	T	9.95	9.79	10.97	10.57	10.72	9.76	9.92
TC0800010685.hg.1	-3.6	T	MYBL1	v-myb avian myeloblastosis viral oncogene homolog-like 1	Multiple_Complex	4.81	0.0004	0.0132	Intron Retention	0.47	T	6.61	7.14	9.17	8.2	7.02	7.53	8.94
TC0300009602.hg.1	-1.61	T	MFN1	mitofusin 1	Multiple_Complex	7.92	1.8e-07	4.66e-05	Intron Retention	0.47	T	9.58	9.41	10.71	10.32	9.63	9.64	9.07
TC0500009856.hg.1	-3.11	T	CLPTM1L	CLPTM1-like	Multiple_Complex	4.05	0.0006	0.0183	Intron Retention	0.47	T	10.39	8.93	11.33	10.75	9.97	9.5	12.01
TC0800009237.hg.1	-3.67	T	GPAA1	glycosylphosphatidylinositol anchor attachment 1	Multiple_Complex	5.16	1.15e-07	3.31e-05	Intron Retention	0.47	T	9.7	10.58	12.95	12.08	10.04	10.4	12.08
TC0300013428.hg.1	-5.9	T	TRA2B	transformer 2 beta homolog (Drosophila)	Multiple_Complex	12.72	4.9e-06	0.0006	Intron Retention	0.47	T	12.53	13.78	15.58	14.6	12.48	13.14	15.39
TC0100009903.hg.1	-1.28	T	RPRD2	regulation of nuclear pre-mRNA domain containing 2	Multiple_Complex	-7.72	3.35e-07	7.46e-05	Cassette Exon	0.47	T	13.99	13.33	14.46	14.49	14.17	14.2	12.82
TC1300007774.hg.1	4.43	T	MBNL2	muscleblind-like splicing regulator 2	Multiple_Complex	-5.57	3.32e-06	0.0004	Cassette Exon	0.47	T	13.83	13.36	11.95	11.48	13.55	13.78	9.78
TC2200009275.hg.1	-5.05	T	ADSL	adenylosuccinate lyase	Multiple_Complex	6.92	1.83e-08	8.02e-06	Alternative 5' Donor Site	0.47	T	8.47	8.75	10.96	11.13	8.54	8.8	10.88
TC0500012179.hg.1	-2.8	T	ETF1	eukaryotic translation termination factor 1	Multiple_Complex	4.4	0.001	0.0259	Intron Retention	0.47	T	12.43	11.12	13.53	13.08	12.15	10.74	12.72
TC0200010516.hg.1	-3.42	T	CYP20A1	cytochrome P450, family 20, subfamily A, polypeptide 1	Multiple_Complex	7.56	0.0016	0.0348	Intron Retention	0.47	T	7.42	6.13	8.55	8.55	7.88	5.7	7.4
TC1300009008.hg.1	-3.26	T	NEK3	NIMA-related kinase 3	Multiple_Complex	8.45	1.81e-06	0.0003	Intron Retention	0.47	T	6.63	6.67	8.63	8.69	7.22	7.3	8.31
TC1900011593.hg.1	1.33	T	ZNF418	zinc finger protein 418	Multiple_Complex	3.72	0.0018	0.0377	Intron Retention	0.47	T	10.55	9.69	10.31	10.24	10.78	10.75	10.28
TC1400009225.hg.1	-3.67	T	GMFB	glia maturation factor, beta	Multiple_Complex	4.92	5.5e-05	0.0033	Intron Retention	0.47	T	11.45	11.64	13.73	13.48	12.02	11.73	12.41
TC1000008236.hg.1	-3.29	T	TSPAN14	tetraspanin 14	Multiple_Complex	5.53	9.4e-06	0.0009	Intron Retention	0.47	T	10.53	9.06	12	12.03	10.75	10.03	10.86
TC1700007930.hg.1	-1.96	T	RPL27	ribosomal protein L27	Multiple_Complex	-6.23	6.8e-06	0.0007	Intron Retention	0.47	T	14.17	13.71	15.04	14.89	14.31	13.65	14.27
[truncated: 3,047 more rows]

## Sheet: MCF7HvsN20Summary
MCF7: H vs N20
[truncated: 18 more rows]

[truncated: 8 more sheets: HT29HvsN20, HT29HvsN20Summary, Capan1HvsN20, Capan1HvsN20Summary, SKOV3HvsN20, SKOV3HvsN20Summary, MIA PaCa-2HvsN20, MIA PaCa-2HvsN20Summary]
