# Supplementary material for: Chronic hypoxia is associated with transcriptomic reprogramming and increased genomic instability in cancer cells
Source: Front Cell Dev Biol. 2023 Mar 9;11:1095419. doi: 10.3389/fcell.2023.1095419 (PMC10033758; doi:10.3389/fcell.2023.1095419)
Supplement: Supplementary file 3 [file Table3.XLSX]

## Sheet: H226Henrichedpathways
NAME	GS<br> follow link to MSigDB	GS DETAILS	SIZE	ES	NES	NOM p-val	FDR q-val	FWER p-val	RANK AT MAX	LEADING EDGE
HALLMARK_HYPOXIA	HALLMARK_HYPOXIA	Details ...	59	0.515741	3.13001	0	0	0	1362	tags=83%, list=38%, signal=131%
HALLMARK_INTERFERON_GAMMA_RESPONSE	HALLMARK_INTERFERON_GAMMA_RESPONSE	Details ...	45	0.478357	2.66537	0	0	0	1339	tags=76%, list=37%, signal=119%
HALLMARK_INTERFERON_ALPHA_RESPONSE	HALLMARK_INTERFERON_ALPHA_RESPONSE	Details ...	27	0.527295	2.51555	0	0.000291681	0.002	833	tags=67%, list=23%, signal=86%
REACTOME_INTERFERON_ALPHA_BETA_SIGNALING	REACTOME_INTERFERON_ALPHA_BETA_SIGNALING	Details ...	20	0.58186	2.49059	0	0.000218761	0.002	790	tags=70%, list=22%, signal=89%
HALLMARK_TNFA_SIGNALING_VIA_NFKB	HALLMARK_TNFA_SIGNALING_VIA_NFKB	Details ...	45	0.441759	2.44176	0	0.000261905	0.003	1471	tags=78%, list=41%, signal=130%
WP_BURN_WOUND_HEALING	WP_BURN_WOUND_HEALING	Details ...	19	0.552473	2.33622	0	0.000853207	0.012	820	tags=68%, list=23%, signal=88%
HALLMARK_INFLAMMATORY_RESPONSE	HALLMARK_INFLAMMATORY_RESPONSE	Details ...	31	0.448071	2.21574	0	0.00456565	0.072	770	tags=55%, list=21%, signal=69%
WP_NETWORK_MAP_OF_SARSCOV2_SIGNALING_PATHWAY	WP_NETWORK_MAP_OF_SARSCOV2_SIGNALING_PATHWAY	Details ...	36	0.417719	2.20145	0	0.00468982	0.085	642	tags=44%, list=18%, signal=54%
HALLMARK_IL2_STAT5_SIGNALING	HALLMARK_IL2_STAT5_SIGNALING	Details ...	39	0.406095	2.18632	0	0.00455244	0.092	955	tags=54%, list=27%, signal=72%
REACTOME_RESPONSE_OF_EIF2AK4_GCN2_TO_AMINO_ACID_DEFICIENCY	REACTOME_RESPONSE_OF_EIF2AK4_GCN2_TO_AMINO_ACID_DEFICIENCY	Details ...	21	0.471094	2.07271	0.00118906	0.0127752	0.265	1753	tags=95%, list=49%, signal=184%
REACTOME_EUKARYOTIC_TRANSLATION_ELONGATION	REACTOME_EUKARYOTIC_TRANSLATION_ELONGATION	Details ...	20	0.468759	2.06693	0	0.0121927	0.279	1753	tags=95%, list=49%, signal=184%
REACTOME_INTERFERON_SIGNALING	REACTOME_INTERFERON_SIGNALING	Details ...	39	0.369912	2.0011	0.00110011	0.020362	0.437	790	tags=46%, list=22%, signal=58%
WP_CYTOPLASMIC_RIBOSOMAL_PROTEINS	WP_CYTOPLASMIC_RIBOSOMAL_PROTEINS	Details ...	19	0.465537	1.97357	0.00239234	0.0239528	0.515	1753	tags=95%, list=49%, signal=184%
REACTOME_SRP_DEPENDENT_COTRANSLATIONAL_PROTEIN_TARGETING_TO_MEMBRANE	REACTOME_SRP_DEPENDENT_COTRANSLATIONAL_PROTEIN_TARGETING_TO_MEMBRANE	Details ...	24	0.412093	1.89421	0.00470035	0.0434347	0.775	1996	tags=96%, list=55%, signal=213%
KEGG_RIBOSOME	KEGG_RIBOSOME	Details ...	21	0.431532	1.88038	0.00474496	0.0452902	0.811	1753	tags=90%, list=49%, signal=175%
HALLMARK_EPITHELIAL_MESENCHYMAL_TRANSITION	HALLMARK_EPITHELIAL_MESENCHYMAL_TRANSITION	Details ...	49	0.310314	1.75311	0.0106045	0.110246	0.981	1409	tags=59%, list=39%, signal=96%
REACTOME_INTERLEUKIN_4_AND_INTERLEUKIN_13_SIGNALING	REACTOME_INTERLEUKIN_4_AND_INTERLEUKIN_13_SIGNALING	Details ...	18	0.403961	1.63802	0.0297398	0.22024	1	642	tags=44%, list=18%, signal=54%
REACTOME_NERVOUS_SYSTEM_DEVELOPMENT	REACTOME_NERVOUS_SYSTEM_DEVELOPMENT	Details ...	91	0.245599	1.63086	0.0244399	0.216964	1	2359	tags=87%, list=65%, signal=245%
WP_OREXIN_RECEPTOR_PATHWAY	WP_OREXIN_RECEPTOR_PATHWAY	Details ...	23	0.352723	1.59158	0.0463499	0.262687	1	1656	tags=74%, list=46%, signal=136%
KEGG_CYTOKINE_CYTOKINE_RECEPTOR_INTERACTION	KEGG_CYTOKINE_CYTOKINE_RECEPTOR_INTERACTION	Details ...	32	0.312036	1.57977	0.0433333	0.268896	1	1170	tags=50%, list=32%, signal=73%
HALLMARK_ALLOGRAFT_REJECTION	HALLMARK_ALLOGRAFT_REJECTION		28	0.320501	1.56351	0.0435281	0.281313	1	926	tags=46%, list=26%, signal=62%
REACTOME_ANTIVIRAL_MECHANISM_BY_IFN_STIMULATED_GENES	REACTOME_ANTIVIRAL_MECHANISM_BY_IFN_STIMULATED_GENES		21	0.357419	1.55119	0.0508274	0.288371	1	951	tags=48%, list=26%, signal=64%
WP_MEASLES_VIRUS_INFECTION	WP_MEASLES_VIRUS_INFECTION		26	0.306328	1.45652	0.093929	0.45883	1	756	tags=38%, list=21%, signal=48%
WP_TGFBETA_SIGNALING_PATHWAY	WP_TGFBETA_SIGNALING_PATHWAY		27	0.307011	1.44138	0.0915332	0.474901	1	1796	tags=74%, list=50%, signal=147%
REACTOME_RESPONSE_TO_ELEVATED_PLATELET_CYTOSOLIC_CA2	REACTOME_RESPONSE_TO_ELEVATED_PLATELET_CYTOSOLIC_CA2		16	0.347456	1.37314	0.134641	0.631716	1	1143	tags=56%, list=32%, signal=82%
WP_VITAMIN_D_RECEPTOR_PATHWAY	WP_VITAMIN_D_RECEPTOR_PATHWAY		23	0.29584	1.33881	0.149184	0.707245	1	476	tags=30%, list=13%, signal=35%
WP_ENDOCHONDRAL_OSSIFICATION	WP_ENDOCHONDRAL_OSSIFICATION		15	0.337311	1.32264	0.155087	0.729524	1	476	tags=33%, list=13%, signal=38%
REACTOME_C_TYPE_LECTIN_RECEPTORS_CLRS	REACTOME_C_TYPE_LECTIN_RECEPTORS_CLRS		20	0.309259	1.31977	0.150367	0.711534	1	2343	tags=95%, list=65%, signal=270%
REACTOME_EXTRACELLULAR_MATRIX_ORGANIZATION	REACTOME_EXTRACELLULAR_MATRIX_ORGANIZATION		41	0.244484	1.31633	0.171683	0.697101	1	629	tags=32%, list=17%, signal=38%
REACTOME_DEVELOPMENTAL_BIOLOGY	REACTOME_DEVELOPMENTAL_BIOLOGY		133	0.187226	1.3152	0.126008	0.676883	1	2359	tags=80%, list=65%, signal=222%
WP_ENDOCHONDRAL_OSSIFICATION_WITH_SKELETAL_DYSPLASIAS	WP_ENDOCHONDRAL_OSSIFICATION_WITH_SKELETAL_DYSPLASIAS		15	0.337311	1.30989	0.156764	0.669828	1	476	tags=33%, list=13%, signal=38%
REACTOME_CLEC7A_DECTIN_1_SIGNALING	REACTOME_CLEC7A_DECTIN_1_SIGNALING		19	0.306135	1.30218	0.183894	0.669713	1	2343	tags=95%, list=65%, signal=269%
REACTOME_INFECTIOUS_DISEASE	REACTOME_INFECTIOUS_DISEASE		128	0.185354	1.29619	0.140562	0.66583	1	2343	tags=80%, list=65%, signal=220%
HALLMARK_APICAL_JUNCTION	HALLMARK_APICAL_JUNCTION		28	0.268511	1.29341	0.1813	0.653782	1	1862	tags=71%, list=52%, signal=147%
REACTOME_SLC_MEDIATED_TRANSMEMBRANE_TRANSPORT	REACTOME_SLC_MEDIATED_TRANSMEMBRANE_TRANSPORT		35	0.247182	1.28316	0.193119	0.662353	1	172	tags=17%, list=5%, signal=18%
WP_COPPER_HOMEOSTASIS	WP_COPPER_HOMEOSTASIS		15	0.331191	1.26754	0.21181	0.685736	1	1486	tags=67%, list=41%, signal=113%
REACTOME_PLATELET_ACTIVATION_SIGNALING_AND_AGGREGATION	REACTOME_PLATELET_ACTIVATION_SIGNALING_AND_AGGREGATION		31	0.258072	1.25793	0.225336	0.692534	1	1796	tags=68%, list=50%, signal=134%
REACTOME_MUSCLE_CONTRACTION	REACTOME_MUSCLE_CONTRACTION		20	0.291319	1.24543	0.214198	0.708851	1	2189	tags=85%, list=61%, signal=215%
WP_MYOMETRIAL_RELAXATION_AND_CONTRACTION_PATHWAYS	WP_MYOMETRIAL_RELAXATION_AND_CONTRACTION_PATHWAYS		21	0.285322	1.244	0.221564	0.694974	1	2255	tags=86%, list=63%, signal=228%
HALLMARK_APOPTOSIS	HALLMARK_APOPTOSIS		34	0.239747	1.24174	0.21041	0.6832	1	1466	tags=53%, list=41%, signal=88%
REACTOME_CELLULAR_RESPONSE_TO_HYPOXIA	REACTOME_CELLULAR_RESPONSE_TO_HYPOXIA		17	0.3063	1.23053	0.213135	0.695158	1	2343	tags=94%, list=65%, signal=268%
REACTOME_REGULATION_OF_INSULIN_LIKE_GROWTH_FACTOR_IGF_TRANSPORT_AND_UPTAKE_BY_INSULIN_LIKE_GROWTH_FACTOR_BINDING_PROTEINS_IGFBPS	REACTOME_REGULATION_OF_INSULIN_LIKE_GROWTH_FACTOR_IGF_TRANSPORT_AND_UPTAKE_BY_INSULIN_LIKE_GROWTH_FACTOR_BINDING_PROTEINS_IGFBPS		15	0.314209	1.22524	0.22796	0.69248	1	884	tags=47%, list=25%, signal=62%
WP_EBOLA_VIRUS_INFECTION_IN_HOST	WP_EBOLA_VIRUS_INFECTION_IN_HOST		16	0.307093	1.22282	0.23115	0.682399	1	405	tags=31%, list=11%, signal=35%
HALLMARK_GLYCOLYSIS	HALLMARK_GLYCOLYSIS		49	0.215525	1.22205	0.236842	0.668718	1	1151	tags=41%, list=32%, signal=59%
WP_NRP1TRIGGERED_SIGNALING_PATHWAYS_IN_PANCREATIC_CANCER	WP_NRP1TRIGGERED_SIGNALING_PATHWAYS_IN_PANCREATIC_CANCER		15	0.315485	1.21669	0.227684	0.667206	1	1654	tags=67%, list=46%, signal=123%
REACTOME_SIGNALING_BY_HEDGEHOG	REACTOME_SIGNALING_BY_HEDGEHOG		17	0.298433	1.21248	0.232386	0.662925	1	2343	tags=94%, list=65%, signal=268%
REACTOME_UCH_PROTEINASES	REACTOME_UCH_PROTEINASES		17	0.299804	1.21242	0.230288	0.648929	1	2343	tags=94%, list=65%, signal=268%
REACTOME_LEISHMANIA_INFECTION	REACTOME_LEISHMANIA_INFECTION		26	0.252432	1.2045	0.249151	0.653543	1	2075	tags=77%, list=58%, signal=180%
REACTOME_CYTOKINE_SIGNALING_IN_IMMUNE_SYSTEM	REACTOME_CYTOKINE_SIGNALING_IN_IMMUNE_SYSTEM		110	0.175907	1.20131	0.226491	0.647294	1	812	tags=29%, list=23%, signal=36%
KEGG_CARDIAC_MUSCLE_CONTRACTION	KEGG_CARDIAC_MUSCLE_CONTRACTION		20	0.274909	1.18976	0.280443	0.661328	1	2617	tags=100%, list=73%, signal=363%
WP_IL18_SIGNALING_PATHWAY	WP_IL18_SIGNALING_PATHWAY		40	0.224094	1.18787	0.267838	0.652806	1	926	tags=38%, list=26%, signal=50%
WP_MAPK_SIGNALING_PATHWAY	WP_MAPK_SIGNALING_PATHWAY		29	0.237752	1.16559	0.286364	0.691227	1	1509	tags=55%, list=42%, signal=94%
WP_NUCLEAR_RECEPTORS_METAPATHWAY	WP_NUCLEAR_RECEPTORS_METAPATHWAY		53	0.201326	1.16089	0.290426	0.689582	1	272	tags=17%, list=8%, signal=18%
WP_NEUROINFLAMMATION_AND_GLUTAMATERGIC_SIGNALING	WP_NEUROINFLAMMATION_AND_GLUTAMATERGIC_SIGNALING		28	0.241396	1.15495	0.296211	0.690884	1	910	tags=36%, list=25%, signal=47%
WP_NONALCOHOLIC_FATTY_LIVER_DISEASE	WP_NONALCOHOLIC_FATTY_LIVER_DISEASE		41	0.21116	1.14922	0.303163	0.691673	1	2777	tags=98%, list=77%, signal=421%
REACTOME_RHO_GTPASE_EFFECTORS	REACTOME_RHO_GTPASE_EFFECTORS		31	0.229163	1.14147	0.309764	0.697222	1	2426	tags=87%, list=67%, signal=264%
REACTOME_DEGRADATION_OF_THE_EXTRACELLULAR_MATRIX	REACTOME_DEGRADATION_OF_THE_EXTRACELLULAR_MATRIX		18	0.273871	1.13853	0.309842	0.691654	1	1407	tags=56%, list=39%, signal=91%
REACTOME_ESR_MEDIATED_SIGNALING	REACTOME_ESR_MEDIATED_SIGNALING		28	0.234126	1.13561	0.315022	0.68622	1	2765	tags=100%, list=77%, signal=427%
WP_FOCAL_ADHESION	WP_FOCAL_ADHESION		35	0.218671	1.13526	0.311403	0.675334	1	1865	tags=66%, list=52%, signal=135%
REACTOME_SIGNALING_BY_NTRKS	REACTOME_SIGNALING_BY_NTRKS		16	0.280111	1.12256	0.336696	0.691588	1	2426	tags=94%, list=67%, signal=286%
KEGG_FOCAL_ADHESION	KEGG_FOCAL_ADHESION		35	0.217975	1.12079	0.33557	0.684019	1	1865	tags=66%, list=52%, signal=135%
WP_SPINAL_CORD_INJURY	WP_SPINAL_CORD_INJURY		16	0.282073	1.1189	0.329487	0.676968	1	1409	tags=56%, list=39%, signal=92%
KEGG_APOPTOSIS	KEGG_APOPTOSIS		17	0.271717	1.11698	0.334165	0.670408	1	74	tags=18%, list=2%, signal=18%
REACTOME_TRANSCRIPTIONAL_REGULATION_BY_RUNX3	REACTOME_TRANSCRIPTIONAL_REGULATION_BY_RUNX3		18	0.254805	1.07325	0.37851	0.753063	1	2343	tags=89%, list=65%, signal=253%
REACTOME_MAPK_FAMILY_SIGNALING_CASCADES	REACTOME_MAPK_FAMILY_SIGNALING_CASCADES		50	0.185278	1.06526	0.396642	0.759188	1	2726	tags=92%, list=76%, signal=373%
REACTOME_INTERLEUKIN_1_SIGNALING	REACTOME_INTERLEUKIN_1_SIGNALING		21	0.246022	1.05993	0.394299	0.759149	1	2343	tags=86%, list=65%, signal=244%
WP_SUDDEN_INFANT_DEATH_SYNDROME_SIDS_SUSCEPTIBILITY_PATHWAYS	WP_SUDDEN_INFANT_DEATH_SYNDROME_SIDS_SUSCEPTIBILITY_PATHWAYS		20	0.246434	1.05772	0.371429	0.752387	1	2065	tags=75%, list=57%, signal=175%
KEGG_MAPK_SIGNALING_PATHWAY	KEGG_MAPK_SIGNALING_PATHWAY		31	0.205686	1.03023	0.411364	0.799472	1	1509	tags=52%, list=42%, signal=88%
REACTOME_SLC_TRANSPORTER_DISORDERS	REACTOME_SLC_TRANSPORTER_DISORDERS		16	0.254105	1.02622	0.431447	0.796412	1	172	tags=19%, list=5%, signal=20%
HALLMARK_IL6_JAK_STAT3_SIGNALING	HALLMARK_IL6_JAK_STAT3_SIGNALING		18	0.247033	1.02064	0.448492	0.797124	1	1513	tags=56%, list=42%, signal=95%
WP_FOCAL_ADHESION_PI3KAKTMTORSIGNALING_PATHWAY	WP_FOCAL_ADHESION_PI3KAKTMTORSIGNALING_PATHWAY		51	0.174453	1.0163	0.458824	0.794897	1	473	tags=22%, list=13%, signal=24%
WP_HEPATITIS_B_INFECTION	WP_HEPATITIS_B_INFECTION		21	0.230053	1.0088	0.447031	0.799129	1	910	tags=38%, list=25%, signal=51%
REACTOME_INTERLEUKIN_1_FAMILY_SIGNALING	REACTOME_INTERLEUKIN_1_FAMILY_SIGNALING		23	0.222977	1.00701	0.459268	0.791975	1	2343	tags=83%, list=65%, signal=235%
KEGG_REGULATION_OF_ACTIN_CYTOSKELETON	KEGG_REGULATION_OF_ACTIN_CYTOSKELETON		22	0.225238	1.00469	0.452409	0.785865	1	1875	tags=68%, list=52%, signal=141%
HALLMARK_MITOTIC_SPINDLE	HALLMARK_MITOTIC_SPINDLE		15	0.257562	1.00355	0.446565	0.77771	1	2104	tags=80%, list=58%, signal=191%
HALLMARK_KRAS_SIGNALING_UP	HALLMARK_KRAS_SIGNALING_UP		23	0.220077	1.00295	0.456038	0.768847	1	173	tags=17%, list=5%, signal=18%
REACTOME_HEMOSTASIS	REACTOME_HEMOSTASIS		77	0.151925	0.992166	0.507246	0.780501	1	2427	tags=77%, list=67%, signal=230%
REACTOME_DISEASES_OF_SIGNAL_TRANSDUCTION_BY_GROWTH_FACTOR_RECEPTORS_AND_SECOND_MESSENGERS	REACTOME_DISEASES_OF_SIGNAL_TRANSDUCTION_BY_GROWTH_FACTOR_RECEPTORS_AND_SECOND_MESSENGERS		67	0.159873	0.981405	0.504141	0.791132	1	2463	tags=81%, list=68%, signal=250%
REACTOME_DEUBIQUITINATION	REACTOME_DEUBIQUITINATION		40	0.179509	0.981138	0.495585	0.781673	1	2379	tags=80%, list=66%, signal=233%
WP_VEGFAVEGFR2_SIGNALING_PATHWAY	WP_VEGFAVEGFR2_SIGNALING_PATHWAY		76	0.154313	0.980825	0.512448	0.772511	1	2226	tags=71%, list=62%, signal=182%
REACTOME_SIGNALING_BY_NUCLEAR_RECEPTORS	REACTOME_SIGNALING_BY_NUCLEAR_RECEPTORS		41	0.178454	0.965557	0.515575	0.791333	1	2765	tags=93%, list=77%, signal=394%
HALLMARK_PROTEIN_SECRETION	HALLMARK_PROTEIN_SECRETION		17	0.235919	0.964003	0.491885	0.784507	1	2249	tags=82%, list=62%, signal=218%
KEGG_ADHERENS_JUNCTION	KEGG_ADHERENS_JUNCTION		15	0.242862	0.958623	0.508259	0.785141	1	1777	tags=67%, list=49%, signal=131%
REACTOME_ESTROGEN_DEPENDENT_GENE_EXPRESSION	REACTOME_ESTROGEN_DEPENDENT_GENE_EXPRESSION		17	0.238427	0.957874	0.49066	0.777097	1	2747	tags=100%, list=76%, signal=419%
WP_ALZHEIMERS_DISEASE_AND_MIRNA_EFFECTS	WP_ALZHEIMERS_DISEASE_AND_MIRNA_EFFECTS		43	0.172237	0.942044	0.545847	0.796637	1	2168	tags=72%, list=60%, signal=179%
REACTOME_CDC42_GTPASE_CYCLE	REACTOME_CDC42_GTPASE_CYCLE		18	0.222834	0.925676	0.546468	0.816477	1	1356	tags=50%, list=38%, signal=80%
REACTOME_CELL_SURFACE_INTERACTIONS_AT_THE_VASCULAR_WALL	REACTOME_CELL_SURFACE_INTERACTIONS_AT_THE_VASCULAR_WALL		27	0.192791	0.923081	0.547126	0.811566	1	2427	tags=81%, list=67%, signal=248%
KEGG_TGF_BETA_SIGNALING_PATHWAY	KEGG_TGF_BETA_SIGNALING_PATHWAY		16	0.234803	0.917053	0.564617	0.813443	1	1333	tags=50%, list=37%, signal=79%
REACTOME_INTRACELLULAR_SIGNALING_BY_SECOND_MESSENGERS	REACTOME_INTRACELLULAR_SIGNALING_BY_SECOND_MESSENGERS		62	0.149254	0.916347	0.577004	0.805514	1	2747	tags=89%, list=76%, signal=367%
REACTOME_NEURONAL_SYSTEM	REACTOME_NEURONAL_SYSTEM		25	0.198601	0.911785	0.563397	0.804891	1	1451	tags=48%, list=40%, signal=80%
WP_NRF2_PATHWAY	WP_NRF2_PATHWAY		25	0.195458	0.891938	0.595349	0.829906	1	272	tags=16%, list=8%, signal=17%
WP_ADIPOGENESIS	WP_ADIPOGENESIS		24	0.19668	0.89051	0.595099	0.823409	1	896	tags=33%, list=25%, signal=44%
KEGG_GLYCOLYSIS_GLUCONEOGENESIS	KEGG_GLYCOLYSIS_GLUCONEOGENESIS		18	0.212585	0.878425	0.60049	0.83523	1	2670	tags=94%, list=74%, signal=363%
HALLMARK_MYOGENESIS	HALLMARK_MYOGENESIS		30	0.180217	0.877311	0.629291	0.828319	1	485	tags=23%, list=13%, signal=27%
HALLMARK_UV_RESPONSE_DN	HALLMARK_UV_RESPONSE_DN		30	0.173266	0.854216	0.660571	0.857485	1	2427	tags=80%, list=67%, signal=243%
WP_EPITHELIAL_TO_MESENCHYMAL_TRANSITION_IN_COLORECTAL_CANCER	WP_EPITHELIAL_TO_MESENCHYMAL_TRANSITION_IN_COLORECTAL_CANCER		27	0.180415	0.853375	0.652921	0.849866	1	1893	tags=63%, list=53%, signal=132%
REACTOME_O_LINKED_GLYCOSYLATION	REACTOME_O_LINKED_GLYCOSYLATION		15	0.217121	0.844376	0.656604	0.855155	1	2320	tags=80%, list=64%, signal=224%
WP_CLEAR_CELL_RENAL_CELL_CARCINOMA_PATHWAYS	WP_CLEAR_CELL_RENAL_CELL_CARCINOMA_PATHWAYS		23	0.180994	0.812441	0.675459	0.89477	1	473	tags=22%, list=13%, signal=25%
WP_DNA_DAMAGE_RESPONSE_ONLY_ATM_DEPENDENT	WP_DNA_DAMAGE_RESPONSE_ONLY_ATM_DEPENDENT		20	0.186881	0.811595	0.688107	0.887054	1	1796	tags=60%, list=50%, signal=119%
REACTOME_DEATH_RECEPTOR_SIGNALLING	REACTOME_DEATH_RECEPTOR_SIGNALLING		17	0.197995	0.810902	0.687345	0.879232	1	2059	tags=71%, list=57%, signal=164%
WP_FRAGILE_X_SYNDROME	WP_FRAGILE_X_SYNDROME		20	0.186873	0.799538	0.714112	0.887285	1	2498	tags=85%, list=69%, signal=276%
WP_NONSMALL_CELL_LUNG_CANCER	WP_NONSMALL_CELL_LUNG_CANCER		18	0.190135	0.793123	0.705811	0.887803	1	2609	tags=89%, list=72%, signal=321%
HALLMARK_UNFOLDED_PROTEIN_RESPONSE	HALLMARK_UNFOLDED_PROTEIN_RESPONSE		23	0.173769	0.792101	0.724098	0.880684	1	2466	tags=83%, list=68%, signal=260%
WP_EGFR_TYROSINE_KINASE_INHIBITOR_RESISTANCE	WP_EGFR_TYROSINE_KINASE_INHIBITOR_RESISTANCE		19	0.188537	0.784995	0.70696	0.882617	1	1865	tags=63%, list=52%, signal=130%
REACTOME_PHOSPHOLIPID_METABOLISM	REACTOME_PHOSPHOLIPID_METABOLISM		21	0.176854	0.776146	0.74491	0.886241	1	147	tags=14%, list=4%, signal=15%
KEGG_FC_GAMMA_R_MEDIATED_PHAGOCYTOSIS	KEGG_FC_GAMMA_R_MEDIATED_PHAGOCYTOSIS		21	0.177982	0.774546	0.736145	0.880074	1	2442	tags=81%, list=68%, signal=250%
REACTOME_SIGNALING_BY_RECEPTOR_TYROSINE_KINASES	REACTOME_SIGNALING_BY_RECEPTOR_TYROSINE_KINASES		85	0.119579	0.773168	0.764887	0.87375	1	2463	tags=75%, list=68%, signal=232%
KEGG_NATURAL_KILLER_CELL_MEDIATED_CYTOTOXICITY	KEGG_NATURAL_KILLER_CELL_MEDIATED_CYTOTOXICITY		15	0.197516	0.765478	0.773488	0.875772	1	1165	tags=40%, list=32%, signal=59%
KEGG_PATHWAYS_IN_CANCER	KEGG_PATHWAYS_IN_CANCER		60	0.126056	0.75892	0.764768	0.876476	1	1865	tags=53%, list=52%, signal=109%
KEGG_INSULIN_SIGNALING_PATHWAY	KEGG_INSULIN_SIGNALING_PATHWAY		23	0.165933	0.757026	0.750296	0.870824	1	2540	tags=83%, list=70%, signal=278%
WP_INSULIN_SIGNALING	WP_INSULIN_SIGNALING		18	0.176255	0.722475	0.800738	0.906596	1	2835	tags=94%, list=79%, signal=441%
REACTOME_TOLL_LIKE_RECEPTOR_CASCADES	REACTOME_TOLL_LIKE_RECEPTOR_CASCADES		16	0.182172	0.721237	0.814815	0.89991	1	2426	tags=81%, list=67%, signal=248%
REACTOME_SIGNALING_BY_INTERLEUKINS	REACTOME_SIGNALING_BY_INTERLEUKINS		68	0.114067	0.714065	0.812629	0.900508	1	1965	tags=57%, list=55%, signal=124%
REACTOME_GLYCEROPHOSPHOLIPID_BIOSYNTHESIS	REACTOME_GLYCEROPHOSPHOLIPID_BIOSYNTHESIS		15	0.171621	0.667828	0.861689	0.943964	1	114	tags=13%, list=3%, signal=14%
WP_MALIGNANT_PLEURAL_MESOTHELIOMA	WP_MALIGNANT_PLEURAL_MESOTHELIOMA		67	0.107018	0.658103	0.852544	0.945716	1	276	tags=12%, list=8%, signal=13%
REACTOME_NEGATIVE_REGULATION_OF_THE_PI3K_AKT_NETWORK	REACTOME_NEGATIVE_REGULATION_OF_THE_PI3K_AKT_NETWORK		25	0.138783	0.643411	0.880332	0.951951	1	2442	tags=76%, list=68%, signal=234%
HALLMARK_ESTROGEN_RESPONSE_EARLY	HALLMARK_ESTROGEN_RESPONSE_EARLY		49	0.110116	0.635616	0.883243	0.951231	1	2829	tags=86%, list=79%, signal=394%
REACTOME_PI3K_AKT_SIGNALING_IN_CANCER	REACTOME_PI3K_AKT_SIGNALING_IN_CANCER		19	0.148782	0.625601	0.878863	0.952157	1	1181	tags=37%, list=33%, signal=55%
KEGG_CALCIUM_SIGNALING_PATHWAY	KEGG_CALCIUM_SIGNALING_PATHWAY		19	0.143867	0.622289	0.892382	0.947109	1	2189	tags=68%, list=61%, signal=173%
REACTOME_SENSORY_PERCEPTION	REACTOME_SENSORY_PERCEPTION		20	0.142686	0.607052	0.911622	0.951871	1	320	tags=15%, list=9%, signal=16%
WP_CIRCADIAN_RHYTHM_GENES	WP_CIRCADIAN_RHYTHM_GENES		37	0.112118	0.594731	0.919956	0.953628	1	1345	tags=38%, list=37%, signal=60%
WP_PI3KAKT_SIGNALING_PATHWAY	WP_PI3KAKT_SIGNALING_PATHWAY		55	0.100278	0.585269	0.916667	0.95293	1	473	tags=16%, list=13%, signal=19%
HALLMARK_P53_PATHWAY	HALLMARK_P53_PATHWAY		41	0.0969115	0.520557	0.956569	0.98516	1	329	tags=12%, list=9%, signal=13%
WP_ENDODERM_DIFFERENTIATION	WP_ENDODERM_DIFFERENTIATION		19	0.107991	0.45989	0.982906	1	1	2486	tags=74%, list=69%, signal=236%
REACTOME_SIGNALING_BY_TGFB_FAMILY_MEMBERS	REACTOME_SIGNALING_BY_TGFB_FAMILY_MEMBERS		15	0.118813	0.459786	0.994969	0.992706	1	272	tags=13%, list=8%, signal=14%
REACTOME_DISEASES_OF_GLYCOSYLATION	REACTOME_DISEASES_OF_GLYCOSYLATION		22	0.104259	0.456878	0.982332	0.985582	1	2635	tags=77%, list=73%, signal=286%

## Sheet: H226Nenrichedpathways
NAME	GS<br> follow link to MSigDB	GS DETAILS	SIZE	ES	NES	NOM p-val	FDR q-val	FWER p-val	RANK AT MAX	LEADING EDGE
REACTOME_METABOLISM_OF_RNA	REACTOME_METABOLISM_OF_RNA	Details ...	146	-0.384018	-5.56831	0	0	0	2079	tags=96%, list=58%, signal=218%
REACTOME_METABOLISM_OF_AMINO_ACIDS_AND_DERIVATIVES	REACTOME_METABOLISM_OF_AMINO_ACIDS_AND_DERIVATIVES	Details ...	79	-0.415452	-5.28745	0	0	0	2079	tags=99%, list=58%, signal=228%
REACTOME_CELL_CYCLE	REACTOME_CELL_CYCLE	Details ...	97	-0.366603	-4.88069	0	0	0	2110	tags=96%, list=59%, signal=225%
HALLMARK_OXIDATIVE_PHOSPHORYLATION	HALLMARK_OXIDATIVE_PHOSPHORYLATION	Details ...	70	-0.419526	-4.78644	0	0	0	2056	tags=99%, list=57%, signal=225%
HALLMARK_MYC_TARGETS_V1	HALLMARK_MYC_TARGETS_V1	Details ...	82	-0.422891	-4.75073	0	0	0	2115	tags=100%, list=59%, signal=237%
REACTOME_PROCESSING_OF_CAPPED_INTRON_CONTAINING_PRE_MRNA	REACTOME_PROCESSING_OF_CAPPED_INTRON_CONTAINING_PRE_MRNA	Details ...	60	-0.441998	-4.71533	0	0	0	2038	tags=100%, list=57%, signal=226%
REACTOME_TRANSLATION	REACTOME_TRANSLATION	Details ...	72	-0.413338	-4.62476	0	0	0	2079	tags=99%, list=58%, signal=228%
REACTOME_CELL_CYCLE_MITOTIC	REACTOME_CELL_CYCLE_MITOTIC	Details ...	84	-0.356047	-4.53788	0	0	0	2110	tags=95%, list=59%, signal=224%
REACTOME_MRNA_SPLICING	REACTOME_MRNA_SPLICING	Details ...	48	-0.440506	-4.12786	0	0	0	2038	tags=100%, list=57%, signal=227%
REACTOME_DNA_REPLICATION	REACTOME_DNA_REPLICATION	Details ...	42	-0.431901	-3.82633	0	0	0	2066	tags=100%, list=57%, signal=232%
REACTOME_MITOTIC_G1_PHASE_AND_G1_S_TRANSITION	REACTOME_MITOTIC_G1_PHASE_AND_G1_S_TRANSITION	Details ...	45	-0.424115	-3.81099	0	0	0	2095	tags=100%, list=58%, signal=236%
HALLMARK_E2F_TARGETS	HALLMARK_E2F_TARGETS	Details ...	43	-0.441292	-3.78386	0	0	0	2033	tags=100%, list=56%, signal=227%
REACTOME_S_PHASE	REACTOME_S_PHASE	Details ...	46	-0.424234	-3.76326	0	0	0	2095	tags=100%, list=58%, signal=236%
REACTOME_PROTEIN_LOCALIZATION	REACTOME_PROTEIN_LOCALIZATION	Details ...	39	-0.449647	-3.68988	0	0	0	1763	tags=95%, list=49%, signal=184%
REACTOME_RRNA_PROCESSING	REACTOME_RRNA_PROCESSING	Details ...	47	-0.400559	-3.6567	0	0	0	2079	tags=98%, list=58%, signal=228%
REACTOME_THE_CITRIC_ACID_TCA_CYCLE_AND_RESPIRATORY_ELECTRON_TRANSPORT	REACTOME_THE_CITRIC_ACID_TCA_CYCLE_AND_RESPIRATORY_ELECTRON_TRANSPORT	Details ...	50	-0.378076	-3.63669	0	0	0	2056	tags=96%, list=57%, signal=220%
REACTOME_SYNTHESIS_OF_DNA	REACTOME_SYNTHESIS_OF_DNA	Details ...	38	-0.431417	-3.53094	0	0	0	2066	tags=100%, list=57%, signal=232%
WP_RETINOBLASTOMA_GENE_IN_CANCER	WP_RETINOBLASTOMA_GENE_IN_CANCER	Details ...	28	-0.528171	-3.51311	0	0	0	1569	tags=96%, list=44%, signal=169%
KEGG_SPLICEOSOME	KEGG_SPLICEOSOME	Details ...	32	-0.442819	-3.46857	0	0	0	1899	tags=97%, list=53%, signal=203%
WP_MRNA_PROCESSING	WP_MRNA_PROCESSING	Details ...	40	-0.390963	-3.40523	0	0	0	2211	tags=100%, list=61%, signal=256%
REACTOME_TRANSCRIPTIONAL_REGULATION_BY_TP53	REACTOME_TRANSCRIPTIONAL_REGULATION_BY_TP53		70	-0.278762	-3.26604	0	0	0	2095	tags=90%, list=58%, signal=211%
REACTOME_DNA_REPAIR	REACTOME_DNA_REPAIR		39	-0.409381	-3.191	0	0	0	2008	tags=97%, list=56%, signal=218%
REACTOME_RNA_POLYMERASE_II_TRANSCRIPTION	REACTOME_RNA_POLYMERASE_II_TRANSCRIPTION		176	-0.153691	-3.19008	0	0	0	2095	tags=80%, list=58%, signal=182%
HALLMARK_ADIPOGENESIS	HALLMARK_ADIPOGENESIS		54	-0.322014	-3.17758	0	0	0	2056	tags=93%, list=57%, signal=212%
REACTOME_CELL_CYCLE_CHECKPOINTS	REACTOME_CELL_CYCLE_CHECKPOINTS		41	-0.361282	-3.14743	0	0	0	2066	tags=95%, list=57%, signal=220%
WP_CELL_CYCLE	WP_CELL_CYCLE		25	-0.486989	-3.14177	0	0	0	1611	tags=96%, list=45%, signal=172%
REACTOME_RESPIRATORY_ELECTRON_TRANSPORT_ATP_SYNTHESIS_BY_CHEMIOSMOTIC_COUPLING_AND_HEAT_PRODUCTION_BY_UNCOUPLING_PROTEINS	REACTOME_RESPIRATORY_ELECTRON_TRANSPORT_ATP_SYNTHESIS_BY_CHEMIOSMOTIC_COUPLING_AND_HEAT_PRODUCTION_BY_UNCOUPLING_PROTEINS		31	-0.433371	-3.13504	0	0	0	2056	tags=100%, list=57%, signal=231%
HALLMARK_MYC_TARGETS_V2	HALLMARK_MYC_TARGETS_V2		24	-0.475109	-3.11081	0	0	0	1485	tags=92%, list=41%, signal=155%
REACTOME_METABOLISM_OF_VITAMINS_AND_COFACTORS	REACTOME_METABOLISM_OF_VITAMINS_AND_COFACTORS		40	-0.376021	-3.0999	0	0	0	1553	tags=88%, list=43%, signal=152%
REACTOME_DNA_REPLICATION_PRE_INITIATION	REACTOME_DNA_REPLICATION_PRE_INITIATION		30	-0.430451	-3.03744	0	0	0	2066	tags=100%, list=57%, signal=232%
REACTOME_EUKARYOTIC_TRANSLATION_INITIATION	REACTOME_EUKARYOTIC_TRANSLATION_INITIATION		33	-0.388759	-3.02632	0	0	0	2079	tags=97%, list=58%, signal=227%
REACTOME_MITOCHONDRIAL_TRANSLATION	REACTOME_MITOCHONDRIAL_TRANSLATION		26	-0.455969	-3.01525	0	0	0	1973	tags=100%, list=55%, signal=219%
WP_DNA_REPLICATION	WP_DNA_REPLICATION		16	-0.597662	-2.97149	0	0	0	929	tags=88%, list=26%, signal=117%
WP_ELECTRON_TRANSPORT_CHAIN_OXPHOS_SYSTEM_IN_MITOCHONDRIA	WP_ELECTRON_TRANSPORT_CHAIN_OXPHOS_SYSTEM_IN_MITOCHONDRIA		29	-0.413542	-2.96995	0	0	0	2126	tags=100%, list=59%, signal=242%
KEGG_CELL_CYCLE	KEGG_CELL_CYCLE		26	-0.464657	-2.96457	0	0	0	1702	tags=96%, list=47%, signal=181%
REACTOME_MITOCHONDRIAL_PROTEIN_IMPORT	REACTOME_MITOCHONDRIAL_PROTEIN_IMPORT		25	-0.461738	-2.95255	0	0	0	1763	tags=96%, list=49%, signal=187%
REACTOME_HIV_INFECTION	REACTOME_HIV_INFECTION		45	-0.330102	-2.93898	0	0	0	2211	tags=96%, list=61%, signal=244%
REACTOME_G2_M_CHECKPOINTS	REACTOME_G2_M_CHECKPOINTS		28	-0.43021	-2.9309	0	0	0	2066	tags=100%, list=57%, signal=233%
REACTOME_CELLULAR_RESPONSE_TO_HEAT_STRESS	REACTOME_CELLULAR_RESPONSE_TO_HEAT_STRESS		25	-0.4346	-2.92484	0	0	0	2049	tags=100%, list=57%, signal=230%
HALLMARK_G2M_CHECKPOINT	HALLMARK_G2M_CHECKPOINT		38	-0.3597	-2.9085	0	0	0	2035	tags=95%, list=56%, signal=215%
REACTOME_SWITCHING_OF_ORIGINS_TO_A_POST_REPLICATIVE_STATE	REACTOME_SWITCHING_OF_ORIGINS_TO_A_POST_REPLICATIVE_STATE		27	-0.430089	-2.89603	0	0	0	2066	tags=100%, list=57%, signal=233%
REACTOME_RESPIRATORY_ELECTRON_TRANSPORT	REACTOME_RESPIRATORY_ELECTRON_TRANSPORT		30	-0.433249	-2.8768	0	0	0	2056	tags=100%, list=57%, signal=231%
REACTOME_INFLUENZA_INFECTION	REACTOME_INFLUENZA_INFECTION		39	-0.35559	-2.87526	0	0	0	2079	tags=95%, list=58%, signal=222%
REACTOME_HIV_LIFE_CYCLE	REACTOME_HIV_LIFE_CYCLE		26	-0.414116	-2.8494	0	0.000106225	0.001	1940	tags=96%, list=54%, signal=207%
REACTOME_TRANSPORT_OF_MATURE_TRANSCRIPT_TO_CYTOPLASM	REACTOME_TRANSPORT_OF_MATURE_TRANSCRIPT_TO_CYTOPLASM		21	-0.475991	-2.83849	0	0.000103865	0.001	1899	tags=100%, list=53%, signal=210%
REACTOME_REGULATION_OF_EXPRESSION_OF_SLITS_AND_ROBOS	REACTOME_REGULATION_OF_EXPRESSION_OF_SLITS_AND_ROBOS		37	-0.367078	-2.81969	0	0.000224604	0.002	2295	tags=100%, list=64%, signal=273%
HALLMARK_FATTY_ACID_METABOLISM	HALLMARK_FATTY_ACID_METABOLISM		43	-0.319883	-2.80457	0	0.000219826	0.002	1964	tags=91%, list=55%, signal=197%
KEGG_PURINE_METABOLISM	KEGG_PURINE_METABOLISM		33	-0.354502	-2.79697	0	0.000215246	0.002	2018	tags=94%, list=56%, signal=212%
REACTOME_TRNA_PROCESSING	REACTOME_TRNA_PROCESSING		22	-0.471447	-2.75108	0	0.000382562	0.004	1736	tags=95%, list=48%, signal=183%
WP_AMINO_ACID_METABOLISM	WP_AMINO_ACID_METABOLISM		22	-0.465989	-2.74475	0	0.000472638	0.005	1754	tags=95%, list=49%, signal=185%
REACTOME_RNA_POLYMERASE_II_TRANSCRIPTION_TERMINATION	REACTOME_RNA_POLYMERASE_II_TRANSCRIPTION_TERMINATION		20	-0.467206	-2.71294	0	0.00056141	0.006	1930	tags=100%, list=54%, signal=214%
WP_CILIARY_LANDSCAPE	WP_CILIARY_LANDSCAPE		28	-0.393007	-2.68511	0	0.000550614	0.006	2199	tags=100%, list=61%, signal=255%
REACTOME_ORC1_REMOVAL_FROM_CHROMATIN	REACTOME_ORC1_REMOVAL_FROM_CHROMATIN		22	-0.429489	-2.65592	0	0.000613981	0.007	2066	tags=100%, list=57%, signal=233%
REACTOME_M_PHASE	REACTOME_M_PHASE		44	-0.297213	-2.64939	0	0.000602611	0.007	2110	tags=91%, list=59%, signal=217%
REACTOME_CELLULAR_RESPONSE_TO_STARVATION	REACTOME_CELLULAR_RESPONSE_TO_STARVATION		27	-0.379605	-2.61854	0	0.000689382	0.008	2079	tags=96%, list=58%, signal=226%
REACTOME_TRANSPORT_OF_SMALL_MOLECULES	REACTOME_TRANSPORT_OF_SMALL_MOLECULES		95	-0.187454	-2.60201	0	0.000760534	0.009	2230	tags=87%, list=62%, signal=223%
REACTOME_SELENOAMINO_ACID_METABOLISM	REACTOME_SELENOAMINO_ACID_METABOLISM		27	-0.378694	-2.59558	0	0.000747192	0.009	2079	tags=96%, list=58%, signal=226%
REACTOME_SIGNALING_BY_ROBO_RECEPTORS	REACTOME_SIGNALING_BY_ROBO_RECEPTORS		43	-0.315177	-2.56041	0	0.000800504	0.01	2372	tags=98%, list=66%, signal=282%
REACTOME_REGULATION_OF_HSF1_MEDIATED_HEAT_SHOCK_RESPONSE	REACTOME_REGULATION_OF_HSF1_MEDIATED_HEAT_SHOCK_RESPONSE		19	-0.44894	-2.5599	0	0.000786936	0.01	1995	tags=100%, list=55%, signal=223%
REACTOME_BIOLOGICAL_OXIDATIONS	REACTOME_BIOLOGICAL_OXIDATIONS		29	-0.343582	-2.54823	0	0.00077382	0.01	1854	tags=90%, list=51%, signal=183%
REACTOME_CHROMOSOME_MAINTENANCE	REACTOME_CHROMOSOME_MAINTENANCE		17	-0.470162	-2.54339	0	0.000761135	0.01	1918	tags=100%, list=53%, signal=213%
REACTOME_MEMBRANE_TRAFFICKING	REACTOME_MEMBRANE_TRAFFICKING		55	-0.244824	-2.53249	0	0.000748858	0.01	2511	tags=96%, list=70%, signal=313%
REACTOME_FATTY_ACID_METABOLISM	REACTOME_FATTY_ACID_METABOLISM		35	-0.316146	-2.52151	0	0.000736972	0.01	1800	tags=86%, list=50%, signal=170%
HALLMARK_XENOBIOTIC_METABOLISM	HALLMARK_XENOBIOTIC_METABOLISM		37	-0.307391	-2.51879	0	0.000785445	0.011	2366	tags=97%, list=66%, signal=280%
REACTOME_ACTIVATION_OF_THE_PRE_REPLICATIVE_COMPLEX	REACTOME_ACTIVATION_OF_THE_PRE_REPLICATIVE_COMPLEX		16	-0.521594	-2.50967	0	0.000773362	0.011	929	tags=81%, list=26%, signal=109%
KEGG_CITRATE_CYCLE_TCA_CYCLE	KEGG_CITRATE_CYCLE_TCA_CYCLE		18	-0.457462	-2.50709	0	0.000761644	0.011	1964	tags=100%, list=55%, signal=219%
REACTOME_PHASE_II_CONJUGATION_OF_COMPOUNDS	REACTOME_PHASE_II_CONJUGATION_OF_COMPOUNDS		17	-0.488009	-2.50642	0	0.000750276	0.011	1854	tags=100%, list=51%, signal=205%
REACTOME_CYCLIN_A_CDK2_ASSOCIATED_EVENTS_AT_S_PHASE_ENTRY	REACTOME_CYCLIN_A_CDK2_ASSOCIATED_EVENTS_AT_S_PHASE_ENTRY		22	-0.421391	-2.50281	0	0.000739243	0.011	2095	tags=100%, list=58%, signal=237%
REACTOME_RRNA_MODIFICATION_IN_THE_NUCLEUS_AND_CYTOSOL	REACTOME_RRNA_MODIFICATION_IN_THE_NUCLEUS_AND_CYTOSOL		17	-0.474367	-2.47169	0	0.000929027	0.014	1665	tags=94%, list=46%, signal=174%
KEGG_PYRUVATE_METABOLISM	KEGG_PYRUVATE_METABOLISM		17	-0.457334	-2.46388	0.00636943	0.000915755	0.014	1964	tags=100%, list=55%, signal=219%
KEGG_PYRIMIDINE_METABOLISM	KEGG_PYRIMIDINE_METABOLISM		25	-0.385172	-2.45144	0	0.00107227	0.016	2008	tags=96%, list=56%, signal=215%
WP_G1_TO_S_CELL_CYCLE_CONTROL	WP_G1_TO_S_CELL_CYCLE_CONTROL		19	-0.440591	-2.45111	0	0.00105737	0.016	1518	tags=89%, list=42%, signal=154%
WP_PYRIMIDINE_METABOLISM	WP_PYRIMIDINE_METABOLISM		25	-0.38419	-2.44357	0	0.00104289	0.016	2008	tags=96%, list=56%, signal=215%
REACTOME_MITOTIC_G2_G2_M_PHASES	REACTOME_MITOTIC_G2_G2_M_PHASES		27	-0.368094	-2.43873	0.00680272	0.00107977	0.017	2110	tags=96%, list=59%, signal=231%
REACTOME_GENE_SILENCING_BY_RNA	REACTOME_GENE_SILENCING_BY_RNA		17	-0.464027	-2.43659	0	0.00106537	0.017	1940	tags=100%, list=54%, signal=216%
REACTOME_METABOLISM_OF_LIPIDS	REACTOME_METABOLISM_OF_LIPIDS		106	-0.183556	-2.43549	0	0.00105135	0.017	2157	tags=85%, list=60%, signal=205%
KEGG_OXIDATIVE_PHOSPHORYLATION	KEGG_OXIDATIVE_PHOSPHORYLATION		34	-0.32858	-2.43184	0	0.0010377	0.017	2056	tags=94%, list=57%, signal=217%
REACTOME_SIGNALING_BY_WNT	REACTOME_SIGNALING_BY_WNT		42	-0.267707	-2.42947	0	0.00102439	0.017	2066	tags=88%, list=57%, signal=204%
REACTOME_METABOLISM_OF_WATER_SOLUBLE_VITAMINS_AND_COFACTORS	REACTOME_METABOLISM_OF_WATER_SOLUBLE_VITAMINS_AND_COFACTORS		26	-0.363156	-2.41273	0	0.0011785	0.02	1256	tags=81%, list=35%, signal=123%
REACTOME_NONSENSE_MEDIATED_DECAY_NMD	REACTOME_NONSENSE_MEDIATED_DECAY_NMD		26	-0.355046	-2.41243	0	0.00116377	0.02	2334	tags=100%, list=65%, signal=282%
REACTOME_NUCLEOTIDE_EXCISION_REPAIR	REACTOME_NUCLEOTIDE_EXCISION_REPAIR		17	-0.445064	-2.40698	0	0.0011494	0.02	2008	tags=100%, list=56%, signal=225%
KEGG_PARKINSONS_DISEASE	KEGG_PARKINSONS_DISEASE		36	-0.315589	-2.40655	0	0.00113538	0.02	2126	tags=94%, list=59%, signal=228%
HALLMARK_DNA_REPAIR	HALLMARK_DNA_REPAIR		29	-0.347626	-2.38564	0	0.00138163	0.025	2018	tags=93%, list=56%, signal=210%
REACTOME_TELOMERE_MAINTENANCE	REACTOME_TELOMERE_MAINTENANCE		15	-0.4699	-2.36546	0	0.001473	0.027	1918	tags=100%, list=53%, signal=213%
REACTOME_DNA_DOUBLE_STRAND_BREAK_REPAIR	REACTOME_DNA_DOUBLE_STRAND_BREAK_REPAIR		22	-0.379307	-2.35502	0	0.00158676	0.029	1820	tags=91%, list=51%, signal=183%
WP_DNA_REPAIR_PATHWAYS_FULL_NETWORK	WP_DNA_REPAIR_PATHWAYS_FULL_NETWORK		18	-0.445188	-2.35399	0	0.00156831	0.029	2008	tags=100%, list=56%, signal=225%
REACTOME_EPIGENETIC_REGULATION_OF_GENE_EXPRESSION	REACTOME_EPIGENETIC_REGULATION_OF_GENE_EXPRESSION		18	-0.43727	-2.35333	0	0.00155028	0.029	1748	tags=94%, list=49%, signal=183%
WP_CHOLESTEROL_METABOLISM_WITH_BLOCH_AND_KANDUTSCHRUSSELL_PATHWAYS	WP_CHOLESTEROL_METABOLISM_WITH_BLOCH_AND_KANDUTSCHRUSSELL_PATHWAYS		17	-0.442554	-2.32926	0	0.00176633	0.033	2017	tags=100%, list=56%, signal=226%
REACTOME_APC_C_MEDIATED_DEGRADATION_OF_CELL_CYCLE_PROTEINS	REACTOME_APC_C_MEDIATED_DEGRADATION_OF_CELL_CYCLE_PROTEINS		18	-0.42901	-2.32785	0	0.00174648	0.033	2066	tags=100%, list=57%, signal=233%
HALLMARK_PEROXISOME	HALLMARK_PEROXISOME		24	-0.351215	-2.32377	0	0.00172708	0.033	2347	tags=100%, list=65%, signal=285%
REACTOME_HOST_INTERACTIONS_OF_HIV_FACTORS	REACTOME_HOST_INTERACTIONS_OF_HIV_FACTORS		30	-0.322923	-2.31776	0	0.00175631	0.034	2126	tags=93%, list=59%, signal=226%
REACTOME_APC_C_CDH1_MEDIATED_DEGRADATION_OF_CDC20_AND_OTHER_APC_C_CDH1_TARGETED_PROTEINS_IN_LATE_MITOSIS_EARLY_G1	REACTOME_APC_C_CDH1_MEDIATED_DEGRADATION_OF_CDC20_AND_OTHER_APC_C_CDH1_TARGETED_PROTEINS_IN_LATE_MITOSIS_EARLY_G1		17	-0.42889	-2.31536	0	0.00179287	0.035	2066	tags=100%, list=57%, signal=233%
REACTOME_HOMOLOGY_DIRECTED_REPAIR	REACTOME_HOMOLOGY_DIRECTED_REPAIR		17	-0.445064	-2.30657	0	0.00182496	0.036	2008	tags=100%, list=56%, signal=225%
REACTOME_METABOLISM_OF_NUCLEOTIDES	REACTOME_METABOLISM_OF_NUCLEOTIDES		28	-0.33674	-2.30542	0	0.00180555	0.036	2018	tags=93%, list=56%, signal=209%
REACTOME_ACTIVATION_OF_GENE_EXPRESSION_BY_SREBF_SREBP	REACTOME_ACTIVATION_OF_GENE_EXPRESSION_BY_SREBF_SREBP		17	-0.442554	-2.2998	0	0.00187305	0.038	2017	tags=100%, list=56%, signal=226%
REACTOME_VESICLE_MEDIATED_TRANSPORT	REACTOME_VESICLE_MEDIATED_TRANSPORT		61	-0.230759	-2.28074	0	0.0021934	0.045	2115	tags=87%, list=59%, signal=207%
KEGG_ALZHEIMERS_DISEASE	KEGG_ALZHEIMERS_DISEASE		41	-0.273588	-2.27379	0.0114943	0.00227658	0.047	2056	tags=90%, list=57%, signal=208%
REACTOME_NEDDYLATION	REACTOME_NEDDYLATION		28	-0.335194	-2.26344	0	0.00245237	0.051	2066	tags=93%, list=57%, signal=216%
REACTOME_SCF_SKP2_MEDIATED_DEGRADATION_OF_P27_P21	REACTOME_SCF_SKP2_MEDIATED_DEGRADATION_OF_P27_P21		17	-0.42889	-2.2584	0	0.0024276	0.051	2066	tags=100%, list=57%, signal=233%
REACTOME_CDT1_ASSOCIATION_WITH_THE_CDC6_ORC_ORIGIN_COMPLEX	REACTOME_CDT1_ASSOCIATION_WITH_THE_CDC6_ORC_ORIGIN_COMPLEX		17	-0.42889	-2.25395	0	0.00240333	0.051	2066	tags=100%, list=57%, signal=233%
REACTOME_SIGNALING_BY_FGFR2	REACTOME_SIGNALING_BY_FGFR2		16	-0.451073	-2.24619	0	0.0025136	0.054	1986	tags=100%, list=55%, signal=222%
WP_DNA_IRDAMAGE_AND_CELLULAR_RESPONSE_VIA_ATR	WP_DNA_IRDAMAGE_AND_CELLULAR_RESPONSE_VIA_ATR		20	-0.403063	-2.23878	0.00534759	0.00261168	0.057	1908	tags=95%, list=53%, signal=201%
REACTOME_PTEN_REGULATION	REACTOME_PTEN_REGULATION		28	-0.320188	-2.23659	0	0.00258632	0.057	2095	tags=93%, list=58%, signal=220%
REACTOME_CHROMATIN_MODIFYING_ENZYMES	REACTOME_CHROMATIN_MODIFYING_ENZYMES		34	-0.279124	-2.23174	0	0.00260844	0.058	2323	tags=94%, list=64%, signal=262%
REACTOME_MITOTIC_METAPHASE_AND_ANAPHASE	REACTOME_MITOTIC_METAPHASE_AND_ANAPHASE		32	-0.30579	-2.21993	0	0.00270907	0.061	2066	tags=91%, list=57%, signal=211%
REACTOME_TCF_DEPENDENT_SIGNALING_IN_RESPONSE_TO_WNT	REACTOME_TCF_DEPENDENT_SIGNALING_IN_RESPONSE_TO_WNT		32	-0.303806	-2.21612	0	0.00276915	0.063	2066	tags=91%, list=57%, signal=211%
REACTOME_ACTIVATION_OF_THE_MRNA_UPON_BINDING_OF_THE_CAP_BINDING_COMPLEX_AND_EIFS_AND_SUBSEQUENT_BINDING_TO_43S	REACTOME_ACTIVATION_OF_THE_MRNA_UPON_BINDING_OF_THE_CAP_BINDING_COMPLEX_AND_EIFS_AND_SUBSEQUENT_BINDING_TO_43S		18	-0.425941	-2.20428	0.00540541	0.00301392	0.069	2077	tags=100%, list=58%, signal=235%
REACTOME_REGULATION_OF_CHOLESTEROL_BIOSYNTHESIS_BY_SREBP_SREBF	REACTOME_REGULATION_OF_CHOLESTEROL_BIOSYNTHESIS_BY_SREBP_SREBF		21	-0.371499	-2.2013	0	0.00302156	0.07	2035	tags=95%, list=56%, signal=218%
REACTOME_CLASS_I_MHC_MEDIATED_ANTIGEN_PROCESSING_PRESENTATION	REACTOME_CLASS_I_MHC_MEDIATED_ANTIGEN_PROCESSING_PRESENTATION		36	-0.274741	-2.19263	0	0.00303867	0.071	2624	tags=100%, list=73%, signal=364%
REACTOME_SIGNALING_BY_FGFR	REACTOME_SIGNALING_BY_FGFR		16	-0.451073	-2.18772	0	0.00308153	0.073	1986	tags=100%, list=55%, signal=222%
REACTOME_FC_EPSILON_RECEPTOR_FCERI_SIGNALING	REACTOME_FC_EPSILON_RECEPTOR_FCERI_SIGNALING		19	-0.388114	-2.1609	0.00584795	0.00359737	0.084	2213	tags=100%, list=61%, signal=258%
WP_METAPATHWAY_BIOTRANSFORMATION_PHASE_I_AND_II	WP_METAPATHWAY_BIOTRANSFORMATION_PHASE_I_AND_II		22	-0.352582	-2.15814	0	0.00376764	0.088	1828	tags=91%, list=51%, signal=183%
REACTOME_REGULATION_OF_PTEN_STABILITY_AND_ACTIVITY	REACTOME_REGULATION_OF_PTEN_STABILITY_AND_ACTIVITY		16	-0.420686	-2.14824	0.00985222	0.00392222	0.092	2095	tags=100%, list=58%, signal=238%
REACTOME_SIGNALING_BY_THE_B_CELL_RECEPTOR_BCR	REACTOME_SIGNALING_BY_THE_B_CELL_RECEPTOR_BCR		17	-0.403235	-2.13082	0	0.00428114	0.1	2158	tags=100%, list=60%, signal=248%
REACTOME_ASYMMETRIC_LOCALIZATION_OF_PCP_PROTEINS	REACTOME_ASYMMETRIC_LOCALIZATION_OF_PCP_PROTEINS		15	-0.428651	-2.10367	0	0.00455253	0.108	2066	tags=100%, list=57%, signal=233%
REACTOME_REGULATION_OF_TP53_ACTIVITY	REACTOME_REGULATION_OF_TP53_ACTIVITY		34	-0.2774	-2.10173	0	0.00455358	0.109	1915	tags=85%, list=53%, signal=180%
KEGG_HUNTINGTONS_DISEASE	KEGG_HUNTINGTONS_DISEASE		44	-0.244189	-2.08798	0	0.0050218	0.12	2218	tags=91%, list=62%, signal=234%
REACTOME_METABOLISM_OF_POLYAMINES	REACTOME_METABOLISM_OF_POLYAMINES		15	-0.428651	-2.08183	0	0.00531715	0.127	2066	tags=100%, list=57%, signal=233%
REACTOME_ANTIGEN_PROCESSING_UBIQUITINATION_PROTEASOME_DEGRADATION	REACTOME_ANTIGEN_PROCESSING_UBIQUITINATION_PROTEASOME_DEGRADATION		34	-0.274587	-2.07768	0.00917431	0.00543685	0.13	2624	tags=100%, list=73%, signal=365%
REACTOME_METABOLISM_OF_STEROIDS	REACTOME_METABOLISM_OF_STEROIDS		33	-0.289234	-2.05829	0	0.00614331	0.148	2382	tags=97%, list=66%, signal=284%
REACTOME_CELLULAR_RESPONSES_TO_STIMULI	REACTOME_CELLULAR_RESPONSES_TO_STIMULI		139	-0.147533	-2.04197	0	0.006863	0.166	2079	tags=80%, list=58%, signal=182%
REACTOME_SIGNALING_BY_RHO_GTPASES_MIRO_GTPASES_AND_RHOBTB3	REACTOME_SIGNALING_BY_RHO_GTPASES_MIRO_GTPASES_AND_RHOBTB3		82	-0.176678	-2.04024	0	0.00680675	0.166	2841	tags=98%, list=79%, signal=451%
REACTOME_TRANSCRIPTIONAL_REGULATION_BY_RUNX1	REACTOME_TRANSCRIPTIONAL_REGULATION_BY_RUNX1		35	-0.276256	-2.03791	0	0.00678783	0.167	2480	tags=97%, list=69%, signal=309%
HALLMARK_UV_RESPONSE_UP	HALLMARK_UV_RESPONSE_UP		35	-0.251871	-2.0246	0.00980392	0.00751678	0.185	2268	tags=91%, list=63%, signal=244%
WP_MIRNA_REGULATION_OF_DNA_DAMAGE_RESPONSE	WP_MIRNA_REGULATION_OF_DNA_DAMAGE_RESPONSE		16	-0.390373	-2.02259	0	0.00767604	0.188	1889	tags=94%, list=52%, signal=196%
REACTOME_INNATE_IMMUNE_SYSTEM	REACTOME_INNATE_IMMUNE_SYSTEM		131	-0.12178	-2.01241	0	0.00803902	0.198	2278	tags=82%, list=63%, signal=216%
REACTOME_TCR_SIGNALING	REACTOME_TCR_SIGNALING		15	-0.387681	-2.00801	0.0103627	0.00808614	0.201	2213	tags=100%, list=61%, signal=258%
WP_METABOLIC_REPROGRAMMING_IN_COLON_CANCER	WP_METABOLIC_REPROGRAMMING_IN_COLON_CANCER		21	-0.337808	-2.00551	0.0116959	0.00809762	0.203	2081	tags=95%, list=58%, signal=224%
WP_EMBRYONIC_STEM_CELL_PLURIPOTENCY_PATHWAYS	WP_EMBRYONIC_STEM_CELL_PLURIPOTENCY_PATHWAYS		18	-0.365969	-1.98155	0	0.00912377	0.228	2292	tags=100%, list=64%, signal=273%
REACTOME_MITOTIC_PROPHASE	REACTOME_MITOTIC_PROPHASE		16	-0.382908	-1.95103	0.0136986	0.0108142	0.265	1915	tags=94%, list=53%, signal=199%
REACTOME_ASPARAGINE_N_LINKED_GLYCOSYLATION	REACTOME_ASPARAGINE_N_LINKED_GLYCOSYLATION		30	-0.274608	-1.95028	0	0.0107942	0.267	1972	tags=87%, list=55%, signal=190%
REACTOME_ABC_FAMILY_PROTEINS_MEDIATED_TRANSPORT	REACTOME_ABC_FAMILY_PROTEINS_MEDIATED_TRANSPORT		18	-0.351102	-1.94086	0.0102041	0.0110077	0.275	2066	tags=94%, list=57%, signal=220%
REACTOME_PYRUVATE_METABOLISM_AND_CITRIC_ACID_TCA_CYCLE	REACTOME_PYRUVATE_METABOLISM_AND_CITRIC_ACID_TCA_CYCLE		22	-0.329897	-1.9311	0.00632911	0.0114011	0.286	1964	tags=91%, list=55%, signal=199%
REACTOME_ION_CHANNEL_TRANSPORT	REACTOME_ION_CHANNEL_TRANSPORT		21	-0.317534	-1.92778	0.00595238	0.0114092	0.288	2230	tags=95%, list=62%, signal=248%
REACTOME_ADAPTIVE_IMMUNE_SYSTEM	REACTOME_ADAPTIVE_IMMUNE_SYSTEM		64	-0.184818	-1.92222	0	0.0118177	0.299	2520	tags=92%, list=70%, signal=301%
REACTOME_BETA_CATENIN_INDEPENDENT_WNT_SIGNALING	REACTOME_BETA_CATENIN_INDEPENDENT_WNT_SIGNALING		27	-0.278412	-1.91534	0	0.0121489	0.307	2066	tags=89%, list=57%, signal=207%
REACTOME_REGULATION_OF_TP53_ACTIVITY_THROUGH_PHOSPHORYLATION	REACTOME_REGULATION_OF_TP53_ACTIVITY_THROUGH_PHOSPHORYLATION		15	-0.380815	-1.9046	0.02	0.0124278	0.316	1884	tags=93%, list=52%, signal=195%
REACTOME_TP53_REGULATES_METABOLIC_GENES	REACTOME_TP53_REGULATES_METABOLIC_GENES		18	-0.335604	-1.8962	0	0.01266	0.322	2095	tags=94%, list=58%, signal=225%
REACTOME_APOPTOSIS	REACTOME_APOPTOSIS		38	-0.228372	-1.89459	0.00884956	0.012726	0.323	2195	tags=89%, list=61%, signal=227%
REACTOME_CELLULAR_RESPONSE_TO_CHEMICAL_STRESS	REACTOME_CELLULAR_RESPONSE_TO_CHEMICAL_STRESS		32	-0.262085	-1.89017	0	0.0130856	0.329	2066	tags=88%, list=57%, signal=203%
WP_STEROL_REGULATORY_ELEMENTBINDING_PROTEINS_SREBP_SIGNALING	WP_STEROL_REGULATORY_ELEMENTBINDING_PROTEINS_SREBP_SIGNALING		19	-0.350926	-1.88836	0.0180723	0.0130895	0.332	2092	tags=95%, list=58%, signal=225%
REACTOME_POST_TRANSLATIONAL_PROTEIN_MODIFICATION	REACTOME_POST_TRANSLATIONAL_PROTEIN_MODIFICATION		173	-0.118387	-1.88298	0	0.0132585	0.338	2001	tags=75%, list=56%, signal=160%
WP_DNA_DAMAGE_RESPONSE	WP_DNA_DAMAGE_RESPONSE		15	-0.38479	-1.87624	0.00925926	0.0136081	0.346	1889	tags=93%, list=52%, signal=195%
REACTOME_NEUTROPHIL_DEGRANULATION	REACTOME_NEUTROPHIL_DEGRANULATION		59	-0.185862	-1.86811	0	0.0140689	0.354	2260	tags=88%, list=63%, signal=233%
WP_BREAST_CANCER_PATHWAY	WP_BREAST_CANCER_PATHWAY		22	-0.300475	-1.8624	0.00628931	0.0143448	0.364	2528	tags=100%, list=70%, signal=333%
REACTOME_SEPARATION_OF_SISTER_CHROMATIDS	REACTOME_SEPARATION_OF_SISTER_CHROMATIDS		25	-0.271515	-1.85919	0.00719425	0.0144551	0.367	2247	tags=92%, list=62%, signal=243%
WP_FERROPTOSIS	WP_FERROPTOSIS		17	-0.345014	-1.81521	0.00552486	0.0179523	0.428	2068	tags=94%, list=57%, signal=220%
WP_7Q1123_COPY_NUMBER_VARIATION_SYNDROME	WP_7Q1123_COPY_NUMBER_VARIATION_SYNDROME		15	-0.367273	-1.76995	0.0201005	0.0230409	0.516	1937	tags=93%, list=54%, signal=201%
REACTOME_RHO_GTPASE_CYCLE	REACTOME_RHO_GTPASE_CYCLE		61	-0.16245	-1.76247	0	0.0238575	0.532	2838	tags=97%, list=79%, signal=448%
REACTOME_DEGRADATION_OF_BETA_CATENIN_BY_THE_DESTRUCTION_COMPLEX	REACTOME_DEGRADATION_OF_BETA_CATENIN_BY_THE_DESTRUCTION_COMPLEX		21	-0.300572	-1.74552	0.0175439	0.025426	0.559	2066	tags=90%, list=57%, signal=211%
REACTOME_THE_ROLE_OF_GTSE1_IN_G2_M_PROGRESSION_AFTER_G2_CHECKPOINT	REACTOME_THE_ROLE_OF_GTSE1_IN_G2_M_PROGRESSION_AFTER_G2_CHECKPOINT		15	-0.341655	-1.74514	0.0166667	0.0253178	0.56	2066	tags=93%, list=57%, signal=218%
REACTOME_ORGANELLE_BIOGENESIS_AND_MAINTENANCE	REACTOME_ORGANELLE_BIOGENESIS_AND_MAINTENANCE		27	-0.25529	-1.71268	0.0173913	0.0301396	0.622	2461	tags=96%, list=68%, signal=302%
HALLMARK_ESTROGEN_RESPONSE_LATE	HALLMARK_ESTROGEN_RESPONSE_LATE		41	-0.203404	-1.68292	0.025641	0.0348923	0.668	1800	tags=78%, list=50%, signal=154%
REACTOME_METABOLISM_OF_CARBOHYDRATES	REACTOME_METABOLISM_OF_CARBOHYDRATES		55	-0.176617	-1.67382	0.0204082	0.0364437	0.686	1964	tags=80%, list=55%, signal=173%
REACTOME_DEFECTIVE_CFTR_CAUSES_CYSTIC_FIBROSIS	REACTOME_DEFECTIVE_CFTR_CAUSES_CYSTIC_FIBROSIS		15	-0.33605	-1.65447	0.0469484	0.0396267	0.719	2066	tags=93%, list=57%, signal=218%
REACTOME_ABC_TRANSPORTER_DISORDERS	REACTOME_ABC_TRANSPORTER_DISORDERS		15	-0.33605	-1.64745	0.039823	0.0408421	0.736	2066	tags=93%, list=57%, signal=218%
REACTOME_CYTOPROTECTION_BY_HMOX1	REACTOME_CYTOPROTECTION_BY_HMOX1		24	-0.262462	-1.6365	0.0263158	0.0427374	0.755	2066	tags=88%, list=57%, signal=204%
REACTOME_PCP_CE_PATHWAY	REACTOME_PCP_CE_PATHWAY		19	-0.284727	-1.62921	0.0437158	0.0437808	0.768	2066	tags=89%, list=57%, signal=209%
REACTOME_HEDGEHOG_OFF_STATE	REACTOME_HEDGEHOG_OFF_STATE		15	-0.341366	-1.62531	0.04	0.0441271	0.773	2066	tags=93%, list=57%, signal=218%
REACTOME_DECTIN_1_MEDIATED_NONCANONICAL_NF_KB_SIGNALING	REACTOME_DECTIN_1_MEDIATED_NONCANONICAL_NF_KB_SIGNALING		15	-0.323104	-1.60715	0.0380952	0.0482604	0.808	2133	tags=93%, list=59%, signal=228%
REACTOME_INTRA_GOLGI_AND_RETROGRADE_GOLGI_TO_ER_TRAFFIC	REACTOME_INTRA_GOLGI_AND_RETROGRADE_GOLGI_TO_ER_TRAFFIC		15	-0.318562	-1.59407	0.056872	0.050811	0.822	2461	tags=100%, list=68%, signal=314%
REACTOME_DISORDERS_OF_TRANSMEMBRANE_TRANSPORTERS	REACTOME_DISORDERS_OF_TRANSMEMBRANE_TRANSPORTERS		31	-0.224978	-1.58613	0.0280374	0.0522982	0.831	2066	tags=87%, list=57%, signal=202%
REACTOME_AUTOPHAGY	REACTOME_AUTOPHAGY		15	-0.318562	-1.57844	0.0564103	0.0537504	0.84	2461	tags=100%, list=68%, signal=314%
REACTOME_SIGNALING_BY_NOTCH	REACTOME_SIGNALING_BY_NOTCH		31	-0.2056	-1.57531	0.0247934	0.0543976	0.845	2480	tags=94%, list=69%, signal=298%
KEGG_LYSOSOME	KEGG_LYSOSOME		16	-0.308701	-1.57323	0.0478469	0.0546281	0.848	2115	tags=94%, list=59%, signal=226%
KEGG_UBIQUITIN_MEDIATED_PROTEOLYSIS	KEGG_UBIQUITIN_MEDIATED_PROTEOLYSIS		20	-0.273514	-1.55984	0.0326797	0.0579828	0.871	2624	tags=100%, list=73%, signal=366%
WP_OSTEOBLAST_DIFFERENTIATION_AND_RELATED_DISEASES	WP_OSTEOBLAST_DIFFERENTIATION_AND_RELATED_DISEASES		15	-0.312819	-1.54825	0.046729	0.0609589	0.884	1285	tags=73%, list=36%, signal=114%
REACTOME_UB_SPECIFIC_PROCESSING_PROTEASES	REACTOME_UB_SPECIFIC_PROCESSING_PROTEASES		31	-0.210904	-1.52845	0.0294118	0.0663771	0.907	2213	tags=87%, list=61%, signal=224%
KEGG_OOCYTE_MEIOSIS	KEGG_OOCYTE_MEIOSIS		18	-0.287737	-1.51893	0.0909091	0.068929	0.916	2009	tags=89%, list=56%, signal=200%
WP_ECTODERM_DIFFERENTIATION	WP_ECTODERM_DIFFERENTIATION		21	-0.252094	-1.50753	0.0632911	0.0721928	0.932	2701	tags=100%, list=75%, signal=397%
REACTOME_TNFR2_NON_CANONICAL_NF_KB_PATHWAY	REACTOME_TNFR2_NON_CANONICAL_NF_KB_PATHWAY		17	-0.288622	-1.50586	0.0634921	0.0723478	0.935	2569	tags=100%, list=71%, signal=347%
REACTOME_PROGRAMMED_CELL_DEATH	REACTOME_PROGRAMMED_CELL_DEATH		42	-0.16919	-1.49591	0.0379747	0.075289	0.943	2195	tags=86%, list=61%, signal=217%
WP_ALZHEIMERS_DISEASE	WP_ALZHEIMERS_DISEASE		42	-0.176213	-1.49484	0.0641026	0.0753236	0.945	2126	tags=83%, list=59%, signal=201%
REACTOME_DISEASES_OF_METABOLISM	REACTOME_DISEASES_OF_METABOLISM		45	-0.165801	-1.45721	0.0428571	0.0892199	0.967	1256	tags=60%, list=35%, signal=91%
REACTOME_SUMOYLATION	REACTOME_SUMOYLATION		29	-0.196591	-1.43777	0.0839695	0.0965869	0.978	2140	tags=86%, list=59%, signal=211%
REACTOME_REGULATION_OF_MRNA_STABILITY_BY_PROTEINS_THAT_BIND_AU_RICH_ELEMENTS	REACTOME_REGULATION_OF_MRNA_STABILITY_BY_PROTEINS_THAT_BIND_AU_RICH_ELEMENTS		17	-0.274923	-1.4332	0.0923077	0.0980539	0.98	2066	tags=88%, list=57%, signal=206%
REACTOME_TRANSPORT_TO_THE_GOLGI_AND_SUBSEQUENT_MODIFICATION	REACTOME_TRANSPORT_TO_THE_GOLGI_AND_SUBSEQUENT_MODIFICATION		16	-0.288501	-1.42666	0.0816327	0.100202	0.981	1960	tags=88%, list=54%, signal=191%
REACTOME_GLUCOSE_METABOLISM	REACTOME_GLUCOSE_METABOLISM		23	-0.235224	-1.42521	0.0916031	0.100309	0.981	2081	tags=87%, list=58%, signal=205%
HALLMARK_MTORC1_SIGNALING	HALLMARK_MTORC1_SIGNALING		70	-0.130763	-1.41414	0.0625	0.104866	0.986	2081	tags=81%, list=58%, signal=189%
HALLMARK_CHOLESTEROL_HOMEOSTASIS	HALLMARK_CHOLESTEROL_HOMEOSTASIS		28	-0.211831	-1.40777	0.0923077	0.107231	0.987	2308	tags=89%, list=64%, signal=246%
WP_WNT_SIGNALING_PATHWAY_AND_PLURIPOTENCY	WP_WNT_SIGNALING_PATHWAY_AND_PLURIPOTENCY		18	-0.257522	-1.40203	0.124378	0.109311	0.989	2400	tags=94%, list=67%, signal=281%
WP_SMALL_CELL_LUNG_CANCER	WP_SMALL_CELL_LUNG_CANCER		16	-0.275127	-1.39799	0.110599	0.110767	0.989	2293	tags=94%, list=64%, signal=257%
REACTOME_MAPK6_MAPK4_SIGNALING	REACTOME_MAPK6_MAPK4_SIGNALING		17	-0.264131	-1.38234	0.120219	0.117459	0.992	2066	tags=88%, list=57%, signal=206%
REACTOME_CELL_CELL_COMMUNICATION	REACTOME_CELL_CELL_COMMUNICATION		17	-0.27215	-1.37301	0.11976	0.121737	0.992	2005	tags=88%, list=56%, signal=198%
KEGG_WNT_SIGNALING_PATHWAY	KEGG_WNT_SIGNALING_PATHWAY		25	-0.213248	-1.36757	0.0785714	0.124217	0.993	2841	tags=100%, list=79%, signal=470%
WP_BRAINDERIVED_NEUROTROPHIC_FACTOR_BDNF_SIGNALING_PATHWAY	WP_BRAINDERIVED_NEUROTROPHIC_FACTOR_BDNF_SIGNALING_PATHWAY		18	-0.255274	-1.36095	0.125	0.1269	0.993	2423	tags=94%, list=67%, signal=287%
WP_RAS_SIGNALING	WP_RAS_SIGNALING		22	-0.213907	-1.33426	0.136364	0.141575	0.998	2838	tags=100%, list=79%, signal=468%
KEGG_ENDOCYTOSIS	KEGG_ENDOCYTOSIS		21	-0.213847	-1.28593	0.141975	0.173276	0.999	2838	tags=100%, list=79%, signal=468%
KEGG_TIGHT_JUNCTION	KEGG_TIGHT_JUNCTION		17	-0.237198	-1.26338	0.18408	0.190164	0.999	2123	tags=88%, list=59%, signal=214%
WP_EGFEGFR_SIGNALING_PATHWAY	WP_EGFEGFR_SIGNALING_PATHWAY		24	-0.200335	-1.26256	0.162162	0.189783	0.999	2887	tags=100%, list=80%, signal=500%
WP_WNT_SIGNALING	WP_WNT_SIGNALING		15	-0.257852	-1.26034	0.184211	0.190103	0.999	1180	tags=67%, list=33%, signal=99%
HALLMARK_ANDROGEN_RESPONSE	HALLMARK_ANDROGEN_RESPONSE		25	-0.19522	-1.25546	0.192	0.192768	1	2033	tags=84%, list=56%, signal=191%
REACTOME_RAC3_GTPASE_CYCLE	REACTOME_RAC3_GTPASE_CYCLE		17	-0.232013	-1.21732	0.240196	0.223166	1	2772	tags=100%, list=77%, signal=432%
KEGG_JAK_STAT_SIGNALING_PATHWAY	KEGG_JAK_STAT_SIGNALING_PATHWAY		25	-0.17943	-1.15026	0.246667	0.28606	1	2962	tags=100%, list=82%, signal=558%
REACTOME_MITOTIC_PROMETAPHASE	REACTOME_MITOTIC_PROMETAPHASE		15	-0.229212	-1.13161	0.27907	0.304487	1	2461	tags=93%, list=68%, signal=293%
HALLMARK_PI3K_AKT_MTOR_SIGNALING	HALLMARK_PI3K_AKT_MTOR_SIGNALING		15	-0.228262	-1.12933	0.251232	0.305846	1	2009	tags=87%, list=56%, signal=195%
WP_MESODERMAL_COMMITMENT_PATHWAY	WP_MESODERMAL_COMMITMENT_PATHWAY		21	-0.194737	-1.11191	0.282353	0.324201	1	2400	tags=90%, list=67%, signal=269%
REACTOME_CLATHRIN_MEDIATED_ENDOCYTOSIS	REACTOME_CLATHRIN_MEDIATED_ENDOCYTOSIS		19	-0.201648	-1.07904	0.335294	0.363948	1	2267	tags=89%, list=63%, signal=240%
REACTOME_TRANSCRIPTIONAL_REGULATION_BY_RUNX2	REACTOME_TRANSCRIPTIONAL_REGULATION_BY_RUNX2		26	-0.164073	-1.06144	0.306122	0.383928	1	2260	tags=85%, list=63%, signal=225%
KEGG_AXON_GUIDANCE	KEGG_AXON_GUIDANCE		15	-0.218506	-1.04929	0.352632	0.398947	1	2820	tags=100%, list=78%, signal=458%
REACTOME_CELLULAR_SENESCENCE	REACTOME_CELLULAR_SENESCENCE		23	-0.167625	-1.04619	0.341936	0.40094	1	1702	tags=74%, list=47%, signal=139%
REACTOME_SARS_COV_INFECTIONS	REACTOME_SARS_COV_INFECTIONS		22	-0.159158	-0.957301	0.493421	0.529242	1	2370	tags=86%, list=66%, signal=251%
REACTOME_RAC1_GTPASE_CYCLE	REACTOME_RAC1_GTPASE_CYCLE		22	-0.162804	-0.956599	0.548387	0.527765	1	3021	tags=100%, list=84%, signal=615%
REACTOME_G_ALPHA_I_SIGNALLING_EVENTS	REACTOME_G_ALPHA_I_SIGNALLING_EVENTS		23	-0.147559	-0.946427	0.536913	0.541132	1	2733	tags=96%, list=76%, signal=394%
REACTOME_SIGNALING_BY_GPCR	REACTOME_SIGNALING_BY_GPCR		47	-0.105458	-0.933784	0.518518	0.558145	1	2733	tags=91%, list=76%, signal=374%
WP_COMPLEMENT_SYSTEM_IN_NEURONAL_DEVELOPMENT_AND_PLASTICITY	WP_COMPLEMENT_SYSTEM_IN_NEURONAL_DEVELOPMENT_AND_PLASTICITY		20	-0.164963	-0.928392	0.534161	0.563953	1	2230	tags=85%, list=62%, signal=222%
WP_MALE_INFERTILITY	WP_MALE_INFERTILITY		17	-0.171224	-0.908654	0.586021	0.59288	1	1732	tags=76%, list=48%, signal=147%
REACTOME_SIGNALING_BY_VEGF	REACTOME_SIGNALING_BY_VEGF		23	-0.139185	-0.837186	0.668831	0.705781	1	2248	tags=83%, list=62%, signal=218%
REACTOME_GLYCOLYSIS	REACTOME_GLYCOLYSIS		16	-0.159213	-0.810971	0.721393	0.743366	1	2081	tags=81%, list=58%, signal=191%
REACTOME_POTENTIAL_THERAPEUTICS_FOR_SARS	REACTOME_POTENTIAL_THERAPEUTICS_FOR_SARS		18	-0.14544	-0.810527	0.70946	0.74044	1	2269	tags=83%, list=63%, signal=224%
KEGG_PROSTATE_CANCER	KEGG_PROSTATE_CANCER		18	-0.144799	-0.801483	0.716049	0.750323	1	2528	tags=89%, list=70%, signal=296%
REACTOME_TRANSMISSION_ACROSS_CHEMICAL_SYNAPSES	REACTOME_TRANSMISSION_ACROSS_CHEMICAL_SYNAPSES		15	-0.159001	-0.791468	0.717073	0.762921	1	2694	tags=93%, list=75%, signal=368%
REACTOME_GPCR_LIGAND_BINDING	REACTOME_GPCR_LIGAND_BINDING		19	-0.137819	-0.762712	0.761111	0.801842	1	1289	tags=63%, list=36%, signal=98%
HALLMARK_COMPLEMENT	HALLMARK_COMPLEMENT		20	-0.135078	-0.759869	0.751515	0.801986	1	856	tags=45%, list=24%, signal=59%
HALLMARK_HEME_METABOLISM	HALLMARK_HEME_METABOLISM		33	-0.0884518	-0.623267	0.980769	0.945298	1	2515	tags=85%, list=70%, signal=278%

## Sheet: H226pathwaysFDR<0.05
NAME	GS<br> follow link to MSigDB	GS DETAILS	SIZE	ES	NES	NOM p-val	FDR q-val	FWER p-val	RANK AT MAX	LEADING EDGE			enriched in N
HALLMARK_HYPOXIA	HALLMARK_HYPOXIA	Details ...	59	0.515741	3.13001	0	0	0	1362	tags=83%, list=38%, signal=131%
HALLMARK_INTERFERON_GAMMA_RESPONSE	HALLMARK_INTERFERON_GAMMA_RESPONSE	Details ...	45	0.478357	2.66537	0	0	0	1339	tags=76%, list=37%, signal=119%
HALLMARK_INTERFERON_ALPHA_RESPONSE	HALLMARK_INTERFERON_ALPHA_RESPONSE	Details ...	27	0.527295	2.51555	0	0.000291681	0.002	833	tags=67%, list=23%, signal=86%
REACTOME_INTERFERON_ALPHA_BETA_SIGNALING	REACTOME_INTERFERON_ALPHA_BETA_SIGNALING	Details ...	20	0.58186	2.49059	0	0.000218761	0.002	790	tags=70%, list=22%, signal=89%
HALLMARK_TNFA_SIGNALING_VIA_NFKB	HALLMARK_TNFA_SIGNALING_VIA_NFKB	Details ...	45	0.441759	2.44176	0	0.000261905	0.003	1471	tags=78%, list=41%, signal=130%
WP_BURN_WOUND_HEALING	WP_BURN_WOUND_HEALING	Details ...	19	0.552473	2.33622	0	0.000853207	0.012	820	tags=68%, list=23%, signal=88%
HALLMARK_INFLAMMATORY_RESPONSE	HALLMARK_INFLAMMATORY_RESPONSE	Details ...	31	0.448071	2.21574	0	0.00456565	0.072	770	tags=55%, list=21%, signal=69%
WP_NETWORK_MAP_OF_SARSCOV2_SIGNALING_PATHWAY	WP_NETWORK_MAP_OF_SARSCOV2_SIGNALING_PATHWAY	Details ...	36	0.417719	2.20145	0	0.00468982	0.085	642	tags=44%, list=18%, signal=54%
HALLMARK_IL2_STAT5_SIGNALING	HALLMARK_IL2_STAT5_SIGNALING	Details ...	39	0.406095	2.18632	0	0.00455244	0.092	955	tags=54%, list=27%, signal=72%
REACTOME_RESPONSE_OF_EIF2AK4_GCN2_TO_AMINO_ACID_DEFICIENCY	REACTOME_RESPONSE_OF_EIF2AK4_GCN2_TO_AMINO_ACID_DEFICIENCY	Details ...	21	0.471094	2.07271	0.00118906	0.0127752	0.265	1753	tags=95%, list=49%, signal=184%
REACTOME_EUKARYOTIC_TRANSLATION_ELONGATION	REACTOME_EUKARYOTIC_TRANSLATION_ELONGATION	Details ...	20	0.468759	2.06693	0	0.0121927	0.279	1753	tags=95%, list=49%, signal=184%
REACTOME_INTERFERON_SIGNALING	REACTOME_INTERFERON_SIGNALING	Details ...	39	0.369912	2.0011	0.00110011	0.020362	0.437	790	tags=46%, list=22%, signal=58%
WP_CYTOPLASMIC_RIBOSOMAL_PROTEINS	WP_CYTOPLASMIC_RIBOSOMAL_PROTEINS	Details ...	19	0.465537	1.97357	0.00239234	0.0239528	0.515	1753	tags=95%, list=49%, signal=184%
REACTOME_SRP_DEPENDENT_COTRANSLATIONAL_PROTEIN_TARGETING_TO_MEMBRANE	REACTOME_SRP_DEPENDENT_COTRANSLATIONAL_PROTEIN_TARGETING_TO_MEMBRANE	Details ...	24	0.412093	1.89421	0.00470035	0.0434347	0.775	1996	tags=96%, list=55%, signal=213%
KEGG_RIBOSOME	KEGG_RIBOSOME	Details ...	21	0.431532	1.88038	0.00474496	0.0452902	0.811	1753	tags=90%, list=49%, signal=175%
REACTOME_METABOLISM_OF_RNA	REACTOME_METABOLISM_OF_RNA	Details ...	146	-0.384018	-5.56831	0	0	0	2079	tags=96%, list=58%, signal=218%
REACTOME_METABOLISM_OF_AMINO_ACIDS_AND_DERIVATIVES	REACTOME_METABOLISM_OF_AMINO_ACIDS_AND_DERIVATIVES	Details ...	79	-0.415452	-5.28745	0	0	0	2079	tags=99%, list=58%, signal=228%
REACTOME_CELL_CYCLE	REACTOME_CELL_CYCLE	Details ...	97	-0.366603	-4.88069	0	0	0	2110	tags=96%, list=59%, signal=225%
HALLMARK_OXIDATIVE_PHOSPHORYLATION	HALLMARK_OXIDATIVE_PHOSPHORYLATION	Details ...	70	-0.419526	-4.78644	0	0	0	2056	tags=99%, list=57%, signal=225%
HALLMARK_MYC_TARGETS_V1	HALLMARK_MYC_TARGETS_V1	Details ...	82	-0.422891	-4.75073	0	0	0	2115	tags=100%, list=59%, signal=237%
REACTOME_PROCESSING_OF_CAPPED_INTRON_CONTAINING_PRE_MRNA	REACTOME_PROCESSING_OF_CAPPED_INTRON_CONTAINING_PRE_MRNA	Details ...	60	-0.441998	-4.71533	0	0	0	2038	tags=100%, list=57%, signal=226%
REACTOME_TRANSLATION	REACTOME_TRANSLATION	Details ...	72	-0.413338	-4.62476	0	0	0	2079	tags=99%, list=58%, signal=228%
REACTOME_CELL_CYCLE_MITOTIC	REACTOME_CELL_CYCLE_MITOTIC	Details ...	84	-0.356047	-4.53788	0	0	0	2110	tags=95%, list=59%, signal=224%
REACTOME_MRNA_SPLICING	REACTOME_MRNA_SPLICING	Details ...	48	-0.440506	-4.12786	0	0	0	2038	tags=100%, list=57%, signal=227%
REACTOME_DNA_REPLICATION	REACTOME_DNA_REPLICATION	Details ...	42	-0.431901	-3.82633	0	0	0	2066	tags=100%, list=57%, signal=232%
REACTOME_MITOTIC_G1_PHASE_AND_G1_S_TRANSITION	REACTOME_MITOTIC_G1_PHASE_AND_G1_S_TRANSITION	Details ...	45	-0.424115	-3.81099	0	0	0	2095	tags=100%, list=58%, signal=236%
HALLMARK_E2F_TARGETS	HALLMARK_E2F_TARGETS	Details ...	43	-0.441292	-3.78386	0	0	0	2033	tags=100%, list=56%, signal=227%
REACTOME_S_PHASE	REACTOME_S_PHASE	Details ...	46	-0.424234	-3.76326	0	0	0	2095	tags=100%, list=58%, signal=236%
REACTOME_PROTEIN_LOCALIZATION	REACTOME_PROTEIN_LOCALIZATION	Details ...	39	-0.449647	-3.68988	0	0	0	1763	tags=95%, list=49%, signal=184%
REACTOME_RRNA_PROCESSING	REACTOME_RRNA_PROCESSING	Details ...	47	-0.400559	-3.6567	0	0	0	2079	tags=98%, list=58%, signal=228%
REACTOME_THE_CITRIC_ACID_TCA_CYCLE_AND_RESPIRATORY_ELECTRON_TRANSPORT	REACTOME_THE_CITRIC_ACID_TCA_CYCLE_AND_RESPIRATORY_ELECTRON_TRANSPORT	Details ...	50	-0.378076	-3.63669	0	0	0	2056	tags=96%, list=57%, signal=220%
REACTOME_SYNTHESIS_OF_DNA	REACTOME_SYNTHESIS_OF_DNA	Details ...	38	-0.431417	-3.53094	0	0	0	2066	tags=100%, list=57%, signal=232%
WP_RETINOBLASTOMA_GENE_IN_CANCER	WP_RETINOBLASTOMA_GENE_IN_CANCER	Details ...	28	-0.528171	-3.51311	0	0	0	1569	tags=96%, list=44%, signal=169%
KEGG_SPLICEOSOME	KEGG_SPLICEOSOME	Details ...	32	-0.442819	-3.46857	0	0	0	1899	tags=97%, list=53%, signal=203%
WP_MRNA_PROCESSING	WP_MRNA_PROCESSING	Details ...	40	-0.390963	-3.40523	0	0	0	2211	tags=100%, list=61%, signal=256%
REACTOME_TRANSCRIPTIONAL_REGULATION_BY_TP53	REACTOME_TRANSCRIPTIONAL_REGULATION_BY_TP53		70	-0.278762	-3.26604	0	0	0	2095	tags=90%, list=58%, signal=211%
REACTOME_DNA_REPAIR	REACTOME_DNA_REPAIR		39	-0.409381	-3.191	0	0	0	2008	tags=97%, list=56%, signal=218%
REACTOME_RNA_POLYMERASE_II_TRANSCRIPTION	REACTOME_RNA_POLYMERASE_II_TRANSCRIPTION		176	-0.153691	-3.19008	0	0	0	2095	tags=80%, list=58%, signal=182%
HALLMARK_ADIPOGENESIS	HALLMARK_ADIPOGENESIS		54	-0.322014	-3.17758	0	0	0	2056	tags=93%, list=57%, signal=212%
REACTOME_CELL_CYCLE_CHECKPOINTS	REACTOME_CELL_CYCLE_CHECKPOINTS		41	-0.361282	-3.14743	0	0	0	2066	tags=95%, list=57%, signal=220%
WP_CELL_CYCLE	WP_CELL_CYCLE		25	-0.486989	-3.14177	0	0	0	1611	tags=96%, list=45%, signal=172%
REACTOME_RESPIRATORY_ELECTRON_TRANSPORT_ATP_SYNTHESIS_BY_CHEMIOSMOTIC_COUPLING_AND_HEAT_PRODUCTION_BY_UNCOUPLING_PROTEINS	REACTOME_RESPIRATORY_ELECTRON_TRANSPORT_ATP_SYNTHESIS_BY_CHEMIOSMOTIC_COUPLING_AND_HEAT_PRODUCTION_BY_UNCOUPLING_PROTEINS		31	-0.433371	-3.13504	0	0	0	2056	tags=100%, list=57%, signal=231%
HALLMARK_MYC_TARGETS_V2	HALLMARK_MYC_TARGETS_V2		24	-0.475109	-3.11081	0	0	0	1485	tags=92%, list=41%, signal=155%
REACTOME_METABOLISM_OF_VITAMINS_AND_COFACTORS	REACTOME_METABOLISM_OF_VITAMINS_AND_COFACTORS		40	-0.376021	-3.0999	0	0	0	1553	tags=88%, list=43%, signal=152%
REACTOME_DNA_REPLICATION_PRE_INITIATION	REACTOME_DNA_REPLICATION_PRE_INITIATION		30	-0.430451	-3.03744	0	0	0	2066	tags=100%, list=57%, signal=232%
REACTOME_EUKARYOTIC_TRANSLATION_INITIATION	REACTOME_EUKARYOTIC_TRANSLATION_INITIATION		33	-0.388759	-3.02632	0	0	0	2079	tags=97%, list=58%, signal=227%
REACTOME_MITOCHONDRIAL_TRANSLATION	REACTOME_MITOCHONDRIAL_TRANSLATION		26	-0.455969	-3.01525	0	0	0	1973	tags=100%, list=55%, signal=219%
WP_DNA_REPLICATION	WP_DNA_REPLICATION		16	-0.597662	-2.97149	0	0	0	929	tags=88%, list=26%, signal=117%
WP_ELECTRON_TRANSPORT_CHAIN_OXPHOS_SYSTEM_IN_MITOCHONDRIA	WP_ELECTRON_TRANSPORT_CHAIN_OXPHOS_SYSTEM_IN_MITOCHONDRIA		29	-0.413542	-2.96995	0	0	0	2126	tags=100%, list=59%, signal=242%
KEGG_CELL_CYCLE	KEGG_CELL_CYCLE		26	-0.464657	-2.96457	0	0	0	1702	tags=96%, list=47%, signal=181%
REACTOME_MITOCHONDRIAL_PROTEIN_IMPORT	REACTOME_MITOCHONDRIAL_PROTEIN_IMPORT		25	-0.461738	-2.95255	0	0	0	1763	tags=96%, list=49%, signal=187%
REACTOME_HIV_INFECTION	REACTOME_HIV_INFECTION		45	-0.330102	-2.93898	0	0	0	2211	tags=96%, list=61%, signal=244%
REACTOME_G2_M_CHECKPOINTS	REACTOME_G2_M_CHECKPOINTS		28	-0.43021	-2.9309	0	0	0	2066	tags=100%, list=57%, signal=233%
REACTOME_CELLULAR_RESPONSE_TO_HEAT_STRESS	REACTOME_CELLULAR_RESPONSE_TO_HEAT_STRESS		25	-0.4346	-2.92484	0	0	0	2049	tags=100%, list=57%, signal=230%
HALLMARK_G2M_CHECKPOINT	HALLMARK_G2M_CHECKPOINT		38	-0.3597	-2.9085	0	0	0	2035	tags=95%, list=56%, signal=215%
REACTOME_SWITCHING_OF_ORIGINS_TO_A_POST_REPLICATIVE_STATE	REACTOME_SWITCHING_OF_ORIGINS_TO_A_POST_REPLICATIVE_STATE		27	-0.430089	-2.89603	0	0	0	2066	tags=100%, list=57%, signal=233%
REACTOME_RESPIRATORY_ELECTRON_TRANSPORT	REACTOME_RESPIRATORY_ELECTRON_TRANSPORT		30	-0.433249	-2.8768	0	0	0	2056	tags=100%, list=57%, signal=231%
REACTOME_INFLUENZA_INFECTION	REACTOME_INFLUENZA_INFECTION		39	-0.35559	-2.87526	0	0	0	2079	tags=95%, list=58%, signal=222%
REACTOME_HIV_LIFE_CYCLE	REACTOME_HIV_LIFE_CYCLE		26	-0.414116	-2.8494	0	0.000106225	0.001	1940	tags=96%, list=54%, signal=207%
REACTOME_TRANSPORT_OF_MATURE_TRANSCRIPT_TO_CYTOPLASM	REACTOME_TRANSPORT_OF_MATURE_TRANSCRIPT_TO_CYTOPLASM		21	-0.475991	-2.83849	0	0.000103865	0.001	1899	tags=100%, list=53%, signal=210%
REACTOME_REGULATION_OF_EXPRESSION_OF_SLITS_AND_ROBOS	REACTOME_REGULATION_OF_EXPRESSION_OF_SLITS_AND_ROBOS		37	-0.367078	-2.81969	0	0.000224604	0.002	2295	tags=100%, list=64%, signal=273%
HALLMARK_FATTY_ACID_METABOLISM	HALLMARK_FATTY_ACID_METABOLISM		43	-0.319883	-2.80457	0	0.000219826	0.002	1964	tags=91%, list=55%, signal=197%
KEGG_PURINE_METABOLISM	KEGG_PURINE_METABOLISM		33	-0.354502	-2.79697	0	0.000215246	0.002	2018	tags=94%, list=56%, signal=212%
REACTOME_TRNA_PROCESSING	REACTOME_TRNA_PROCESSING		22	-0.471447	-2.75108	0	0.000382562	0.004	1736	tags=95%, list=48%, signal=183%
WP_AMINO_ACID_METABOLISM	WP_AMINO_ACID_METABOLISM		22	-0.465989	-2.74475	0	0.000472638	0.005	1754	tags=95%, list=49%, signal=185%
REACTOME_RNA_POLYMERASE_II_TRANSCRIPTION_TERMINATION	REACTOME_RNA_POLYMERASE_II_TRANSCRIPTION_TERMINATION		20	-0.467206	-2.71294	0	0.00056141	0.006	1930	tags=100%, list=54%, signal=214%
WP_CILIARY_LANDSCAPE	WP_CILIARY_LANDSCAPE		28	-0.393007	-2.68511	0	0.000550614	0.006	2199	tags=100%, list=61%, signal=255%
REACTOME_ORC1_REMOVAL_FROM_CHROMATIN	REACTOME_ORC1_REMOVAL_FROM_CHROMATIN		22	-0.429489	-2.65592	0	0.000613981	0.007	2066	tags=100%, list=57%, signal=233%
REACTOME_M_PHASE	REACTOME_M_PHASE		44	-0.297213	-2.64939	0	0.000602611	0.007	2110	tags=91%, list=59%, signal=217%
REACTOME_CELLULAR_RESPONSE_TO_STARVATION	REACTOME_CELLULAR_RESPONSE_TO_STARVATION		27	-0.379605	-2.61854	0	0.000689382	0.008	2079	tags=96%, list=58%, signal=226%
REACTOME_TRANSPORT_OF_SMALL_MOLECULES	REACTOME_TRANSPORT_OF_SMALL_MOLECULES		95	-0.187454	-2.60201	0	0.000760534	0.009	2230	tags=87%, list=62%, signal=223%
REACTOME_SELENOAMINO_ACID_METABOLISM	REACTOME_SELENOAMINO_ACID_METABOLISM		27	-0.378694	-2.59558	0	0.000747192	0.009	2079	tags=96%, list=58%, signal=226%
REACTOME_SIGNALING_BY_ROBO_RECEPTORS	REACTOME_SIGNALING_BY_ROBO_RECEPTORS		43	-0.315177	-2.56041	0	0.000800504	0.01	2372	tags=98%, list=66%, signal=282%
REACTOME_REGULATION_OF_HSF1_MEDIATED_HEAT_SHOCK_RESPONSE	REACTOME_REGULATION_OF_HSF1_MEDIATED_HEAT_SHOCK_RESPONSE		19	-0.44894	-2.5599	0	0.000786936	0.01	1995	tags=100%, list=55%, signal=223%
REACTOME_BIOLOGICAL_OXIDATIONS	REACTOME_BIOLOGICAL_OXIDATIONS		29	-0.343582	-2.54823	0	0.00077382	0.01	1854	tags=90%, list=51%, signal=183%
REACTOME_CHROMOSOME_MAINTENANCE	REACTOME_CHROMOSOME_MAINTENANCE		17	-0.470162	-2.54339	0	0.000761135	0.01	1918	tags=100%, list=53%, signal=213%
REACTOME_MEMBRANE_TRAFFICKING	REACTOME_MEMBRANE_TRAFFICKING		55	-0.244824	-2.53249	0	0.000748858	0.01	2511	tags=96%, list=70%, signal=313%
REACTOME_FATTY_ACID_METABOLISM	REACTOME_FATTY_ACID_METABOLISM		35	-0.316146	-2.52151	0	0.000736972	0.01	1800	tags=86%, list=50%, signal=170%
HALLMARK_XENOBIOTIC_METABOLISM	HALLMARK_XENOBIOTIC_METABOLISM		37	-0.307391	-2.51879	0	0.000785445	0.011	2366	tags=97%, list=66%, signal=280%
REACTOME_ACTIVATION_OF_THE_PRE_REPLICATIVE_COMPLEX	REACTOME_ACTIVATION_OF_THE_PRE_REPLICATIVE_COMPLEX		16	-0.521594	-2.50967	0	0.000773362	0.011	929	tags=81%, list=26%, signal=109%
KEGG_CITRATE_CYCLE_TCA_CYCLE	KEGG_CITRATE_CYCLE_TCA_CYCLE		18	-0.457462	-2.50709	0	0.000761644	0.011	1964	tags=100%, list=55%, signal=219%
REACTOME_PHASE_II_CONJUGATION_OF_COMPOUNDS	REACTOME_PHASE_II_CONJUGATION_OF_COMPOUNDS		17	-0.488009	-2.50642	0	0.000750276	0.011	1854	tags=100%, list=51%, signal=205%
REACTOME_CYCLIN_A_CDK2_ASSOCIATED_EVENTS_AT_S_PHASE_ENTRY	REACTOME_CYCLIN_A_CDK2_ASSOCIATED_EVENTS_AT_S_PHASE_ENTRY		22	-0.421391	-2.50281	0	0.000739243	0.011	2095	tags=100%, list=58%, signal=237%
REACTOME_RRNA_MODIFICATION_IN_THE_NUCLEUS_AND_CYTOSOL	REACTOME_RRNA_MODIFICATION_IN_THE_NUCLEUS_AND_CYTOSOL		17	-0.474367	-2.47169	0	0.000929027	0.014	1665	tags=94%, list=46%, signal=174%
KEGG_PYRUVATE_METABOLISM	KEGG_PYRUVATE_METABOLISM		17	-0.457334	-2.46388	0.00636943	0.000915755	0.014	1964	tags=100%, list=55%, signal=219%
KEGG_PYRIMIDINE_METABOLISM	KEGG_PYRIMIDINE_METABOLISM		25	-0.385172	-2.45144	0	0.00107227	0.016	2008	tags=96%, list=56%, signal=215%
WP_G1_TO_S_CELL_CYCLE_CONTROL	WP_G1_TO_S_CELL_CYCLE_CONTROL		19	-0.440591	-2.45111	0	0.00105737	0.016	1518	tags=89%, list=42%, signal=154%
WP_PYRIMIDINE_METABOLISM	WP_PYRIMIDINE_METABOLISM		25	-0.38419	-2.44357	0	0.00104289	0.016	2008	tags=96%, list=56%, signal=215%
REACTOME_MITOTIC_G2_G2_M_PHASES	REACTOME_MITOTIC_G2_G2_M_PHASES		27	-0.368094	-2.43873	0.00680272	0.00107977	0.017	2110	tags=96%, list=59%, signal=231%
REACTOME_GENE_SILENCING_BY_RNA	REACTOME_GENE_SILENCING_BY_RNA		17	-0.464027	-2.43659	0	0.00106537	0.017	1940	tags=100%, list=54%, signal=216%
REACTOME_METABOLISM_OF_LIPIDS	REACTOME_METABOLISM_OF_LIPIDS		106	-0.183556	-2.43549	0	0.00105135	0.017	2157	tags=85%, list=60%, signal=205%
KEGG_OXIDATIVE_PHOSPHORYLATION	KEGG_OXIDATIVE_PHOSPHORYLATION		34	-0.32858	-2.43184	0	0.0010377	0.017	2056	tags=94%, list=57%, signal=217%
REACTOME_SIGNALING_BY_WNT	REACTOME_SIGNALING_BY_WNT		42	-0.267707	-2.42947	0	0.00102439	0.017	2066	tags=88%, list=57%, signal=204%
REACTOME_METABOLISM_OF_WATER_SOLUBLE_VITAMINS_AND_COFACTORS	REACTOME_METABOLISM_OF_WATER_SOLUBLE_VITAMINS_AND_COFACTORS		26	-0.363156	-2.41273	0	0.0011785	0.02	1256	tags=81%, list=35%, signal=123%
REACTOME_NONSENSE_MEDIATED_DECAY_NMD	REACTOME_NONSENSE_MEDIATED_DECAY_NMD		26	-0.355046	-2.41243	0	0.00116377	0.02	2334	tags=100%, list=65%, signal=282%
REACTOME_NUCLEOTIDE_EXCISION_REPAIR	REACTOME_NUCLEOTIDE_EXCISION_REPAIR		17	-0.445064	-2.40698	0	0.0011494	0.02	2008	tags=100%, list=56%, signal=225%
KEGG_PARKINSONS_DISEASE	KEGG_PARKINSONS_DISEASE		36	-0.315589	-2.40655	0	0.00113538	0.02	2126	tags=94%, list=59%, signal=228%
HALLMARK_DNA_REPAIR	HALLMARK_DNA_REPAIR		29	-0.347626	-2.38564	0	0.00138163	0.025	2018	tags=93%, list=56%, signal=210%
REACTOME_TELOMERE_MAINTENANCE	REACTOME_TELOMERE_MAINTENANCE		15	-0.4699	-2.36546	0	0.001473	0.027	1918	tags=100%, list=53%, signal=213%
REACTOME_DNA_DOUBLE_STRAND_BREAK_REPAIR	REACTOME_DNA_DOUBLE_STRAND_BREAK_REPAIR		22	-0.379307	-2.35502	0	0.00158676	0.029	1820	tags=91%, list=51%, signal=183%
WP_DNA_REPAIR_PATHWAYS_FULL_NETWORK	WP_DNA_REPAIR_PATHWAYS_FULL_NETWORK		18	-0.445188	-2.35399	0	0.00156831	0.029	2008	tags=100%, list=56%, signal=225%
REACTOME_EPIGENETIC_REGULATION_OF_GENE_EXPRESSION	REACTOME_EPIGENETIC_REGULATION_OF_GENE_EXPRESSION		18	-0.43727	-2.35333	0	0.00155028	0.029	1748	tags=94%, list=49%, signal=183%
WP_CHOLESTEROL_METABOLISM_WITH_BLOCH_AND_KANDUTSCHRUSSELL_PATHWAYS	WP_CHOLESTEROL_METABOLISM_WITH_BLOCH_AND_KANDUTSCHRUSSELL_PATHWAYS		17	-0.442554	-2.32926	0	0.00176633	0.033	2017	tags=100%, list=56%, signal=226%
REACTOME_APC_C_MEDIATED_DEGRADATION_OF_CELL_CYCLE_PROTEINS	REACTOME_APC_C_MEDIATED_DEGRADATION_OF_CELL_CYCLE_PROTEINS		18	-0.42901	-2.32785	0	0.00174648	0.033	2066	tags=100%, list=57%, signal=233%
HALLMARK_PEROXISOME	HALLMARK_PEROXISOME		24	-0.351215	-2.32377	0	0.00172708	0.033	2347	tags=100%, list=65%, signal=285%
REACTOME_HOST_INTERACTIONS_OF_HIV_FACTORS	REACTOME_HOST_INTERACTIONS_OF_HIV_FACTORS		30	-0.322923	-2.31776	0	0.00175631	0.034	2126	tags=93%, list=59%, signal=226%
REACTOME_APC_C_CDH1_MEDIATED_DEGRADATION_OF_CDC20_AND_OTHER_APC_C_CDH1_TARGETED_PROTEINS_IN_LATE_MITOSIS_EARLY_G1	REACTOME_APC_C_CDH1_MEDIATED_DEGRADATION_OF_CDC20_AND_OTHER_APC_C_CDH1_TARGETED_PROTEINS_IN_LATE_MITOSIS_EARLY_G1		17	-0.42889	-2.31536	0	0.00179287	0.035	2066	tags=100%, list=57%, signal=233%
REACTOME_HOMOLOGY_DIRECTED_REPAIR	REACTOME_HOMOLOGY_DIRECTED_REPAIR		17	-0.445064	-2.30657	0	0.00182496	0.036	2008	tags=100%, list=56%, signal=225%
REACTOME_METABOLISM_OF_NUCLEOTIDES	REACTOME_METABOLISM_OF_NUCLEOTIDES		28	-0.33674	-2.30542	0	0.00180555	0.036	2018	tags=93%, list=56%, signal=209%
REACTOME_ACTIVATION_OF_GENE_EXPRESSION_BY_SREBF_SREBP	REACTOME_ACTIVATION_OF_GENE_EXPRESSION_BY_SREBF_SREBP		17	-0.442554	-2.2998	0	0.00187305	0.038	2017	tags=100%, list=56%, signal=226%
REACTOME_VESICLE_MEDIATED_TRANSPORT	REACTOME_VESICLE_MEDIATED_TRANSPORT		61	-0.230759	-2.28074	0	0.0021934	0.045	2115	tags=87%, list=59%, signal=207%
KEGG_ALZHEIMERS_DISEASE	KEGG_ALZHEIMERS_DISEASE		41	-0.273588	-2.27379	0.0114943	0.00227658	0.047	2056	tags=90%, list=57%, signal=208%
REACTOME_NEDDYLATION	REACTOME_NEDDYLATION		28	-0.335194	-2.26344	0	0.00245237	0.051	2066	tags=93%, list=57%, signal=216%
REACTOME_SCF_SKP2_MEDIATED_DEGRADATION_OF_P27_P21	REACTOME_SCF_SKP2_MEDIATED_DEGRADATION_OF_P27_P21		17	-0.42889	-2.2584	0	0.0024276	0.051	2066	tags=100%, list=57%, signal=233%
REACTOME_CDT1_ASSOCIATION_WITH_THE_CDC6_ORC_ORIGIN_COMPLEX	REACTOME_CDT1_ASSOCIATION_WITH_THE_CDC6_ORC_ORIGIN_COMPLEX		17	-0.42889	-2.25395	0	0.00240333	0.051	2066	tags=100%, list=57%, signal=233%
REACTOME_SIGNALING_BY_FGFR2	REACTOME_SIGNALING_BY_FGFR2		16	-0.451073	-2.24619	0	0.0025136	0.054	1986	tags=100%, list=55%, signal=222%
WP_DNA_IRDAMAGE_AND_CELLULAR_RESPONSE_VIA_ATR	WP_DNA_IRDAMAGE_AND_CELLULAR_RESPONSE_VIA_ATR		20	-0.403063	-2.23878	0.00534759	0.00261168	0.057	1908	tags=95%, list=53%, signal=201%
REACTOME_PTEN_REGULATION	REACTOME_PTEN_REGULATION		28	-0.320188	-2.23659	0	0.00258632	0.057	2095	tags=93%, list=58%, signal=220%
REACTOME_CHROMATIN_MODIFYING_ENZYMES	REACTOME_CHROMATIN_MODIFYING_ENZYMES		34	-0.279124	-2.23174	0	0.00260844	0.058	2323	tags=94%, list=64%, signal=262%
REACTOME_MITOTIC_METAPHASE_AND_ANAPHASE	REACTOME_MITOTIC_METAPHASE_AND_ANAPHASE		32	-0.30579	-2.21993	0	0.00270907	0.061	2066	tags=91%, list=57%, signal=211%
REACTOME_TCF_DEPENDENT_SIGNALING_IN_RESPONSE_TO_WNT	REACTOME_TCF_DEPENDENT_SIGNALING_IN_RESPONSE_TO_WNT		32	-0.303806	-2.21612	0	0.00276915	0.063	2066	tags=91%, list=57%, signal=211%
REACTOME_ACTIVATION_OF_THE_MRNA_UPON_BINDING_OF_THE_CAP_BINDING_COMPLEX_AND_EIFS_AND_SUBSEQUENT_BINDING_TO_43S	REACTOME_ACTIVATION_OF_THE_MRNA_UPON_BINDING_OF_THE_CAP_BINDING_COMPLEX_AND_EIFS_AND_SUBSEQUENT_BINDING_TO_43S		18	-0.425941	-2.20428	0.00540541	0.00301392	0.069	2077	tags=100%, list=58%, signal=235%
REACTOME_REGULATION_OF_CHOLESTEROL_BIOSYNTHESIS_BY_SREBP_SREBF	REACTOME_REGULATION_OF_CHOLESTEROL_BIOSYNTHESIS_BY_SREBP_SREBF		21	-0.371499	-2.2013	0	0.00302156	0.07	2035	tags=95%, list=56%, signal=218%
REACTOME_CLASS_I_MHC_MEDIATED_ANTIGEN_PROCESSING_PRESENTATION	REACTOME_CLASS_I_MHC_MEDIATED_ANTIGEN_PROCESSING_PRESENTATION		36	-0.274741	-2.19263	0	0.00303867	0.071	2624	tags=100%, list=73%, signal=364%
REACTOME_SIGNALING_BY_FGFR	REACTOME_SIGNALING_BY_FGFR		16	-0.451073	-2.18772	0	0.00308153	0.073	1986	tags=100%, list=55%, signal=222%
REACTOME_FC_EPSILON_RECEPTOR_FCERI_SIGNALING	REACTOME_FC_EPSILON_RECEPTOR_FCERI_SIGNALING		19	-0.388114	-2.1609	0.00584795	0.00359737	0.084	2213	tags=100%, list=61%, signal=258%
WP_METAPATHWAY_BIOTRANSFORMATION_PHASE_I_AND_II	WP_METAPATHWAY_BIOTRANSFORMATION_PHASE_I_AND_II		22	-0.352582	-2.15814	0	0.00376764	0.088	1828	tags=91%, list=51%, signal=183%
REACTOME_REGULATION_OF_PTEN_STABILITY_AND_ACTIVITY	REACTOME_REGULATION_OF_PTEN_STABILITY_AND_ACTIVITY		16	-0.420686	-2.14824	0.00985222	0.00392222	0.092	2095	tags=100%, list=58%, signal=238%
REACTOME_SIGNALING_BY_THE_B_CELL_RECEPTOR_BCR	REACTOME_SIGNALING_BY_THE_B_CELL_RECEPTOR_BCR		17	-0.403235	-2.13082	0	0.00428114	0.1	2158	tags=100%, list=60%, signal=248%
REACTOME_ASYMMETRIC_LOCALIZATION_OF_PCP_PROTEINS	REACTOME_ASYMMETRIC_LOCALIZATION_OF_PCP_PROTEINS		15	-0.428651	-2.10367	0	0.00455253	0.108	2066	tags=100%, list=57%, signal=233%
REACTOME_REGULATION_OF_TP53_ACTIVITY	REACTOME_REGULATION_OF_TP53_ACTIVITY		34	-0.2774	-2.10173	0	0.00455358	0.109	1915	tags=85%, list=53%, signal=180%
KEGG_HUNTINGTONS_DISEASE	KEGG_HUNTINGTONS_DISEASE		44	-0.244189	-2.08798	0	0.0050218	0.12	2218	tags=91%, list=62%, signal=234%
REACTOME_METABOLISM_OF_POLYAMINES	REACTOME_METABOLISM_OF_POLYAMINES		15	-0.428651	-2.08183	0	0.00531715	0.127	2066	tags=100%, list=57%, signal=233%
REACTOME_ANTIGEN_PROCESSING_UBIQUITINATION_PROTEASOME_DEGRADATION	REACTOME_ANTIGEN_PROCESSING_UBIQUITINATION_PROTEASOME_DEGRADATION		34	-0.274587	-2.07768	0.00917431	0.00543685	0.13	2624	tags=100%, list=73%, signal=365%
REACTOME_METABOLISM_OF_STEROIDS	REACTOME_METABOLISM_OF_STEROIDS		33	-0.289234	-2.05829	0	0.00614331	0.148	2382	tags=97%, list=66%, signal=284%
REACTOME_CELLULAR_RESPONSES_TO_STIMULI	REACTOME_CELLULAR_RESPONSES_TO_STIMULI		139	-0.147533	-2.04197	0	0.006863	0.166	2079	tags=80%, list=58%, signal=182%
REACTOME_SIGNALING_BY_RHO_GTPASES_MIRO_GTPASES_AND_RHOBTB3	REACTOME_SIGNALING_BY_RHO_GTPASES_MIRO_GTPASES_AND_RHOBTB3		82	-0.176678	-2.04024	0	0.00680675	0.166	2841	tags=98%, list=79%, signal=451%
REACTOME_TRANSCRIPTIONAL_REGULATION_BY_RUNX1	REACTOME_TRANSCRIPTIONAL_REGULATION_BY_RUNX1		35	-0.276256	-2.03791	0	0.00678783	0.167	2480	tags=97%, list=69%, signal=309%
HALLMARK_UV_RESPONSE_UP	HALLMARK_UV_RESPONSE_UP		35	-0.251871	-2.0246	0.00980392	0.00751678	0.185	2268	tags=91%, list=63%, signal=244%
WP_MIRNA_REGULATION_OF_DNA_DAMAGE_RESPONSE	WP_MIRNA_REGULATION_OF_DNA_DAMAGE_RESPONSE		16	-0.390373	-2.02259	0	0.00767604	0.188	1889	tags=94%, list=52%, signal=196%
REACTOME_INNATE_IMMUNE_SYSTEM	REACTOME_INNATE_IMMUNE_SYSTEM		131	-0.12178	-2.01241	0	0.00803902	0.198	2278	tags=82%, list=63%, signal=216%
REACTOME_TCR_SIGNALING	REACTOME_TCR_SIGNALING		15	-0.387681	-2.00801	0.0103627	0.00808614	0.201	2213	tags=100%, list=61%, signal=258%
WP_METABOLIC_REPROGRAMMING_IN_COLON_CANCER	WP_METABOLIC_REPROGRAMMING_IN_COLON_CANCER		21	-0.337808	-2.00551	0.0116959	0.00809762	0.203	2081	tags=95%, list=58%, signal=224%
WP_EMBRYONIC_STEM_CELL_PLURIPOTENCY_PATHWAYS	WP_EMBRYONIC_STEM_CELL_PLURIPOTENCY_PATHWAYS		18	-0.365969	-1.98155	0	0.00912377	0.228	2292	tags=100%, list=64%, signal=273%
REACTOME_MITOTIC_PROPHASE	REACTOME_MITOTIC_PROPHASE		16	-0.382908	-1.95103	0.0136986	0.0108142	0.265	1915	tags=94%, list=53%, signal=199%
REACTOME_ASPARAGINE_N_LINKED_GLYCOSYLATION	REACTOME_ASPARAGINE_N_LINKED_GLYCOSYLATION		30	-0.274608	-1.95028	0	0.0107942	0.267	1972	tags=87%, list=55%, signal=190%
REACTOME_ABC_FAMILY_PROTEINS_MEDIATED_TRANSPORT	REACTOME_ABC_FAMILY_PROTEINS_MEDIATED_TRANSPORT		18	-0.351102	-1.94086	0.0102041	0.0110077	0.275	2066	tags=94%, list=57%, signal=220%
REACTOME_PYRUVATE_METABOLISM_AND_CITRIC_ACID_TCA_CYCLE	REACTOME_PYRUVATE_METABOLISM_AND_CITRIC_ACID_TCA_CYCLE		22	-0.329897	-1.9311	0.00632911	0.0114011	0.286	1964	tags=91%, list=55%, signal=199%
REACTOME_ION_CHANNEL_TRANSPORT	REACTOME_ION_CHANNEL_TRANSPORT		21	-0.317534	-1.92778	0.00595238	0.0114092	0.288	2230	tags=95%, list=62%, signal=248%
REACTOME_ADAPTIVE_IMMUNE_SYSTEM	REACTOME_ADAPTIVE_IMMUNE_SYSTEM		64	-0.184818	-1.92222	0	0.0118177	0.299	2520	tags=92%, list=70%, signal=301%
REACTOME_BETA_CATENIN_INDEPENDENT_WNT_SIGNALING	REACTOME_BETA_CATENIN_INDEPENDENT_WNT_SIGNALING		27	-0.278412	-1.91534	0	0.0121489	0.307	2066	tags=89%, list=57%, signal=207%
REACTOME_REGULATION_OF_TP53_ACTIVITY_THROUGH_PHOSPHORYLATION	REACTOME_REGULATION_OF_TP53_ACTIVITY_THROUGH_PHOSPHORYLATION		15	-0.380815	-1.9046	0.02	0.0124278	0.316	1884	tags=93%, list=52%, signal=195%
REACTOME_TP53_REGULATES_METABOLIC_GENES	REACTOME_TP53_REGULATES_METABOLIC_GENES		18	-0.335604	-1.8962	0	0.01266	0.322	2095	tags=94%, list=58%, signal=225%
REACTOME_APOPTOSIS	REACTOME_APOPTOSIS		38	-0.228372	-1.89459	0.00884956	0.012726	0.323	2195	tags=89%, list=61%, signal=227%
REACTOME_CELLULAR_RESPONSE_TO_CHEMICAL_STRESS	REACTOME_CELLULAR_RESPONSE_TO_CHEMICAL_STRESS		32	-0.262085	-1.89017	0	0.0130856	0.329	2066	tags=88%, list=57%, signal=203%
WP_STEROL_REGULATORY_ELEMENTBINDING_PROTEINS_SREBP_SIGNALING	WP_STEROL_REGULATORY_ELEMENTBINDING_PROTEINS_SREBP_SIGNALING		19	-0.350926	-1.88836	0.0180723	0.0130895	0.332	2092	tags=95%, list=58%, signal=225%
REACTOME_POST_TRANSLATIONAL_PROTEIN_MODIFICATION	REACTOME_POST_TRANSLATIONAL_PROTEIN_MODIFICATION		173	-0.118387	-1.88298	0	0.0132585	0.338	2001	tags=75%, list=56%, signal=160%
WP_DNA_DAMAGE_RESPONSE	WP_DNA_DAMAGE_RESPONSE		15	-0.38479	-1.87624	0.00925926	0.0136081	0.346	1889	tags=93%, list=52%, signal=195%
REACTOME_NEUTROPHIL_DEGRANULATION	REACTOME_NEUTROPHIL_DEGRANULATION		59	-0.185862	-1.86811	0	0.0140689	0.354	2260	tags=88%, list=63%, signal=233%
WP_BREAST_CANCER_PATHWAY	WP_BREAST_CANCER_PATHWAY		22	-0.300475	-1.8624	0.00628931	0.0143448	0.364	2528	tags=100%, list=70%, signal=333%
REACTOME_SEPARATION_OF_SISTER_CHROMATIDS	REACTOME_SEPARATION_OF_SISTER_CHROMATIDS		25	-0.271515	-1.85919	0.00719425	0.0144551	0.367	2247	tags=92%, list=62%, signal=243%
WP_FERROPTOSIS	WP_FERROPTOSIS		17	-0.345014	-1.81521	0.00552486	0.0179523	0.428	2068	tags=94%, list=57%, signal=220%
WP_7Q1123_COPY_NUMBER_VARIATION_SYNDROME	WP_7Q1123_COPY_NUMBER_VARIATION_SYNDROME		15	-0.367273	-1.76995	0.0201005	0.0230409	0.516	1937	tags=93%, list=54%, signal=201%
REACTOME_RHO_GTPASE_CYCLE	REACTOME_RHO_GTPASE_CYCLE		61	-0.16245	-1.76247	0	0.0238575	0.532	2838	tags=97%, list=79%, signal=448%
REACTOME_DEGRADATION_OF_BETA_CATENIN_BY_THE_DESTRUCTION_COMPLEX	REACTOME_DEGRADATION_OF_BETA_CATENIN_BY_THE_DESTRUCTION_COMPLEX		21	-0.300572	-1.74552	0.0175439	0.025426	0.559	2066	tags=90%, list=57%, signal=211%
REACTOME_THE_ROLE_OF_GTSE1_IN_G2_M_PROGRESSION_AFTER_G2_CHECKPOINT	REACTOME_THE_ROLE_OF_GTSE1_IN_G2_M_PROGRESSION_AFTER_G2_CHECKPOINT		15	-0.341655	-1.74514	0.0166667	0.0253178	0.56	2066	tags=93%, list=57%, signal=218%
REACTOME_ORGANELLE_BIOGENESIS_AND_MAINTENANCE	REACTOME_ORGANELLE_BIOGENESIS_AND_MAINTENANCE		27	-0.25529	-1.71268	0.0173913	0.0301396	0.622	2461	tags=96%, list=68%, signal=302%
HALLMARK_ESTROGEN_RESPONSE_LATE	HALLMARK_ESTROGEN_RESPONSE_LATE		41	-0.203404	-1.68292	0.025641	0.0348923	0.668	1800	tags=78%, list=50%, signal=154%
REACTOME_METABOLISM_OF_CARBOHYDRATES	REACTOME_METABOLISM_OF_CARBOHYDRATES		55	-0.176617	-1.67382	0.0204082	0.0364437	0.686	1964	tags=80%, list=55%, signal=173%
REACTOME_DEFECTIVE_CFTR_CAUSES_CYSTIC_FIBROSIS	REACTOME_DEFECTIVE_CFTR_CAUSES_CYSTIC_FIBROSIS		15	-0.33605	-1.65447	0.0469484	0.0396267	0.719	2066	tags=93%, list=57%, signal=218%
REACTOME_ABC_TRANSPORTER_DISORDERS	REACTOME_ABC_TRANSPORTER_DISORDERS		15	-0.33605	-1.64745	0.039823	0.0408421	0.736	2066	tags=93%, list=57%, signal=218%
REACTOME_CYTOPROTECTION_BY_HMOX1	REACTOME_CYTOPROTECTION_BY_HMOX1		24	-0.262462	-1.6365	0.0263158	0.0427374	0.755	2066	tags=88%, list=57%, signal=204%
REACTOME_PCP_CE_PATHWAY	REACTOME_PCP_CE_PATHWAY		19	-0.284727	-1.62921	0.0437158	0.0437808	0.768	2066	tags=89%, list=57%, signal=209%
REACTOME_HEDGEHOG_OFF_STATE	REACTOME_HEDGEHOG_OFF_STATE		15	-0.341366	-1.62531	0.04	0.0441271	0.773	2066	tags=93%, list=57%, signal=218%
REACTOME_DECTIN_1_MEDIATED_NONCANONICAL_NF_KB_SIGNALING	REACTOME_DECTIN_1_MEDIATED_NONCANONICAL_NF_KB_SIGNALING		15	-0.323104	-1.60715	0.0380952	0.0482604	0.808	2133	tags=93%, list=59%, signal=228%

## Sheet: H226specificFDR<0.05
Pathway	NES	FDR		enriched in N
HALLMARK_INTERFERON_GAMMA_RESPONSE	2.66537	0
HALLMARK_INTERFERON_ALPHA_RESPONSE	2.51555	0
REACTOME_INTERFERON_ALPHA_BETA_SIGNALING	2.49059	0
HALLMARK_TNFA_SIGNALING_VIA_NFKB	2.44176	0
HALLMARK_INFLAMMATORY_RESPONSE	2.21574	0
WP_NETWORK_MAP_OF_SARSCOV2_SIGNALING_PATHWAY	2.20145	0
HALLMARK_IL2_STAT5_SIGNALING	2.18632	0
REACTOME_RESPONSE_OF_EIF2AK4_GCN2_TO_AMINO_ACID_DEFICIENCY	2.07271	0.00118906
REACTOME_EUKARYOTIC_TRANSLATION_ELONGATION	2.06693	0
REACTOME_INTERFERON_SIGNALING	2.0011	0.00110011
WP_CYTOPLASMIC_RIBOSOMAL_PROTEINS	1.97357	0.00239234
REACTOME_SRP_DEPENDENT_COTRANSLATIONAL_PROTEIN_TARGETING_TO_MEMBRANE	1.89421	0.00470035
KEGG_RIBOSOME	1.88038	0.00474496
REACTOME_TRANSCRIPTIONAL_REGULATION_BY_TP53	-3.26604	0
HALLMARK_ADIPOGENESIS	-3.17758	0
WP_ELECTRON_TRANSPORT_CHAIN_OXPHOS_SYSTEM_IN_MITOCHONDRIA	-2.96995	0
REACTOME_CELLULAR_RESPONSE_TO_STARVATION	-2.61854	0
REACTOME_SELENOAMINO_ACID_METABOLISM	-2.59558	0
REACTOME_BIOLOGICAL_OXIDATIONS	-2.54823	0
KEGG_CITRATE_CYCLE_TCA_CYCLE	-2.50709	0
KEGG_PYRUVATE_METABOLISM	-2.46388	0.00636943
REACTOME_GENE_SILENCING_BY_RNA	-2.43659	0
REACTOME_NONSENSE_MEDIATED_DECAY_NMD	-2.41243	0
REACTOME_TELOMERE_MAINTENANCE	-2.36546	0
WP_CHOLESTEROL_METABOLISM_WITH_BLOCH_AND_KANDUTSCHRUSSELL_PATHWAYS	-2.32926	0
REACTOME_ACTIVATION_OF_GENE_EXPRESSION_BY_SREBF_SREBP	-2.2998	0
REACTOME_VESICLE_MEDIATED_TRANSPORT	-2.28074	0
KEGG_ALZHEIMERS_DISEASE	-2.27379	0.0114943
REACTOME_SIGNALING_BY_FGFR2	-2.24619	0
WP_DNA_IRDAMAGE_AND_CELLULAR_RESPONSE_VIA_ATR	-2.23878	0.00534759
REACTOME_CHROMATIN_MODIFYING_ENZYMES	-2.23174	0
REACTOME_ACTIVATION_OF_THE_MRNA_UPON_BINDING_OF_THE_CAP_BINDING_COMPLEX_AND_EIFS_AND_SUBSEQUENT_BINDING_TO_43S	-2.20428	0.00540541
REACTOME_REGULATION_OF_CHOLESTEROL_BIOSYNTHESIS_BY_SREBP_SREBF	-2.2013	0
REACTOME_SIGNALING_BY_FGFR	-2.18772	0
HALLMARK_UV_RESPONSE_UP	-2.0246	0.00980392
WP_MIRNA_REGULATION_OF_DNA_DAMAGE_RESPONSE	-2.02259	0
WP_EMBRYONIC_STEM_CELL_PLURIPOTENCY_PATHWAYS	-1.98155	0
REACTOME_MITOTIC_PROPHASE	-1.95103	0.0136986
REACTOME_ASPARAGINE_N_LINKED_GLYCOSYLATION	-1.95028	0
REACTOME_PYRUVATE_METABOLISM_AND_CITRIC_ACID_TCA_CYCLE	-1.9311	0.00632911
REACTOME_ION_CHANNEL_TRANSPORT	-1.92778	0.00595238
REACTOME_REGULATION_OF_TP53_ACTIVITY_THROUGH_PHOSPHORYLATION	-1.9046	0.02
REACTOME_TP53_REGULATES_METABOLIC_GENES	-1.8962	0
WP_STEROL_REGULATORY_ELEMENTBINDING_PROTEINS_SREBP_SIGNALING	-1.88836	0.0180723
WP_DNA_DAMAGE_RESPONSE	-1.87624	0.00925926
REACTOME_NEUTROPHIL_DEGRANULATION	-1.86811	0
WP_BREAST_CANCER_PATHWAY	-1.8624	0.00628931
WP_FERROPTOSIS	-1.81521	0.00552486
WP_7Q1123_COPY_NUMBER_VARIATION_SYNDROME	-1.76995	0.0201005
REACTOME_RHO_GTPASE_CYCLE	-1.76247	0
REACTOME_METABOLISM_OF_CARBOHYDRATES	-1.67382	0.0204082

## Sheet: MCF7Henrichedpathways
NAME	GS<br> follow link to MSigDB	GS DETAILS	SIZE	ES	NES	NOM p-val	FDR q-val	FWER p-val	RANK AT MAX	LEADING EDGE
HALLMARK_HYPOXIA	HALLMARK_HYPOXIA	Details ...	90	0.360674	2.51379	0	0.00127761	0.003	2294	tags=69%, list=40%, signal=113%
WP_P53_TRANSCRIPTIONAL_GENE_NETWORK	WP_P53_TRANSCRIPTIONAL_GENE_NETWORK	Details ...	24	0.467534	2.20659	0	0.0250425	0.106	2379	tags=83%, list=42%, signal=142%
HALLMARK_P53_PATHWAY	HALLMARK_P53_PATHWAY	Details ...	52	0.363045	2.19203	0	0.0193631	0.124	2242	tags=67%, list=39%, signal=110%
WP_VITAMIN_D_RECEPTOR_PATHWAY	WP_VITAMIN_D_RECEPTOR_PATHWAY	Details ...	22	0.442069	2.0263	0.00241546	0.0651242	0.465	1744	tags=64%, list=31%, signal=91%
WP_GLUCOCORTICOID_RECEPTOR_PATHWAY	WP_GLUCOCORTICOID_RECEPTOR_PATHWAY	Details ...	17	0.477606	2.01809	0	0.0565783	0.491	1265	tags=59%, list=22%, signal=75%
HALLMARK_TNFA_SIGNALING_VIA_NFKB	HALLMARK_TNFA_SIGNALING_VIA_NFKB	Details ...	55	0.304229	1.86192	0.00740741	0.164986	0.903	2575	tags=67%, list=45%, signal=121%
HALLMARK_EPITHELIAL_MESENCHYMAL_TRANSITION	HALLMARK_EPITHELIAL_MESENCHYMAL_TRANSITION	Details ...	42	0.315439	1.84764	0.0121547	0.157059	0.924	1910	tags=55%, list=33%, signal=82%
HALLMARK_APOPTOSIS	HALLMARK_APOPTOSIS	Details ...	34	0.299971	1.62694	0.0385051	0.608649	1	1401	tags=44%, list=25%, signal=58%
WP_ADIPOGENESIS	WP_ADIPOGENESIS	Details ...	33	0.310116	1.60999	0.0259887	0.601034	1	490	tags=30%, list=9%, signal=33%
HALLMARK_PROTEIN_SECRETION	HALLMARK_PROTEIN_SECRETION	Details ...	27	0.333188	1.60177	0.0377574	0.568393	1	3335	tags=89%, list=58%, signal=213%
REACTOME_INTERLEUKIN_4_AND_INTERLEUKIN_13_SIGNALING	REACTOME_INTERLEUKIN_4_AND_INTERLEUKIN_13_SIGNALING	Details ...	19	0.368684	1.60176	0.0376214	0.516721	1	547	tags=37%, list=10%, signal=41%
HALLMARK_INFLAMMATORY_RESPONSE	HALLMARK_INFLAMMATORY_RESPONSE	Details ...	26	0.327553	1.59491	0.044186	0.492567	1	896	tags=38%, list=16%, signal=45%
WP_FOCAL_ADHESION_PI3KAKTMTORSIGNALING_PATHWAY	WP_FOCAL_ADHESION_PI3KAKTMTORSIGNALING_PATHWAY	Details ...	55	0.252512	1.54549	0.0349947	0.606823	1	922	tags=33%, list=16%, signal=39%
KEGG_GLYCOLYSIS_GLUCONEOGENESIS	KEGG_GLYCOLYSIS_GLUCONEOGENESIS	Details ...	15	0.389876	1.52311	0.059126	0.639044	1	644	tags=40%, list=11%, signal=45%
REACTOME_CIRCADIAN_CLOCK	REACTOME_CIRCADIAN_CLOCK	Details ...	21	0.33205	1.51041	0.0566038	0.639399	1	3645	tags=95%, list=64%, signal=263%
HALLMARK_GLYCOLYSIS	HALLMARK_GLYCOLYSIS	Details ...	68	0.22769	1.49152	0.0635417	0.663991	1	3431	tags=75%, list=60%, signal=186%
WP_SMALL_CELL_LUNG_CANCER	WP_SMALL_CELL_LUNG_CANCER	Details ...	25	0.297855	1.44645	0.0800915	0.794239	1	780	tags=32%, list=14%, signal=37%
KEGG_CYTOKINE_CYTOKINE_RECEPTOR_INTERACTION	KEGG_CYTOKINE_CYTOKINE_RECEPTOR_INTERACTION	Details ...	21	0.321713	1.44002	0.0837438	0.774547	1	1934	tags=57%, list=34%, signal=86%
HALLMARK_IL2_STAT5_SIGNALING	HALLMARK_IL2_STAT5_SIGNALING	Details ...	45	0.248998	1.43525	0.08506	0.752732	1	344	tags=20%, list=6%, signal=21%
KEGG_P53_SIGNALING_PATHWAY	KEGG_P53_SIGNALING_PATHWAY	Details ...	18	0.330365	1.41276	0.10804	0.801192	1	2469	tags=67%, list=43%, signal=117%
REACTOME_METABOLISM_OF_CARBOHYDRATES	REACTOME_METABOLISM_OF_CARBOHYDRATES		59	0.222227	1.40292	0.0970149	0.80058	1	134	tags=15%, list=2%, signal=15%
HALLMARK_CHOLESTEROL_HOMEOSTASIS	HALLMARK_CHOLESTEROL_HOMEOSTASIS		18	0.325773	1.40288	0.115764	0.764305	1	3424	tags=89%, list=60%, signal=222%
REACTOME_GLYCOLYSIS	REACTOME_GLYCOLYSIS		18	0.318596	1.3927	0.122222	0.76672	1	41	tags=22%, list=1%, signal=22%
WP_NONSMALL_CELL_LUNG_CANCER	WP_NONSMALL_CELL_LUNG_CANCER		15	0.343469	1.38733	0.112965	0.754282	1	1744	tags=53%, list=31%, signal=77%
WP_FOCAL_ADHESION	WP_FOCAL_ADHESION		30	0.273908	1.3838	0.115789	0.73591	1	1415	tags=43%, list=25%, signal=57%
REACTOME_ER_TO_GOLGI_ANTEROGRADE_TRANSPORT	REACTOME_ER_TO_GOLGI_ANTEROGRADE_TRANSPORT		42	0.244235	1.37584	0.114064	0.735237	1	3838	tags=88%, list=67%, signal=267%
KEGG_FOCAL_ADHESION	KEGG_FOCAL_ADHESION		30	0.272882	1.37333	0.127128	0.716216	1	1415	tags=43%, list=25%, signal=57%
HALLMARK_KRAS_SIGNALING_UP	HALLMARK_KRAS_SIGNALING_UP		28	0.272289	1.35333	0.138695	0.758169	1	1535	tags=46%, list=27%, signal=63%
REACTOME_REGULATION_OF_LIPID_METABOLISM_BY_PPARALPHA	REACTOME_REGULATION_OF_LIPID_METABOLISM_BY_PPARALPHA		21	0.290032	1.32787	0.148585	0.821071	1	3307	tags=81%, list=58%, signal=192%
REACTOME_INTRA_GOLGI_AND_RETROGRADE_GOLGI_TO_ER_TRAFFIC	REACTOME_INTRA_GOLGI_AND_RETROGRADE_GOLGI_TO_ER_TRAFFIC		46	0.222217	1.29768	0.161361	0.903841	1	3430	tags=76%, list=60%, signal=189%
KEGG_RENAL_CELL_CARCINOMA	KEGG_RENAL_CELL_CARCINOMA		15	0.320765	1.28865	0.179257	0.908245	1	1910	tags=53%, list=33%, signal=80%
KEGG_MTOR_SIGNALING_PATHWAY	KEGG_MTOR_SIGNALING_PATHWAY		15	0.316574	1.28029	0.190781	0.912001	1	975	tags=40%, list=17%, signal=48%
REACTOME_TRANSPORT_TO_THE_GOLGI_AND_SUBSEQUENT_MODIFICATION	REACTOME_TRANSPORT_TO_THE_GOLGI_AND_SUBSEQUENT_MODIFICATION		45	0.216077	1.2553	0.187912	0.979572	1	3838	tags=84%, list=67%, signal=256%
WP_NUCLEAR_RECEPTORS_METAPATHWAY	WP_NUCLEAR_RECEPTORS_METAPATHWAY		56	0.204011	1.2542	0.206603	0.95474	1	1377	tags=34%, list=24%, signal=44%
WP_RANKLRANK_SIGNALING_PATHWAY	WP_RANKLRANK_SIGNALING_PATHWAY		16	0.304467	1.25251	0.19084	0.933525	1	1364	tags=44%, list=24%, signal=57%
KEGG_PATHWAYS_IN_CANCER	KEGG_PATHWAYS_IN_CANCER		58	0.196766	1.25094	0.211538	0.91328	1	1970	tags=43%, list=35%, signal=65%
REACTOME_CLASS_A_1_RHODOPSIN_LIKE_RECEPTORS	REACTOME_CLASS_A_1_RHODOPSIN_LIKE_RECEPTORS		17	0.300558	1.23985	0.210063	0.929044	1	793	tags=29%, list=14%, signal=34%
REACTOME_RAB_REGULATION_OF_TRAFFICKING	REACTOME_RAB_REGULATION_OF_TRAFFICKING		31	0.243858	1.23506	0.216341	0.921618	1	2840	tags=68%, list=50%, signal=134%
KEGG_NATURAL_KILLER_CELL_MEDIATED_CYTOTOXICITY	KEGG_NATURAL_KILLER_CELL_MEDIATED_CYTOTOXICITY		19	0.282514	1.23368	0.231738	0.902937	1	1503	tags=47%, list=26%, signal=64%
WP_CIRCADIAN_RHYTHM_GENES	WP_CIRCADIAN_RHYTHM_GENES		50	0.202079	1.23304	0.220905	0.882301	1	3610	tags=76%, list=63%, signal=205%
REACTOME_GLUCOSE_METABOLISM	REACTOME_GLUCOSE_METABOLISM		24	0.258504	1.23191	0.222485	0.864879	1	41	tags=17%, list=1%, signal=17%
REACTOME_EXTRACELLULAR_MATRIX_ORGANIZATION	REACTOME_EXTRACELLULAR_MATRIX_ORGANIZATION		36	0.228071	1.22457	0.223333	0.868412	1	3407	tags=75%, list=60%, signal=185%
REACTOME_ASPARAGINE_N_LINKED_GLYCOSYLATION	REACTOME_ASPARAGINE_N_LINKED_GLYCOSYLATION		68	0.186737	1.21482	0.220954	0.881259	1	3838	tags=81%, list=67%, signal=244%
WP_TGFBETA_SIGNALING_PATHWAY	WP_TGFBETA_SIGNALING_PATHWAY		33	0.226452	1.19811	0.242664	0.916049	1	3583	tags=79%, list=63%, signal=210%
REACTOME_NUCLEAR_RECEPTOR_TRANSCRIPTION_PATHWAY	REACTOME_NUCLEAR_RECEPTOR_TRANSCRIPTION_PATHWAY		15	0.300634	1.19651	0.240811	0.901119	1	394	tags=27%, list=7%, signal=29%
REACTOME_COPI_MEDIATED_ANTEROGRADE_TRANSPORT	REACTOME_COPI_MEDIATED_ANTEROGRADE_TRANSPORT		25	0.249552	1.19606	0.238095	0.883013	1	3430	tags=80%, list=60%, signal=200%
REACTOME_GPCR_LIGAND_BINDING	REACTOME_GPCR_LIGAND_BINDING		24	0.248822	1.18897	0.249708	0.887309	1	793	tags=25%, list=14%, signal=29%
REACTOME_CELLULAR_RESPONSE_TO_HYPOXIA	REACTOME_CELLULAR_RESPONSE_TO_HYPOXIA		20	0.269949	1.18795	0.238788	0.87224	1	55	tags=15%, list=1%, signal=15%
REACTOME_VESICLE_MEDIATED_TRANSPORT	REACTOME_VESICLE_MEDIATED_TRANSPORT		137	0.157847	1.18558	0.256798	0.862206	1	3960	tags=80%, list=69%, signal=254%
REACTOME_MEMBRANE_TRAFFICKING	REACTOME_MEMBRANE_TRAFFICKING		132	0.158469	1.17121	0.251004	0.890655	1	3846	tags=77%, list=67%, signal=231%
WP_OREXIN_RECEPTOR_PATHWAY	WP_OREXIN_RECEPTOR_PATHWAY		28	0.236825	1.16924	0.277205	0.879159	1	2622	tags=61%, list=46%, signal=112%
REACTOME_DEGRADATION_OF_THE_EXTRACELLULAR_MATRIX	REACTOME_DEGRADATION_OF_THE_EXTRACELLULAR_MATRIX		17	0.279825	1.15719	0.285714	0.900039	1	3407	tags=82%, list=60%, signal=204%
WP_EGFEGFR_SIGNALING_PATHWAY	WP_EGFEGFR_SIGNALING_PATHWAY		37	0.211796	1.15485	0.300777	0.890384	1	3483	tags=76%, list=61%, signal=193%
REACTOME_RAB_GEFS_EXCHANGE_GTP_FOR_GDP_ON_RABS	REACTOME_RAB_GEFS_EXCHANGE_GTP_FOR_GDP_ON_RABS		22	0.248224	1.1548	0.274699	0.874069	1	2840	tags=68%, list=50%, signal=135%
KEGG_INSULIN_SIGNALING_PATHWAY	KEGG_INSULIN_SIGNALING_PATHWAY		29	0.22795	1.15081	0.283768	0.870613	1	1493	tags=38%, list=26%, signal=51%
WP_GLYCOGEN_SYNTHESIS_AND_DEGRADATION	WP_GLYCOGEN_SYNTHESIS_AND_DEGRADATION		15	0.286072	1.14282	0.302445	0.879203	1	83	tags=20%, list=1%, signal=20%
REACTOME_G_ALPHA_Q_SIGNALLING_EVENTS	REACTOME_G_ALPHA_Q_SIGNALLING_EVENTS		15	0.282674	1.12685	0.303732	0.910684	1	218	tags=20%, list=4%, signal=21%
REACTOME_CELL_SURFACE_INTERACTIONS_AT_THE_VASCULAR_WALL	REACTOME_CELL_SURFACE_INTERACTIONS_AT_THE_VASCULAR_WALL		18	0.26293	1.12266	0.31358	0.907416	1	645	tags=28%, list=11%, signal=31%
WP_CLEAR_CELL_RENAL_CELL_CARCINOMA_PATHWAYS	WP_CLEAR_CELL_RENAL_CELL_CARCINOMA_PATHWAYS		28	0.225977	1.12256	0.323766	0.892373	1	3865	tags=86%, list=68%, signal=264%
HALLMARK_HEME_METABOLISM	HALLMARK_HEME_METABOLISM		45	0.187369	1.10212	0.351613	0.937077	1	3444	tags=71%, list=60%, signal=178%
HALLMARK_ANDROGEN_RESPONSE	HALLMARK_ANDROGEN_RESPONSE		31	0.211703	1.09473	0.361335	0.944312	1	3486	tags=74%, list=61%, signal=190%
REACTOME_FOXO_MEDIATED_TRANSCRIPTION	REACTOME_FOXO_MEDIATED_TRANSCRIPTION		17	0.265544	1.08673	0.348371	0.952508	1	3960	tags=94%, list=69%, signal=307%
REACTOME_INTERFERON_GAMMA_SIGNALING	REACTOME_INTERFERON_GAMMA_SIGNALING		18	0.259843	1.0786	0.361728	0.9607	1	3337	tags=78%, list=58%, signal=187%
REACTOME_COPII_MEDIATED_VESICLE_TRANSPORT	REACTOME_COPII_MEDIATED_VESICLE_TRANSPORT		22	0.230234	1.07824	0.376058	0.946787	1	3838	tags=86%, list=67%, signal=263%
WP_EMBRYONIC_STEM_CELL_PLURIPOTENCY_PATHWAYS	WP_EMBRYONIC_STEM_CELL_PLURIPOTENCY_PATHWAYS		15	0.270483	1.07125	0.374036	0.9527	1	1970	tags=53%, list=35%, signal=81%
HALLMARK_UV_RESPONSE_DN	HALLMARK_UV_RESPONSE_DN		39	0.192958	1.0698	0.366812	0.942512	1	3437	tags=72%, list=60%, signal=179%
HALLMARK_MYOGENESIS	HALLMARK_MYOGENESIS		37	0.195887	1.06797	0.379578	0.93355	1	2192	tags=49%, list=38%, signal=78%
REACTOME_MYD88_INDEPENDENT_TLR4_CASCADE	REACTOME_MYD88_INDEPENDENT_TLR4_CASCADE		20	0.238757	1.05629	0.395377	0.951774	1	3898	tags=90%, list=68%, signal=283%
WP_NOTCH_SIGNALING_PATHWAY	WP_NOTCH_SIGNALING_PATHWAY		21	0.233765	1.04725	0.408759	0.963245	1	3610	tags=81%, list=63%, signal=220%
WP_TNFALPHA_SIGNALING_PATHWAY	WP_TNFALPHA_SIGNALING_PATHWAY		19	0.236695	1.04595	0.395939	0.953096	1	4131	tags=95%, list=72%, signal=342%
WP_DNA_DAMAGE_RESPONSE	WP_DNA_DAMAGE_RESPONSE		23	0.224664	1.04052	0.406659	0.954163	1	2439	tags=52%, list=43%, signal=91%
WP_ANDROGEN_RECEPTOR_SIGNALING_PATHWAY	WP_ANDROGEN_RECEPTOR_SIGNALING_PATHWAY		21	0.231481	1.03925	0.409697	0.944375	1	4019	tags=90%, list=70%, signal=305%
REACTOME_UNFOLDED_PROTEIN_RESPONSE_UPR	REACTOME_UNFOLDED_PROTEIN_RESPONSE_UPR		30	0.202191	1.03699	0.431973	0.93753	1	1605	tags=40%, list=28%, signal=55%
REACTOME_MTOR_SIGNALLING	REACTOME_MTOR_SIGNALLING		15	0.259916	1.0355	0.411914	0.928784	1	901	tags=33%, list=16%, signal=39%
REACTOME_INTERLEUKIN_17_SIGNALING	REACTOME_INTERLEUKIN_17_SIGNALING		19	0.235825	1.02934	0.415094	0.93262	1	4131	tags=95%, list=72%, signal=342%
KEGG_SMALL_CELL_LUNG_CANCER	KEGG_SMALL_CELL_LUNG_CANCER		24	0.214314	1.01541	0.439521	0.95644	1	780	tags=25%, list=14%, signal=29%
KEGG_ALZHEIMERS_DISEASE	KEGG_ALZHEIMERS_DISEASE		29	0.202242	1.01523	0.439274	0.944464	1	3980	tags=86%, list=70%, signal=283%
WP_ANGIOPOIETINLIKE_PROTEIN_8_REGULATORY_PATHWAY	WP_ANGIOPOIETINLIKE_PROTEIN_8_REGULATORY_PATHWAY		27	0.207119	1.00868	0.465222	0.949256	1	1625	tags=41%, list=28%, signal=57%
WP_IL18_SIGNALING_PATHWAY	WP_IL18_SIGNALING_PATHWAY		42	0.17547	1.00865	0.453515	0.937363	1	3437	tags=69%, list=60%, signal=172%
WP_ARYL_HYDROCARBON_RECEPTOR_PATHWAY_WP2586	WP_ARYL_HYDROCARBON_RECEPTOR_PATHWAY_WP2586		15	0.251384	1.00827	0.451488	0.926541	1	1910	tags=47%, list=33%, signal=70%
REACTOME_AUTOPHAGY	REACTOME_AUTOPHAGY		34	0.186662	1.00715	0.465909	0.917785	1	4421	tags=94%, list=77%, signal=415%
HALLMARK_COMPLEMENT	HALLMARK_COMPLEMENT		29	0.199999	1.00073	0.45165	0.922423	1	4016	tags=86%, list=70%, signal=289%
REACTOME_SIGNALING_BY_ALK_IN_CANCER	REACTOME_SIGNALING_BY_ALK_IN_CANCER		16	0.242326	0.997423	0.487245	0.919483	1	3547	tags=81%, list=62%, signal=214%
WP_MALIGNANT_PLEURAL_MESOTHELIOMA	WP_MALIGNANT_PLEURAL_MESOTHELIOMA		78	0.149138	0.988566	0.507788	0.929953	1	780	tags=21%, list=14%, signal=23%
REACTOME_IRE1ALPHA_ACTIVATES_CHAPERONES	REACTOME_IRE1ALPHA_ACTIVATES_CHAPERONES		16	0.242312	0.987841	0.455919	0.920569	1	4327	tags=100%, list=76%, signal=412%
WP_ERBB_SIGNALING_PATHWAY	WP_ERBB_SIGNALING_PATHWAY		20	0.218647	0.987442	0.46087	0.910718	1	1906	tags=45%, list=33%, signal=67%
REACTOME_METABOLISM_OF_STEROIDS	REACTOME_METABOLISM_OF_STEROIDS		20	0.219323	0.97777	0.481028	0.922948	1	3877	tags=85%, list=68%, signal=264%
KEGG_AXON_GUIDANCE	KEGG_AXON_GUIDANCE		27	0.197499	0.972806	0.49481	0.924591	1	1452	tags=37%, list=25%, signal=49%
REACTOME_TOLL_LIKE_RECEPTOR_CASCADES	REACTOME_TOLL_LIKE_RECEPTOR_CASCADES		26	0.199155	0.969506	0.497608	0.9219	1	3918	tags=85%, list=69%, signal=269%
REACTOME_TP53_REGULATES_METABOLIC_GENES	REACTOME_TP53_REGULATES_METABOLIC_GENES		28	0.191337	0.967436	0.498242	0.916168	1	1008	tags=29%, list=18%, signal=35%
WP_GLIOBLASTOMA_SIGNALING_PATHWAYS	WP_GLIOBLASTOMA_SIGNALING_PATHWAYS		17	0.2299	0.966008	0.506953	0.909133	1	2607	tags=59%, list=46%, signal=108%
HALLMARK_ADIPOGENESIS	HALLMARK_ADIPOGENESIS		37	0.173201	0.965677	0.525253	0.900053	1	1450	tags=32%, list=25%, signal=43%
REACTOME_REGULATION_OF_PTEN_GENE_TRANSCRIPTION	REACTOME_REGULATION_OF_PTEN_GENE_TRANSCRIPTION		18	0.224292	0.964206	0.496259	0.893633	1	4430	tags=100%, list=78%, signal=445%
WP_VEGFAVEGFR2_SIGNALING_PATHWAY	WP_VEGFAVEGFR2_SIGNALING_PATHWAY		93	0.139109	0.963398	0.536114	0.885987	1	4421	tags=87%, list=77%, signal=380%
HALLMARK_PI3K_AKT_MTOR_SIGNALING	HALLMARK_PI3K_AKT_MTOR_SIGNALING		30	0.190208	0.960947	0.52164	0.882045	1	901	tags=27%, list=16%, signal=31%
WP_PI3KAKT_SIGNALING_PATHWAY	WP_PI3KAKT_SIGNALING_PATHWAY		60	0.153267	0.957862	0.542463	0.87939	1	922	tags=23%, list=16%, signal=28%
WP_MIRNA_REGULATION_OF_DNA_DAMAGE_RESPONSE	WP_MIRNA_REGULATION_OF_DNA_DAMAGE_RESPONSE		24	0.203276	0.952198	0.51074	0.882249	1	2439	tags=50%, list=43%, signal=87%
REACTOME_TRANSCRIPTIONAL_REGULATION_BY_TP53	REACTOME_TRANSCRIPTIONAL_REGULATION_BY_TP53		85	0.136512	0.938945	0.585492	0.901611	1	1148	tags=25%, list=20%, signal=30%
WP_GASTRIN_SIGNALING_PATHWAY	WP_GASTRIN_SIGNALING_PATHWAY		25	0.194603	0.930454	0.563636	0.910502	1	1954	tags=44%, list=34%, signal=67%
REACTOME_TBC_RABGAPS	REACTOME_TBC_RABGAPS		15	0.233234	0.926275	0.555556	0.910285	1	3226	tags=73%, list=57%, signal=168%
HALLMARK_MITOTIC_SPINDLE	HALLMARK_MITOTIC_SPINDLE		33	0.174663	0.925379	0.544843	0.903114	1	3405	tags=70%, list=60%, signal=172%
REACTOME_SIGNALING_BY_NOTCH1	REACTOME_SIGNALING_BY_NOTCH1		15	0.235271	0.925226	0.554156	0.894564	1	3610	tags=80%, list=63%, signal=217%
WP_EBOLA_VIRUS_INFECTION_IN_HOST	WP_EBOLA_VIRUS_INFECTION_IN_HOST		27	0.186717	0.913772	0.573086	0.909492	1	3262	tags=67%, list=57%, signal=155%
REACTOME_ONCOGENIC_MAPK_SIGNALING	REACTOME_ONCOGENIC_MAPK_SIGNALING		18	0.210468	0.910591	0.574186	0.907186	1	3556	tags=78%, list=62%, signal=206%
REACTOME_DISEASES_OF_GLYCOSYLATION	REACTOME_DISEASES_OF_GLYCOSYLATION		32	0.173557	0.90376	0.588571	0.912213	1	2347	tags=47%, list=41%, signal=79%
REACTOME_CELLULAR_RESPONSE_TO_STARVATION	REACTOME_CELLULAR_RESPONSE_TO_STARVATION		25	0.18585	0.895016	0.589713	0.921066	1	4650	tags=100%, list=81%, signal=538%
WP_CILIOPATHIES	WP_CILIOPATHIES		24	0.181213	0.865424	0.627198	0.970318	1	2998	tags=63%, list=53%, signal=131%
WP_EPITHELIAL_TO_MESENCHYMAL_TRANSITION_IN_COLORECTAL_CANCER	WP_EPITHELIAL_TO_MESENCHYMAL_TRANSITION_IN_COLORECTAL_CANCER		28	0.171403	0.861756	0.655012	0.968415	1	2980	tags=61%, list=52%, signal=126%
REACTOME_RHOQ_GTPASE_CYCLE	REACTOME_RHOQ_GTPASE_CYCLE		15	0.213397	0.853968	0.630462	0.974685	1	3342	tags=73%, list=59%, signal=176%
KEGG_ERBB_SIGNALING_PATHWAY	KEGG_ERBB_SIGNALING_PATHWAY		17	0.207855	0.853176	0.637146	0.967183	1	1744	tags=41%, list=31%, signal=59%
WP_STEROL_REGULATORY_ELEMENTBINDING_PROTEINS_SREBP_SIGNALING	WP_STEROL_REGULATORY_ELEMENTBINDING_PROTEINS_SREBP_SIGNALING		21	0.182917	0.829397	0.682198	1	1	3424	tags=71%, list=60%, signal=178%
REACTOME_RAC1_GTPASE_CYCLE	REACTOME_RAC1_GTPASE_CYCLE		30	0.161246	0.828715	0.693785	0.994789	1	3355	tags=67%, list=59%, signal=161%
HALLMARK_MTORC1_SIGNALING	HALLMARK_MTORC1_SIGNALING		75	0.122843	0.824757	0.691434	0.992884	1	644	tags=16%, list=11%, signal=18%
WP_THERMOGENESIS	WP_THERMOGENESIS		19	0.18541	0.814106	0.704208	1	1	3998	tags=84%, list=70%, signal=280%
WP_NEURAL_CREST_DIFFERENTIATION	WP_NEURAL_CREST_DIFFERENTIATION		15	0.200006	0.805686	0.71022	1	1	2457	tags=53%, list=43%, signal=93%
WP_THYROID_HORMONES_PRODUCTION_AND_PERIPHERAL_DOWNSTREAM_SIGNALING_EFFECTS	WP_THYROID_HORMONES_PRODUCTION_AND_PERIPHERAL_DOWNSTREAM_SIGNALING_EFFECTS		15	0.203442	0.800983	0.722078	1	1	3998	tags=87%, list=70%, signal=289%
KEGG_LYSOSOME	KEGG_LYSOSOME		23	0.172178	0.793939	0.714793	1	1	765	tags=22%, list=13%, signal=25%
KEGG_ENDOCYTOSIS	KEGG_ENDOCYTOSIS		37	0.145544	0.793102	0.719063	1	1	3374	tags=65%, list=59%, signal=158%
KEGG_MAPK_SIGNALING_PATHWAY	KEGG_MAPK_SIGNALING_PATHWAY		41	0.140758	0.791289	0.731573	0.999204	1	3998	tags=78%, list=70%, signal=259%
REACTOME_RAC2_GTPASE_CYCLE	REACTOME_RAC2_GTPASE_CYCLE		19	0.17686	0.784147	0.740695	1	1	3342	tags=68%, list=59%, signal=165%
REACTOME_COPI_DEPENDENT_GOLGI_TO_ER_RETROGRADE_TRAFFIC	REACTOME_COPI_DEPENDENT_GOLGI_TO_ER_RETROGRADE_TRAFFIC		20	0.177233	0.782271	0.745455	0.997118	1	3838	tags=80%, list=67%, signal=243%
WP_INSULIN_SIGNALING	WP_INSULIN_SIGNALING		33	0.147044	0.780659	0.726447	0.991421	1	1697	tags=36%, list=30%, signal=51%
HALLMARK_UNFOLDED_PROTEIN_RESPONSE	HALLMARK_UNFOLDED_PROTEIN_RESPONSE		37	0.143541	0.780282	0.753394	0.983982	1	1910	tags=38%, list=33%, signal=57%
WP_HIPPOMERLIN_SIGNALING_DYSREGULATION	WP_HIPPOMERLIN_SIGNALING_DYSREGULATION		19	0.177914	0.779664	0.725343	0.977083	1	976	tags=26%, list=17%, signal=32%
REACTOME_RAC3_GTPASE_CYCLE	REACTOME_RAC3_GTPASE_CYCLE		19	0.181455	0.778152	0.717418	0.971491	1	3342	tags=68%, list=59%, signal=165%
WP_MELANOMA	WP_MELANOMA		15	0.194152	0.765163	0.747155	0.983409	1	425	tags=20%, list=7%, signal=22%
WP_MAPK_SIGNALING_PATHWAY	WP_MAPK_SIGNALING_PATHWAY		40	0.136287	0.763732	0.757976	0.977898	1	3998	tags=78%, list=70%, signal=257%
WP_HEAD_AND_NECK_SQUAMOUS_CELL_CARCINOMA	WP_HEAD_AND_NECK_SQUAMOUS_CELL_CARCINOMA		24	0.162114	0.759922	0.752463	0.975852	1	4131	tags=83%, list=72%, signal=300%
WP_OSTEOBLAST_DIFFERENTIATION_AND_RELATED_DISEASES	WP_OSTEOBLAST_DIFFERENTIATION_AND_RELATED_DISEASES		17	0.180665	0.753883	0.787154	0.977094	1	2180	tags=47%, list=38%, signal=76%
HALLMARK_KRAS_SIGNALING_DN	HALLMARK_KRAS_SIGNALING_DN		19	0.170839	0.753256	0.770531	0.970512	1	2723	tags=53%, list=48%, signal=100%
REACTOME_RNA_POLYMERASE_II_TRANSCRIPTION	REACTOME_RNA_POLYMERASE_II_TRANSCRIPTION		269	0.0896344	0.750224	0.874875	0.967493	1	4278	tags=78%, list=75%, signal=297%
REACTOME_PRE_NOTCH_EXPRESSION_AND_PROCESSING	REACTOME_PRE_NOTCH_EXPRESSION_AND_PROCESSING		17	0.177712	0.746594	0.779172	0.96531	1	2180	tags=47%, list=38%, signal=76%
WP_PANCREATIC_ADENOCARCINOMA_PATHWAY	WP_PANCREATIC_ADENOCARCINOMA_PATHWAY		18	0.168794	0.736922	0.787578	0.971523	1	1910	tags=39%, list=33%, signal=58%
REACTOME_GLYCOSAMINOGLYCAN_METABOLISM	REACTOME_GLYCOSAMINOGLYCAN_METABOLISM		17	0.174822	0.734322	0.80049	0.967768	1	134	tags=12%, list=2%, signal=12%
WP_NETWORK_MAP_OF_SARSCOV2_SIGNALING_PATHWAY	WP_NETWORK_MAP_OF_SARSCOV2_SIGNALING_PATHWAY		31	0.138583	0.723818	0.799774	0.974553	1	3963	tags=77%, list=69%, signal=252%
WP_INTEGRINMEDIATED_CELL_ADHESION	WP_INTEGRINMEDIATED_CELL_ADHESION		16	0.176571	0.720387	0.822194	0.971678	1	3087	tags=63%, list=54%, signal=136%
REACTOME_TRANSCRIPTIONAL_REGULATION_OF_WHITE_ADIPOCYTE_DIFFERENTIATION	REACTOME_TRANSCRIPTIONAL_REGULATION_OF_WHITE_ADIPOCYTE_DIFFERENTIATION		16	0.174981	0.712354	0.80454	0.974947	1	3048	tags=63%, list=53%, signal=134%
WP_ECTODERM_DIFFERENTIATION	WP_ECTODERM_DIFFERENTIATION		27	0.143591	0.704116	0.817857	0.978122	1	2660	tags=48%, list=47%, signal=90%
REACTOME_SENSORY_PERCEPTION	REACTOME_SENSORY_PERCEPTION		15	0.179887	0.703176	0.819568	0.97221	1	2330	tags=47%, list=41%, signal=79%
REACTOME_SIGNALING_BY_GPCR	REACTOME_SIGNALING_BY_GPCR		59	0.10997	0.687933	0.847639	0.983452	1	218	tags=8%, list=4%, signal=9%
REACTOME_SELECTIVE_AUTOPHAGY	REACTOME_SELECTIVE_AUTOPHAGY		20	0.156173	0.686016	0.842236	0.97872	1	4421	tags=90%, list=77%, signal=398%
REACTOME_INTERFERON_SIGNALING	REACTOME_INTERFERON_SIGNALING		31	0.132618	0.680376	0.856322	0.978241	1	712	tags=19%, list=12%, signal=22%
REACTOME_DISEASES_OF_METABOLISM	REACTOME_DISEASES_OF_METABOLISM		51	0.105241	0.632437	0.888889	1	1	134	tags=8%, list=2%, signal=8%
REACTOME_METABOLISM_OF_LIPIDS	REACTOME_METABOLISM_OF_LIPIDS		124	0.0846871	0.630792	0.922222	1	1	4585	tags=84%, list=80%, signal=417%
KEGG_RNA_DEGRADATION	KEGG_RNA_DEGRADATION		16	0.15476	0.630121	0.911911	1	1	3511	tags=69%, list=62%, signal=178%
BIOCARTA_MAPK_PATHWAY	BIOCARTA_MAPK_PATHWAY		16	0.152135	0.628973	0.904575	1	1	1429	tags=31%, list=25%, signal=42%
KEGG_PROSTATE_CANCER	KEGG_PROSTATE_CANCER		19	0.144245	0.6261	0.886861	0.999757	1	1906	tags=37%, list=33%, signal=55%
WP_BREAST_CANCER_PATHWAY	WP_BREAST_CANCER_PATHWAY		30	0.123118	0.623777	0.901489	0.995021	1	425	tags=13%, list=7%, signal=14%
WP_LEPTIN_SIGNALING_PATHWAY	WP_LEPTIN_SIGNALING_PATHWAY		17	0.14572	0.615416	0.89875	0.99552	1	1364	tags=29%, list=24%, signal=39%
WP_REGULATION_OF_ACTIN_CYTOSKELETON	WP_REGULATION_OF_ACTIN_CYTOSKELETON		21	0.133994	0.608794	0.913148	0.994606	1	4560	tags=90%, list=80%, signal=449%
WP_B_CELL_RECEPTOR_SIGNALING_PATHWAY	WP_B_CELL_RECEPTOR_SIGNALING_PATHWAY		21	0.135959	0.608274	0.913835	0.988401	1	3515	tags=67%, list=62%, signal=173%
REACTOME_SIGNALING_BY_RECEPTOR_TYROSINE_KINASES	REACTOME_SIGNALING_BY_RECEPTOR_TYROSINE_KINASES		87	0.0882217	0.607017	0.922998	0.983	1	4160	tags=75%, list=73%, signal=271%
KEGG_REGULATION_OF_ACTIN_CYTOSKELETON	KEGG_REGULATION_OF_ACTIN_CYTOSKELETON		29	0.118897	0.600278	0.923077	0.981885	1	1793	tags=34%, list=31%, signal=50%
REACTOME_SIGNALING_BY_VEGF	REACTOME_SIGNALING_BY_VEGF		20	0.133962	0.597436	0.929952	0.977603	1	4071	tags=80%, list=71%, signal=278%
REACTOME_LEISHMANIA_INFECTION	REACTOME_LEISHMANIA_INFECTION		27	0.118021	0.584429	0.936121	0.980782	1	4131	tags=78%, list=72%, signal=280%
REACTOME_ANTI_INFLAMMATORY_RESPONSE_FAVOURING_LEISHMANIA_PARASITE_INFECTION	REACTOME_ANTI_INFLAMMATORY_RESPONSE_FAVOURING_LEISHMANIA_PARASITE_INFECTION		16	0.140637	0.579002	0.945137	0.978227	1	421	tags=13%, list=7%, signal=13%
HALLMARK_ALLOGRAFT_REJECTION	HALLMARK_ALLOGRAFT_REJECTION		25	0.120472	0.576827	0.915577	0.973473	1	4346	tags=84%, list=76%, signal=351%
REACTOME_MITOCHONDRIAL_BIOGENESIS	REACTOME_MITOCHONDRIAL_BIOGENESIS		15	0.140496	0.549291	0.95871	0.983884	1	3753	tags=73%, list=66%, signal=214%
WP_MYOMETRIAL_RELAXATION_AND_CONTRACTION_PATHWAYS	WP_MYOMETRIAL_RELAXATION_AND_CONTRACTION_PATHWAYS		29	0.106482	0.528547	0.961806	0.988506	1	112	tags=7%, list=2%, signal=7%
WP_TCELL_ACTIVATION_SARSCOV2	WP_TCELL_ACTIVATION_SARSCOV2		18	0.11641	0.495137	0.972739	0.996196	1	4346	tags=83%, list=76%, signal=348%
HALLMARK_INTERFERON_GAMMA_RESPONSE	HALLMARK_INTERFERON_GAMMA_RESPONSE		41	0.0854345	0.483258	0.980044	0.993806	1	3403	tags=59%, list=60%, signal=144%
WP_SUDDEN_INFANT_DEATH_SYNDROME_SIDS_SUSCEPTIBILITY_PATHWAYS	WP_SUDDEN_INFANT_DEATH_SYNDROME_SIDS_SUSCEPTIBILITY_PATHWAYS		22	0.103495	0.476272	0.976019	0.989715	1	502	tags=14%, list=9%, signal=15%
WP_APOPTOSIS_MODULATION_AND_SIGNALING	WP_APOPTOSIS_MODULATION_AND_SIGNALING		19	0.102971	0.44703	0.991556	0.990697	1	1337	tags=26%, list=23%, signal=34%

## Sheet: MCF7Nenrichedpathways
NAME	GS<br> follow link to MSigDB	GS DETAILS	SIZE	ES	NES	NOM p-val	FDR q-val	FWER p-val	RANK AT MAX	LEADING EDGE
REACTOME_METABOLISM_OF_RNA	REACTOME_METABOLISM_OF_RNA	Details ...	173	-0.408816	-7.40717	0	0	0	2313	tags=85%, list=41%, signal=139%
HALLMARK_MYC_TARGETS_V1	HALLMARK_MYC_TARGETS_V1	Details ...	76	-0.57305	-6.82514	0	0	0	2277	tags=97%, list=40%, signal=160%
REACTOME_TRANSLATION	REACTOME_TRANSLATION	Details ...	54	-0.537874	-5.23422	0	0	0	2244	tags=94%, list=39%, signal=154%
REACTOME_DNA_REPLICATION	REACTOME_DNA_REPLICATION	Details ...	38	-0.586009	-4.69102	0	0	0	2166	tags=97%, list=38%, signal=156%
REACTOME_S_PHASE	REACTOME_S_PHASE	Details ...	49	-0.497491	-4.46016	0	0	0	2559	tags=96%, list=45%, signal=172%
REACTOME_RRNA_PROCESSING	REACTOME_RRNA_PROCESSING	Details ...	52	-0.481172	-4.4074	0	0	0	2245	tags=90%, list=39%, signal=148%
REACTOME_SYNTHESIS_OF_DNA	REACTOME_SYNTHESIS_OF_DNA	Details ...	35	-0.582935	-4.35282	0	0	0	2166	tags=97%, list=38%, signal=156%
REACTOME_MITOTIC_G1_PHASE_AND_G1_S_TRANSITION	REACTOME_MITOTIC_G1_PHASE_AND_G1_S_TRANSITION	Details ...	44	-0.484496	-4.33791	0	0	0	2559	tags=95%, list=45%, signal=172%
REACTOME_MITOCHONDRIAL_TRANSLATION	REACTOME_MITOCHONDRIAL_TRANSLATION	Details ...	26	-0.643549	-4.27581	0	0	0	2052	tags=100%, list=36%, signal=155%
REACTOME_SWITCHING_OF_ORIGINS_TO_A_POST_REPLICATIVE_STATE	REACTOME_SWITCHING_OF_ORIGINS_TO_A_POST_REPLICATIVE_STATE	Details ...	27	-0.623592	-4.1364	0	0	0	2166	tags=100%, list=38%, signal=160%
REACTOME_PROCESSING_OF_CAPPED_INTRON_CONTAINING_PRE_MRNA	REACTOME_PROCESSING_OF_CAPPED_INTRON_CONTAINING_PRE_MRNA	Details ...	58	-0.417142	-4.1305	0	0	0	2313	tags=86%, list=41%, signal=143%
REACTOME_CELL_CYCLE	REACTOME_CELL_CYCLE	Details ...	121	-0.296684	-4.12218	0	0	0	2988	tags=86%, list=52%, signal=177%
REACTOME_G2_M_CHECKPOINTS	REACTOME_G2_M_CHECKPOINTS	Details ...	31	-0.577297	-4.10558	0	0	0	2166	tags=97%, list=38%, signal=155%
REACTOME_TRNA_PROCESSING	REACTOME_TRNA_PROCESSING	Details ...	29	-0.584433	-4.05995	0	0	0	1831	tags=93%, list=32%, signal=136%
REACTOME_CELL_CYCLE_MITOTIC	REACTOME_CELL_CYCLE_MITOTIC	Details ...	98	-0.319958	-4.04944	0	0	0	3117	tags=90%, list=55%, signal=194%
REACTOME_METABOLISM_OF_AMINO_ACIDS_AND_DERIVATIVES	REACTOME_METABOLISM_OF_AMINO_ACIDS_AND_DERIVATIVES	Details ...	65	-0.375891	-4.0167	0	0	0	2360	tags=85%, list=41%, signal=143%
REACTOME_DNA_REPLICATION_PRE_INITIATION	REACTOME_DNA_REPLICATION_PRE_INITIATION	Details ...	25	-0.623372	-3.94632	0	0	0	2166	tags=100%, list=38%, signal=160%
HALLMARK_E2F_TARGETS	HALLMARK_E2F_TARGETS	Details ...	40	-0.506961	-3.93401	0	0	0	2232	tags=93%, list=39%, signal=151%
REACTOME_ORC1_REMOVAL_FROM_CHROMATIN	REACTOME_ORC1_REMOVAL_FROM_CHROMATIN	Details ...	23	-0.623153	-3.91287	0	0	0	2166	tags=100%, list=38%, signal=161%
HALLMARK_ESTROGEN_RESPONSE_LATE	HALLMARK_ESTROGEN_RESPONSE_LATE	Details ...	67	-0.378276	-3.87555	0	0	0	2177	tags=84%, list=38%, signal=134%
HALLMARK_ESTROGEN_RESPONSE_EARLY	HALLMARK_ESTROGEN_RESPONSE_EARLY		77	-0.350974	-3.74539	0	0	0	1980	tags=79%, list=35%, signal=120%
REACTOME_MRNA_SPLICING	REACTOME_MRNA_SPLICING		50	-0.412459	-3.71241	0	0	0	2313	tags=86%, list=41%, signal=143%
REACTOME_CELL_CYCLE_CHECKPOINTS	REACTOME_CELL_CYCLE_CHECKPOINTS		48	-0.416598	-3.69786	0	0	0	2699	tags=92%, list=47%, signal=172%
REACTOME_RRNA_MODIFICATION_IN_THE_NUCLEUS_AND_CYTOSOL	REACTOME_RRNA_MODIFICATION_IN_THE_NUCLEUS_AND_CYTOSOL		26	-0.570322	-3.66225	0	0	0	2468	tags=100%, list=43%, signal=175%
HALLMARK_MYC_TARGETS_V2	HALLMARK_MYC_TARGETS_V2		31	-0.495171	-3.62557	0	0	0	2242	tags=94%, list=39%, signal=153%
REACTOME_SEPARATION_OF_SISTER_CHROMATIDS	REACTOME_SEPARATION_OF_SISTER_CHROMATIDS		31	-0.488855	-3.62531	0	0	0	2699	tags=97%, list=47%, signal=183%
HALLMARK_OXIDATIVE_PHOSPHORYLATION	HALLMARK_OXIDATIVE_PHOSPHORYLATION		41	-0.43921	-3.60361	0	0	0	2663	tags=93%, list=47%, signal=173%
WP_MRNA_PROCESSING	WP_MRNA_PROCESSING		46	-0.40833	-3.58529	0	0	0	2276	tags=85%, list=40%, signal=140%
REACTOME_HIV_INFECTION	REACTOME_HIV_INFECTION		51	-0.398831	-3.46555	0	0	0	2559	tags=88%, list=45%, signal=159%
HALLMARK_G2M_CHECKPOINT	HALLMARK_G2M_CHECKPOINT		44	-0.401876	-3.45636	0	0	0	2495	tags=89%, list=44%, signal=156%
REACTOME_CYCLIN_A_CDK2_ASSOCIATED_EVENTS_AT_S_PHASE_ENTRY	REACTOME_CYCLIN_A_CDK2_ASSOCIATED_EVENTS_AT_S_PHASE_ENTRY		29	-0.504378	-3.43643	0	0	0	2559	tags=97%, list=45%, signal=174%
REACTOME_MITOTIC_METAPHASE_AND_ANAPHASE	REACTOME_MITOTIC_METAPHASE_AND_ANAPHASE		37	-0.443987	-3.42427	0	0	0	2988	tags=97%, list=52%, signal=203%
KEGG_CELL_CYCLE	KEGG_CELL_CYCLE		38	-0.401103	-3.39843	0	0	0	2559	tags=89%, list=45%, signal=161%
REACTOME_REGULATION_OF_EXPRESSION_OF_SLITS_AND_ROBOS	REACTOME_REGULATION_OF_EXPRESSION_OF_SLITS_AND_ROBOS		23	-0.552608	-3.35075	0	0	0	2233	tags=96%, list=39%, signal=157%
REACTOME_APC_C_CDH1_MEDIATED_DEGRADATION_OF_CDC20_AND_OTHER_APC_C_CDH1_TARGETED_PROTEINS_IN_LATE_MITOSIS_EARLY_G1	REACTOME_APC_C_CDH1_MEDIATED_DEGRADATION_OF_CDC20_AND_OTHER_APC_C_CDH1_TARGETED_PROTEINS_IN_LATE_MITOSIS_EARLY_G1		17	-0.622496	-3.3096	0	0	0	2166	tags=100%, list=38%, signal=161%
REACTOME_M_PHASE	REACTOME_M_PHASE		59	-0.350343	-3.28634	0	0	0	3117	tags=92%, list=55%, signal=200%
REACTOME_DOWNSTREAM_SIGNALING_EVENTS_OF_B_CELL_RECEPTOR_BCR	REACTOME_DOWNSTREAM_SIGNALING_EVENTS_OF_B_CELL_RECEPTOR_BCR		20	-0.548268	-3.25652	0	0	0	2590	tags=100%, list=45%, signal=182%
REACTOME_MITOCHONDRIAL_PROTEIN_IMPORT	REACTOME_MITOCHONDRIAL_PROTEIN_IMPORT		17	-0.61652	-3.24815	0	0	0	2200	tags=100%, list=39%, signal=162%
REACTOME_INFECTIOUS_DISEASE	REACTOME_INFECTIOUS_DISEASE		133	-0.243976	-3.23647	0	0	0	2574	tags=76%, list=45%, signal=135%
REACTOME_DEGRADATION_OF_BETA_CATENIN_BY_THE_DESTRUCTION_COMPLEX	REACTOME_DEGRADATION_OF_BETA_CATENIN_BY_THE_DESTRUCTION_COMPLEX		19	-0.576301	-3.23466	0	0	0	2430	tags=100%, list=43%, signal=174%
KEGG_SPLICEOSOME	KEGG_SPLICEOSOME		31	-0.430372	-3.21577	0	0	0	2276	tags=87%, list=40%, signal=144%
WP_CELL_CYCLE	WP_CELL_CYCLE		37	-0.396829	-3.20825	0	0	0	2559	tags=89%, list=45%, signal=161%
REACTOME_CYTOPROTECTION_BY_HMOX1	REACTOME_CYTOPROTECTION_BY_HMOX1		25	-0.509756	-3.19355	0	0	0	2201	tags=92%, list=39%, signal=149%
REACTOME_TRNA_MODIFICATION_IN_THE_NUCLEUS_AND_CYTOSOL	REACTOME_TRNA_MODIFICATION_IN_THE_NUCLEUS_AND_CYTOSOL		17	-0.607455	-3.14724	0	0	0	1766	tags=94%, list=31%, signal=136%
REACTOME_REGULATION_OF_HMOX1_EXPRESSION_AND_ACTIVITY	REACTOME_REGULATION_OF_HMOX1_EXPRESSION_AND_ACTIVITY		16	-0.622386	-3.11134	0	0	0	2166	tags=100%, list=38%, signal=161%
REACTOME_NEGATIVE_REGULATION_OF_NOTCH4_SIGNALING	REACTOME_NEGATIVE_REGULATION_OF_NOTCH4_SIGNALING		15	-0.622277	-3.11103	0	0	0	2166	tags=100%, list=38%, signal=161%
REACTOME_RNA_POLYMERASE_II_TRANSCRIPTION_TERMINATION	REACTOME_RNA_POLYMERASE_II_TRANSCRIPTION_TERMINATION		20	-0.560685	-3.06074	0	0	0	2133	tags=95%, list=37%, signal=151%
REACTOME_HOST_INTERACTIONS_OF_HIV_FACTORS	REACTOME_HOST_INTERACTIONS_OF_HIV_FACTORS		29	-0.442077	-3.0563	0	0	0	2430	tags=90%, list=43%, signal=155%
REACTOME_SCF_SKP2_MEDIATED_DEGRADATION_OF_P27_P21	REACTOME_SCF_SKP2_MEDIATED_DEGRADATION_OF_P27_P21		19	-0.54673	-3.05292	0	0	0	2166	tags=95%, list=38%, signal=152%
REACTOME_RESPIRATORY_ELECTRON_TRANSPORT_ATP_SYNTHESIS_BY_CHEMIOSMOTIC_COUPLING_AND_HEAT_PRODUCTION_BY_UNCOUPLING_PROTEINS	REACTOME_RESPIRATORY_ELECTRON_TRANSPORT_ATP_SYNTHESIS_BY_CHEMIOSMOTIC_COUPLING_AND_HEAT_PRODUCTION_BY_UNCOUPLING_PROTEINS		19	-0.547073	-3.04643	0	0	0	2201	tags=95%, list=39%, signal=154%
REACTOME_APC_C_MEDIATED_DEGRADATION_OF_CELL_CYCLE_PROTEINS	REACTOME_APC_C_MEDIATED_DEGRADATION_OF_CELL_CYCLE_PROTEINS		21	-0.509145	-3.00027	0	0	0	2430	tags=95%, list=43%, signal=165%
REACTOME_METABOLISM_OF_WATER_SOLUBLE_VITAMINS_AND_COFACTORS	REACTOME_METABOLISM_OF_WATER_SOLUBLE_VITAMINS_AND_COFACTORS		25	-0.455472	-2.98505	0	0	0	1720	tags=84%, list=30%, signal=120%
REACTOME_DNA_REPAIR	REACTOME_DNA_REPAIR		50	-0.323024	-2.97766	0	0	0	2667	tags=84%, list=47%, signal=156%
REACTOME_CDT1_ASSOCIATION_WITH_THE_CDC6_ORC_ORIGIN_COMPLEX	REACTOME_CDT1_ASSOCIATION_WITH_THE_CDC6_ORC_ORIGIN_COMPLEX		15	-0.622277	-2.97297	0	0	0	2166	tags=100%, list=38%, signal=161%
WP_PYRIMIDINE_METABOLISM	WP_PYRIMIDINE_METABOLISM		24	-0.473142	-2.96063	0	0	0	2313	tags=92%, list=41%, signal=153%
REACTOME_RESPIRATORY_ELECTRON_TRANSPORT	REACTOME_RESPIRATORY_ELECTRON_TRANSPORT		19	-0.547073	-2.95082	0	0	0	2201	tags=95%, list=39%, signal=154%
REACTOME_SIGNALING_BY_ROBO_RECEPTORS	REACTOME_SIGNALING_BY_ROBO_RECEPTORS		30	-0.435949	-2.89571	0	7.32265e-05	0.001	2423	tags=90%, list=42%, signal=156%
KEGG_PYRIMIDINE_METABOLISM	KEGG_PYRIMIDINE_METABOLISM		24	-0.473087	-2.89368	0	7.1964e-05	0.001	2313	tags=92%, list=41%, signal=153%
REACTOME_TRANSPORT_OF_MATURE_TRANSCRIPT_TO_CYTOPLASM	REACTOME_TRANSPORT_OF_MATURE_TRANSCRIPT_TO_CYTOPLASM		17	-0.543329	-2.86676	0	7.07443e-05	0.001	2180	tags=94%, list=38%, signal=152%
REACTOME_THE_ROLE_OF_GTSE1_IN_G2_M_PROGRESSION_AFTER_G2_CHECKPOINT	REACTOME_THE_ROLE_OF_GTSE1_IN_G2_M_PROGRESSION_AFTER_G2_CHECKPOINT		17	-0.539561	-2.82731	0	0.000140153	0.002	2166	tags=94%, list=38%, signal=151%
REACTOME_METABOLISM_OF_VITAMINS_AND_COFACTORS	REACTOME_METABOLISM_OF_VITAMINS_AND_COFACTORS		37	-0.353532	-2.79747	0	0.000212797	0.003	1720	tags=76%, list=30%, signal=108%
REACTOME_RNA_POLYMERASE_I_TRANSCRIPTION_INITIATION	REACTOME_RNA_POLYMERASE_I_TRANSCRIPTION_INITIATION		15	-0.553233	-2.77709	0	0.000209365	0.003	2559	tags=100%, list=45%, signal=181%
REACTOME_REGULATION_OF_PTEN_STABILITY_AND_ACTIVITY	REACTOME_REGULATION_OF_PTEN_STABILITY_AND_ACTIVITY		21	-0.471658	-2.7748	0	0.000206042	0.003	2319	tags=90%, list=41%, signal=152%
REACTOME_METABOLISM_OF_POLYAMINES	REACTOME_METABOLISM_OF_POLYAMINES		18	-0.512513	-2.7614	0	0.000269987	0.004	2275	tags=94%, list=40%, signal=157%
REACTOME_SIGNALING_BY_THE_B_CELL_RECEPTOR_BCR	REACTOME_SIGNALING_BY_THE_B_CELL_RECEPTOR_BCR		27	-0.397638	-2.75067	0	0.000265833	0.004	2590	tags=89%, list=45%, signal=162%
REACTOME_RNA_POLYMERASE_I_TRANSCRIPTION	REACTOME_RNA_POLYMERASE_I_TRANSCRIPTION		15	-0.553233	-2.73102	0	0.000261805	0.004	2559	tags=100%, list=45%, signal=181%
REACTOME_HEDGEHOG_OFF_STATE	REACTOME_HEDGEHOG_OFF_STATE		26	-0.423499	-2.71576	0	0.000336052	0.005	2430	tags=88%, list=43%, signal=153%
REACTOME_DEGRADATION_OF_GLI1_BY_THE_PROTEASOME	REACTOME_DEGRADATION_OF_GLI1_BY_THE_PROTEASOME		18	-0.50388	-2.71497	0	0.00033111	0.005	2430	tags=94%, list=43%, signal=164%
REACTOME_UCH_PROTEINASES	REACTOME_UCH_PROTEINASES		21	-0.488588	-2.69321	0	0.000326312	0.005	2166	tags=90%, list=38%, signal=145%
REACTOME_SIGNALING_BY_HEDGEHOG	REACTOME_SIGNALING_BY_HEDGEHOG		33	-0.365351	-2.68411	0	0.00032165	0.005	3635	tags=100%, list=64%, signal=274%
REACTOME_EUKARYOTIC_TRANSLATION_INITIATION	REACTOME_EUKARYOTIC_TRANSLATION_INITIATION		15	-0.521358	-2.67112	0	0.000367824	0.006	2244	tags=93%, list=39%, signal=153%
REACTOME_CLEC7A_DECTIN_1_SIGNALING	REACTOME_CLEC7A_DECTIN_1_SIGNALING		27	-0.410211	-2.67088	0	0.000362715	0.006	3378	tags=100%, list=59%, signal=244%
REACTOME_PROTEIN_LOCALIZATION	REACTOME_PROTEIN_LOCALIZATION		30	-0.383996	-2.66966	0	0.000357747	0.006	2200	tags=83%, list=39%, signal=135%
REACTOME_TCR_SIGNALING	REACTOME_TCR_SIGNALING		29	-0.388553	-2.65259	0	0.000404121	0.007	3202	tags=97%, list=56%, signal=219%
REACTOME_C_TYPE_LECTIN_RECEPTORS_CLRS	REACTOME_C_TYPE_LECTIN_RECEPTORS_CLRS		32	-0.347606	-2.65121	0	0.000398733	0.007	3473	tags=97%, list=61%, signal=246%
REACTOME_MITOTIC_G2_G2_M_PHASES	REACTOME_MITOTIC_G2_G2_M_PHASES		47	-0.288419	-2.64411	0	0.000393487	0.007	2657	tags=81%, list=47%, signal=150%
WP_PARKINUBIQUITIN_PROTEASOMAL_SYSTEM_PATHWAY	WP_PARKINUBIQUITIN_PROTEASOMAL_SYSTEM_PATHWAY		16	-0.510292	-2.60863	0	0.000388376	0.007	2293	tags=94%, list=40%, signal=156%
REACTOME_HIV_LIFE_CYCLE	REACTOME_HIV_LIFE_CYCLE		28	-0.38242	-2.60364	0	0.000383397	0.007	2699	tags=89%, list=47%, signal=169%
REACTOME_THE_CITRIC_ACID_TCA_CYCLE_AND_RESPIRATORY_ELECTRON_TRANSPORT	REACTOME_THE_CITRIC_ACID_TCA_CYCLE_AND_RESPIRATORY_ELECTRON_TRANSPORT		28	-0.379096	-2.59964	0	0.000378544	0.007	2985	tags=93%, list=52%, signal=194%
REACTOME_DECTIN_1_MEDIATED_NONCANONICAL_NF_KB_SIGNALING	REACTOME_DECTIN_1_MEDIATED_NONCANONICAL_NF_KB_SIGNALING		17	-0.498124	-2.59226	0	0.000373812	0.007	2430	tags=94%, list=43%, signal=163%
REACTOME_PROTEIN_FOLDING	REACTOME_PROTEIN_FOLDING		15	-0.542867	-2.58812	0	0.000369197	0.007	2618	tags=100%, list=46%, signal=184%
REACTOME_MITOTIC_PROMETAPHASE	REACTOME_MITOTIC_PROMETAPHASE		33	-0.343866	-2.57949	0	0.000364695	0.007	3117	tags=91%, list=55%, signal=199%
REACTOME_RHO_GTPASES_ACTIVATE_FORMINS	REACTOME_RHO_GTPASES_ACTIVATE_FORMINS		17	-0.478032	-2.57363	0	0.000360301	0.007	2988	tags=100%, list=52%, signal=209%
REACTOME_POSITIVE_EPIGENETIC_REGULATION_OF_RRNA_EXPRESSION	REACTOME_POSITIVE_EPIGENETIC_REGULATION_OF_RRNA_EXPRESSION		15	-0.510259	-2.54192	0	0.000356012	0.007	2291	tags=93%, list=40%, signal=156%
REACTOME_RHO_GTPASE_EFFECTORS	REACTOME_RHO_GTPASE_EFFECTORS		35	-0.32833	-2.52583	0	0.000351823	0.007	2988	tags=89%, list=52%, signal=185%
REACTOME_HEDGEHOG_LIGAND_BIOGENESIS	REACTOME_HEDGEHOG_LIGAND_BIOGENESIS		18	-0.46335	-2.51776	0	0.000347732	0.007	3072	tags=100%, list=54%, signal=216%
REACTOME_ESTROGEN_DEPENDENT_GENE_EXPRESSION	REACTOME_ESTROGEN_DEPENDENT_GENE_EXPRESSION		30	-0.364261	-2.51377	0	0.000343735	0.007	2591	tags=87%, list=45%, signal=158%
REACTOME_REGULATION_OF_RUNX2_EXPRESSION_AND_ACTIVITY	REACTOME_REGULATION_OF_RUNX2_EXPRESSION_AND_ACTIVITY		21	-0.427877	-2.49081	0	0.000488794	0.01	2166	tags=86%, list=38%, signal=138%
REACTOME_TRANSPORT_OF_SMALL_MOLECULES	REACTOME_TRANSPORT_OF_SMALL_MOLECULES		117	-0.203049	-2.48333	0	0.000483301	0.01	2279	tags=69%, list=40%, signal=113%
WP_CALCIUM_REGULATION_IN_CARDIAC_CELLS	WP_CALCIUM_REGULATION_IN_CARDIAC_CELLS		25	-0.37918	-2.47912	0	0.000477931	0.01	2320	tags=84%, list=41%, signal=141%
REACTOME_ASYMMETRIC_LOCALIZATION_OF_PCP_PROTEINS	REACTOME_ASYMMETRIC_LOCALIZATION_OF_PCP_PROTEINS		17	-0.467119	-2.45264	0	0.000571104	0.012	2166	tags=88%, list=38%, signal=142%
REACTOME_CELLULAR_RESPONSE_TO_HEAT_STRESS	REACTOME_CELLULAR_RESPONSE_TO_HEAT_STRESS		20	-0.428873	-2.44842	0	0.000610932	0.013	3269	tags=100%, list=57%, signal=233%
WP_RETINOBLASTOMA_GENE_IN_CANCER	WP_RETINOBLASTOMA_GENE_IN_CANCER		18	-0.457116	-2.44688	0	0.000604363	0.013	2140	tags=89%, list=37%, signal=142%
WP_METAPATHWAY_BIOTRANSFORMATION_PHASE_I_AND_II	WP_METAPATHWAY_BIOTRANSFORMATION_PHASE_I_AND_II		21	-0.426917	-2.44462	0	0.000641702	0.014	1696	tags=81%, list=30%, signal=115%
REACTOME_UB_SPECIFIC_PROCESSING_PROTEASES	REACTOME_UB_SPECIFIC_PROCESSING_PROTEASES		35	-0.321704	-2.43342	0	0.000634947	0.014	2351	tags=80%, list=41%, signal=135%
REACTOME_TRANSCRIPTION_OF_THE_HIV_GENOME	REACTOME_TRANSCRIPTION_OF_THE_HIV_GENOME		16	-0.468254	-2.41195	0	0.000677514	0.015	2559	tags=94%, list=45%, signal=169%
REACTOME_ESR_MEDIATED_SIGNALING	REACTOME_ESR_MEDIATED_SIGNALING		48	-0.272829	-2.40915	0	0.000670529	0.015	2689	tags=81%, list=47%, signal=152%
REACTOME_RESOLUTION_OF_SISTER_CHROMATID_COHESION	REACTOME_RESOLUTION_OF_SISTER_CHROMATID_COHESION		15	-0.477864	-2.40311	0	0.000706904	0.016	2988	tags=100%, list=52%, signal=209%
REACTOME_EPIGENETIC_REGULATION_OF_GENE_EXPRESSION	REACTOME_EPIGENETIC_REGULATION_OF_GENE_EXPRESSION		23	-0.375786	-2.40269	0	0.000699764	0.016	2602	tags=87%, list=46%, signal=159%
REACTOME_DEUBIQUITINATION	REACTOME_DEUBIQUITINATION		45	-0.275011	-2.39619	0	0.000771137	0.018	2780	tags=82%, list=49%, signal=159%
REACTOME_CELLULAR_RESPONSE_TO_CHEMICAL_STRESS	REACTOME_CELLULAR_RESPONSE_TO_CHEMICAL_STRESS		30	-0.352424	-2.3892	0	0.00080006	0.019	2201	tags=80%, list=39%, signal=130%
REACTOME_REGULATION_OF_RUNX3_EXPRESSION_AND_ACTIVITY	REACTOME_REGULATION_OF_RUNX3_EXPRESSION_AND_ACTIVITY		16	-0.454051	-2.38041	0	0.000827957	0.02	2166	tags=88%, list=38%, signal=141%
REACTOME_HEDGEHOG_ON_STATE	REACTOME_HEDGEHOG_ON_STATE		16	-0.458068	-2.37787	0	0.000819918	0.02	2166	tags=88%, list=38%, signal=141%
REACTOME_INNATE_IMMUNE_SYSTEM	REACTOME_INNATE_IMMUNE_SYSTEM		174	-0.152627	-2.35865	0	0.000960748	0.024	3651	tags=84%, list=64%, signal=226%
REACTOME_MRNA_SPLICING_MINOR_PATHWAY	REACTOME_MRNA_SPLICING_MINOR_PATHWAY		21	-0.409971	-2.3515	0	0.000997312	0.025	2313	tags=86%, list=41%, signal=144%
REACTOME_INFLUENZA_INFECTION	REACTOME_INFLUENZA_INFECTION		21	-0.405793	-2.33623	0	0.00106499	0.027	2313	tags=86%, list=41%, signal=144%
REACTOME_TCF_DEPENDENT_SIGNALING_IN_RESPONSE_TO_WNT	REACTOME_TCF_DEPENDENT_SIGNALING_IN_RESPONSE_TO_WNT		28	-0.338474	-2.30846	0	0.00134739	0.034	2980	tags=89%, list=52%, signal=186%
KEGG_OOCYTE_MEIOSIS	KEGG_OOCYTE_MEIOSIS		25	-0.363357	-2.3055	0	0.00146216	0.037	2447	tags=84%, list=43%, signal=146%
REACTOME_SIGNALING_BY_WNT	REACTOME_SIGNALING_BY_WNT		41	-0.279558	-2.29692	0	0.00152547	0.039	3738	tags=95%, list=65%, signal=274%
REACTOME_PCP_CE_PATHWAY	REACTOME_PCP_CE_PATHWAY		19	-0.414927	-2.29613	0	0.00151161	0.039	2166	tags=84%, list=38%, signal=135%
REACTOME_REGULATION_OF_MRNA_STABILITY_BY_PROTEINS_THAT_BIND_AU_RICH_ELEMENTS	REACTOME_REGULATION_OF_MRNA_STABILITY_BY_PROTEINS_THAT_BIND_AU_RICH_ELEMENTS		22	-0.377559	-2.28591	0	0.00169678	0.044	2166	tags=82%, list=38%, signal=131%
WP_CILIARY_LANDSCAPE	WP_CILIARY_LANDSCAPE		44	-0.274781	-2.27934	0	0.00177041	0.045	2826	tags=82%, list=50%, signal=161%
REACTOME_ABC_TRANSPORTER_DISORDERS	REACTOME_ABC_TRANSPORTER_DISORDERS		18	-0.421746	-2.25475	0	0.00210161	0.053	2892	tags=94%, list=51%, signal=191%
REACTOME_TNFR2_NON_CANONICAL_NF_KB_PATHWAY	REACTOME_TNFR2_NON_CANONICAL_NF_KB_PATHWAY		20	-0.381889	-2.22698	0	0.00255971	0.064	2430	tags=85%, list=43%, signal=148%
REACTOME_STABILIZATION_OF_P53	REACTOME_STABILIZATION_OF_P53		15	-0.443594	-2.21441	0	0.00279995	0.069	2166	tags=87%, list=38%, signal=139%
REACTOME_DISORDERS_OF_TRANSMEMBRANE_TRANSPORTERS	REACTOME_DISORDERS_OF_TRANSMEMBRANE_TRANSPORTERS		29	-0.308186	-2.20961	0	0.0030894	0.076	3402	tags=93%, list=60%, signal=229%
REACTOME_DEGRADATION_OF_AXIN	REACTOME_DEGRADATION_OF_AXIN		15	-0.446441	-2.19707	0	0.00321823	0.08	2166	tags=87%, list=38%, signal=139%
WP_NEUROINFLAMMATION_AND_GLUTAMATERGIC_SIGNALING	WP_NEUROINFLAMMATION_AND_GLUTAMATERGIC_SIGNALING		20	-0.375458	-2.19025	0.00552486	0.00345127	0.086	2406	tags=85%, list=42%, signal=146%
REACTOME_RUNX1_REGULATES_TRANSCRIPTION_OF_GENES_INVOLVED_IN_DIFFERENTIATION_OF_HSCS	REACTOME_RUNX1_REGULATES_TRANSCRIPTION_OF_GENES_INVOLVED_IN_DIFFERENTIATION_OF_HSCS		20	-0.383806	-2.18764	0	0.0034613	0.087	3137	tags=95%, list=55%, signal=210%
REACTOME_METABOLISM_OF_NUCLEOTIDES	REACTOME_METABOLISM_OF_NUCLEOTIDES		23	-0.360791	-2.18039	0	0.00356805	0.09	1913	tags=78%, list=34%, signal=117%
REACTOME_DEFECTIVE_CFTR_CAUSES_CYSTIC_FIBROSIS	REACTOME_DEFECTIVE_CFTR_CAUSES_CYSTIC_FIBROSIS		16	-0.439386	-2.17949	0.00512821	0.00353856	0.09	2740	tags=94%, list=48%, signal=180%
REACTOME_G1_S_DNA_DAMAGE_CHECKPOINTS	REACTOME_G1_S_DNA_DAMAGE_CHECKPOINTS		18	-0.393883	-2.1718	0	0.00360896	0.092	2166	tags=83%, list=38%, signal=134%
REACTOME_CYTOSOLIC_SENSORS_OF_PATHOGEN_ASSOCIATED_DNA	REACTOME_CYTOSOLIC_SENSORS_OF_PATHOGEN_ASSOCIATED_DNA		16	-0.439775	-2.17083	0.0045045	0.00365459	0.094	2232	tags=88%, list=39%, signal=143%
REACTOME_FORMATION_OF_RNA_POL_II_ELONGATION_COMPLEX	REACTOME_FORMATION_OF_RNA_POL_II_ELONGATION_COMPLEX		15	-0.432526	-2.16339	0.0153846	0.00376336	0.098	2641	tags=93%, list=46%, signal=173%
REACTOME_FCERI_MEDIATED_NF_KB_ACTIVATION	REACTOME_FCERI_MEDIATED_NF_KB_ACTIVATION		23	-0.353231	-2.16184	0	0.00376398	0.098	3333	tags=96%, list=58%, signal=229%
REACTOME_BETA_CATENIN_INDEPENDENT_WNT_SIGNALING	REACTOME_BETA_CATENIN_INDEPENDENT_WNT_SIGNALING		27	-0.330298	-2.15166	0	0.003934	0.102	2166	tags=78%, list=38%, signal=125%
REACTOME_MAPK6_MAPK4_SIGNALING	REACTOME_MAPK6_MAPK4_SIGNALING		21	-0.355088	-2.13955	0	0.00400695	0.104	2166	tags=81%, list=38%, signal=130%
REACTOME_NUCLEOTIDE_EXCISION_REPAIR	REACTOME_NUCLEOTIDE_EXCISION_REPAIR		24	-0.331418	-2.12929	0	0.00434721	0.115	2559	tags=83%, list=45%, signal=150%
REACTOME_RNA_POLYMERASE_II_TRANSCRIBES_SNRNA_GENES	REACTOME_RNA_POLYMERASE_II_TRANSCRIBES_SNRNA_GENES		21	-0.363347	-2.12415	0	0.00445147	0.119	2610	tags=86%, list=46%, signal=157%
REACTOME_SIGNALING_BY_RHO_GTPASES_MIRO_GTPASES_AND_RHOBTB3	REACTOME_SIGNALING_BY_RHO_GTPASES_MIRO_GTPASES_AND_RHOBTB3		116	-0.143445	-2.10617	0	0.00504945	0.137	3018	tags=73%, list=53%, signal=152%
REACTOME_REGULATION_OF_RAS_BY_GAPS	REACTOME_REGULATION_OF_RAS_BY_GAPS		15	-0.426656	-2.10121	0.00434783	0.00516104	0.141	2166	tags=87%, list=38%, signal=139%
REACTOME_REGULATION_OF_HSF1_MEDIATED_HEAT_SHOCK_RESPONSE	REACTOME_REGULATION_OF_HSF1_MEDIATED_HEAT_SHOCK_RESPONSE		15	-0.428496	-2.09526	0.00431035	0.00541279	0.146	3269	tags=100%, list=57%, signal=233%
REACTOME_FC_EPSILON_RECEPTOR_FCERI_SIGNALING	REACTOME_FC_EPSILON_RECEPTOR_FCERI_SIGNALING		31	-0.319001	-2.08833	0.00892857	0.00555397	0.15	3378	tags=94%, list=59%, signal=228%
REACTOME_FATTY_ACID_METABOLISM	REACTOME_FATTY_ACID_METABOLISM		29	-0.299318	-2.08131	0	0.00571536	0.156	1864	tags=72%, list=33%, signal=107%
REACTOME_INTERLEUKIN_1_SIGNALING	REACTOME_INTERLEUKIN_1_SIGNALING		26	-0.316245	-2.07745	0.0138889	0.00585456	0.161	3333	tags=92%, list=58%, signal=221%
REACTOME_DNA_DOUBLE_STRAND_BREAK_REPAIR	REACTOME_DNA_DOUBLE_STRAND_BREAK_REPAIR		23	-0.321425	-2.03349	0	0.00735885	0.2	2232	tags=78%, list=39%, signal=128%
REACTOME_ADAPTIVE_IMMUNE_SYSTEM	REACTOME_ADAPTIVE_IMMUNE_SYSTEM		126	-0.149543	-2.03229	0	0.00730514	0.2	3296	tags=78%, list=58%, signal=180%
REACTOME_ANTIGEN_PROCESSING_CROSS_PRESENTATION	REACTOME_ANTIGEN_PROCESSING_CROSS_PRESENTATION		27	-0.295133	-2.00539	0	0.00862459	0.235	2394	tags=78%, list=42%, signal=133%
REACTOME_PTEN_REGULATION	REACTOME_PTEN_REGULATION		41	-0.228492	-2.0042	0.0119048	0.00856254	0.235	2769	tags=78%, list=49%, signal=151%
REACTOME_HATS_ACETYLATE_HISTONES	REACTOME_HATS_ACETYLATE_HISTONES		16	-0.385571	-1.97632	0.00952381	0.0100306	0.275	2557	tags=88%, list=45%, signal=158%
REACTOME_ABC_FAMILY_PROTEINS_MEDIATED_TRANSPORT	REACTOME_ABC_FAMILY_PROTEINS_MEDIATED_TRANSPORT		21	-0.325975	-1.96159	0	0.0106446	0.292	2740	tags=86%, list=48%, signal=164%
REACTOME_INTRACELLULAR_SIGNALING_BY_SECOND_MESSENGERS	REACTOME_INTRACELLULAR_SIGNALING_BY_SECOND_MESSENGERS		77	-0.181133	-1.95827	0	0.0107861	0.297	2769	tags=74%, list=49%, signal=142%
REACTOME_APOPTOSIS	REACTOME_APOPTOSIS		39	-0.243647	-1.95094	0.00892857	0.0110354	0.301	2728	tags=79%, list=48%, signal=151%
KEGG_OXIDATIVE_PHOSPHORYLATION	KEGG_OXIDATIVE_PHOSPHORYLATION		15	-0.399414	-1.94574	0.00454545	0.0111981	0.305	2663	tags=93%, list=47%, signal=175%
WP_3Q29_COPY_NUMBER_VARIATION_SYNDROME	WP_3Q29_COPY_NUMBER_VARIATION_SYNDROME		17	-0.368042	-1.92773	0.00990099	0.0127439	0.336	2710	tags=88%, list=47%, signal=168%
REACTOME_TRANSCRIPTIONAL_REGULATION_BY_RUNX1	REACTOME_TRANSCRIPTIONAL_REGULATION_BY_RUNX1		35	-0.254723	-1.91919	0	0.0131269	0.348	3137	tags=86%, list=55%, signal=189%
REACTOME_RECRUITMENT_OF_NUMA_TO_MITOTIC_CENTROSOMES	REACTOME_RECRUITMENT_OF_NUMA_TO_MITOTIC_CENTROSOMES		23	-0.305714	-1.9178	0	0.0131791	0.353	3347	tags=91%, list=59%, signal=220%
HALLMARK_PEROXISOME	HALLMARK_PEROXISOME		20	-0.330825	-1.90757	0.0121212	0.0138993	0.371	3012	tags=90%, list=53%, signal=190%
REACTOME_TRANSPORT_OF_INORGANIC_CATIONS_ANIONS_AND_AMINO_ACIDS_OLIGOPEPTIDES	REACTOME_TRANSPORT_OF_INORGANIC_CATIONS_ANIONS_AND_AMINO_ACIDS_OLIGOPEPTIDES		23	-0.313533	-1.90547	0	0.013965	0.375	2152	tags=78%, list=38%, signal=125%
REACTOME_TRANSCRIPTION_COUPLED_NUCLEOTIDE_EXCISION_REPAIR_TC_NER	REACTOME_TRANSCRIPTION_COUPLED_NUCLEOTIDE_EXCISION_REPAIR_TC_NER		17	-0.35993	-1.8888	0.0132743	0.0152768	0.403	3660	tags=100%, list=64%, signal=278%
REACTOME_HCMV_INFECTION	REACTOME_HCMV_INFECTION		17	-0.350938	-1.88037	0.0136364	0.0159359	0.42	2699	tags=88%, list=47%, signal=167%
REACTOME_OPIOID_SIGNALLING	REACTOME_OPIOID_SIGNALLING		17	-0.348451	-1.87076	0.00478469	0.0166186	0.432	2447	tags=82%, list=43%, signal=144%
KEGG_PURINE_METABOLISM	KEGG_PURINE_METABOLISM		36	-0.245745	-1.87019	0.00869565	0.0166293	0.434	2119	tags=72%, list=37%, signal=114%
REACTOME_PHASE_II_CONJUGATION_OF_COMPOUNDS	REACTOME_PHASE_II_CONJUGATION_OF_COMPOUNDS		18	-0.349536	-1.86387	0.0134529	0.0170119	0.441	1902	tags=78%, list=33%, signal=116%
REACTOME_ANTIGEN_PROCESSING_UBIQUITINATION_PROTEASOME_DEGRADATION	REACTOME_ANTIGEN_PROCESSING_UBIQUITINATION_PROTEASOME_DEGRADATION		57	-0.184605	-1.86306	0.015873	0.0169767	0.443	3751	tags=88%, list=66%, signal=253%
REACTOME_CILIUM_ASSEMBLY	REACTOME_CILIUM_ASSEMBLY		42	-0.221975	-1.84962	0	0.0182182	0.473	4100	tags=95%, list=72%, signal=336%
REACTOME_PROGRAMMED_CELL_DEATH	REACTOME_PROGRAMMED_CELL_DEATH		45	-0.197994	-1.84417	0	0.0185437	0.479	2728	tags=76%, list=48%, signal=144%
REACTOME_HEMOSTASIS	REACTOME_HEMOSTASIS		82	-0.15238	-1.83529	0	0.019407	0.497	2527	tags=68%, list=44%, signal=121%
REACTOME_CYCLIN_D_ASSOCIATED_EVENTS_IN_G1	REACTOME_CYCLIN_D_ASSOCIATED_EVENTS_IN_G1		15	-0.35766	-1.8229	0	0.0204669	0.509	2559	tags=87%, list=45%, signal=157%
REACTOME_CHROMOSOME_MAINTENANCE	REACTOME_CHROMOSOME_MAINTENANCE		17	-0.356415	-1.81871	0.0154639	0.0209237	0.523	3680	tags=100%, list=64%, signal=281%
HALLMARK_DNA_REPAIR	HALLMARK_DNA_REPAIR		39	-0.225876	-1.79475	0.0113636	0.0237439	0.565	2521	tags=74%, list=44%, signal=132%
REACTOME_NEDDYLATION	REACTOME_NEDDYLATION		44	-0.215072	-1.79354	0.0117647	0.0237281	0.568	2430	tags=73%, list=43%, signal=126%
WP_ALZHEIMERS_DISEASE	WP_ALZHEIMERS_DISEASE		54	-0.18045	-1.77924	0.0136986	0.0255598	0.6	2760	tags=74%, list=48%, signal=142%
WP_ALZHEIMERS_DISEASE_AND_MIRNA_EFFECTS	WP_ALZHEIMERS_DISEASE_AND_MIRNA_EFFECTS		54	-0.18045	-1.7749	0	0.0261667	0.612	2760	tags=74%, list=48%, signal=142%
WP_AMINO_ACID_METABOLISM	WP_AMINO_ACID_METABOLISM		18	-0.32773	-1.77381	0.00534759	0.0260806	0.614	2505	tags=83%, list=44%, signal=148%
WP_G1_TO_S_CELL_CYCLE_CONTROL	WP_G1_TO_S_CELL_CYCLE_CONTROL		22	-0.294183	-1.76597	0.00584795	0.0270781	0.634	590	tags=50%, list=10%, signal=56%
REACTOME_AURKA_ACTIVATION_BY_TPX2	REACTOME_AURKA_ACTIVATION_BY_TPX2		21	-0.296669	-1.76392	0.021164	0.0271813	0.634	3347	tags=90%, list=59%, signal=218%
REACTOME_RECRUITMENT_OF_MITOTIC_CENTROSOME_PROTEINS_AND_COMPLEXES	REACTOME_RECRUITMENT_OF_MITOTIC_CENTROSOME_PROTEINS_AND_COMPLEXES		22	-0.301483	-1.75691	0.0168539	0.0277327	0.644	3347	tags=91%, list=59%, signal=219%
WP_PROTEASOME_DEGRADATION	WP_PROTEASOME_DEGRADATION		15	-0.34664	-1.74449	0.0209205	0.0295676	0.663	2166	tags=80%, list=38%, signal=129%
REACTOME_SLC_MEDIATED_TRANSMEMBRANE_TRANSPORT	REACTOME_SLC_MEDIATED_TRANSMEMBRANE_TRANSPORT		43	-0.203047	-1.73837	0.0444444	0.030568	0.676	2209	tags=70%, list=39%, signal=113%
WP_MESODERMAL_COMMITMENT_PATHWAY	WP_MESODERMAL_COMMITMENT_PATHWAY		30	-0.24824	-1.72221	0.0141844	0.0328935	0.706	4041	tags=97%, list=71%, signal=329%
KEGG_HUNTINGTONS_DISEASE	KEGG_HUNTINGTONS_DISEASE		27	-0.261338	-1.70456	0.0364963	0.0357896	0.752	2675	tags=81%, list=47%, signal=153%
REACTOME_NEGATIVE_REGULATION_OF_THE_PI3K_AKT_NETWORK	REACTOME_NEGATIVE_REGULATION_OF_THE_PI3K_AKT_NETWORK		20	-0.293703	-1.69941	0.00588235	0.0367584	0.764	3202	tags=90%, list=56%, signal=204%
REACTOME_TP53_REGULATES_TRANSCRIPTION_OF_DNA_REPAIR_GENES	REACTOME_TP53_REGULATES_TRANSCRIPTION_OF_DNA_REPAIR_GENES		17	-0.323036	-1.69898	0.0288462	0.0366025	0.764	2559	tags=82%, list=45%, signal=149%
REACTOME_ORGANELLE_BIOGENESIS_AND_MAINTENANCE	REACTOME_ORGANELLE_BIOGENESIS_AND_MAINTENANCE		57	-0.168128	-1.68471	0.0217391	0.0386647	0.782	4100	tags=91%, list=72%, signal=321%
KEGG_PARKINSONS_DISEASE	KEGG_PARKINSONS_DISEASE		16	-0.3289	-1.67728	0.0349345	0.0396856	0.794	2209	tags=81%, list=39%, signal=132%
REACTOME_MUSCLE_CONTRACTION	REACTOME_MUSCLE_CONTRACTION		22	-0.275598	-1.66323	0.0188679	0.0423491	0.815	2443	tags=77%, list=43%, signal=135%
REACTOME_MAPK_FAMILY_SIGNALING_CASCADES	REACTOME_MAPK_FAMILY_SIGNALING_CASCADES		57	-0.163433	-1.63258	0.0655738	0.0491912	0.866	2539	tags=70%, list=44%, signal=125%
REACTOME_G_ALPHA_I_SIGNALLING_EVENTS	REACTOME_G_ALPHA_I_SIGNALLING_EVENTS		30	-0.221872	-1.63071	0.025641	0.0495301	0.869	2447	tags=73%, list=43%, signal=128%
HALLMARK_XENOBIOTIC_METABOLISM	HALLMARK_XENOBIOTIC_METABOLISM		38	-0.203049	-1.62974	0.0612245	0.049465	0.869	3336	tags=84%, list=58%, signal=201%
REACTOME_NERVOUS_SYSTEM_DEVELOPMENT	REACTOME_NERVOUS_SYSTEM_DEVELOPMENT		80	-0.14357	-1.62319	0.0285714	0.0508098	0.879	2561	tags=69%, list=45%, signal=123%
REACTOME_CHROMATIN_MODIFYING_ENZYMES	REACTOME_CHROMATIN_MODIFYING_ENZYMES		48	-0.185498	-1.57224	0.0322581	0.0649295	0.934	2557	tags=71%, list=45%, signal=127%
REACTOME_HOMOLOGY_DIRECTED_REPAIR	REACTOME_HOMOLOGY_DIRECTED_REPAIR		19	-0.281466	-1.54517	0.0309278	0.073261	0.948	2119	tags=74%, list=37%, signal=117%
REACTOME_RHOA_GTPASE_CYCLE	REACTOME_RHOA_GTPASE_CYCLE		30	-0.213014	-1.54007	0.0314961	0.0749293	0.951	3994	tags=93%, list=70%, signal=309%
REACTOME_TRANSCRIPTIONAL_REGULATION_BY_RUNX2	REACTOME_TRANSCRIPTIONAL_REGULATION_BY_RUNX2		29	-0.21269	-1.52814	0.0533333	0.0786367	0.955	2166	tags=69%, list=38%, signal=111%
REACTOME_INTERLEUKIN_1_FAMILY_SIGNALING	REACTOME_INTERLEUKIN_1_FAMILY_SIGNALING		28	-0.230083	-1.52665	0.062069	0.0786359	0.955	3333	tags=86%, list=58%, signal=205%
REACTOME_BIOLOGICAL_OXIDATIONS	REACTOME_BIOLOGICAL_OXIDATIONS		30	-0.218214	-1.51972	0.0630631	0.0810796	0.962	1696	tags=63%, list=30%, signal=90%
REACTOME_P75_NTR_RECEPTOR_MEDIATED_SIGNALLING	REACTOME_P75_NTR_RECEPTOR_MEDIATED_SIGNALLING		16	-0.301002	-1.50854	0.0610329	0.0853078	0.971	3995	tags=100%, list=70%, signal=332%
REACTOME_SARS_COV_INFECTIONS	REACTOME_SARS_COV_INFECTIONS		23	-0.237981	-1.49086	0.0410959	0.0924208	0.976	2806	tags=78%, list=49%, signal=153%
REACTOME_ANCHORING_OF_THE_BASAL_BODY_TO_THE_PLASMA_MEMBRANE	REACTOME_ANCHORING_OF_THE_BASAL_BODY_TO_THE_PLASMA_MEMBRANE		25	-0.23389	-1.48553	0.0808824	0.0945323	0.977	4100	tags=96%, list=72%, signal=339%
REACTOME_CLASS_I_MHC_MEDIATED_ANTIGEN_PROCESSING_PRESENTATION	REACTOME_CLASS_I_MHC_MEDIATED_ANTIGEN_PROCESSING_PRESENTATION		79	-0.144694	-1.47972	0.0645161	0.0966463	0.977	3296	tags=77%, list=58%, signal=180%
REACTOME_GLOBAL_GENOME_NUCLEOTIDE_EXCISION_REPAIR_GG_NER	REACTOME_GLOBAL_GENOME_NUCLEOTIDE_EXCISION_REPAIR_GG_NER		18	-0.274479	-1.47721	0.0797872	0.0972776	0.978	3660	tags=94%, list=64%, signal=262%
REACTOME_REGULATION_OF_TP53_ACTIVITY	REACTOME_REGULATION_OF_TP53_ACTIVITY		27	-0.220368	-1.4745	0.0479452	0.0978758	0.979	2231	tags=70%, list=39%, signal=115%
REACTOME_TOLL_LIKE_RECEPTOR_TLR1_TLR2_CASCADE	REACTOME_TOLL_LIKE_RECEPTOR_TLR1_TLR2_CASCADE		22	-0.249998	-1.47042	0.0674157	0.0992435	0.981	3333	tags=86%, list=58%, signal=207%
REACTOME_ION_CHANNEL_TRANSPORT	REACTOME_ION_CHANNEL_TRANSPORT		27	-0.233943	-1.46648	0.0596026	0.100834	0.984	3521	tags=89%, list=62%, signal=231%
REACTOME_SIGNALING_BY_INTERLEUKINS	REACTOME_SIGNALING_BY_INTERLEUKINS		75	-0.123001	-1.45608	0.0666667	0.105232	0.987	2530	tags=65%, list=44%, signal=116%
REACTOME_CLATHRIN_MEDIATED_ENDOCYTOSIS	REACTOME_CLATHRIN_MEDIATED_ENDOCYTOSIS		23	-0.232624	-1.43693	0.0872483	0.114199	0.994	3101	tags=83%, list=54%, signal=180%
REACTOME_SPHINGOLIPID_METABOLISM	REACTOME_SPHINGOLIPID_METABOLISM		20	-0.253752	-1.43671	0.0846561	0.113772	0.994	3754	tags=95%, list=66%, signal=277%
REACTOME_SUMOYLATION	REACTOME_SUMOYLATION		33	-0.191087	-1.43649	0.0381679	0.113329	0.994	2732	tags=76%, list=48%, signal=144%
REACTOME_NEUTROPHIL_DEGRANULATION	REACTOME_NEUTROPHIL_DEGRANULATION		97	-0.118055	-1.43469	0.08	0.113585	0.995	4012	tags=87%, list=70%, signal=287%
REACTOME_DISEASES_OF_SIGNAL_TRANSDUCTION_BY_GROWTH_FACTOR_RECEPTORS_AND_SECOND_MESSENGERS	REACTOME_DISEASES_OF_SIGNAL_TRANSDUCTION_BY_GROWTH_FACTOR_RECEPTORS_AND_SECOND_MESSENGERS		99	-0.106643	-1.43274	0.0833333	0.114047	0.995	3072	tags=72%, list=54%, signal=153%
REACTOME_REGULATION_OF_PLK1_ACTIVITY_AT_G2_M_TRANSITION	REACTOME_REGULATION_OF_PLK1_ACTIVITY_AT_G2_M_TRANSITION		26	-0.217029	-1.42403	0.0769231	0.118506	0.998	3347	tags=85%, list=59%, signal=204%
WP_7Q1123_COPY_NUMBER_VARIATION_SYNDROME	WP_7Q1123_COPY_NUMBER_VARIATION_SYNDROME		17	-0.257358	-1.41942	0.0776256	0.120276	0.998	3329	tags=88%, list=58%, signal=211%
REACTOME_GENE_SILENCING_BY_RNA	REACTOME_GENE_SILENCING_BY_RNA		15	-0.29689	-1.41793	0.0681818	0.120571	0.999	3009	tags=87%, list=53%, signal=183%
WP_PROLACTIN_SIGNALING_PATHWAY	WP_PROLACTIN_SIGNALING_PATHWAY		15	-0.288117	-1.40899	0.0873786	0.125022	0.999	1954	tags=73%, list=34%, signal=111%
REACTOME_FACTORS_INVOLVED_IN_MEGAKARYOCYTE_DEVELOPMENT_AND_PLATELET_PRODUCTION	REACTOME_FACTORS_INVOLVED_IN_MEGAKARYOCYTE_DEVELOPMENT_AND_PLATELET_PRODUCTION		23	-0.231076	-1.40871	0.0969697	0.124482	0.999	2130	tags=70%, list=37%, signal=111%
REACTOME_SIGNALING_BY_NOTCH4	REACTOME_SIGNALING_BY_NOTCH4		25	-0.21846	-1.4072	0.112583	0.124709	1	2303	tags=72%, list=40%, signal=120%
REACTOME_TOLL_LIKE_RECEPTOR_9_TLR9_CASCADE	REACTOME_TOLL_LIKE_RECEPTOR_9_TLR9_CASCADE		21	-0.24494	-1.40425	0.0702703	0.125657	1	3333	tags=86%, list=58%, signal=205%
KEGG_WNT_SIGNALING_PATHWAY	KEGG_WNT_SIGNALING_PATHWAY		22	-0.239896	-1.39551	0.0893855	0.129785	1	3036	tags=82%, list=53%, signal=174%
WP_DNA_REPAIR_PATHWAYS_FULL_NETWORK	WP_DNA_REPAIR_PATHWAYS_FULL_NETWORK		23	-0.235724	-1.3883	0.097561	0.133126	1	3660	tags=91%, list=64%, signal=254%
REACTOME_SIGNALING_BY_TGFB_FAMILY_MEMBERS	REACTOME_SIGNALING_BY_TGFB_FAMILY_MEMBERS		18	-0.267182	-1.38235	0.105528	0.136335	1	4188	tags=100%, list=73%, signal=375%
REACTOME_CELLULAR_RESPONSES_TO_STIMULI	REACTOME_CELLULAR_RESPONSES_TO_STIMULI		151	-0.110731	-1.37115	0	0.142789	1	2765	tags=68%, list=48%, signal=129%
REACTOME_RHO_GTPASE_CYCLE	REACTOME_RHO_GTPASE_CYCLE		85	-0.12087	-1.34709	0.148148	0.157808	1	3994	tags=86%, list=70%, signal=282%
REACTOME_CARGO_RECOGNITION_FOR_CLATHRIN_MEDIATED_ENDOCYTOSIS	REACTOME_CARGO_RECOGNITION_FOR_CLATHRIN_MEDIATED_ENDOCYTOSIS		17	-0.258341	-1.34427	0.125628	0.159197	1	3723	tags=94%, list=65%, signal=270%
KEGG_TIGHT_JUNCTION	KEGG_TIGHT_JUNCTION		16	-0.26475	-1.33982	0.133663	0.161585	1	2399	tags=75%, list=42%, signal=129%
KEGG_APOPTOSIS	KEGG_APOPTOSIS		24	-0.208479	-1.33928	0.118056	0.161289	1	2653	tags=75%, list=46%, signal=140%
WP_DNA_IRDAMAGE_AND_CELLULAR_RESPONSE_VIA_ATR	WP_DNA_IRDAMAGE_AND_CELLULAR_RESPONSE_VIA_ATR		17	-0.252381	-1.33072	0.128342	0.165946	1	2412	tags=76%, list=42%, signal=132%
REACTOME_PLATELET_ACTIVATION_SIGNALING_AND_AGGREGATION	REACTOME_PLATELET_ACTIVATION_SIGNALING_AND_AGGREGATION		35	-0.178737	-1.32713	0.174242	0.16744	1	2441	tags=69%, list=43%, signal=119%
REACTOME_SIGNALING_BY_NUCLEAR_RECEPTORS	REACTOME_SIGNALING_BY_NUCLEAR_RECEPTORS		61	-0.128744	-1.30396	0.156863	0.183865	1	3012	tags=74%, list=53%, signal=155%
WP_DNA_IRDOUBLE_STRAND_BREAKS_AND_CELLULAR_RESPONSE_VIA_ATM	WP_DNA_IRDOUBLE_STRAND_BREAKS_AND_CELLULAR_RESPONSE_VIA_ATM		16	-0.265245	-1.30042	0.172897	0.185532	1	3269	tags=88%, list=57%, signal=204%
REACTOME_POST_TRANSLATIONAL_PROTEIN_MODIFICATION	REACTOME_POST_TRANSLATIONAL_PROTEIN_MODIFICATION		242	-0.111143	-1.29936	0	0.185386	1	3820	tags=83%, list=67%, signal=241%
REACTOME_RNA_POLYMERASE_III_TRANSCRIPTION	REACTOME_RNA_POLYMERASE_III_TRANSCRIPTION		18	-0.253547	-1.28921	0.153409	0.19286	1	2610	tags=78%, list=46%, signal=143%
REACTOME_CARDIAC_CONDUCTION	REACTOME_CARDIAC_CONDUCTION		15	-0.25432	-1.28566	0.144628	0.194762	1	2279	tags=73%, list=40%, signal=122%
WP_GENES_RELATED_TO_PRIMARY_CILIUM_DEVELOPMENT_BASED_ON_CRISPR	WP_GENES_RELATED_TO_PRIMARY_CILIUM_DEVELOPMENT_BASED_ON_CRISPR		18	-0.228316	-1.26155	0.196629	0.214881	1	4000	tags=94%, list=70%, signal=315%
REACTOME_CYTOKINE_SIGNALING_IN_IMMUNE_SYSTEM	REACTOME_CYTOKINE_SIGNALING_IN_IMMUNE_SYSTEM		109	-0.0912694	-1.25403	0.190476	0.220455	1	3072	tags=71%, list=54%, signal=150%
REACTOME_CDC42_GTPASE_CYCLE	REACTOME_CDC42_GTPASE_CYCLE		24	-0.193317	-1.24742	0.182432	0.226393	1	3994	tags=92%, list=70%, signal=304%
WP_BRAINDERIVED_NEUROTROPHIC_FACTOR_BDNF_SIGNALING_PATHWAY	WP_BRAINDERIVED_NEUROTROPHIC_FACTOR_BDNF_SIGNALING_PATHWAY		25	-0.191194	-1.24558	0.192857	0.227158	1	3470	tags=84%, list=61%, signal=213%
KEGG_NEUROTROPHIN_SIGNALING_PATHWAY	KEGG_NEUROTROPHIN_SIGNALING_PATHWAY		22	-0.202169	-1.23879	0.188571	0.232701	1	3202	tags=82%, list=56%, signal=186%
WP_16P112_PROXIMAL_DELETION_SYNDROME	WP_16P112_PROXIMAL_DELETION_SYNDROME		21	-0.209233	-1.22602	0.198676	0.243957	1	2395	tags=71%, list=42%, signal=123%
KEGG_UBIQUITIN_MEDIATED_PROTEOLYSIS	KEGG_UBIQUITIN_MEDIATED_PROTEOLYSIS		33	-0.164748	-1.2085	0.169492	0.261839	1	3256	tags=79%, list=57%, signal=182%
REACTOME_DEATH_RECEPTOR_SIGNALLING	REACTOME_DEATH_RECEPTOR_SIGNALLING		23	-0.191574	-1.20686	0.227778	0.262469	1	3995	tags=91%, list=70%, signal=303%
REACTOME_GOLGI_TO_ER_RETROGRADE_TRANSPORT	REACTOME_GOLGI_TO_ER_RETROGRADE_TRANSPORT		26	-0.179894	-1.20488	0.226027	0.263393	1	3371	tags=81%, list=59%, signal=196%
WP_NONALCOHOLIC_FATTY_LIVER_DISEASE	WP_NONALCOHOLIC_FATTY_LIVER_DISEASE		30	-0.166254	-1.19902	0.168	0.268466	1	2663	tags=73%, list=47%, signal=137%
KEGG_CHRONIC_MYELOID_LEUKEMIA	KEGG_CHRONIC_MYELOID_LEUKEMIA		16	-0.239677	-1.19624	0.215	0.270473	1	4344	tags=100%, list=76%, signal=418%
REACTOME_POTENTIAL_THERAPEUTICS_FOR_SARS	REACTOME_POTENTIAL_THERAPEUTICS_FOR_SARS		18	-0.222359	-1.17842	0.208556	0.287584	1	4443	tags=100%, list=78%, signal=450%
HALLMARK_REACTIVE_OXYGEN_SPECIES_PATHWAY	HALLMARK_REACTIVE_OXYGEN_SPECIES_PATHWAY		15	-0.241918	-1.17629	0.254464	0.288939	1	4331	tags=100%, list=76%, signal=414%
REACTOME_RNA_POLYMERASE_III_TRANSCRIPTION_INITIATION_FROM_TYPE_3_PROMOTER	REACTOME_RNA_POLYMERASE_III_TRANSCRIPTION_INITIATION_FROM_TYPE_3_PROMOTER		15	-0.230499	-1.17394	0.237864	0.290133	1	4396	tags=100%, list=77%, signal=434%
WP_FRAGILE_X_SYNDROME	WP_FRAGILE_X_SYNDROME		22	-0.19875	-1.17041	0.254237	0.292606	1	2271	tags=68%, list=40%, signal=113%
REACTOME_RHOC_GTPASE_CYCLE	REACTOME_RHOC_GTPASE_CYCLE		15	-0.237576	-1.14848	0.270408	0.316342	1	2944	tags=80%, list=52%, signal=165%
REACTOME_PHOSPHOLIPID_METABOLISM	REACTOME_PHOSPHOLIPID_METABOLISM		33	-0.159707	-1.13981	0.282258	0.324932	1	3278	tags=79%, list=57%, signal=184%
REACTOME_TRANSCRIPTIONAL_REGULATION_BY_RUNX3	REACTOME_TRANSCRIPTIONAL_REGULATION_BY_RUNX3		30	-0.15715	-1.13854	0.247934	0.325335	1	2166	tags=63%, list=38%, signal=102%
WP_RAS_SIGNALING	WP_RAS_SIGNALING		24	-0.180269	-1.13824	0.261438	0.32427	1	2539	tags=71%, list=44%, signal=127%
REACTOME_MHC_CLASS_II_ANTIGEN_PRESENTATION	REACTOME_MHC_CLASS_II_ANTIGEN_PRESENTATION		18	-0.202928	-1.13527	0.244792	0.32659	1	2998	tags=78%, list=53%, signal=163%
REACTOME_SIGNALING_BY_NTRKS	REACTOME_SIGNALING_BY_NTRKS		25	-0.17699	-1.13284	0.25	0.32813	1	4407	tags=96%, list=77%, signal=420%
REACTOME_RESPONSE_TO_ELEVATED_PLATELET_CYTOSOLIC_CA2	REACTOME_RESPONSE_TO_ELEVATED_PLATELET_CYTOSOLIC_CA2		20	-0.189836	-1.11765	0.281915	0.345789	1	2819	tags=75%, list=49%, signal=148%
REACTOME_INTEGRATION_OF_ENERGY_METABOLISM	REACTOME_INTEGRATION_OF_ENERGY_METABOLISM		15	-0.223898	-1.11127	0.295652	0.351853	1	2446	tags=73%, list=43%, signal=128%
KEGG_CALCIUM_SIGNALING_PATHWAY	KEGG_CALCIUM_SIGNALING_PATHWAY		19	-0.194918	-1.1019	0.306533	0.36217	1	2674	tags=74%, list=47%, signal=138%
REACTOME_AMINO_ACIDS_REGULATE_MTORC1	REACTOME_AMINO_ACIDS_REGULATE_MTORC1		15	-0.228354	-1.09854	0.330097	0.364742	1	2979	tags=80%, list=52%, signal=167%
KEGG_TGF_BETA_SIGNALING_PATHWAY	KEGG_TGF_BETA_SIGNALING_PATHWAY		18	-0.200838	-1.07747	0.331395	0.391412	1	4153	tags=94%, list=73%, signal=346%
KEGG_ARGININE_AND_PROLINE_METABOLISM	KEGG_ARGININE_AND_PROLINE_METABOLISM		16	-0.208265	-1.0665	0.339713	0.404382	1	2079	tags=69%, list=36%, signal=108%
REACTOME_CELLULAR_SENESCENCE	REACTOME_CELLULAR_SENESCENCE		27	-0.161077	-1.06216	0.306667	0.409163	1	1913	tags=59%, list=34%, signal=89%
WP_NRF2_PATHWAY	WP_NRF2_PATHWAY		19	-0.18959	-1.05373	0.38674	0.418975	1	1913	tags=63%, list=34%, signal=95%
WP_TCELL_RECEPTOR_TCR_SIGNALING_PATHWAY	WP_TCELL_RECEPTOR_TCR_SIGNALING_PATHWAY		16	-0.198911	-1.04983	0.391111	0.422701	1	4576	tags=100%, list=80%, signal=503%
REACTOME_NEUROTRANSMITTER_RECEPTORS_AND_POSTSYNAPTIC_SIGNAL_TRANSMISSION	REACTOME_NEUROTRANSMITTER_RECEPTORS_AND_POSTSYNAPTIC_SIGNAL_TRANSMISSION		20	-0.181637	-1.04956	0.382022	0.421506	1	2320	tags=70%, list=41%, signal=118%
KEGG_JAK_STAT_SIGNALING_PATHWAY	KEGG_JAK_STAT_SIGNALING_PATHWAY		17	-0.196171	-1.03543	0.388889	0.440677	1	3034	tags=82%, list=53%, signal=175%
WP_HIPPO_SIGNALING_REGULATION_PATHWAYS	WP_HIPPO_SIGNALING_REGULATION_PATHWAYS		18	-0.193904	-1.0303	0.384181	0.447306	1	2911	tags=78%, list=51%, signal=158%
REACTOME_NEURONAL_SYSTEM	REACTOME_NEURONAL_SYSTEM		34	-0.138665	-1.02803	0.427273	0.448805	1	2704	tags=71%, list=47%, signal=133%
REACTOME_GLYCEROPHOSPHOLIPID_BIOSYNTHESIS	REACTOME_GLYCEROPHOSPHOLIPID_BIOSYNTHESIS		20	-0.181549	-1.01781	0.405	0.46162	1	3278	tags=80%, list=57%, signal=187%
REACTOME_RHOG_GTPASE_CYCLE	REACTOME_RHOG_GTPASE_CYCLE		20	-0.175799	-1.00719	0.391061	0.475601	1	3994	tags=90%, list=70%, signal=299%
WP_SPINAL_CORD_INJURY	WP_SPINAL_CORD_INJURY		16	-0.19767	-1.00554	0.42723	0.476484	1	2594	tags=75%, list=45%, signal=137%
WP_HEPATITIS_B_INFECTION	WP_HEPATITIS_B_INFECTION		29	-0.138588	-0.98736	0.426573	0.503218	1	1148	tags=45%, list=20%, signal=56%
REACTOME_BIOSYNTHESIS_OF_THE_N_GLYCAN_PRECURSOR_DOLICHOL_LIPID_LINKED_OLIGOSACCHARIDE_LLO_AND_TRANSFER_TO_A_NASCENT_PROTEIN	REACTOME_BIOSYNTHESIS_OF_THE_N_GLYCAN_PRECURSOR_DOLICHOL_LIPID_LINKED_OLIGOSACCHARIDE_LLO_AND_TRANSFER_TO_A_NASCENT_PROTEIN		18	-0.185497	-0.985617	0.447115	0.504346	1	3820	tags=89%, list=67%, signal=268%
KEGG_FC_GAMMA_R_MEDIATED_PHAGOCYTOSIS	KEGG_FC_GAMMA_R_MEDIATED_PHAGOCYTOSIS		18	-0.189223	-0.983807	0.457627	0.505503	1	2600	tags=72%, list=46%, signal=132%
REACTOME_TRANSMISSION_ACROSS_CHEMICAL_SYNAPSES	REACTOME_TRANSMISSION_ACROSS_CHEMICAL_SYNAPSES		26	-0.14892	-0.973816	0.523438	0.519314	1	1031	tags=42%, list=18%, signal=51%
KEGG_CHEMOKINE_SIGNALING_PATHWAY	KEGG_CHEMOKINE_SIGNALING_PATHWAY		23	-0.155397	-0.956023	0.473684	0.545239	1	2806	tags=74%, list=49%, signal=145%
HALLMARK_UV_RESPONSE_UP	HALLMARK_UV_RESPONSE_UP		38	-0.123691	-0.940998	0.515464	0.567194	1	2632	tags=68%, list=46%, signal=126%
KEGG_T_CELL_RECEPTOR_SIGNALING_PATHWAY	KEGG_T_CELL_RECEPTOR_SIGNALING_PATHWAY		15	-0.194483	-0.937554	0.505	0.5708	1	4601	tags=100%, list=81%, signal=515%
WP_DNA_DAMAGE_RESPONSE_ONLY_ATM_DEPENDENT	WP_DNA_DAMAGE_RESPONSE_ONLY_ATM_DEPENDENT		24	-0.142057	-0.929743	0.553571	0.581193	1	3964	tags=88%, list=69%, signal=285%
KEGG_MELANOGENESIS	KEGG_MELANOGENESIS		16	-0.177814	-0.925471	0.540284	0.585871	1	3778	tags=88%, list=66%, signal=258%
WP_ACUTE_VIRAL_MYOCARDITIS	WP_ACUTE_VIRAL_MYOCARDITIS		16	-0.169901	-0.898819	0.530303	0.626936	1	3251	tags=81%, list=57%, signal=188%
REACTOME_SIGNALING_BY_NOTCH	REACTOME_SIGNALING_BY_NOTCH		46	-0.0998224	-0.889384	0.614286	0.639935	1	2303	tags=61%, list=40%, signal=101%
KEGG_GLIOMA	KEGG_GLIOMA		15	-0.176065	-0.873444	0.591549	0.663619	1	2271	tags=67%, list=40%, signal=110%
HALLMARK_BILE_ACID_METABOLISM	HALLMARK_BILE_ACID_METABOLISM		16	-0.166627	-0.869722	0.615789	0.667041	1	321	tags=31%, list=6%, signal=33%
WP_ENDODERM_DIFFERENTIATION	WP_ENDODERM_DIFFERENTIATION		30	-0.114136	-0.82344	0.713235	0.741117	1	3610	tags=80%, list=63%, signal=217%
WP_EGFR_TYROSINE_KINASE_INHIBITOR_RESISTANCE	WP_EGFR_TYROSINE_KINASE_INHIBITOR_RESISTANCE		15	-0.164492	-0.815699	0.703704	0.750727	1	2271	tags=67%, list=40%, signal=110%
HALLMARK_FATTY_ACID_METABOLISM	HALLMARK_FATTY_ACID_METABOLISM		28	-0.117511	-0.805954	0.712	0.763022	1	2395	tags=64%, list=42%, signal=110%
REACTOME_PI3K_AKT_SIGNALING_IN_CANCER	REACTOME_PI3K_AKT_SIGNALING_IN_CANCER		23	-0.133081	-0.799424	0.751515	0.770682	1	2689	tags=70%, list=47%, signal=131%
REACTOME_EXTRA_NUCLEAR_ESTROGEN_SIGNALING	REACTOME_EXTRA_NUCLEAR_ESTROGEN_SIGNALING		18	-0.148972	-0.796322	0.744792	0.772378	1	2689	tags=72%, list=47%, signal=136%
WP_CHEMOKINE_SIGNALING_PATHWAY	WP_CHEMOKINE_SIGNALING_PATHWAY		21	-0.126448	-0.736592	0.837989	0.856287	1	2806	tags=71%, list=49%, signal=140%
REACTOME_DEVELOPMENTAL_BIOLOGY	REACTOME_DEVELOPMENTAL_BIOLOGY		137	-0.0544835	-0.728155	1	0.863857	1	2728	tags=63%, list=48%, signal=117%
WP_CORTICOTROPINRELEASING_HORMONE_SIGNALING_PATHWAY	WP_CORTICOTROPINRELEASING_HORMONE_SIGNALING_PATHWAY		16	-0.136022	-0.70446	0.89	0.890054	1	2684	tags=69%, list=47%, signal=129%
WP_22Q112_COPY_NUMBER_VARIATION_SYNDROME	WP_22Q112_COPY_NUMBER_VARIATION_SYNDROME		15	-0.132728	-0.648027	0.933921	0.944908	1	3392	tags=80%, list=59%, signal=197%
REACTOME_TRANS_GOLGI_NETWORK_VESICLE_BUDDING	REACTOME_TRANS_GOLGI_NETWORK_VESICLE_BUDDING		18	-0.113578	-0.616949	0.973118	0.965666	1	3773	tags=83%, list=66%, signal=245%
WP_MALE_INFERTILITY	WP_MALE_INFERTILITY		23	-0.0970566	-0.573656	0.975758	0.986167	1	292	tags=22%, list=5%, signal=23%
WP_MEASLES_VIRUS_INFECTION	WP_MEASLES_VIRUS_INFECTION		23	-0.0927272	-0.563459	0.979452	0.986654	1	512	tags=26%, list=9%, signal=29%
REACTOME_FCGAMMA_RECEPTOR_FCGR_DEPENDENT_PHAGOCYTOSIS	REACTOME_FCGAMMA_RECEPTOR_FCGR_DEPENDENT_PHAGOCYTOSIS		16	-0.107869	-0.558069	0.978448	0.985433	1	4163	tags=88%, list=73%, signal=323%
HALLMARK_APICAL_JUNCTION	HALLMARK_APICAL_JUNCTION		33	-0.076425	-0.554773	0.990826	0.98327	1	397	tags=21%, list=7%, signal=23%
WP_APOPTOSIS	WP_APOPTOSIS		20	-0.0973311	-0.53287	0.983957	0.987259	1	673	tags=30%, list=12%, signal=34%

## Sheet: MCF7pathwaysFDR<0.05
NAME	GS<br> follow link to MSigDB	GS DETAILS	SIZE	ES	NES	NOM p-val	FDR q-val	FWER p-val	RANK AT MAX	LEADING EDGE			enriched in N
HALLMARK_HYPOXIA	HALLMARK_HYPOXIA	Details ...	90	0.360674	2.51379	0	0.00127761	0.003	2294	tags=69%, list=40%, signal=113%
WP_P53_TRANSCRIPTIONAL_GENE_NETWORK	WP_P53_TRANSCRIPTIONAL_GENE_NETWORK	Details ...	24	0.467534	2.20659	0	0.0250425	0.106	2379	tags=83%, list=42%, signal=142%
HALLMARK_P53_PATHWAY	HALLMARK_P53_PATHWAY	Details ...	52	0.363045	2.19203	0	0.0193631	0.124	2242	tags=67%, list=39%, signal=110%
REACTOME_METABOLISM_OF_RNA	REACTOME_METABOLISM_OF_RNA	Details ...	173	-0.408816	-7.40717	0	0	0	2313	tags=85%, list=41%, signal=139%
HALLMARK_MYC_TARGETS_V1	HALLMARK_MYC_TARGETS_V1	Details ...	76	-0.57305	-6.82514	0	0	0	2277	tags=97%, list=40%, signal=160%
REACTOME_TRANSLATION	REACTOME_TRANSLATION	Details ...	54	-0.537874	-5.23422	0	0	0	2244	tags=94%, list=39%, signal=154%
REACTOME_DNA_REPLICATION	REACTOME_DNA_REPLICATION	Details ...	38	-0.586009	-4.69102	0	0	0	2166	tags=97%, list=38%, signal=156%
REACTOME_S_PHASE	REACTOME_S_PHASE	Details ...	49	-0.497491	-4.46016	0	0	0	2559	tags=96%, list=45%, signal=172%
REACTOME_RRNA_PROCESSING	REACTOME_RRNA_PROCESSING	Details ...	52	-0.481172	-4.4074	0	0	0	2245	tags=90%, list=39%, signal=148%
REACTOME_SYNTHESIS_OF_DNA	REACTOME_SYNTHESIS_OF_DNA	Details ...	35	-0.582935	-4.35282	0	0	0	2166	tags=97%, list=38%, signal=156%
REACTOME_MITOTIC_G1_PHASE_AND_G1_S_TRANSITION	REACTOME_MITOTIC_G1_PHASE_AND_G1_S_TRANSITION	Details ...	44	-0.484496	-4.33791	0	0	0	2559	tags=95%, list=45%, signal=172%
REACTOME_MITOCHONDRIAL_TRANSLATION	REACTOME_MITOCHONDRIAL_TRANSLATION	Details ...	26	-0.643549	-4.27581	0	0	0	2052	tags=100%, list=36%, signal=155%
REACTOME_SWITCHING_OF_ORIGINS_TO_A_POST_REPLICATIVE_STATE	REACTOME_SWITCHING_OF_ORIGINS_TO_A_POST_REPLICATIVE_STATE	Details ...	27	-0.623592	-4.1364	0	0	0	2166	tags=100%, list=38%, signal=160%
REACTOME_PROCESSING_OF_CAPPED_INTRON_CONTAINING_PRE_MRNA	REACTOME_PROCESSING_OF_CAPPED_INTRON_CONTAINING_PRE_MRNA	Details ...	58	-0.417142	-4.1305	0	0	0	2313	tags=86%, list=41%, signal=143%
REACTOME_CELL_CYCLE	REACTOME_CELL_CYCLE	Details ...	121	-0.296684	-4.12218	0	0	0	2988	tags=86%, list=52%, signal=177%
REACTOME_G2_M_CHECKPOINTS	REACTOME_G2_M_CHECKPOINTS	Details ...	31	-0.577297	-4.10558	0	0	0	2166	tags=97%, list=38%, signal=155%
REACTOME_TRNA_PROCESSING	REACTOME_TRNA_PROCESSING	Details ...	29	-0.584433	-4.05995	0	0	0	1831	tags=93%, list=32%, signal=136%
REACTOME_CELL_CYCLE_MITOTIC	REACTOME_CELL_CYCLE_MITOTIC	Details ...	98	-0.319958	-4.04944	0	0	0	3117	tags=90%, list=55%, signal=194%
REACTOME_METABOLISM_OF_AMINO_ACIDS_AND_DERIVATIVES	REACTOME_METABOLISM_OF_AMINO_ACIDS_AND_DERIVATIVES	Details ...	65	-0.375891	-4.0167	0	0	0	2360	tags=85%, list=41%, signal=143%
REACTOME_DNA_REPLICATION_PRE_INITIATION	REACTOME_DNA_REPLICATION_PRE_INITIATION	Details ...	25	-0.623372	-3.94632	0	0	0	2166	tags=100%, list=38%, signal=160%
HALLMARK_E2F_TARGETS	HALLMARK_E2F_TARGETS	Details ...	40	-0.506961	-3.93401	0	0	0	2232	tags=93%, list=39%, signal=151%
REACTOME_ORC1_REMOVAL_FROM_CHROMATIN	REACTOME_ORC1_REMOVAL_FROM_CHROMATIN	Details ...	23	-0.623153	-3.91287	0	0	0	2166	tags=100%, list=38%, signal=161%
HALLMARK_ESTROGEN_RESPONSE_LATE	HALLMARK_ESTROGEN_RESPONSE_LATE	Details ...	67	-0.378276	-3.87555	0	0	0	2177	tags=84%, list=38%, signal=134%
HALLMARK_ESTROGEN_RESPONSE_EARLY	HALLMARK_ESTROGEN_RESPONSE_EARLY		77	-0.350974	-3.74539	0	0	0	1980	tags=79%, list=35%, signal=120%
REACTOME_MRNA_SPLICING	REACTOME_MRNA_SPLICING		50	-0.412459	-3.71241	0	0	0	2313	tags=86%, list=41%, signal=143%
REACTOME_CELL_CYCLE_CHECKPOINTS	REACTOME_CELL_CYCLE_CHECKPOINTS		48	-0.416598	-3.69786	0	0	0	2699	tags=92%, list=47%, signal=172%
REACTOME_RRNA_MODIFICATION_IN_THE_NUCLEUS_AND_CYTOSOL	REACTOME_RRNA_MODIFICATION_IN_THE_NUCLEUS_AND_CYTOSOL		26	-0.570322	-3.66225	0	0	0	2468	tags=100%, list=43%, signal=175%
HALLMARK_MYC_TARGETS_V2	HALLMARK_MYC_TARGETS_V2		31	-0.495171	-3.62557	0	0	0	2242	tags=94%, list=39%, signal=153%
REACTOME_SEPARATION_OF_SISTER_CHROMATIDS	REACTOME_SEPARATION_OF_SISTER_CHROMATIDS		31	-0.488855	-3.62531	0	0	0	2699	tags=97%, list=47%, signal=183%
HALLMARK_OXIDATIVE_PHOSPHORYLATION	HALLMARK_OXIDATIVE_PHOSPHORYLATION		41	-0.43921	-3.60361	0	0	0	2663	tags=93%, list=47%, signal=173%
WP_MRNA_PROCESSING	WP_MRNA_PROCESSING		46	-0.40833	-3.58529	0	0	0	2276	tags=85%, list=40%, signal=140%
REACTOME_HIV_INFECTION	REACTOME_HIV_INFECTION		51	-0.398831	-3.46555	0	0	0	2559	tags=88%, list=45%, signal=159%
HALLMARK_G2M_CHECKPOINT	HALLMARK_G2M_CHECKPOINT		44	-0.401876	-3.45636	0	0	0	2495	tags=89%, list=44%, signal=156%
REACTOME_CYCLIN_A_CDK2_ASSOCIATED_EVENTS_AT_S_PHASE_ENTRY	REACTOME_CYCLIN_A_CDK2_ASSOCIATED_EVENTS_AT_S_PHASE_ENTRY		29	-0.504378	-3.43643	0	0	0	2559	tags=97%, list=45%, signal=174%
REACTOME_MITOTIC_METAPHASE_AND_ANAPHASE	REACTOME_MITOTIC_METAPHASE_AND_ANAPHASE		37	-0.443987	-3.42427	0	0	0	2988	tags=97%, list=52%, signal=203%
KEGG_CELL_CYCLE	KEGG_CELL_CYCLE		38	-0.401103	-3.39843	0	0	0	2559	tags=89%, list=45%, signal=161%
REACTOME_REGULATION_OF_EXPRESSION_OF_SLITS_AND_ROBOS	REACTOME_REGULATION_OF_EXPRESSION_OF_SLITS_AND_ROBOS		23	-0.552608	-3.35075	0	0	0	2233	tags=96%, list=39%, signal=157%
REACTOME_APC_C_CDH1_MEDIATED_DEGRADATION_OF_CDC20_AND_OTHER_APC_C_CDH1_TARGETED_PROTEINS_IN_LATE_MITOSIS_EARLY_G1	REACTOME_APC_C_CDH1_MEDIATED_DEGRADATION_OF_CDC20_AND_OTHER_APC_C_CDH1_TARGETED_PROTEINS_IN_LATE_MITOSIS_EARLY_G1		17	-0.622496	-3.3096	0	0	0	2166	tags=100%, list=38%, signal=161%
REACTOME_M_PHASE	REACTOME_M_PHASE		59	-0.350343	-3.28634	0	0	0	3117	tags=92%, list=55%, signal=200%
REACTOME_DOWNSTREAM_SIGNALING_EVENTS_OF_B_CELL_RECEPTOR_BCR	REACTOME_DOWNSTREAM_SIGNALING_EVENTS_OF_B_CELL_RECEPTOR_BCR		20	-0.548268	-3.25652	0	0	0	2590	tags=100%, list=45%, signal=182%
REACTOME_MITOCHONDRIAL_PROTEIN_IMPORT	REACTOME_MITOCHONDRIAL_PROTEIN_IMPORT		17	-0.61652	-3.24815	0	0	0	2200	tags=100%, list=39%, signal=162%
REACTOME_INFECTIOUS_DISEASE	REACTOME_INFECTIOUS_DISEASE		133	-0.243976	-3.23647	0	0	0	2574	tags=76%, list=45%, signal=135%
REACTOME_DEGRADATION_OF_BETA_CATENIN_BY_THE_DESTRUCTION_COMPLEX	REACTOME_DEGRADATION_OF_BETA_CATENIN_BY_THE_DESTRUCTION_COMPLEX		19	-0.576301	-3.23466	0	0	0	2430	tags=100%, list=43%, signal=174%
KEGG_SPLICEOSOME	KEGG_SPLICEOSOME		31	-0.430372	-3.21577	0	0	0	2276	tags=87%, list=40%, signal=144%
WP_CELL_CYCLE	WP_CELL_CYCLE		37	-0.396829	-3.20825	0	0	0	2559	tags=89%, list=45%, signal=161%
REACTOME_CYTOPROTECTION_BY_HMOX1	REACTOME_CYTOPROTECTION_BY_HMOX1		25	-0.509756	-3.19355	0	0	0	2201	tags=92%, list=39%, signal=149%
REACTOME_TRNA_MODIFICATION_IN_THE_NUCLEUS_AND_CYTOSOL	REACTOME_TRNA_MODIFICATION_IN_THE_NUCLEUS_AND_CYTOSOL		17	-0.607455	-3.14724	0	0	0	1766	tags=94%, list=31%, signal=136%
REACTOME_REGULATION_OF_HMOX1_EXPRESSION_AND_ACTIVITY	REACTOME_REGULATION_OF_HMOX1_EXPRESSION_AND_ACTIVITY		16	-0.622386	-3.11134	0	0	0	2166	tags=100%, list=38%, signal=161%
REACTOME_NEGATIVE_REGULATION_OF_NOTCH4_SIGNALING	REACTOME_NEGATIVE_REGULATION_OF_NOTCH4_SIGNALING		15	-0.622277	-3.11103	0	0	0	2166	tags=100%, list=38%, signal=161%
REACTOME_RNA_POLYMERASE_II_TRANSCRIPTION_TERMINATION	REACTOME_RNA_POLYMERASE_II_TRANSCRIPTION_TERMINATION		20	-0.560685	-3.06074	0	0	0	2133	tags=95%, list=37%, signal=151%
REACTOME_HOST_INTERACTIONS_OF_HIV_FACTORS	REACTOME_HOST_INTERACTIONS_OF_HIV_FACTORS		29	-0.442077	-3.0563	0	0	0	2430	tags=90%, list=43%, signal=155%
REACTOME_SCF_SKP2_MEDIATED_DEGRADATION_OF_P27_P21	REACTOME_SCF_SKP2_MEDIATED_DEGRADATION_OF_P27_P21		19	-0.54673	-3.05292	0	0	0	2166	tags=95%, list=38%, signal=152%
REACTOME_RESPIRATORY_ELECTRON_TRANSPORT_ATP_SYNTHESIS_BY_CHEMIOSMOTIC_COUPLING_AND_HEAT_PRODUCTION_BY_UNCOUPLING_PROTEINS	REACTOME_RESPIRATORY_ELECTRON_TRANSPORT_ATP_SYNTHESIS_BY_CHEMIOSMOTIC_COUPLING_AND_HEAT_PRODUCTION_BY_UNCOUPLING_PROTEINS		19	-0.547073	-3.04643	0	0	0	2201	tags=95%, list=39%, signal=154%
REACTOME_APC_C_MEDIATED_DEGRADATION_OF_CELL_CYCLE_PROTEINS	REACTOME_APC_C_MEDIATED_DEGRADATION_OF_CELL_CYCLE_PROTEINS		21	-0.509145	-3.00027	0	0	0	2430	tags=95%, list=43%, signal=165%
REACTOME_METABOLISM_OF_WATER_SOLUBLE_VITAMINS_AND_COFACTORS	REACTOME_METABOLISM_OF_WATER_SOLUBLE_VITAMINS_AND_COFACTORS		25	-0.455472	-2.98505	0	0	0	1720	tags=84%, list=30%, signal=120%
REACTOME_DNA_REPAIR	REACTOME_DNA_REPAIR		50	-0.323024	-2.97766	0	0	0	2667	tags=84%, list=47%, signal=156%
REACTOME_CDT1_ASSOCIATION_WITH_THE_CDC6_ORC_ORIGIN_COMPLEX	REACTOME_CDT1_ASSOCIATION_WITH_THE_CDC6_ORC_ORIGIN_COMPLEX		15	-0.622277	-2.97297	0	0	0	2166	tags=100%, list=38%, signal=161%
WP_PYRIMIDINE_METABOLISM	WP_PYRIMIDINE_METABOLISM		24	-0.473142	-2.96063	0	0	0	2313	tags=92%, list=41%, signal=153%
REACTOME_RESPIRATORY_ELECTRON_TRANSPORT	REACTOME_RESPIRATORY_ELECTRON_TRANSPORT		19	-0.547073	-2.95082	0	0	0	2201	tags=95%, list=39%, signal=154%
REACTOME_SIGNALING_BY_ROBO_RECEPTORS	REACTOME_SIGNALING_BY_ROBO_RECEPTORS		30	-0.435949	-2.89571	0	7.32265e-05	0.001	2423	tags=90%, list=42%, signal=156%
KEGG_PYRIMIDINE_METABOLISM	KEGG_PYRIMIDINE_METABOLISM		24	-0.473087	-2.89368	0	7.1964e-05	0.001	2313	tags=92%, list=41%, signal=153%
REACTOME_TRANSPORT_OF_MATURE_TRANSCRIPT_TO_CYTOPLASM	REACTOME_TRANSPORT_OF_MATURE_TRANSCRIPT_TO_CYTOPLASM		17	-0.543329	-2.86676	0	7.07443e-05	0.001	2180	tags=94%, list=38%, signal=152%
REACTOME_THE_ROLE_OF_GTSE1_IN_G2_M_PROGRESSION_AFTER_G2_CHECKPOINT	REACTOME_THE_ROLE_OF_GTSE1_IN_G2_M_PROGRESSION_AFTER_G2_CHECKPOINT		17	-0.539561	-2.82731	0	0.000140153	0.002	2166	tags=94%, list=38%, signal=151%
REACTOME_METABOLISM_OF_VITAMINS_AND_COFACTORS	REACTOME_METABOLISM_OF_VITAMINS_AND_COFACTORS		37	-0.353532	-2.79747	0	0.000212797	0.003	1720	tags=76%, list=30%, signal=108%
REACTOME_RNA_POLYMERASE_I_TRANSCRIPTION_INITIATION	REACTOME_RNA_POLYMERASE_I_TRANSCRIPTION_INITIATION		15	-0.553233	-2.77709	0	0.000209365	0.003	2559	tags=100%, list=45%, signal=181%
REACTOME_REGULATION_OF_PTEN_STABILITY_AND_ACTIVITY	REACTOME_REGULATION_OF_PTEN_STABILITY_AND_ACTIVITY		21	-0.471658	-2.7748	0	0.000206042	0.003	2319	tags=90%, list=41%, signal=152%
REACTOME_METABOLISM_OF_POLYAMINES	REACTOME_METABOLISM_OF_POLYAMINES		18	-0.512513	-2.7614	0	0.000269987	0.004	2275	tags=94%, list=40%, signal=157%
REACTOME_SIGNALING_BY_THE_B_CELL_RECEPTOR_BCR	REACTOME_SIGNALING_BY_THE_B_CELL_RECEPTOR_BCR		27	-0.397638	-2.75067	0	0.000265833	0.004	2590	tags=89%, list=45%, signal=162%
REACTOME_RNA_POLYMERASE_I_TRANSCRIPTION	REACTOME_RNA_POLYMERASE_I_TRANSCRIPTION		15	-0.553233	-2.73102	0	0.000261805	0.004	2559	tags=100%, list=45%, signal=181%
REACTOME_HEDGEHOG_OFF_STATE	REACTOME_HEDGEHOG_OFF_STATE		26	-0.423499	-2.71576	0	0.000336052	0.005	2430	tags=88%, list=43%, signal=153%
REACTOME_DEGRADATION_OF_GLI1_BY_THE_PROTEASOME	REACTOME_DEGRADATION_OF_GLI1_BY_THE_PROTEASOME		18	-0.50388	-2.71497	0	0.00033111	0.005	2430	tags=94%, list=43%, signal=164%
REACTOME_UCH_PROTEINASES	REACTOME_UCH_PROTEINASES		21	-0.488588	-2.69321	0	0.000326312	0.005	2166	tags=90%, list=38%, signal=145%
REACTOME_SIGNALING_BY_HEDGEHOG	REACTOME_SIGNALING_BY_HEDGEHOG		33	-0.365351	-2.68411	0	0.00032165	0.005	3635	tags=100%, list=64%, signal=274%
REACTOME_EUKARYOTIC_TRANSLATION_INITIATION	REACTOME_EUKARYOTIC_TRANSLATION_INITIATION		15	-0.521358	-2.67112	0	0.000367824	0.006	2244	tags=93%, list=39%, signal=153%
REACTOME_CLEC7A_DECTIN_1_SIGNALING	REACTOME_CLEC7A_DECTIN_1_SIGNALING		27	-0.410211	-2.67088	0	0.000362715	0.006	3378	tags=100%, list=59%, signal=244%
REACTOME_PROTEIN_LOCALIZATION	REACTOME_PROTEIN_LOCALIZATION		30	-0.383996	-2.66966	0	0.000357747	0.006	2200	tags=83%, list=39%, signal=135%
REACTOME_TCR_SIGNALING	REACTOME_TCR_SIGNALING		29	-0.388553	-2.65259	0	0.000404121	0.007	3202	tags=97%, list=56%, signal=219%
REACTOME_C_TYPE_LECTIN_RECEPTORS_CLRS	REACTOME_C_TYPE_LECTIN_RECEPTORS_CLRS		32	-0.347606	-2.65121	0	0.000398733	0.007	3473	tags=97%, list=61%, signal=246%
REACTOME_MITOTIC_G2_G2_M_PHASES	REACTOME_MITOTIC_G2_G2_M_PHASES		47	-0.288419	-2.64411	0	0.000393487	0.007	2657	tags=81%, list=47%, signal=150%
WP_PARKINUBIQUITIN_PROTEASOMAL_SYSTEM_PATHWAY	WP_PARKINUBIQUITIN_PROTEASOMAL_SYSTEM_PATHWAY		16	-0.510292	-2.60863	0	0.000388376	0.007	2293	tags=94%, list=40%, signal=156%
REACTOME_HIV_LIFE_CYCLE	REACTOME_HIV_LIFE_CYCLE		28	-0.38242	-2.60364	0	0.000383397	0.007	2699	tags=89%, list=47%, signal=169%
REACTOME_THE_CITRIC_ACID_TCA_CYCLE_AND_RESPIRATORY_ELECTRON_TRANSPORT	REACTOME_THE_CITRIC_ACID_TCA_CYCLE_AND_RESPIRATORY_ELECTRON_TRANSPORT		28	-0.379096	-2.59964	0	0.000378544	0.007	2985	tags=93%, list=52%, signal=194%
REACTOME_DECTIN_1_MEDIATED_NONCANONICAL_NF_KB_SIGNALING	REACTOME_DECTIN_1_MEDIATED_NONCANONICAL_NF_KB_SIGNALING		17	-0.498124	-2.59226	0	0.000373812	0.007	2430	tags=94%, list=43%, signal=163%
REACTOME_PROTEIN_FOLDING	REACTOME_PROTEIN_FOLDING		15	-0.542867	-2.58812	0	0.000369197	0.007	2618	tags=100%, list=46%, signal=184%
REACTOME_MITOTIC_PROMETAPHASE	REACTOME_MITOTIC_PROMETAPHASE		33	-0.343866	-2.57949	0	0.000364695	0.007	3117	tags=91%, list=55%, signal=199%
REACTOME_RHO_GTPASES_ACTIVATE_FORMINS	REACTOME_RHO_GTPASES_ACTIVATE_FORMINS		17	-0.478032	-2.57363	0	0.000360301	0.007	2988	tags=100%, list=52%, signal=209%
REACTOME_POSITIVE_EPIGENETIC_REGULATION_OF_RRNA_EXPRESSION	REACTOME_POSITIVE_EPIGENETIC_REGULATION_OF_RRNA_EXPRESSION		15	-0.510259	-2.54192	0	0.000356012	0.007	2291	tags=93%, list=40%, signal=156%
REACTOME_RHO_GTPASE_EFFECTORS	REACTOME_RHO_GTPASE_EFFECTORS		35	-0.32833	-2.52583	0	0.000351823	0.007	2988	tags=89%, list=52%, signal=185%
REACTOME_HEDGEHOG_LIGAND_BIOGENESIS	REACTOME_HEDGEHOG_LIGAND_BIOGENESIS		18	-0.46335	-2.51776	0	0.000347732	0.007	3072	tags=100%, list=54%, signal=216%
REACTOME_ESTROGEN_DEPENDENT_GENE_EXPRESSION	REACTOME_ESTROGEN_DEPENDENT_GENE_EXPRESSION		30	-0.364261	-2.51377	0	0.000343735	0.007	2591	tags=87%, list=45%, signal=158%
REACTOME_REGULATION_OF_RUNX2_EXPRESSION_AND_ACTIVITY	REACTOME_REGULATION_OF_RUNX2_EXPRESSION_AND_ACTIVITY		21	-0.427877	-2.49081	0	0.000488794	0.01	2166	tags=86%, list=38%, signal=138%
REACTOME_TRANSPORT_OF_SMALL_MOLECULES	REACTOME_TRANSPORT_OF_SMALL_MOLECULES		117	-0.203049	-2.48333	0	0.000483301	0.01	2279	tags=69%, list=40%, signal=113%
WP_CALCIUM_REGULATION_IN_CARDIAC_CELLS	WP_CALCIUM_REGULATION_IN_CARDIAC_CELLS		25	-0.37918	-2.47912	0	0.000477931	0.01	2320	tags=84%, list=41%, signal=141%
REACTOME_ASYMMETRIC_LOCALIZATION_OF_PCP_PROTEINS	REACTOME_ASYMMETRIC_LOCALIZATION_OF_PCP_PROTEINS		17	-0.467119	-2.45264	0	0.000571104	0.012	2166	tags=88%, list=38%, signal=142%
REACTOME_CELLULAR_RESPONSE_TO_HEAT_STRESS	REACTOME_CELLULAR_RESPONSE_TO_HEAT_STRESS		20	-0.428873	-2.44842	0	0.000610932	0.013	3269	tags=100%, list=57%, signal=233%
WP_RETINOBLASTOMA_GENE_IN_CANCER	WP_RETINOBLASTOMA_GENE_IN_CANCER		18	-0.457116	-2.44688	0	0.000604363	0.013	2140	tags=89%, list=37%, signal=142%
WP_METAPATHWAY_BIOTRANSFORMATION_PHASE_I_AND_II	WP_METAPATHWAY_BIOTRANSFORMATION_PHASE_I_AND_II		21	-0.426917	-2.44462	0	0.000641702	0.014	1696	tags=81%, list=30%, signal=115%
REACTOME_UB_SPECIFIC_PROCESSING_PROTEASES	REACTOME_UB_SPECIFIC_PROCESSING_PROTEASES		35	-0.321704	-2.43342	0	0.000634947	0.014	2351	tags=80%, list=41%, signal=135%
REACTOME_TRANSCRIPTION_OF_THE_HIV_GENOME	REACTOME_TRANSCRIPTION_OF_THE_HIV_GENOME		16	-0.468254	-2.41195	0	0.000677514	0.015	2559	tags=94%, list=45%, signal=169%
REACTOME_ESR_MEDIATED_SIGNALING	REACTOME_ESR_MEDIATED_SIGNALING		48	-0.272829	-2.40915	0	0.000670529	0.015	2689	tags=81%, list=47%, signal=152%
REACTOME_RESOLUTION_OF_SISTER_CHROMATID_COHESION	REACTOME_RESOLUTION_OF_SISTER_CHROMATID_COHESION		15	-0.477864	-2.40311	0	0.000706904	0.016	2988	tags=100%, list=52%, signal=209%
REACTOME_EPIGENETIC_REGULATION_OF_GENE_EXPRESSION	REACTOME_EPIGENETIC_REGULATION_OF_GENE_EXPRESSION		23	-0.375786	-2.40269	0	0.000699764	0.016	2602	tags=87%, list=46%, signal=159%
REACTOME_DEUBIQUITINATION	REACTOME_DEUBIQUITINATION		45	-0.275011	-2.39619	0	0.000771137	0.018	2780	tags=82%, list=49%, signal=159%
REACTOME_CELLULAR_RESPONSE_TO_CHEMICAL_STRESS	REACTOME_CELLULAR_RESPONSE_TO_CHEMICAL_STRESS		30	-0.352424	-2.3892	0	0.00080006	0.019	2201	tags=80%, list=39%, signal=130%
REACTOME_REGULATION_OF_RUNX3_EXPRESSION_AND_ACTIVITY	REACTOME_REGULATION_OF_RUNX3_EXPRESSION_AND_ACTIVITY		16	-0.454051	-2.38041	0	0.000827957	0.02	2166	tags=88%, list=38%, signal=141%
REACTOME_HEDGEHOG_ON_STATE	REACTOME_HEDGEHOG_ON_STATE		16	-0.458068	-2.37787	0	0.000819918	0.02	2166	tags=88%, list=38%, signal=141%
REACTOME_INNATE_IMMUNE_SYSTEM	REACTOME_INNATE_IMMUNE_SYSTEM		174	-0.152627	-2.35865	0	0.000960748	0.024	3651	tags=84%, list=64%, signal=226%
REACTOME_MRNA_SPLICING_MINOR_PATHWAY	REACTOME_MRNA_SPLICING_MINOR_PATHWAY		21	-0.409971	-2.3515	0	0.000997312	0.025	2313	tags=86%, list=41%, signal=144%
REACTOME_INFLUENZA_INFECTION	REACTOME_INFLUENZA_INFECTION		21	-0.405793	-2.33623	0	0.00106499	0.027	2313	tags=86%, list=41%, signal=144%
REACTOME_TCF_DEPENDENT_SIGNALING_IN_RESPONSE_TO_WNT	REACTOME_TCF_DEPENDENT_SIGNALING_IN_RESPONSE_TO_WNT		28	-0.338474	-2.30846	0	0.00134739	0.034	2980	tags=89%, list=52%, signal=186%
KEGG_OOCYTE_MEIOSIS	KEGG_OOCYTE_MEIOSIS		25	-0.363357	-2.3055	0	0.00146216	0.037	2447	tags=84%, list=43%, signal=146%
REACTOME_SIGNALING_BY_WNT	REACTOME_SIGNALING_BY_WNT		41	-0.279558	-2.29692	0	0.00152547	0.039	3738	tags=95%, list=65%, signal=274%
REACTOME_PCP_CE_PATHWAY	REACTOME_PCP_CE_PATHWAY		19	-0.414927	-2.29613	0	0.00151161	0.039	2166	tags=84%, list=38%, signal=135%
REACTOME_REGULATION_OF_MRNA_STABILITY_BY_PROTEINS_THAT_BIND_AU_RICH_ELEMENTS	REACTOME_REGULATION_OF_MRNA_STABILITY_BY_PROTEINS_THAT_BIND_AU_RICH_ELEMENTS		22	-0.377559	-2.28591	0	0.00169678	0.044	2166	tags=82%, list=38%, signal=131%
WP_CILIARY_LANDSCAPE	WP_CILIARY_LANDSCAPE		44	-0.274781	-2.27934	0	0.00177041	0.045	2826	tags=82%, list=50%, signal=161%
REACTOME_ABC_TRANSPORTER_DISORDERS	REACTOME_ABC_TRANSPORTER_DISORDERS		18	-0.421746	-2.25475	0	0.00210161	0.053	2892	tags=94%, list=51%, signal=191%
REACTOME_TNFR2_NON_CANONICAL_NF_KB_PATHWAY	REACTOME_TNFR2_NON_CANONICAL_NF_KB_PATHWAY		20	-0.381889	-2.22698	0	0.00255971	0.064	2430	tags=85%, list=43%, signal=148%
REACTOME_STABILIZATION_OF_P53	REACTOME_STABILIZATION_OF_P53		15	-0.443594	-2.21441	0	0.00279995	0.069	2166	tags=87%, list=38%, signal=139%
REACTOME_DISORDERS_OF_TRANSMEMBRANE_TRANSPORTERS	REACTOME_DISORDERS_OF_TRANSMEMBRANE_TRANSPORTERS		29	-0.308186	-2.20961	0	0.0030894	0.076	3402	tags=93%, list=60%, signal=229%
REACTOME_DEGRADATION_OF_AXIN	REACTOME_DEGRADATION_OF_AXIN		15	-0.446441	-2.19707	0	0.00321823	0.08	2166	tags=87%, list=38%, signal=139%
WP_NEUROINFLAMMATION_AND_GLUTAMATERGIC_SIGNALING	WP_NEUROINFLAMMATION_AND_GLUTAMATERGIC_SIGNALING		20	-0.375458	-2.19025	0.00552486	0.00345127	0.086	2406	tags=85%, list=42%, signal=146%
REACTOME_RUNX1_REGULATES_TRANSCRIPTION_OF_GENES_INVOLVED_IN_DIFFERENTIATION_OF_HSCS	REACTOME_RUNX1_REGULATES_TRANSCRIPTION_OF_GENES_INVOLVED_IN_DIFFERENTIATION_OF_HSCS		20	-0.383806	-2.18764	0	0.0034613	0.087	3137	tags=95%, list=55%, signal=210%
REACTOME_METABOLISM_OF_NUCLEOTIDES	REACTOME_METABOLISM_OF_NUCLEOTIDES		23	-0.360791	-2.18039	0	0.00356805	0.09	1913	tags=78%, list=34%, signal=117%
REACTOME_DEFECTIVE_CFTR_CAUSES_CYSTIC_FIBROSIS	REACTOME_DEFECTIVE_CFTR_CAUSES_CYSTIC_FIBROSIS		16	-0.439386	-2.17949	0.00512821	0.00353856	0.09	2740	tags=94%, list=48%, signal=180%
REACTOME_G1_S_DNA_DAMAGE_CHECKPOINTS	REACTOME_G1_S_DNA_DAMAGE_CHECKPOINTS		18	-0.393883	-2.1718	0	0.00360896	0.092	2166	tags=83%, list=38%, signal=134%
REACTOME_CYTOSOLIC_SENSORS_OF_PATHOGEN_ASSOCIATED_DNA	REACTOME_CYTOSOLIC_SENSORS_OF_PATHOGEN_ASSOCIATED_DNA		16	-0.439775	-2.17083	0.0045045	0.00365459	0.094	2232	tags=88%, list=39%, signal=143%
REACTOME_FORMATION_OF_RNA_POL_II_ELONGATION_COMPLEX	REACTOME_FORMATION_OF_RNA_POL_II_ELONGATION_COMPLEX		15	-0.432526	-2.16339	0.0153846	0.00376336	0.098	2641	tags=93%, list=46%, signal=173%
REACTOME_FCERI_MEDIATED_NF_KB_ACTIVATION	REACTOME_FCERI_MEDIATED_NF_KB_ACTIVATION		23	-0.353231	-2.16184	0	0.00376398	0.098	3333	tags=96%, list=58%, signal=229%
REACTOME_BETA_CATENIN_INDEPENDENT_WNT_SIGNALING	REACTOME_BETA_CATENIN_INDEPENDENT_WNT_SIGNALING		27	-0.330298	-2.15166	0	0.003934	0.102	2166	tags=78%, list=38%, signal=125%
REACTOME_MAPK6_MAPK4_SIGNALING	REACTOME_MAPK6_MAPK4_SIGNALING		21	-0.355088	-2.13955	0	0.00400695	0.104	2166	tags=81%, list=38%, signal=130%
REACTOME_NUCLEOTIDE_EXCISION_REPAIR	REACTOME_NUCLEOTIDE_EXCISION_REPAIR		24	-0.331418	-2.12929	0	0.00434721	0.115	2559	tags=83%, list=45%, signal=150%
REACTOME_RNA_POLYMERASE_II_TRANSCRIBES_SNRNA_GENES	REACTOME_RNA_POLYMERASE_II_TRANSCRIBES_SNRNA_GENES		21	-0.363347	-2.12415	0	0.00445147	0.119	2610	tags=86%, list=46%, signal=157%
REACTOME_SIGNALING_BY_RHO_GTPASES_MIRO_GTPASES_AND_RHOBTB3	REACTOME_SIGNALING_BY_RHO_GTPASES_MIRO_GTPASES_AND_RHOBTB3		116	-0.143445	-2.10617	0	0.00504945	0.137	3018	tags=73%, list=53%, signal=152%
REACTOME_REGULATION_OF_RAS_BY_GAPS	REACTOME_REGULATION_OF_RAS_BY_GAPS		15	-0.426656	-2.10121	0.00434783	0.00516104	0.141	2166	tags=87%, list=38%, signal=139%
REACTOME_REGULATION_OF_HSF1_MEDIATED_HEAT_SHOCK_RESPONSE	REACTOME_REGULATION_OF_HSF1_MEDIATED_HEAT_SHOCK_RESPONSE		15	-0.428496	-2.09526	0.00431035	0.00541279	0.146	3269	tags=100%, list=57%, signal=233%
REACTOME_FC_EPSILON_RECEPTOR_FCERI_SIGNALING	REACTOME_FC_EPSILON_RECEPTOR_FCERI_SIGNALING		31	-0.319001	-2.08833	0.00892857	0.00555397	0.15	3378	tags=94%, list=59%, signal=228%
REACTOME_FATTY_ACID_METABOLISM	REACTOME_FATTY_ACID_METABOLISM		29	-0.299318	-2.08131	0	0.00571536	0.156	1864	tags=72%, list=33%, signal=107%
REACTOME_INTERLEUKIN_1_SIGNALING	REACTOME_INTERLEUKIN_1_SIGNALING		26	-0.316245	-2.07745	0.0138889	0.00585456	0.161	3333	tags=92%, list=58%, signal=221%
REACTOME_DNA_DOUBLE_STRAND_BREAK_REPAIR	REACTOME_DNA_DOUBLE_STRAND_BREAK_REPAIR		23	-0.321425	-2.03349	0	0.00735885	0.2	2232	tags=78%, list=39%, signal=128%
REACTOME_ADAPTIVE_IMMUNE_SYSTEM	REACTOME_ADAPTIVE_IMMUNE_SYSTEM		126	-0.149543	-2.03229	0	0.00730514	0.2	3296	tags=78%, list=58%, signal=180%
REACTOME_ANTIGEN_PROCESSING_CROSS_PRESENTATION	REACTOME_ANTIGEN_PROCESSING_CROSS_PRESENTATION		27	-0.295133	-2.00539	0	0.00862459	0.235	2394	tags=78%, list=42%, signal=133%
REACTOME_PTEN_REGULATION	REACTOME_PTEN_REGULATION		41	-0.228492	-2.0042	0.0119048	0.00856254	0.235	2769	tags=78%, list=49%, signal=151%
REACTOME_HATS_ACETYLATE_HISTONES	REACTOME_HATS_ACETYLATE_HISTONES		16	-0.385571	-1.97632	0.00952381	0.0100306	0.275	2557	tags=88%, list=45%, signal=158%
REACTOME_ABC_FAMILY_PROTEINS_MEDIATED_TRANSPORT	REACTOME_ABC_FAMILY_PROTEINS_MEDIATED_TRANSPORT		21	-0.325975	-1.96159	0	0.0106446	0.292	2740	tags=86%, list=48%, signal=164%
REACTOME_INTRACELLULAR_SIGNALING_BY_SECOND_MESSENGERS	REACTOME_INTRACELLULAR_SIGNALING_BY_SECOND_MESSENGERS		77	-0.181133	-1.95827	0	0.0107861	0.297	2769	tags=74%, list=49%, signal=142%
REACTOME_APOPTOSIS	REACTOME_APOPTOSIS		39	-0.243647	-1.95094	0.00892857	0.0110354	0.301	2728	tags=79%, list=48%, signal=151%
KEGG_OXIDATIVE_PHOSPHORYLATION	KEGG_OXIDATIVE_PHOSPHORYLATION		15	-0.399414	-1.94574	0.00454545	0.0111981	0.305	2663	tags=93%, list=47%, signal=175%
WP_3Q29_COPY_NUMBER_VARIATION_SYNDROME	WP_3Q29_COPY_NUMBER_VARIATION_SYNDROME		17	-0.368042	-1.92773	0.00990099	0.0127439	0.336	2710	tags=88%, list=47%, signal=168%
REACTOME_TRANSCRIPTIONAL_REGULATION_BY_RUNX1	REACTOME_TRANSCRIPTIONAL_REGULATION_BY_RUNX1		35	-0.254723	-1.91919	0	0.0131269	0.348	3137	tags=86%, list=55%, signal=189%
REACTOME_RECRUITMENT_OF_NUMA_TO_MITOTIC_CENTROSOMES	REACTOME_RECRUITMENT_OF_NUMA_TO_MITOTIC_CENTROSOMES		23	-0.305714	-1.9178	0	0.0131791	0.353	3347	tags=91%, list=59%, signal=220%
HALLMARK_PEROXISOME	HALLMARK_PEROXISOME		20	-0.330825	-1.90757	0.0121212	0.0138993	0.371	3012	tags=90%, list=53%, signal=190%
REACTOME_TRANSPORT_OF_INORGANIC_CATIONS_ANIONS_AND_AMINO_ACIDS_OLIGOPEPTIDES	REACTOME_TRANSPORT_OF_INORGANIC_CATIONS_ANIONS_AND_AMINO_ACIDS_OLIGOPEPTIDES		23	-0.313533	-1.90547	0	0.013965	0.375	2152	tags=78%, list=38%, signal=125%
REACTOME_TRANSCRIPTION_COUPLED_NUCLEOTIDE_EXCISION_REPAIR_TC_NER	REACTOME_TRANSCRIPTION_COUPLED_NUCLEOTIDE_EXCISION_REPAIR_TC_NER		17	-0.35993	-1.8888	0.0132743	0.0152768	0.403	3660	tags=100%, list=64%, signal=278%
REACTOME_HCMV_INFECTION	REACTOME_HCMV_INFECTION		17	-0.350938	-1.88037	0.0136364	0.0159359	0.42	2699	tags=88%, list=47%, signal=167%
REACTOME_OPIOID_SIGNALLING	REACTOME_OPIOID_SIGNALLING		17	-0.348451	-1.87076	0.00478469	0.0166186	0.432	2447	tags=82%, list=43%, signal=144%
KEGG_PURINE_METABOLISM	KEGG_PURINE_METABOLISM		36	-0.245745	-1.87019	0.00869565	0.0166293	0.434	2119	tags=72%, list=37%, signal=114%
REACTOME_PHASE_II_CONJUGATION_OF_COMPOUNDS	REACTOME_PHASE_II_CONJUGATION_OF_COMPOUNDS		18	-0.349536	-1.86387	0.0134529	0.0170119	0.441	1902	tags=78%, list=33%, signal=116%
REACTOME_ANTIGEN_PROCESSING_UBIQUITINATION_PROTEASOME_DEGRADATION	REACTOME_ANTIGEN_PROCESSING_UBIQUITINATION_PROTEASOME_DEGRADATION		57	-0.184605	-1.86306	0.015873	0.0169767	0.443	3751	tags=88%, list=66%, signal=253%
REACTOME_CILIUM_ASSEMBLY	REACTOME_CILIUM_ASSEMBLY		42	-0.221975	-1.84962	0	0.0182182	0.473	4100	tags=95%, list=72%, signal=336%
REACTOME_PROGRAMMED_CELL_DEATH	REACTOME_PROGRAMMED_CELL_DEATH		45	-0.197994	-1.84417	0	0.0185437	0.479	2728	tags=76%, list=48%, signal=144%
REACTOME_HEMOSTASIS	REACTOME_HEMOSTASIS		82	-0.15238	-1.83529	0	0.019407	0.497	2527	tags=68%, list=44%, signal=121%
REACTOME_CYCLIN_D_ASSOCIATED_EVENTS_IN_G1	REACTOME_CYCLIN_D_ASSOCIATED_EVENTS_IN_G1		15	-0.35766	-1.8229	0	0.0204669	0.509	2559	tags=87%, list=45%, signal=157%
REACTOME_CHROMOSOME_MAINTENANCE	REACTOME_CHROMOSOME_MAINTENANCE		17	-0.356415	-1.81871	0.0154639	0.0209237	0.523	3680	tags=100%, list=64%, signal=281%
HALLMARK_DNA_REPAIR	HALLMARK_DNA_REPAIR		39	-0.225876	-1.79475	0.0113636	0.0237439	0.565	2521	tags=74%, list=44%, signal=132%
REACTOME_NEDDYLATION	REACTOME_NEDDYLATION		44	-0.215072	-1.79354	0.0117647	0.0237281	0.568	2430	tags=73%, list=43%, signal=126%
WP_ALZHEIMERS_DISEASE	WP_ALZHEIMERS_DISEASE		54	-0.18045	-1.77924	0.0136986	0.0255598	0.6	2760	tags=74%, list=48%, signal=142%
WP_ALZHEIMERS_DISEASE_AND_MIRNA_EFFECTS	WP_ALZHEIMERS_DISEASE_AND_MIRNA_EFFECTS		54	-0.18045	-1.7749	0	0.0261667	0.612	2760	tags=74%, list=48%, signal=142%
WP_AMINO_ACID_METABOLISM	WP_AMINO_ACID_METABOLISM		18	-0.32773	-1.77381	0.00534759	0.0260806	0.614	2505	tags=83%, list=44%, signal=148%
WP_G1_TO_S_CELL_CYCLE_CONTROL	WP_G1_TO_S_CELL_CYCLE_CONTROL		22	-0.294183	-1.76597	0.00584795	0.0270781	0.634	590	tags=50%, list=10%, signal=56%
REACTOME_AURKA_ACTIVATION_BY_TPX2	REACTOME_AURKA_ACTIVATION_BY_TPX2		21	-0.296669	-1.76392	0.021164	0.0271813	0.634	3347	tags=90%, list=59%, signal=218%
REACTOME_RECRUITMENT_OF_MITOTIC_CENTROSOME_PROTEINS_AND_COMPLEXES	REACTOME_RECRUITMENT_OF_MITOTIC_CENTROSOME_PROTEINS_AND_COMPLEXES		22	-0.301483	-1.75691	0.0168539	0.0277327	0.644	3347	tags=91%, list=59%, signal=219%
WP_PROTEASOME_DEGRADATION	WP_PROTEASOME_DEGRADATION		15	-0.34664	-1.74449	0.0209205	0.0295676	0.663	2166	tags=80%, list=38%, signal=129%
REACTOME_SLC_MEDIATED_TRANSMEMBRANE_TRANSPORT	REACTOME_SLC_MEDIATED_TRANSMEMBRANE_TRANSPORT		43	-0.203047	-1.73837	0.0444444	0.030568	0.676	2209	tags=70%, list=39%, signal=113%
WP_MESODERMAL_COMMITMENT_PATHWAY	WP_MESODERMAL_COMMITMENT_PATHWAY		30	-0.24824	-1.72221	0.0141844	0.0328935	0.706	4041	tags=97%, list=71%, signal=329%
KEGG_HUNTINGTONS_DISEASE	KEGG_HUNTINGTONS_DISEASE		27	-0.261338	-1.70456	0.0364963	0.0357896	0.752	2675	tags=81%, list=47%, signal=153%
REACTOME_NEGATIVE_REGULATION_OF_THE_PI3K_AKT_NETWORK	REACTOME_NEGATIVE_REGULATION_OF_THE_PI3K_AKT_NETWORK		20	-0.293703	-1.69941	0.00588235	0.0367584	0.764	3202	tags=90%, list=56%, signal=204%
REACTOME_TP53_REGULATES_TRANSCRIPTION_OF_DNA_REPAIR_GENES	REACTOME_TP53_REGULATES_TRANSCRIPTION_OF_DNA_REPAIR_GENES		17	-0.323036	-1.69898	0.0288462	0.0366025	0.764	2559	tags=82%, list=45%, signal=149%
REACTOME_ORGANELLE_BIOGENESIS_AND_MAINTENANCE	REACTOME_ORGANELLE_BIOGENESIS_AND_MAINTENANCE		57	-0.168128	-1.68471	0.0217391	0.0386647	0.782	4100	tags=91%, list=72%, signal=321%
KEGG_PARKINSONS_DISEASE	KEGG_PARKINSONS_DISEASE		16	-0.3289	-1.67728	0.0349345	0.0396856	0.794	2209	tags=81%, list=39%, signal=132%
REACTOME_MUSCLE_CONTRACTION	REACTOME_MUSCLE_CONTRACTION		22	-0.275598	-1.66323	0.0188679	0.0423491	0.815	2443	tags=77%, list=43%, signal=135%
REACTOME_MAPK_FAMILY_SIGNALING_CASCADES	REACTOME_MAPK_FAMILY_SIGNALING_CASCADES		57	-0.163433	-1.63258	0.0655738	0.0491912	0.866	2539	tags=70%, list=44%, signal=125%
REACTOME_G_ALPHA_I_SIGNALLING_EVENTS	REACTOME_G_ALPHA_I_SIGNALLING_EVENTS		30	-0.221872	-1.63071	0.025641	0.0495301	0.869	2447	tags=73%, list=43%, signal=128%
HALLMARK_XENOBIOTIC_METABOLISM	HALLMARK_XENOBIOTIC_METABOLISM		38	-0.203049	-1.62974	0.0612245	0.049465	0.869	3336	tags=84%, list=58%, signal=201%

## Sheet: MCF-7specificFDR<0.05
Pathway	NES	FDR		enriched in N
WP_P53_TRANSCRIPTIONAL_GENE_NETWORK	2.20659	0
HALLMARK_P53_PATHWAY	2.19203	0
REACTOME_DOWNSTREAM_SIGNALING_EVENTS_OF_B_CELL_RECEPTOR_BCR	-3.25652	0
REACTOME_TRNA_MODIFICATION_IN_THE_NUCLEUS_AND_CYTOSOL	-3.14724	0
REACTOME_REGULATION_OF_HMOX1_EXPRESSION_AND_ACTIVITY	-3.11134	0
REACTOME_NEGATIVE_REGULATION_OF_NOTCH4_SIGNALING	-3.11103	0
REACTOME_RNA_POLYMERASE_I_TRANSCRIPTION_INITIATION	-2.77709	0
REACTOME_RNA_POLYMERASE_I_TRANSCRIPTION	-2.73102	0
REACTOME_DEGRADATION_OF_GLI1_BY_THE_PROTEASOME	-2.71497	0
REACTOME_UCH_PROTEINASES	-2.69321	0
REACTOME_SIGNALING_BY_HEDGEHOG	-2.68411	0
REACTOME_CLEC7A_DECTIN_1_SIGNALING	-2.67088	0
REACTOME_C_TYPE_LECTIN_RECEPTORS_CLRS	-2.65121	0
WP_PARKINUBIQUITIN_PROTEASOMAL_SYSTEM_PATHWAY	-2.60863	0
REACTOME_PROTEIN_FOLDING	-2.58812	0
REACTOME_POSITIVE_EPIGENETIC_REGULATION_OF_RRNA_EXPRESSION	-2.54192	0
REACTOME_HEDGEHOG_LIGAND_BIOGENESIS	-2.51776	0
REACTOME_ESTROGEN_DEPENDENT_GENE_EXPRESSION	-2.51377	0
REACTOME_REGULATION_OF_RUNX2_EXPRESSION_AND_ACTIVITY	-2.49081	0
WP_CALCIUM_REGULATION_IN_CARDIAC_CELLS	-2.47912	0
REACTOME_UB_SPECIFIC_PROCESSING_PROTEASES	-2.43342	0
REACTOME_TRANSCRIPTION_OF_THE_HIV_GENOME	-2.41195	0
REACTOME_ESR_MEDIATED_SIGNALING	-2.40915	0
REACTOME_DEUBIQUITINATION	-2.39619	0
REACTOME_REGULATION_OF_RUNX3_EXPRESSION_AND_ACTIVITY	-2.38041	0
REACTOME_HEDGEHOG_ON_STATE	-2.37787	0
REACTOME_MRNA_SPLICING_MINOR_PATHWAY	-2.3515	0
KEGG_OOCYTE_MEIOSIS	-2.3055	0
REACTOME_REGULATION_OF_MRNA_STABILITY_BY_PROTEINS_THAT_BIND_AU_RICH_ELEMENTS	-2.28591	0
REACTOME_TNFR2_NON_CANONICAL_NF_KB_PATHWAY	-2.22698	0
REACTOME_STABILIZATION_OF_P53	-2.21441	0
REACTOME_DEGRADATION_OF_AXIN	-2.19707	0
WP_NEUROINFLAMMATION_AND_GLUTAMATERGIC_SIGNALING	-2.19025	0.00552486
REACTOME_RUNX1_REGULATES_TRANSCRIPTION_OF_GENES_INVOLVED_IN_DIFFERENTIATION_OF_HSCS	-2.18764	0
REACTOME_G1_S_DNA_DAMAGE_CHECKPOINTS	-2.1718	0
REACTOME_CYTOSOLIC_SENSORS_OF_PATHOGEN_ASSOCIATED_DNA	-2.17083	0.0045045
REACTOME_FORMATION_OF_RNA_POL_II_ELONGATION_COMPLEX	-2.16339	0.0153846
REACTOME_FCERI_MEDIATED_NF_KB_ACTIVATION	-2.16184	0
REACTOME_MAPK6_MAPK4_SIGNALING	-2.13955	0
REACTOME_RNA_POLYMERASE_II_TRANSCRIBES_SNRNA_GENES	-2.12415	0
REACTOME_REGULATION_OF_RAS_BY_GAPS	-2.10121	0.00434783
REACTOME_INTERLEUKIN_1_SIGNALING	-2.07745	0.0138889
REACTOME_ANTIGEN_PROCESSING_CROSS_PRESENTATION	-2.00539	0
REACTOME_HATS_ACETYLATE_HISTONES	-1.97632	0.00952381
REACTOME_INTRACELLULAR_SIGNALING_BY_SECOND_MESSENGERS	-1.95827	0
WP_3Q29_COPY_NUMBER_VARIATION_SYNDROME	-1.92773	0.00990099
REACTOME_RECRUITMENT_OF_NUMA_TO_MITOTIC_CENTROSOMES	-1.9178	0
REACTOME_TRANSPORT_OF_INORGANIC_CATIONS_ANIONS_AND_AMINO_ACIDS_OLIGOPEPTIDES	-1.90547	0
REACTOME_TRANSCRIPTION_COUPLED_NUCLEOTIDE_EXCISION_REPAIR_TC_NER	-1.8888	0.0132743
REACTOME_HCMV_INFECTION	-1.88037	0.0136364
REACTOME_OPIOID_SIGNALLING	-1.87076	0.00478469
REACTOME_CILIUM_ASSEMBLY	-1.84962	0
REACTOME_PROGRAMMED_CELL_DEATH	-1.84417	0
REACTOME_CYCLIN_D_ASSOCIATED_EVENTS_IN_G1	-1.8229	0
REACTOME_AURKA_ACTIVATION_BY_TPX2	-1.76392	0.021164
REACTOME_RECRUITMENT_OF_MITOTIC_CENTROSOME_PROTEINS_AND_COMPLEXES	-1.75691	0.0168539
WP_PROTEASOME_DEGRADATION	-1.74449	0.0209205
REACTOME_SLC_MEDIATED_TRANSMEMBRANE_TRANSPORT	-1.73837	0.0444444
WP_MESODERMAL_COMMITMENT_PATHWAY	-1.72221	0.0141844
REACTOME_NEGATIVE_REGULATION_OF_THE_PI3K_AKT_NETWORK	-1.69941	0.00588235
REACTOME_TP53_REGULATES_TRANSCRIPTION_OF_DNA_REPAIR_GENES	-1.69898	0.0288462
REACTOME_MUSCLE_CONTRACTION	-1.66323	0.0188679
REACTOME_MAPK_FAMILY_SIGNALING_CASCADES	-1.63258	0.0655738

## Sheet: HT29Henrichedpathways
NAME	GS<br> follow link to MSigDB	GS DETAILS	SIZE	ES	NES	NOM p-val	FDR q-val	FWER p-val	RANK AT MAX	LEADING EDGE			enriched in N
HALLMARK_HYPOXIA	HALLMARK_HYPOXIA	Details ...	39	0.558863	2.98646	0	0	0	464	tags=85%, list=35%, signal=126%
HALLMARK_GLYCOLYSIS	HALLMARK_GLYCOLYSIS	Details ...	36	0.455047	2.35138	0	0.00128112	0.004	605	tags=83%, list=45%, signal=148%
WP_CLEAR_CELL_RENAL_CELL_CARCINOMA_PATHWAYS	WP_CLEAR_CELL_RENAL_CELL_CARCINOMA_PATHWAYS	Details ...	15	0.489458	1.93475	0.00253165	0.0584321	0.245	632	tags=93%, list=47%, signal=174%
REACTOME_METABOLISM_OF_CARBOHYDRATES	REACTOME_METABOLISM_OF_CARBOHYDRATES	Details ...	25	0.388163	1.82184	0.0129717	0.10243	0.484	605	tags=76%, list=45%, signal=136%
HALLMARK_ADIPOGENESIS	HALLMARK_ADIPOGENESIS	Details ...	18	0.430418	1.76706	0.0145631	0.122554	0.622	670	tags=89%, list=50%, signal=175%
WP_OREXIN_RECEPTOR_PATHWAY	WP_OREXIN_RECEPTOR_PATHWAY	Details ...	15	0.443088	1.73974	0.0161692	0.122553	0.7	239	tags=47%, list=18%, signal=56%
REACTOME_NEUTROPHIL_DEGRANULATION	REACTOME_NEUTROPHIL_DEGRANULATION	Details ...	29	0.342162	1.68321	0.0149083	0.151243	0.818	647	tags=76%, list=48%, signal=143%
HALLMARK_IL2_STAT5_SIGNALING	HALLMARK_IL2_STAT5_SIGNALING	Details ...	19	0.375223	1.59125	0.0539568	0.228082	0.946	241	tags=42%, list=18%, signal=51%
REACTOME_GLUCOSE_METABOLISM	REACTOME_GLUCOSE_METABOLISM	Details ...	15	0.405647	1.58863	0.0433705	0.206089	0.949	605	tags=80%, list=45%, signal=144%
REACTOME_GLYCOLYSIS	REACTOME_GLYCOLYSIS	Details ...	15	0.405647	1.58053	0.0486891	0.194132	0.959	605	tags=80%, list=45%, signal=144%
WP_FOCAL_ADHESION_PI3KAKTMTORSIGNALING_PATHWAY	WP_FOCAL_ADHESION_PI3KAKTMTORSIGNALING_PATHWAY	Details ...	15	0.388611	1.51163	0.0701107	0.253739	0.988	634	tags=80%, list=47%, signal=150%
REACTOME_METABOLISM_OF_LIPIDS	REACTOME_METABOLISM_OF_LIPIDS	Details ...	36	0.266502	1.38854	0.112211	0.422763	1	590	tags=61%, list=44%, signal=106%
HALLMARK_ESTROGEN_RESPONSE_EARLY	HALLMARK_ESTROGEN_RESPONSE_EARLY	Details ...	26	0.282069	1.33398	0.149236	0.494883	1	533	tags=58%, list=40%, signal=94%
HALLMARK_MTORC1_SIGNALING	HALLMARK_MTORC1_SIGNALING	Details ...	35	0.250535	1.29995	0.156109	0.529635	1	227	tags=31%, list=17%, signal=37%
REACTOME_SIGNALING_BY_NUCLEAR_RECEPTORS	REACTOME_SIGNALING_BY_NUCLEAR_RECEPTORS	Details ...	19	0.298482	1.27879	0.165	0.53698	1	179	tags=32%, list=13%, signal=36%
REACTOME_DISORDERS_OF_TRANSMEMBRANE_TRANSPORTERS	REACTOME_DISORDERS_OF_TRANSMEMBRANE_TRANSPORTERS	Details ...	17	0.309967	1.25531	0.212389	0.552351	1	871	tags=94%, list=65%, signal=264%
REACTOME_DEVELOPMENTAL_BIOLOGY	REACTOME_DEVELOPMENTAL_BIOLOGY	Details ...	43	0.223277	1.24535	0.209555	0.540601	1	899	tags=84%, list=67%, signal=245%
KEGG_PATHWAYS_IN_CANCER	KEGG_PATHWAYS_IN_CANCER	Details ...	17	0.305275	1.24051	0.224138	0.520047	1	599	tags=65%, list=45%, signal=115%
HALLMARK_ESTROGEN_RESPONSE_LATE	HALLMARK_ESTROGEN_RESPONSE_LATE	Details ...	24	0.269439	1.23979	0.221088	0.494327	1	608	tags=63%, list=45%, signal=112%
REACTOME_NERVOUS_SYSTEM_DEVELOPMENT	REACTOME_NERVOUS_SYSTEM_DEVELOPMENT	Details ...	21	0.270231	1.20406	0.260973	0.533521	1	890	tags=90%, list=66%, signal=264%
REACTOME_SLC_MEDIATED_TRANSMEMBRANE_TRANSPORT	REACTOME_SLC_MEDIATED_TRANSMEMBRANE_TRANSPORT		22	0.267545	1.17475	0.281327	0.563506	1	470	tags=50%, list=35%, signal=76%
WP_PI3KAKT_SIGNALING_PATHWAY	WP_PI3KAKT_SIGNALING_PATHWAY		15	0.296265	1.13819	0.314702	0.607254	1	634	tags=67%, list=47%, signal=125%
REACTOME_HEMOSTASIS	REACTOME_HEMOSTASIS		25	0.242826	1.13337	0.297329	0.589845	1	901	tags=88%, list=67%, signal=262%
WP_CIRCADIAN_RHYTHM_GENES	WP_CIRCADIAN_RHYTHM_GENES		15	0.278519	1.09508	0.325031	0.637884	1	146	tags=27%, list=11%, signal=30%
REACTOME_ADAPTIVE_IMMUNE_SYSTEM	REACTOME_ADAPTIVE_IMMUNE_SYSTEM		30	0.219324	1.0776	0.377011	0.644269	1	911	tags=87%, list=68%, signal=263%
HALLMARK_APOPTOSIS	HALLMARK_APOPTOSIS		15	0.275796	1.07624	0.373891	0.621878	1	400	tags=47%, list=30%, signal=66%
WP_NUCLEAR_RECEPTORS_METAPATHWAY	WP_NUCLEAR_RECEPTORS_METAPATHWAY		22	0.23807	1.07136	0.373522	0.606838	1	268	tags=32%, list=20%, signal=39%
REACTOME_SIGNALING_BY_RHO_GTPASES_MIRO_GTPASES_AND_RHOBTB3	REACTOME_SIGNALING_BY_RHO_GTPASES_MIRO_GTPASES_AND_RHOBTB3		26	0.215195	1.02729	0.427718	0.661652	1	717	tags=69%, list=53%, signal=146%
WP_MALIGNANT_PLEURAL_MESOTHELIOMA	WP_MALIGNANT_PLEURAL_MESOTHELIOMA		25	0.218581	1.01879	0.419839	0.652832	1	632	tags=56%, list=47%, signal=104%
WP_NETWORK_MAP_OF_SARSCOV2_SIGNALING_PATHWAY	WP_NETWORK_MAP_OF_SARSCOV2_SIGNALING_PATHWAY		15	0.258757	1.00345	0.465823	0.656703	1	946	tags=93%, list=70%, signal=312%
REACTOME_TRANSPORT_OF_SMALL_MOLECULES	REACTOME_TRANSPORT_OF_SMALL_MOLECULES		48	0.177795	1.00338	0.455414	0.635644	1	944	tags=83%, list=70%, signal=270%
HALLMARK_HEME_METABOLISM	HALLMARK_HEME_METABOLISM		15	0.255088	0.969309	0.50062	0.671483	1	268	tags=33%, list=20%, signal=41%
REACTOME_INNATE_IMMUNE_SYSTEM	REACTOME_INNATE_IMMUNE_SYSTEM		49	0.170358	0.950533	0.539362	0.681237	1	656	tags=57%, list=49%, signal=108%
REACTOME_RHO_GTPASE_CYCLE	REACTOME_RHO_GTPASE_CYCLE		19	0.2292	0.947421	0.524213	0.666261	1	697	tags=68%, list=52%, signal=140%
REACTOME_ASPARAGINE_N_LINKED_GLYCOSYLATION	REACTOME_ASPARAGINE_N_LINKED_GLYCOSYLATION		18	0.220301	0.921362	0.551601	0.687041	1	932	tags=89%, list=69%, signal=287%
REACTOME_CELLULAR_RESPONSES_TO_STIMULI	REACTOME_CELLULAR_RESPONSES_TO_STIMULI		43	0.164837	0.8871	0.598485	0.718172	1	907	tags=79%, list=68%, signal=236%
REACTOME_TRANSCRIPTIONAL_REGULATION_BY_TP53	REACTOME_TRANSCRIPTIONAL_REGULATION_BY_TP53		23	0.182824	0.822662	0.706368	0.791547	1	790	tags=70%, list=59%, signal=166%
REACTOME_CHROMATIN_MODIFYING_ENZYMES	REACTOME_CHROMATIN_MODIFYING_ENZYMES		16	0.206481	0.820352	0.691067	0.773732	1	1068	tags=100%, list=80%, signal=483%
WP_VEGFAVEGFR2_SIGNALING_PATHWAY	WP_VEGFAVEGFR2_SIGNALING_PATHWAY		26	0.149656	0.717419	0.782763	0.886517	1	668	tags=54%, list=50%, signal=105%
REACTOME_DISEASES_OF_METABOLISM	REACTOME_DISEASES_OF_METABOLISM		15	0.177001	0.691501	0.838179	0.89405	1	176	tags=20%, list=13%, signal=23%
REACTOME_VESICLE_MEDIATED_TRANSPORT	REACTOME_VESICLE_MEDIATED_TRANSPORT		30	0.133358	0.651465	0.859551	0.91339	1	778	tags=63%, list=58%, signal=147%
REACTOME_DNA_REPAIR	REACTOME_DNA_REPAIR		16	0.133136	0.52929	0.972806	0.981759	1	674	tags=56%, list=50%, signal=112%
REACTOME_METABOLISM_OF_AMINO_ACIDS_AND_DERIVATIVES	REACTOME_METABOLISM_OF_AMINO_ACIDS_AND_DERIVATIVES		21	0.111892	0.488851	0.977218	0.976725	1	1146	tags=95%, list=85%, signal=639%

## Sheet: HT29Nenrichedpathways
NAME	GS<br> follow link to MSigDB	GS DETAILS	SIZE	ES	NES	NOM p-val	FDR q-val	FWER p-val	RANK AT MAX	LEADING EDGE
REACTOME_METABOLISM_OF_RNA	REACTOME_METABOLISM_OF_RNA	Details ...	105	-0.43587	-6.7808	0	0	0	748	tags=97%, list=56%, signal=202%
REACTOME_RRNA_PROCESSING	REACTOME_RRNA_PROCESSING	Details ...	41	-0.534749	-4.38799	0	0	0	541	tags=93%, list=40%, signal=150%
REACTOME_PROCESSING_OF_CAPPED_INTRON_CONTAINING_PRE_MRNA	REACTOME_PROCESSING_OF_CAPPED_INTRON_CONTAINING_PRE_MRNA	Details ...	33	-0.464886	-3.5981	0	0	0	735	tags=100%, list=55%, signal=215%
REACTOME_RRNA_MODIFICATION_IN_THE_NUCLEUS_AND_CYTOSOL	REACTOME_RRNA_MODIFICATION_IN_THE_NUCLEUS_AND_CYTOSOL	Details ...	23	-0.560488	-3.48373	0	0	0	541	tags=96%, list=40%, signal=157%
REACTOME_MRNA_SPLICING	REACTOME_MRNA_SPLICING	Details ...	28	-0.463118	-3.10371	0	0	0	735	tags=100%, list=55%, signal=216%
HALLMARK_MYC_TARGETS_V1	HALLMARK_MYC_TARGETS_V1	Details ...	31	-0.423805	-3.06183	0	0	0	731	tags=97%, list=54%, signal=207%
REACTOME_TRANSLATION	REACTOME_TRANSLATION	Details ...	29	-0.432808	-2.95347	0	0	0	710	tags=97%, list=53%, signal=200%
REACTOME_HIV_INFECTION	REACTOME_HIV_INFECTION	Details ...	20	-0.468632	-2.67108	0	0.0009	0.002	724	tags=100%, list=54%, signal=214%
KEGG_SPLICEOSOME	KEGG_SPLICEOSOME	Details ...	20	-0.460317	-2.64543	0	0.0008	0.002	735	tags=100%, list=55%, signal=218%
WP_MRNA_PROCESSING	WP_MRNA_PROCESSING	Details ...	25	-0.412747	-2.60975	0	0.00072	0.002	800	tags=100%, list=60%, signal=243%
REACTOME_TRNA_PROCESSING	REACTOME_TRNA_PROCESSING	Details ...	17	-0.473605	-2.5658	0	0.000654546	0.002	716	tags=100%, list=53%, signal=211%
REACTOME_CELL_CYCLE	REACTOME_CELL_CYCLE	Details ...	30	-0.359193	-2.4554	0	0.00117273	0.004	748	tags=93%, list=56%, signal=206%
HALLMARK_MYC_TARGETS_V2	HALLMARK_MYC_TARGETS_V2	Details ...	20	-0.404612	-2.42768	0	0.00108252	0.004	539	tags=85%, list=40%, signal=140%
REACTOME_MITOCHONDRIAL_TRANSLATION	REACTOME_MITOCHONDRIAL_TRANSLATION	Details ...	16	-0.489073	-2.42167	0	0.00100519	0.004	695	tags=100%, list=52%, signal=205%
HALLMARK_G2M_CHECKPOINT	HALLMARK_G2M_CHECKPOINT	Details ...	19	-0.431332	-2.401	0	0.00113818	0.005	676	tags=95%, list=50%, signal=188%
REACTOME_INFECTIOUS_DISEASE	REACTOME_INFECTIOUS_DISEASE	Details ...	41	-0.277921	-2.28999	0	0.00187421	0.009	757	tags=88%, list=56%, signal=195%
REACTOME_HIV_LIFE_CYCLE	REACTOME_HIV_LIFE_CYCLE	Details ...	15	-0.472892	-2.27116	0.00487805	0.00199926	0.01	716	tags=100%, list=53%, signal=212%
REACTOME_METABOLISM_OF_VITAMINS_AND_COFACTORS	REACTOME_METABOLISM_OF_VITAMINS_AND_COFACTORS	Details ...	16	-0.431589	-2.20366	0	0.00337636	0.018	438	tags=81%, list=33%, signal=119%
REACTOME_CELL_CYCLE_MITOTIC	REACTOME_CELL_CYCLE_MITOTIC	Details ...	25	-0.338971	-2.02818	0.00684931	0.00798511	0.049	748	tags=92%, list=56%, signal=204%
REACTOME_M_PHASE	REACTOME_M_PHASE	Details ...	17	-0.365665	-1.87009	0.015625	0.0164504	0.103	748	tags=94%, list=56%, signal=210%
REACTOME_CLASS_I_MHC_MEDIATED_ANTIGEN_PROCESSING_PRESENTATION	REACTOME_CLASS_I_MHC_MEDIATED_ANTIGEN_PROCESSING_PRESENTATION		16	-0.330598	-1.69495	0.016129	0.0412937	0.259	794	tags=94%, list=59%, signal=227%
REACTOME_DISEASES_OF_SIGNAL_TRANSDUCTION_BY_GROWTH_FACTOR_RECEPTORS_AND_SECOND_MESSENGERS	REACTOME_DISEASES_OF_SIGNAL_TRANSDUCTION_BY_GROWTH_FACTOR_RECEPTORS_AND_SECOND_MESSENGERS		21	-0.299794	-1.6758	0.0238095	0.0439021	0.284	769	tags=90%, list=57%, signal=208%
REACTOME_POST_TRANSLATIONAL_PROTEIN_MODIFICATION	REACTOME_POST_TRANSLATIONAL_PROTEIN_MODIFICATION		77	-0.143078	-1.67067	0	0.0432349	0.29	750	tags=77%, list=56%, signal=164%
REACTOME_ANTIGEN_PROCESSING_UBIQUITINATION_PROTEASOME_DEGRADATION	REACTOME_ANTIGEN_PROCESSING_UBIQUITINATION_PROTEASOME_DEGRADATION		15	-0.325031	-1.63296	0.0341463	0.0492053	0.328	794	tags=93%, list=59%, signal=226%
HALLMARK_TNFA_SIGNALING_VIA_NFKB	HALLMARK_TNFA_SIGNALING_VIA_NFKB		20	-0.26989	-1.59263	0.037037	0.0560565	0.375	149	tags=50%, list=11%, signal=55%
REACTOME_SIGNALING_BY_RECEPTOR_TYROSINE_KINASES	REACTOME_SIGNALING_BY_RECEPTOR_TYROSINE_KINASES		28	-0.221392	-1.53769	0.033557	0.071957	0.473	179	tags=46%, list=13%, signal=52%
HALLMARK_OXIDATIVE_PHOSPHORYLATION	HALLMARK_OXIDATIVE_PHOSPHORYLATION		15	-0.294515	-1.46231	0.0463918	0.0989652	0.591	837	tags=93%, list=62%, signal=245%
REACTOME_RNA_POLYMERASE_II_TRANSCRIPTION	REACTOME_RNA_POLYMERASE_II_TRANSCRIPTION		69	-0.128479	-1.39519	0.0681818	0.126748	0.698	774	tags=78%, list=58%, signal=175%
REACTOME_INTRACELLULAR_SIGNALING_BY_SECOND_MESSENGERS	REACTOME_INTRACELLULAR_SIGNALING_BY_SECOND_MESSENGERS		19	-0.214989	-1.18077	0.216374	0.28551	0.936	963	tags=95%, list=72%, signal=330%
REACTOME_CYTOKINE_SIGNALING_IN_IMMUNE_SYSTEM	REACTOME_CYTOKINE_SIGNALING_IN_IMMUNE_SYSTEM		28	-0.163902	-1.11927	0.296296	0.343162	0.966	809	tags=82%, list=60%, signal=202%
HALLMARK_KRAS_SIGNALING_UP	HALLMARK_KRAS_SIGNALING_UP		16	-0.204873	-1.06316	0.345361	0.408075	0.987	36	tags=31%, list=3%, signal=32%
REACTOME_DEUBIQUITINATION	REACTOME_DEUBIQUITINATION		15	-0.199715	-0.969681	0.477157	0.536334	0.999	834	tags=87%, list=62%, signal=226%
REACTOME_MAPK_FAMILY_SIGNALING_CASCADES	REACTOME_MAPK_FAMILY_SIGNALING_CASCADES		16	-0.195736	-0.949083	0.489796	0.552049	0.999	951	tags=94%, list=71%, signal=317%
REACTOME_MEMBRANE_TRAFFICKING	REACTOME_MEMBRANE_TRAFFICKING		27	-0.136777	-0.890112	0.602941	0.626475	1	1012	tags=93%, list=75%, signal=368%
REACTOME_SIGNALING_BY_INTERLEUKINS	REACTOME_SIGNALING_BY_INTERLEUKINS		17	-0.159898	-0.85317	0.661539	0.671197	1	809	tags=82%, list=60%, signal=204%
REACTOME_SIGNALING_BY_GPCR	REACTOME_SIGNALING_BY_GPCR		20	-0.111417	-0.654261	0.923664	0.917474	1	161	tags=30%, list=12%, signal=34%

[truncated: 14 more sheets: HT29pathwaysFDR<0.05, HT29specificFDR<0.05, Capan-1Henrichedpathways, Capan-1Nenrichedpathways, CapanpathwaysFDR<0.05, CapanspecificFDR<0.05, SKOV3Henrichedpathways, SKOV3Nenrichedpathways, SKOVpathwaysFDR<0.05, SKOVspecificFDR<0.05, MIAPaCa-2Henrichedpathways, MIAPaCa-2Nenrichedpathways, MIApathwaysFDR<0.05, MIAspecificFDR<0.05]
