# Supplementary material for: Chronic hypoxia is associated with transcriptomic reprogramming and increased genomic instability in cancer cells
Source: Front Cell Dev Biol. 2023 Mar 9;11:1095419. doi: 10.3389/fcell.2023.1095419 (PMC10033758; doi:10.3389/fcell.2023.1095419)
Supplement: Supplementary file 5 [file Table1.XLSX]

## Sheet: H226HvsN20
#%result_name=Analysis_1
#%array_type=Clariom_D_Human
#%annotation=Clariom_D_Human.r1.na36.hg38.a1.transcript.csv
#%comparison=H226: H vs N20
ID	H226: H Avg (log2)	H226: N20 Avg (log2)	Fold Change	P-val	FDR P-val	Gene Symbol	Description	Group	1-H226-N20Exp1A.sst-rma-combined-dabg.chp Signal	2-H226-N20Exp2A.sst-rma-combined-dabg.chp Signal	3-H226-H20Exp1A.sst-rma-combined-dabg.chp Signal	4-H226-H20Exp2A.sst-rma-combined-dabg.chp Signal	7'-H226-H20Exp1B.sst-rma-combined-dabg.chp Signal	8'-H226-H20Exp2B.sst-rma-combined-dabg.chp Signal	58-H226-N20EXP1B.sst-rma-combined-dabg.chp Signal
TC1400010730.hg.1	13.88	3.87	1030.14	2.22e-27	3.01e-22	EGLN3	egl-9 family hypoxia-inducible factor 3	Multiple_Complex	3.62	3.86	13.19	14.23	13.5	14.61	4.12
TC0100010310.hg.1	11.86	5.74	69.71	1.62e-23	1.1e-18	SLAMF7	SLAM family member 7	Multiple_Complex	5.73	5.76	12.34	11.61	14.01	11.34	5.56
TC0100010628.hg.1	5.19	10.01	-28.32	1.18e-22	5.33e-18	RP1-15D23.2	novel transcript	NonCoding	10.02	9.12	5.24	5.12	5.21	4.9	10.88
TC1100008740.hg.1	6.59	12.62	-65.22	1.4e-21	4.76e-17	DISC1FP1	DISC1 fusion partner 1 (non-protein coding)	NonCoding	12.69	13.42	6.17	6.09	8.33	7.05	12.54
TC0200011654.hg.1	9.87	4.6	38.47	1.77e-21	4.82e-17			NonCoding	4.39	5.07	9.72	9.14	10.74	9.99	4.57
TC0800011509.hg.1	4.89	9.42	-23.2	2.48e-21	5.6e-17	CSMD3	CUB and Sushi multiple domains 3	Multiple_Complex	9.5	8.6	4.98	4.79	4.99	4.78	10.07
TC0100014354.hg.1	12.3	4.67	198.2	3.52e-21	6.84e-17	LOC105378753; RP4-794H19.1	uncharacterized LOC105378753; novel transcript	NonCoding	4.7	5.5	14.44	11.17	12.6	12.02	4.64
TC1500009709.hg.1	13.5	6.15	162.74	1.19e-20	2.02e-16	CA12	carbonic anhydrase XII	Multiple_Complex	6.14	6.17	12.48	13.62	13.29	13.59	7.43
TC0600009439.hg.1	12.01	6.88	34.95	1.52e-20	2.29e-16	TMEM200A	transmembrane protein 200A	Coding	6.37	7.44	12.11	11.93	11.13	12.78	6.86
TC0100015288.hg.1	4.82	8.89	-16.71	2.31e-20	2.97e-16	KCND3	potassium channel, voltage gated Shal related subfamily D, member 3	Multiple_Complex	8.94	8.83	4.29	5.12	4.46	5.97	10.12
TC0200011219.hg.1	10.95	5.44	45.74	2.41e-20	2.97e-16	ACKR3	atypical chemokine receptor 3	Multiple_Complex	5.81	5.5	11.18	9.84	11.79	10.77	4.73
TC0800006462.hg.1	10.04	3.46	95.35	3.29e-19	3.73e-15	staslubu	Transcript Identified by AceView	Coding	3.26	3.43	8.72	10.75	9.12	12.54	3.74
TC0900011215.hg.1	11.09	7.07	16.3	7.49e-19	7.83e-15	yusuro	Transcript Identified by AceView	NonCoding	7.6	5.65	12.57	10.75	11.47	10.82	7.12
TC1900010855.hg.1	6.43	10.52	-16.99	1.19e-18	1.15e-14	CADM4	cell adhesion molecule 4	Multiple_Complex	10.53	10.9	6.11	5.69	6.78	7.09	10.1
TC2100007205.hg.1	10.17	5.04	35.11	4.79e-18	4.34e-14	MX2	MX dynamin-like GTPase 2	Multiple_Complex	5.05	5.47	9.35	10.87	9.24	11.34	5.02
TSUnmapped00000134.hg.1	10.69	14.42	-13.22	5.76e-18	4.89e-14	SLC16A1	solute carrier family 16 (monocarboxylate transporter), member 1	NonCoding	14.46	14.37	10.25	10.62	10.75	11.28	15.78
TC0100012898.hg.1	13.39	8.94	21.95	6.77e-18	5.32e-14	NPPB	natriuretic peptide B	Coding	8.82	10.62	13.66	13.06	13.28	13.54	8.17
TC1500007903.hg.1	12.33	8.2	17.54	7.05e-18	5.32e-14	CTD-2026K11.6	novel transcript, antisense to CSPG4	NonCoding	8.31	8.09	12.06	12.36	12.42	13.11	8.2
TC0100013908.hg.1	15.66	9.01	100.39	8.02e-18	5.73e-14	SLC2A1	solute carrier family 2 (facilitated glucose transporter), member 1	Multiple_Complex	8.86	10.72	15.49	15.79	14.88	15.72	9.15
TC1300007870.hg.1	5.08	9.05	-15.75	8.45e-18	5.74e-14	ITGBL1	integrin beta like 1	Multiple_Complex	9.06	8.73	5.51	5.29	4.8	4.79	9.36
TC0100015784.hg.1	5.09	12.56	-176.74	9e-18	5.82e-14	SELENBP1	selenium binding protein 1	Multiple_Complex	12.49	9.93	6.05	5.04	5.12	5.11	12.63
TC0800008844.hg.1	4.61	8.61	-15.99	1.12e-17	6.91e-14			NonCoding	9.21	8.38	3.65	4.36	4.92	4.86	8.59
TC0600006918.hg.1	4.84	9.46	-24.62	1.17e-17	6.92e-14	GCNT2	glucosaminyl (N-acetyl) transferase 2, I-branching enzyme (I blood group)	Multiple_Complex	9.44	9.47	4.7	4.78	6.27	5.02	10.31
TC0100009442.hg.1	8.46	14.68	-74.78	1.24e-17	7.01e-14	WNT2B	wingless-type MMTV integration site family, member 2B	Multiple_Complex	14.71	13.69	8.52	6.91	9.85	8.4	15.03
TC1000011696.hg.1	6.62	10.33	-13.06	1.88e-17	1.02e-13	CYP17A1	cytochrome P450, family 17, subfamily A, polypeptide 1	Multiple_Complex	10.31	9.11	6.29	7	6.67	6.57	10.35
TC1400009368.hg.1	13.57	8.02	47.01	5e-17	2.61e-13	HIF1A-AS2; RP11-618G20.2	HIF1A antisense RNA 2 [Source:HGNC Symbol;Acc:HGNC:43015]; novel transcript	NonCoding	8.1	7.92	12.96	13.95	13.14	14.3	8.03
TC1100008409.hg.1	12.53	17.18	-25.11	5.31e-17	2.67e-13	PPME1	protein phosphatase methylesterase 1	Multiple_Complex	17.16	17.48	12.62	12.42	12.3	12.88	17.2
TC0800010800.hg.1	5.22	9.38	-17.99	6.48e-17	3.14e-13	SBSPON	somatomedin B and thrombospondin type 1 domain containing	Multiple_Complex	9.31	8.36	4	5.13	5.35	5.2	9.47
TC1200009796.hg.1	17.31	10	158.84	6.8e-17	3.18e-13	SLC2A14	solute carrier family 2 (facilitated glucose transporter), member 14	Multiple_Complex	9.65	9.95	17.56	17.04	17.08	17.56	10.49
TC1600010532.hg.1	7.07	10.61	-11.63	8.24e-17	3.73e-13	CDH8	cadherin 8, type 2	Multiple_Complex	10.37	11.05	7.09	6.52	7.66	7.04	10.57
TC0800010275.hg.1	13.16	7.84	39.97	1.04e-16	4.57e-13	PLAT	plasminogen activator, tissue	Multiple_Complex	7.81	8.72	12.51	13.99	11.09	14.17	6.99
TC1900009633.hg.1	4.72	8.01	-9.72	1.09e-16	4.61e-13	S1PR5	sphingosine-1-phosphate receptor 5	Coding	7.45	8.36	5.1	4.79	4.33	4.67	8.06
TC1200012215.hg.1	5	8.14	-8.79	1.14e-16	4.68e-13	HPD	4-hydroxyphenylpyruvate dioxygenase	Multiple_Complex	8.13	7.31	5.55	5.07	4.88	5.02	8.15
TC1200012678.hg.1	5.49	9.16	-12.68	1.22e-16	4.85e-13	PTPRQ	protein tyrosine phosphatase, receptor type, Q	Multiple_Complex	8.93	9.38	5.44	5.22	6.38	5.64	9.16
TC0200015538.hg.1	14.52	10.23	19.6	1.33e-16	5.16e-13	KLF7	Kruppel-like factor 7 (ubiquitous)	Multiple_Complex	9.81	10.6	14.5	14.45	14.61	15.03	10.25
TC0500009424.hg.1	8.58	12.61	-16.35	1.38e-16	5.19e-13	FGF18	fibroblast growth factor 18	Coding	12.46	12.63	7.97	9.01	8.14	9.2	12.71
TC1500006994.hg.1	11.72	15.12	-10.56	1.8e-16	6.62e-13	CHP1	calcineurin-like EF-hand protein 1	Multiple_Complex	15.19	14.67	11.63	11.23	12.72	11.85	15.09
TC1600007537.hg.1	13.39	9.68	13.06	1.95e-16	6.97e-13	TGFB1I1	transforming growth factor beta 1 induced transcript 1	Multiple_Complex	9.43	9.68	14.31	12.92	13.75	12.79	9.68
TC1200009111.hg.1	7.72	13.4	-51.21	2.69e-16	9.36e-13	CCDC64	coiled-coil domain containing 64	Multiple_Complex	13.36	11.67	7.04	8.42	6.64	8.75	13.43
TC0200011653.hg.1	9.45	3.37	67.54	3.07e-16	1.04e-12	blyfabu	Transcript Identified by AceView	Coding	3.99	3.34	9.48	6.96	9.87	9.05	3.4
TC0100010416.hg.1	9.04	13.39	-20.39	3.86e-16	1.28e-12	PBX1	pre-B-cell leukemia homeobox 1	Multiple_Complex	13.4	13.39	8.82	8.94	9.61	9.16	14.36
TC1100007400.hg.1	11.94	7.12	28.19	4.74e-16	1.53e-12	TSPAN18	tetraspanin 18	Multiple_Complex	7.41	7.12	10.85	12	11.88	12.72	7.13
TSUnmapped00000370.hg.1	6.2	10.08	-14.79	5.45e-16	1.72e-12	SLC16A1	solute carrier family 16 (monocarboxylate transporter), member 1	Coding	10.12	9.45	5.98	6.09	6.41	7.18	10.05
TC1400008058.hg.1	10.44	5.89	23.44	6.72e-16	2.07e-12	PPP4R4	protein phosphatase 4, regulatory subunit 4	Multiple_Complex	5.69	6.25	10.37	9.93	10.57	10.42	5.86
TC0700010854.hg.1	15.25	9.69	47.42	7.35e-16	2.22e-12	INHBA	inhibin beta A	Multiple_Complex	9.6	12.25	15.31	15.31	16.09	15.1	9.76
TC0100017083.hg.1	5.48	11.94	-88.11	1.05e-15	3.11e-12	RAB7B	RAB7B, member RAS oncogene family	Coding	11.89	9.69	5.45	6.35	5.56	5.04	11.99
TC0500008736.hg.1	19.44	14.35	34.18	1.31e-15	3.8e-12	TGFBI	transforming growth factor, beta-induced, 68kDa	Multiple_Complex	14.4	14.96	19.33	19.31	19.71	19.53	13.62
TC1700010682.hg.1	11.02	7.84	9.1	1.37e-15	3.87e-12	KRT17	keratin 17, type I	Multiple_Complex	7.73	8.09	11.8	11.38	10.56	10.51	7.83
TC0400010755.hg.1	8.07	4.31	13.57	1.51e-15	4.18e-12	LOC644173	Transcript Identified by AceView, Entrez Gene ID(s) 644173	Multiple_Complex	4.24	4.3	8.47	7.01	8.7	7.77	4.43
TC0100016427.hg.1	3.8	6.47	-6.38	1.77e-15	4.81e-12	TNFSF18	tumor necrosis factor (ligand) superfamily, member 18	Coding	6.76	5.93	3.04	3.99	3.64	4.31	6.52
TC2100006438.hg.1	8.37	4.16	18.53	2.34e-15	6.24e-12	CH507-42P11.2		Pseudogene	3.39	5	7.95	8.27	8.62	9.77	4.13
TC1500009641.hg.1	10.68	5.12	47.32	2.55e-15	6.67e-12	RORA	RAR-related orphan receptor A	Multiple_Complex	5.13	4.73	11.2	10	10.83	10.56	5.26
TSUnmapped00000474.hg.1	5.57	9.5	-15.17	2.61e-15	6.69e-12	SLC16A1	solute carrier family 16 (monocarboxylate transporter), member 1	Coding	9.73	8.89	4.6	5.45	5.7	6.57	9.52
TC1600007315.hg.1	4.43	6.66	-4.69	2.88e-15	7.25e-12	IL21R	interleukin 21 receptor	Multiple_Complex	6.63	6.96	3.96	4.42	4.37	4.5	6.51
TC0200012360.hg.1	6.29	10.22	-15.23	2.98e-15	7.35e-12	LOC101929723; AC104654.2; glustuby	uncharacterized LOC101929723; Transcript Identified by AceView; novel transcript	Multiple_Complex	11.25	10.22	5.73	5.46	7.09	6.86	10.21
TC1400009369.hg.1	12.75	6.64	69.41	9.46e-15	2.29e-11			NonCoding	6.57	7.08	11.96	13.05	12.39	14.18	6.67
TC1000009930.hg.1	12.05	15.38	-10.09	1.29e-14	3.07e-11	HACD1	3-hydroxyacyl-CoA dehydratase 1	Multiple_Complex	15.36	14.9	12.45	11.92	12.16	11.9	15.41
TC0200010615.hg.1	11.27	15.73	-21.97	1.37e-14	3.11e-11	CCNYL1; MIR4775	cyclin Y like 1; microRNA 4775	Multiple_Complex	15.67	16.44	11.05	11.29	11.44	12.42	15.79
TC0500012806.hg.1	7.02	11.03	-16.16	1.4e-14	3.11e-11	goyshaby	Transcript Identified by AceView	Unassigned	11.3	10.68	7.39	7.65	6.51	6.59	11.07
TC0700012043.hg.1	10.44	14.46	-16.2	1.35e-14	3.11e-11	CLDN15	claudin 15	Multiple_Complex	14.51	12.7	10.58	9.83	11.18	10.28	14.42
TC1200009800.hg.1	16.3	8.69	194.29	1.39e-14	3.11e-11	SLC2A3	solute carrier family 2 (facilitated glucose transporter), member 3	Multiple_Complex	8.61	7.46	16.52	16.11	15.85	16.62	8.78
TC0200009978.hg.1	13.91	10.21	12.97	1.55e-14	3.38e-11	PDK1	pyruvate dehydrogenase kinase, isozyme 1	Multiple_Complex	10.2	10.61	13.54	14.12	13.63	14.47	10.06
TC0100018338.hg.1	14.48	10.36	17.46	1.57e-14	3.38e-11	NAV1	neuron navigator 1	Multiple_Complex	9.7	10.84	13.84	14.58	14.38	15.15	10.42
TC0900007805.hg.1	9.9	11.84	-3.84	1.74e-14	3.7e-11	RP11-497K15.1		Multiple_Complex	12.33	11.52	9.92	9.87	10.27	9.58	11.79
TC0300010400.hg.1	9.95	6.56	10.48	1.87e-14	3.91e-11	modeybo	Transcript Identified by AceView	Unassigned	6.59	6.54	10.05	9.9	9.91	10.82	6.57
TC0800012431.hg.1	4.34	8.57	-18.74	2.17e-14	4.46e-11	ZFHX4-AS1	ZFHX4 antisense RNA 1	NonCoding	8.57	9.35	3.88	3.72	4.69	5.32	8.56
TC1100008410.hg.1	7.65	11.32	-12.74	2.24e-14	4.53e-11			NonCoding	11.37	11.28	7.07	7.81	7.51	8.14	10.59
TC0600009353.hg.1	7.87	13.41	-46.6	2.91e-14	5.72e-11	TPD52L1	tumor protein D52-like 1	Multiple_Complex	13.47	12.79	7.8	6.23	9.81	7.93	13.75
TC0800006876.hg.1	10.31	7.44	7.32	2.89e-14	5.72e-11	RP11-806O11.1; RP11-156K13.1	novel transcript	NonCoding	7.89	6.92	10.28	9.93	10.35	10.58	7.48
TC0100009428.hg.1	9.72	12.75	-8.16	3.7e-14	6.95e-11	DDX20	DEAD (Asp-Glu-Ala-Asp) box polypeptide 20	Multiple_Complex	12.6	13.32	9.73	9.77	9.64	10.13	12.75
TC0400009238.hg.1	11.83	5.6	75.22	3.65e-14	6.95e-11			NonCoding	5.39	7.81	11.86	11.79	10.87	12.54	5.78
TC0500007826.hg.1	6	9.19	-9.14	3.66e-14	6.95e-11	IQGAP2	IQ motif containing GTPase activating protein 2	Multiple_Complex	8.5	9.68	5.93	5.22	6.47	6.06	9.26
TC0700006867.hg.1	6.92	4.18	6.67	3.74e-14	6.95e-11	DNAH11	dynein, axonemal, heavy chain 11	Multiple_Complex	4.18	3.82	6.81	6.07	7.72	7.04	4.19
TC0500008229.hg.1	13.67	9.36	19.83	4.2e-14	7.71e-11	PAM	peptidylglycine alpha-amidating monooxygenase	Multiple_Complex	9.59	9.21	13.48	12.8	14.29	13.9	9.33
TC0300008979.hg.1	7.36	10.63	-9.64	4.42e-14	8e-11	CLSTN2	calsyntenin 2	Multiple_Complex	10.56	9.76	7.58	7.18	7.97	6.41	11.63
TC0700007439.hg.1	9.83	4.1	52.83	4.91e-14	8.77e-11			NonCoding	4.3	4.08	10.35	7.5	9.68	9.58	3.98
TC0500011940.hg.1	8.3	5.18	8.66	5.23e-14	9.22e-11	reeky	Transcript Identified by AceView	Unassigned	5.17	3.99	7.36	8.59	7.94	9.56	5.2
TC0500008738.hg.1	6.83	3.7	8.75	5.6e-14	9.74e-11	korbleeby	Transcript Identified by AceView	Unassigned	4.02	3.59	6.68	6.83	6.97	8.59	3.69
TC1000007703.hg.1	10.03	6.34	12.96	5.9e-14	1.01e-10	BICC1	BicC family RNA binding protein 1	Multiple_Complex	6.84	6.01	10.06	8.72	10.91	9.99	6.29
TC0900008694.hg.1	6.77	9.69	-7.55	6.09e-14	1.03e-10	CRB2	crumbs family member 2	Multiple_Complex	10.25	9.55	5.97	6.93	6.65	8.25	9.7
TC1600011360.hg.1	7.83	11.35	-11.47	6.75e-14	1.13e-10	SYT17	synaptotagmin XVII	Multiple_Complex	11.33	10.87	7.5	6.87	8.36	8.26	11.37
TC0800010825.hg.1	7.12	10.63	-11.37	8.51e-14	1.41e-10	JPH1	junctophilin 1	Multiple_Complex	10	10.65	7.04	6.2	7.19	7.68	10.62
TC0300013684.hg.1	11.97	16.87	-29.81	1.06e-13	1.74e-10	TFRC	transferrin receptor	Multiple_Complex	15.97	16.83	9.85	11.88	11.86	12.99	17.04
TC1100013093.hg.1	5.39	9.64	-18.95	1.28e-13	2.07e-10	BCO2; RPS12P21	beta-carotene oxygenase 2; ribosomal protein S12 pseudogene 21	Multiple_Complex	9.77	8.07	5.02	4.6	6.04	5.83	10.46
TC0100007936.hg.1	9.14	12.06	-7.58	1.38e-13	2.15e-10	MFSD2A	major facilitator superfamily domain containing 2A	Multiple_Complex	12.01	12.12	8.84	9.11	9.13	9.18	12.06
TC1700010488.hg.1	8.62	12.4	-13.79	1.37e-13	2.15e-10	ACACA	acetyl-CoA carboxylase alpha	Multiple_Complex	12.2	12.37	7.96	7.36	9.31	9.81	12.74
TC1800007963.hg.1	9.43	5.53	14.94	1.38e-13	2.15e-10	EPB41L3	erythrocyte membrane protein band 4.1-like 3	Multiple_Complex	5.55	6.87	9.29	8.96	9.56	9.94	5.51
TC0600013998.hg.1	16.36	13.99	5.17	1.54e-13	2.38e-10	THBS2	thrombospondin 2	Multiple_Complex	13.97	14.01	16.72	16.09	16.59	16.09	14.79
TC0100010387.hg.1	6.3	10.74	-21.76	1.57e-13	2.39e-10	DDR2	discoidin domain receptor tyrosine kinase 2	Multiple_Complex	10.76	9.29	6.36	6.67	6.24	5.74	11.19
TC0600014266.hg.1	7.6	4.6	8.01	1.85e-13	2.79e-10	TNXB	tenascin XB	Multiple_Complex	4.7	4.62	7.42	5.92	8.02	7.48	4.46
TC0500011941.hg.1	12.69	8.56	17.54	2.09e-13	3.12e-10	wysleeby	Transcript Identified by AceView	Coding	9.08	8.62	12.36	13.21	12.3	14.68	7.89
TC0900009606.hg.1	7.52	10.53	-8.05	2.18e-13	3.21e-10	BNC2	basonuclin 2	Multiple_Complex	10.33	10.58	8.1	6.45	7.72	7.34	11.55
TC1400006783.hg.1	7.67	4.99	6.42	2.28e-13	3.31e-10	BNIP3P1	BCL2/adenovirus E1B 19kDa interacting protein 3 pseudogene 1 [Source:HGNC Symbol;Acc:HGNC:19922]	Pseudogene	5.25	4.97	7.64	7.26	7.7	8.2	4.76
TC1900010268.hg.1	8.97	4.43	23.32	2.29e-13	3.31e-10	AC005307.1; klawseebu	Transcript Identified by AceView; novel transcript	NonCoding	4.27	4.42	9.92	7.06	10.42	8.21	4.6
TC0200013916.hg.1	15.59	9.95	49.82	2.38e-13	3.41e-10	IL1B	interleukin 1 beta	Multiple_Complex	9.86	10.04	16.93	15.31	15.72	15.66	8.93
TC1100006868.hg.1	5.97	4.13	3.6	2.54e-13	3.59e-10	RP13-631K18.5	novel transcript	NonCoding	4.12	4.2	6.27	5.65	5.64	6.36	4.1
TC1500007901.hg.1	12.99	9.58	10.63	2.57e-13	3.6e-10	SNX33	sorting nexin 33	Multiple_Complex	9.58	9.46	13.1	12.84	12.81	13.25	9.69
TC0100013246.hg.1	7.94	11.88	-15.3	2.66e-13	3.63e-10	WNT4	wingless-type MMTV integration site family, member 4	Multiple_Complex	11.75	10.28	8.77	7.51	8.11	7.75	12.07
TC0800007995.hg.1	6.02	9.85	-14.19	2.68e-13	3.63e-10	CRISPLD1	cysteine-rich secretory protein LCCL domain containing 1	Multiple_Complex	9.95	8.98	5.95	6.05	7.21	6.05	9.78
TC1000012329.hg.1	11.37	8.87	5.65	2.66e-13	3.63e-10	BNIP3	BCL2/adenovirus E1B 19kDa interacting protein 3	Multiple_Complex	8.75	8.93	11.56	11.33	11.2	11.4	8.88
TC0200013298.hg.1	8.2	12.64	-21.73	2.73e-13	3.67e-10	ST3GAL5	ST3 beta-galactoside alpha-2,3-sialyltransferase 5	Multiple_Complex	12.66	11.8	7.39	7.91	8.56	8.81	12.62
TC0200013974.hg.1	5.99	7.9	-3.76	2.8e-13	3.73e-10	DPP10-AS1	DPP10 antisense RNA 1	NonCoding	7.85	8.43	6.19	5.9	5.6	6.11	7.54
TC0200012349.hg.1	5.54	8.79	-9.5	3.29e-13	4.34e-10	lawfa	Transcript Identified by AceView	NonCoding	8.79	7.93	5.07	5.44	6.35	5.64	8.79
TC1400010704.hg.1	6.26	12.01	-53.52	3.46e-13	4.51e-10	CRIP1	cysteine-rich protein 1 (intestinal)	Multiple_Complex	12.1	11.92	6.72	6.45	5.79	6.08	11.07
TC2100007907.hg.1	7.76	4.5	9.61	5.47e-13	7.07e-10			NonCoding	4.06	4.5	7.85	6.83	9.1	7.68	4.93
TC1100006759.hg.1	12.25	15.02	-6.8	5.56e-13	7.12e-10	OLFML1	olfactomedin like 1	Multiple_Complex	15.05	14.42	10.88	12.02	12.45	12.87	15.56
TC0800010034.hg.1	10.27	13.9	-12.41	6.07e-13	7.7e-10	GSR	glutathione reductase	Multiple_Complex	13.9	13.39	10.92	10.17	10.38	9.97	13.9
TC0100010330.hg.1	8.02	4.96	8.31	6.98e-13	8.77e-10	RP11-544M22.8	putative novel transcript	NonCoding	4.93	4.73	7.09	8.02	8.01	9	5.48
TC2100008298.hg.1	6.5	3.65	7.2	7.71e-13	9.6e-10	LINC00313	long intergenic non-protein coding RNA 313	Multiple_Complex	3.39	3.9	6.2	5.77	6.77	7.89	3.67
TC1700011746.hg.1	5.02	9.13	-17.29	8.02e-13	9.9e-10	SLC25A19	solute carrier family 25 (mitochondrial thiamine pyrophosphate carrier), member 19	Multiple_Complex	9.08	9.75	5.24	4.95	5.08	4.85	8.62
TC1000006911.hg.1	4.84	7.59	-6.7	9.42e-13	1.15e-09	TMEM236	transmembrane protein 236	Coding	8.12	7.09	4.9	4.68	4.78	5.03	7.57
TC0Y00006433.hg.1	4.56	7.51	-7.73	1.01e-12	1.22e-09	PLCXD1	phosphatidylinositol-specific phospholipase C, X domain containing 1	Multiple_Complex	7.47	8.03	4.05	4.5	4.61	5.19	7.55
TC0800011881.hg.1	11.88	7.05	28.54	1.05e-12	1.26e-09	NDRG1	N-myc downstream regulated 1	Multiple_Complex	7.04	6.01	12.26	11.17	12.49	11.56	7.05
TC0800011583.hg.1	10.92	6.04	29.45	1.11e-12	1.32e-09	slobly	Transcript Identified by AceView	Coding	5.58	6.37	10.02	11.6	9.83	12.82	6.09
TC1800007551.hg.1	9.64	6.27	10.31	1.17e-12	1.38e-09	SERPINB7	serpin peptidase inhibitor, clade B (ovalbumin), member 7	Multiple_Complex	5.5	6.98	9.38	9.94	8.88	10.26	6.3
TC1900010265.hg.1	7.16	3.78	10.35	1.22e-12	1.43e-09	AC005780.1	novel transcript	NonCoding	3.53	3.78	8.17	5.67	8.25	6.33	3.79
TC0200012339.hg.1	7.93	4.46	11.06	1.46e-12	1.68e-09	SLC8A1	solute carrier family 8 (sodium/calcium exchanger), member 1	Multiple_Complex	4.74	4.19	7.8	8.34	7.6	9.82	4.45
TC1900012051.hg.1	8.88	5.91	7.87	1.46e-12	1.68e-09	COX6B2	cytochrome c oxidase subunit VIb polypeptide 2 (testis)	Multiple_Complex	6.11	5.91	9.62	8.27	9.21	8.5	5.9
TC0100008095.hg.1	9.56	5.91	12.53	1.49e-12	1.7e-09	skalybo	Transcript Identified by AceView	Coding	5.77	6.09	8.86	10.05	8.91	10.66	5.89
TC1500009597.hg.1	9.7	5.62	16.86	1.59e-12	1.8e-09	MYO1E	myosin IE	Multiple_Complex	5.63	6.27	9.01	8.96	10.23	11.31	4.97
TC1000009737.hg.1	9.66	7.31	5.1	1.78e-12	1.99e-09	ITIH5	inter-alpha-trypsin inhibitor heavy chain family, member 5	Multiple_Complex	7.3	6.95	9.97	9.26	11.52	9.66	7.68
TC1200010839.hg.1	13.61	9.78	14.23	1.87e-12	2.06e-09	ITGA5	integrin alpha 5	Multiple_Complex	9.77	10.3	13.48	12.68	13.57	13.85	9.78
TC1900011098.hg.1	8.91	11.76	-7.22	1.87e-12	2.06e-09	BCAT2	branched chain amino-acid transaminase 2, mitochondrial	Multiple_Complex	11.77	11.75	8.63	9.59	8.6	9.12	11.29
TC0400010733.hg.1	8.02	11.19	-9	1.9e-12	2.08e-09	KDR	kinase insert domain receptor	Multiple_Complex	11.25	10.48	6.94	7.31	9.08	8.73	11.72
TC0500006730.hg.1	11.93	14.24	-4.96	1.99e-12	2.17e-09	CCT5	chaperonin containing TCP1, subunit 5 (epsilon)	Multiple_Complex	14.15	15.15	11.29	12.07	11.82	12.45	13.58
TC1700008867.hg.1	11.26	14.84	-11.96	2.1e-12	2.27e-09	SLC9A3R1; MIR3615	solute carrier family 9, subfamily A (NHE3, cation proton antiporter 3), member 3 regulator 1; microRNA 3615	Multiple_Complex	14.71	14.92	10.98	11.35	11.17	11.81	14.85
TC1100008412.hg.1	6.65	9.29	-6.2	2.28e-12	2.44e-09	verglawbu	Transcript Identified by AceView	Unassigned	9.56	9.27	5.32	6.87	6.7	6.41	9.03
TC0600011474.hg.1	11.07	7.99	8.43	2.4e-12	2.54e-09	TNXA	tenascin XA (pseudogene)	Multiple_Complex	8.46	7.94	10.95	9.46	11.27	11.03	8.03
TC1900011177.hg.1	12.59	17.73	-35.19	2.66e-12	2.63e-09	SNAR-A3; SNAR-A4; SNAR-A5; SNAR-A7; SNAR-A11; SNAR-A9; SNAR-A6; SNAR-A8; SNAR-A10; SNAR-A14	Homo sapiens small ILF3/NF90-associated RNA A3 (SNAR-A3), small nuclear RNA.; Homo sapiens small ILF3/NF90-associated RNA A4 (SNAR-A4), small nuclear RNA.; Homo sapiens small ILF3/NF90-associated RNA A5 (SNAR-A5), small nuclear RNA.; Homo sapiens small ILF3/NF90-associated RNA A7 (SNAR-A7), small nuclear RNA.; Homo sapiens small ILF3/NF90-associated RNA A11 (SNAR-A11), small nuclear RNA.; Homo sa…	Multiple_Complex	17.84	17.66	12.69	14.08	12.27	12.72	16.86
TC1900011179.hg.1	12.59	17.73	-35.19	2.66e-12	2.63e-09	SNAR-A6	small ILF3/NF90-associated RNA A6	Multiple_Complex	17.84	17.66	12.69	14.08	12.27	12.72	16.86
TC1900011180.hg.1	12.59	17.73	-35.19	2.66e-12	2.63e-09	SNAR-A3; SNAR-A4; SNAR-A5; SNAR-A7; SNAR-A11; SNAR-A9; SNAR-A6; SNAR-A8; SNAR-A10; SNAR-A14	Homo sapiens small ILF3/NF90-associated RNA A3 (SNAR-A3), small nuclear RNA.; Homo sapiens small ILF3/NF90-associated RNA A4 (SNAR-A4), small nuclear RNA.; Homo sapiens small ILF3/NF90-associated RNA A5 (SNAR-A5), small nuclear RNA.; Homo sapiens small ILF3/NF90-associated RNA A7 (SNAR-A7), small nuclear RNA.; Homo sapiens small ILF3/NF90-associated RNA A11 (SNAR-A11), small nuclear RNA.; Homo sa…	Multiple_Complex	17.84	17.66	12.69	14.08	12.27	12.72	16.86
TC1900011181.hg.1	12.59	17.73	-35.19	2.66e-12	2.63e-09	SNAR-A3; SNAR-A4; SNAR-A5; SNAR-A7; SNAR-A11; SNAR-A9; SNAR-A6; SNAR-A8; SNAR-A10; SNAR-A14	Homo sapiens small ILF3/NF90-associated RNA A3 (SNAR-A3), small nuclear RNA.; Homo sapiens small ILF3/NF90-associated RNA A4 (SNAR-A4), small nuclear RNA.; Homo sapiens small ILF3/NF90-associated RNA A5 (SNAR-A5), small nuclear RNA.; Homo sapiens small ILF3/NF90-associated RNA A7 (SNAR-A7), small nuclear RNA.; Homo sapiens small ILF3/NF90-associated RNA A11 (SNAR-A11), small nuclear RNA.; Homo sa…	Multiple_Complex	17.84	17.66	12.69	14.08	12.27	12.72	16.86
TC1900011182.hg.1	12.59	17.73	-35.19	2.66e-12	2.63e-09	SNAR-A3	small ILF3/NF90-associated RNA A3	Multiple_Complex	17.84	17.66	12.69	14.08	12.27	12.72	16.86
TC1900011183.hg.1	12.59	17.73	-35.19	2.66e-12	2.63e-09	SNAR-A5; SNAR-A10	small ILF3/NF90-associated RNA A5; small ILF3/NF90-associated RNA A10	Multiple_Complex	17.84	17.66	12.69	14.08	12.27	12.72	16.86
TC1900011184.hg.1	12.59	17.73	-35.19	2.66e-12	2.63e-09	SNAR-A7	small ILF3/NF90-associated RNA A7	Multiple_Complex	17.84	17.66	12.69	14.08	12.27	12.72	16.86
TC1900011185.hg.1	12.59	17.73	-35.19	2.66e-12	2.63e-09	SNAR-A8; SNAR-A14	small ILF3/NF90-associated RNA A8; small ILF3/NF90-associated RNA A14	Multiple_Complex	17.84	17.66	12.69	14.08	12.27	12.72	16.86
TC1900011186.hg.1	12.59	17.73	-35.19	2.66e-12	2.63e-09	SNAR-A4; SNAR-A11	small ILF3/NF90-associated RNA A4; small ILF3/NF90-associated RNA A11	Multiple_Complex	17.84	17.66	12.69	14.08	12.27	12.72	16.86
TC1100012965.hg.1	8.31	5.16	8.87	2.74e-12	2.7e-09	MICAL2	microtubule associated monooxygenase, calponin and LIM domain containing 2	NonCoding	5.18	5.55	8.24	6.74	8.54	8.22	4.74
TC1200012709.hg.1	7.18	4.71	5.54	2.87e-12	2.8e-09			NonCoding	4.46	4.67	7.16	7.2	7.72	6.66	5.2
TC0100016218.hg.1	6.01	9.56	-11.78	2.99e-12	2.9e-09	RGS5	regulator of G-protein signaling 5	Multiple_Complex	9.93	9.06	5.9	5.1	6.8	6.13	9.61
TC1900008448.hg.1	12.59	17.73	-35.19	3.31e-12	3.14e-09	SNAR-A1; SNAR-A2	small ILF3/NF90-associated RNA A1; small ILF3/NF90-associated RNA A2	Multiple_Complex	17.84	17.66	12.69	14.08	12.27	12.72	16.86
TC1900008449.hg.1	12.59	17.73	-35.19	3.31e-12	3.14e-09	SNAR-A9	small ILF3/NF90-associated RNA A9	Multiple_Complex	17.84	17.66	12.69	14.08	12.27	12.72	16.86
TC1900008451.hg.1	12.59	17.73	-35.19	3.31e-12	3.14e-09	SNAR-A1; SNAR-A2	Homo sapiens small ILF3/NF90-associated RNA A1 (SNAR-A1), small nuclear RNA.; Homo sapiens small ILF3/NF90-associated RNA A2 (SNAR-A2), small nuclear RNA.; Transcript Identified by AceView, Entrez Gene ID(s) 100126799, RefSeq ID(s) NR_004435, NR_004436	Multiple_Complex	17.84	17.66	12.69	14.08	12.27	12.72	16.86
TC0200008666.hg.1	6.77	11.6	-28.29	3.55e-12	3.35e-09	IL1R1	interleukin 1 receptor, type I	Multiple_Complex	11.43	9.72	6.5	6.72	6.84	7.3	11.77
TC1000009934.hg.1	7.77	10.55	-6.83	3.96e-12	3.71e-09			NonCoding	11.24	10.48	8.23	8.14	7.15	7.47	10.04
TC0500012467.hg.1	8.58	10.67	-4.26	4.06e-12	3.78e-09	ARSI	arylsulfatase family, member I	Multiple_Complex	10.72	11.75	9.01	8.14	8.22	8.95	10.62
TC1400009839.hg.1	5.55	8.13	-5.97	4.77e-12	4.4e-09	STON2	stonin 2	Multiple_Complex	8.13	8.24	5.62	5.48	5.91	4.94	7.77
TC1100012613.hg.1	16.71	18.95	-4.7	4.81e-12	4.41e-09	HSPA8; SNORD14C; SNORD14D	heat shock 70kDa protein 8; small nucleolar RNA, C/D box 14C; small nucleolar RNA, C/D box 14D	Multiple_Complex	18.72	19.33	16.43	16.86	16.56	17	18.91
TC0200011551.hg.1	8.72	12.01	-9.76	5.62e-12	5.12e-09	ADI1	acireductone dioxygenase 1	Multiple_Complex	12.15	12.03	8.26	9.27	8.38	9.02	11.78
TC1100012587.hg.1	6.88	4.11	6.81	5.8e-12	5.25e-09	roykarby	Transcript Identified by AceView	Multiple_Complex	3.8	4.42	7.15	6.35	6.57	8.05	4.12
TC0200010193.hg.1	4.54	7.95	-10.62	5.87e-12	5.26e-09	ZNF804A	zinc finger protein 804A	Coding	6.28	8.23	4.48	4.55	4.6	3.7	7.85
TC0800010219.hg.1	7.54	4.76	6.88	5.89e-12	5.26e-09	CTA-392C11.1	novel transcript	NonCoding	4.71	5.31	7.08	7.4	7.65	8.09	4.33
TC0X00010335.hg.1	8.88	13.86	-31.48	6.27e-12	5.57e-09	NOX1	NADPH oxidase 1	Coding	13.85	12.71	8.08	9.49	8.41	9.45	13.86
TC0700011121.hg.1	8.75	6.44	4.95	7.06e-12	6.22e-09			NonCoding	6.41	6.05	9.44	8.05	8.87	8.63	6.49
TC1200008573.hg.1	13.37	15.67	-4.92	7.92e-12	6.93e-09	SLC25A3; SNORA53	solute carrier family 25 (mitochondrial carrier; phosphate carrier), member 3; small nucleolar RNA, H/ACA box 53	Multiple_Complex	15.77	15.67	13.38	13.34	13.43	13.36	15.57
TC0100015994.hg.1	13.96	16.16	-4.61	9.2e-12	8.01e-09	CCT3	chaperonin containing TCP1, subunit 3 (gamma)	Multiple_Complex	16.11	16.78	13.9	14.06	14.01	13.87	15.85
TC0400012956.hg.1	6.11	11.04	-30.54	9.47e-12	8.19e-09	ELOVL6	ELOVL fatty acid elongase 6	Multiple_Complex	10.12	11.55	5.57	5.26	6.73	6.82	11.13
TC1400009370.hg.1	10.39	7.48	7.53	9.68e-12	8.31e-09	HIF1A-AS2	HIF1A antisense RNA 2	NonCoding	7.62	7.48	9.6	10.69	10.16	10.95	7.34
TC1000010482.hg.1	8.31	4.92	10.48	1.13e-11	9.62e-09	C10orf10	chromosome 10 open reading frame 10	Multiple_Complex	4.92	5.44	8.69	8.12	8.45	8.05	4.92
TC0100015310.hg.1	13.43	17.75	-19.99	1.23e-11	1.04e-08	SLC16A1	solute carrier family 16 (monocarboxylate transporter), member 1	Multiple_Complex	17.81	17.12	13.18	13.31	13.64	14.4	18.14
TC1000012489.hg.1	5.83	8.18	-5.1	1.27e-11	1.07e-08	HOGA1	4-hydroxy-2-oxoglutarate aldolase 1	Multiple_Complex	8.25	7.14	5.56	5.73	5.96	5.99	8.12
TC0100015636.hg.1	10.2	14.46	-19.07	1.3e-11	1.09e-08	GJA5	gap junction protein alpha 5	Coding	14.38	12.84	11.15	8.68	11.66	9.3	14.55
TC1300008645.hg.1	4.75	9.25	-22.66	1.44e-11	1.2e-08	TRPC4	transient receptor potential cation channel, subfamily C, member 4	Multiple_Complex	8.22	10.1	5.49	4.07	4.23	5.24	9.34
TC0X00008908.hg.1	14.7	16.63	-3.83	1.48e-11	1.22e-08	SLC25A6	solute carrier family 25 (mitochondrial carrier; adenine nucleotide translocator), member 6	Multiple_Complex	16.66	16.3	14.88	14.67	14.72	14.4	16.79
TC1000011005.hg.1	16.21	12.68	11.56	1.49e-11	1.23e-08	P4HA1	prolyl 4-hydroxylase, alpha polypeptide I	Multiple_Complex	12.44	12.79	16.49	15.04	17.62	15.89	12.7
TC1200012516.hg.1	7.49	9.63	-4.42	1.53e-11	1.25e-08	GALNT9	polypeptide N-acetylgalactosaminyltransferase 9	Multiple_Complex	9.91	9.17	6.74	7.4	7.59	8.03	9.68
TC0800011581.hg.1	7.43	5.58	3.59	1.56e-11	1.27e-08	slybly	Transcript Identified by AceView	Coding	5.58	5.59	7.14	7.65	6.93	8.21	5.81
TC0200015555.hg.1	5.28	8.42	-8.84	1.59e-11	1.28e-08	RP11-801F7.1	novel transcript	NonCoding	8.42	9.15	5.45	5.38	5.15	5.14	8.43
TC0500008539.hg.1	10.75	7.95	6.96	1.66e-11	1.33e-08	GRAMD3	GRAM domain containing 3	Multiple_Complex	7.95	8.23	10.87	10.73	10.65	12.07	7.96
TC0700007440.hg.1	8.26	5.07	9.12	1.82e-11	1.46e-08	AC023669.1	novel transcript	NonCoding	5.1	4.47	8.37	8.11	9.57	7.18	5.59
TC1400010639.hg.1	3.64	6.81	-8.97	1.87e-11	1.49e-08			NonCoding	6.74	7.65	3.23	3.43	4.13	3.82	6.12
TC1300007718.hg.1	6.83	9.57	-6.68	2.06e-11	1.62e-08	GPC6	glypican 6	Multiple_Complex	9.26	9.89	6.92	4.82	6.94	6.63	9.57
TC0Y00006882.hg.1	14.85	16.7	-3.62	2.2e-11	1.73e-08	SLC25A6	solute carrier family 25 (mitochondrial carrier; adenine nucleotide translocator), member 6	Multiple_Complex	16.74	16.33	14.92	14.82	14.82	14.46	16.91
TC1100006995.hg.1	12.68	18.2	-45.93	2.26e-11	1.76e-08	SAA1	serum amyloid A1	Multiple_Complex	18.42	15.16	13.61	12.81	12.24	12.58	18
TC0100009795.hg.1	6.65	8.72	-4.2	2.34e-11	1.81e-08	RP11-433J22.2	novel transcript antisense to GJA5	NonCoding	8.75	8.07	6.94	6.43	7.05	6.02	8.7
TC1100011657.hg.1	7.86	10.67	-7.02	2.33e-11	1.81e-08			NonCoding	10.72	10.63	8.51	7.88	7.84	7.37	10.05
TC0100008493.hg.1	8.45	5.37	8.45	2.41e-11	1.85e-08	LINC01358	long intergenic non-protein coding RNA 1358	NonCoding	5.41	5.3	8.72	8.2	7.84	8.98	5.88
TC0100012333.hg.1	7.57	4.12	10.93	2.49e-11	1.89e-08	OR2X1P	olfactory receptor, family 2, subfamily X, member 1 pseudogene	Multiple_Complex	4.12	3.47	6.76	6.74	8.19	8.91	4.77
TC1500009036.hg.1	10.65	13.67	-8.12	2.49e-11	1.89e-08	MEIS2	Meis homeobox 2	Multiple_Complex	13.66	13.67	9.97	10.06	11.11	11.61	14.18
TC1600009777.hg.1	10.78	12.82	-4.11	2.65e-11	2e-08	ARHGAP17	Rho GTPase activating protein 17	Multiple_Complex	12.78	12.48	10.84	10.55	10.73	11.01	13.26
TC1500008135.hg.1	10.09	7.74	5.09	2.87e-11	2.15e-08	UBE2Q2L	ubiquitin conjugating enzyme E2Q family member 2-like	Coding	7.24	7.75	10.12	9.49	10.06	10.82	8.23
TC0400012487.hg.1	10.92	7.58	10.09	3.07e-11	2.29e-08	VEGFC	vascular endothelial growth factor C	Multiple_Complex	7.66	8.7	11.97	10.62	11.21	10.6	7.41
TC0500011852.hg.1	18.53	14.43	17.12	3.29e-11	2.44e-08	LOX	lysyl oxidase	Multiple_Complex	13.66	15.58	18.61	18.44	18.8	18.43	14.31
TC0X00008514.hg.1	5.55	8.03	-5.6	3.52e-11	2.6e-08	DDX26B	DEAD/H (Asp-Glu-Ala-Asp/His) box polypeptide 26B	Multiple_Complex	8.02	8.04	5.26	4.83	5.77	6.53	8.51
TC0900006937.hg.1	12.94	15.96	-8.14	3.63e-11	2.66e-08	ACO1	aconitase 1, soluble	Multiple_Complex	15.96	15.45	12.92	12.92	12.97	13.51	16.46
TC0400007851.hg.1	8.97	4.8	17.95	3.69e-11	2.69e-08	EPGN	epithelial mitogen	Multiple_Complex	4.8	4.8	6.44	9.26	8.56	10.02	4.08
TC1600006987.hg.1	11.67	8.44	9.4	3.75e-11	2.72e-08			NonCoding	8.42	8.57	11.81	11.53	11.52	12.16	8.35
TC0800011882.hg.1	10.53	5.08	43.63	3.9e-11	2.82e-08	blufeyby	Transcript Identified by AceView	Coding	5.51	5.14	10.38	9.89	10.61	10.67	4.49
TC0600011674.hg.1	7.88	11.43	-11.71	3.95e-11	2.83e-08	PPIL1	peptidylprolyl isomerase (cyclophilin)-like 1	Multiple_Complex	10.8	12.09	7.2	8.12	7.61	9.2	11.41
TC1900011231.hg.1	8.79	11.17	-5.2	3.96e-11	2.83e-08	KLK7	kallikrein related peptidase 7	Multiple_Complex	11.64	11.12	8.38	8.56	9.44	8.97	10.87
TC0700009089.hg.1	6.64	9.26	-6.15	4.08e-11	2.9e-08	STRIP2	striatin interacting protein 2	Multiple_Complex	9.24	9.13	6.34	6.76	5.05	6.81	9.57
TC0100014448.hg.1	9.86	6.93	7.64	4.14e-11	2.92e-08	ROR1-AS1	ROR1 antisense RNA 1	NonCoding	6.9	6.23	9.23	9.29	10.3	10.94	6.96
TC0800006983.hg.1	11.98	9.68	4.91	4.4e-11	3.09e-08	PPP3CC	protein phosphatase 3, catalytic subunit, gamma isozyme	Multiple_Complex	9.66	9.71	12.09	11.22	11.93	11.94	9.39
TC0600012041.hg.1	10.54	7.44	8.55	4.7e-11	3.27e-08	klytyby	Transcript Identified by AceView	Unassigned	7.43	7.33	10.34	10.43	10.82	12.28	7.57
TC0600013299.hg.1	4.3	6.29	-3.99	4.68e-11	3.27e-08	IL22RA2	interleukin 22 receptor, alpha 2	Coding	6.6	6.02	4.2	4.15	4.4	4.43	6.28
TC1600010475.hg.1	11.43	13.3	-3.66	5.08e-11	3.52e-08	CFAP20	cilia and flagella associated protein 20	Multiple_Complex	13.31	13.75	11.39	11.11	11.43	11.53	13.3
TC0500011942.hg.1	12.51	8.2	19.9	5.88e-11	4.05e-08	reyflar	Transcript Identified by AceView	Unassigned	8.61	8.23	11.49	12.98	11.93	13.86	8.16
TC1100007935.hg.1	11.78	13.72	-3.84	6.11e-11	4.19e-08	STIP1	stress-induced phosphoprotein 1	Multiple_Complex	13.63	14.86	11.47	11.32	12.24	12.09	13.81
TC1900009752.hg.1	7.69	10.75	-8.31	6.3e-11	4.3e-08	PRDX2	peroxiredoxin 2	Multiple_Complex	11.16	10.77	7.44	7.72	7.64	7.75	10.3
TC0800010766.hg.1	8.02	10.84	-7.06	6.36e-11	4.32e-08	LACTB2	lactamase, beta 2	Multiple_Complex	10.52	11.1	7.76	7.42	8.49	8.33	10.86
TC1900010266.hg.1	8.75	4.73	16.15	6.44e-11	4.35e-08	AC093074.1	novel transcript	NonCoding	4.76	5.2	9.39	6.52	10.43	8.23	4.71
TC1200012708.hg.1	13.21	7.08	70.16	6.83e-11	4.59e-08	OAS1	2-5-oligoadenylate synthetase 1	Multiple_Complex	7.1	7.29	12.87	13.5	11.92	13.45	6.82
TC1900008446.hg.1	13.22	17.23	-16.18	7.11e-11	4.73e-08	SNAR-A12; SNAR-A13	small ILF3/NF90-associated RNA A12; small ILF3/NF90-associated RNA A13	Multiple_Complex	17.43	17.21	13.09	14.6	12.52	13.39	16.39
TC1900008453.hg.1	13.22	17.23	-16.18	7.11e-11	4.73e-08	SNAR-A12; SNAR-A13	Homo sapiens small ILF3/NF90-associated RNA A12 (SNAR-A12), small nuclear RNA.; Homo sapiens small ILF3/NF90-associated RNA A13 (SNAR-A13), small nuclear RNA.; Transcript Identified by AceView, Entrez Gene ID(s) 100169959, RefSeq ID(s) NR_004437, NR_024216	Multiple_Complex	17.43	17.21	13.09	14.6	12.52	13.39	16.39
TC1000008580.hg.1	8.37	10.53	-4.47	7.27e-11	4.82e-08	ANKRD2	ankyrin repeat domain 2 (stretch responsive muscle)	Multiple_Complex	10.87	10.54	8.25	8.46	8.39	9.21	10.45
TC0700010619.hg.1	10.46	7.02	10.86	7.44e-11	4.9e-08	SCRN1	secernin 1	Multiple_Complex	5.92	7.41	10.35	9.7	10.6	11.14	7.05
TC0800011579.hg.1	15.79	12.31	11.2	7.51e-11	4.92e-08	EXT1	exostosin glycosyltransferase 1	Multiple_Complex	12.34	13.26	15.07	15.8	15.78	16.49	12.27
TC1200010776.hg.1	8.61	12.56	-15.47	7.7e-11	5.03e-08	KRT4	keratin 4, type II	Multiple_Complex	12.72	11	8.86	10.2	7.46	8.3	13.53
TC0500008437.hg.1	10.3	6.32	15.79	8.07e-11	5.24e-08	TNFAIP8	tumor necrosis factor, alpha-induced protein 8	Multiple_Complex	6.43	7.73	10.31	9.58	10.42	10.19	6.15
TC1700008178.hg.1	13.93	16.69	-6.79	8.62e-11	5.57e-08	ATP5G1	ATP synthase, H+ transporting, mitochondrial Fo complex subunit C1 (subunit 9)	Multiple_Complex	16.67	16.91	13.68	14.35	13.1	14.25	16.54
TC0200010567.hg.1	10.89	13.6	-6.51	8.87e-11	5.7e-08	EEF1B2; SNORA41	eukaryotic translation elongation factor 1 beta 2; small nucleolar RNA, H/ACA box 41	Multiple_Complex	13.64	13.87	11.03	10.91	10.87	10.79	13.01
TC0300012484.hg.1	11.4	7.78	12.32	8.91e-11	5.7e-08	SLCO2A1	solute carrier organic anion transporter family, member 2A1	Multiple_Complex	7.71	8.52	10.48	12.13	10.22	13.1	7.2
TC0800011575.hg.1	7.69	4.94	6.72	9.19e-11	5.86e-08			NonCoding	4.43	4.98	7.27	7.94	7.38	8.62	5.33
TC1900010743.hg.1	11.83	8.4	10.81	9.54e-11	6.05e-08	TGFB1	transforming growth factor beta 1	Multiple_Complex	8.41	8.88	12.66	10.37	12.78	11.19	7.9
TC0300010913.hg.1	13.9	9.66	18.9	9.58e-11	6.05e-08	CDCP1	CUB domain containing protein 1	Multiple_Complex	9.54	9.68	14.47	13.53	14.03	13.74	9.75
TC0700006706.hg.1	8.17	10.42	-4.75	9.76e-11	6.13e-08	HSPA8P8	heat shock protein family A (Hsp70) member 8 pseudogene 8 [Source:HGNC Symbol;Acc:HGNC:44923]	Pseudogene	10.6	10.42	7.79	8.24	8.16	8.12	9.8
TC0300013839.hg.1	6.1	8.91	-7.02	9.83e-11	6.15e-08	ACY1	aminoacylase 1	Multiple_Complex	9.77	7.8	6.02	5.68	6.16	6.12	9.01
TC1100013152.hg.1	13.58	18.72	-35.43	1.07e-10	6.66e-08	SAA2; SAA2-SAA4; SAA4	serum amyloid A2; SAA2-SAA4 readthrough; serum amyloid A4, constitutive	Multiple_Complex	18.79	15.98	14.76	13.72	13.42	13.56	18.66
TC0X00009906.hg.1	6.57	8.93	-5.13	1.08e-10	6.69e-08	RP11-314A15.2		Multiple_Complex	8.67	9.18	6.74	6.51	6.46	7.72	8.94
TC0300010399.hg.1	14.15	11.68	5.55	1.08e-10	6.69e-08	SH3BP5	SH3-domain binding protein 5 (BTK-associated)	Multiple_Complex	11.14	12.01	14.51	13.15	14.83	13.87	11.73
TSUnmapped00000178.hg.1	7.68	10.83	-8.88	1.15e-10	7.06e-08	SLC16A1	solute carrier family 16 (monocarboxylate transporter), member 1	NonCoding	11.27	10.59	7.87	7.65	7.5	8.87	10.79
TC0100009837.hg.1	5.59	8.02	-5.38	1.16e-10	7.07e-08	PDE4DIP	phosphodiesterase 4D interacting protein	Multiple_Complex	8.04	7	5.7	5.49	5.13	6.01	8
TC0700006529.hg.1	9.64	11.88	-4.73	1.17e-10	7.12e-08	ELFN1	extracellular leucine-rich repeat and fibronectin type III domain containing 1	Multiple_Complex	11.87	11.43	9.14	9.45	9.9	9.94	12.38
TC1900011965.hg.1	9.84	6.67	9.02	1.23e-10	7.45e-08	PSG2	pregnancy specific beta-1-glycoprotein 2	Multiple_Complex	7.12	6.65	10.33	8.21	11.52	9.34	6.5
TC0Y00007330.hg.1	10.65	7.6	8.27	1.32e-10	7.95e-08	AC006328.4	Uncharacterized protein [Source:UniProtKB/TrEMBL;Acc:A0A096LPA0]	Multiple_Complex	7.51	7.62	10.59	9.75	10.72	11.49	8.06
TC0800011592.hg.1	11.76	6.72	32.88	1.33e-10	7.96e-08	snoyla	Transcript Identified by AceView	Coding	6.8	8.21	10.67	12.16	11.25	13.47	6.63
TC0X00006433.hg.1	4.35	7.57	-9.33	1.34e-10	7.96e-08	PLCXD1	phosphatidylinositol-specific phospholipase C, X domain containing 1	Multiple_Complex	6.8	7.8	4.16	4.42	4.37	4.93	7.57
TC1300008813.hg.1	5.35	7.85	-5.68	1.34e-10	7.96e-08	KCTD4	potassium channel tetramerization domain containing 4	Coding	7.92	6.55	5.11	5.56	5.12	5.6	8.38
TC1200011263.hg.1	8	5.08	7.52	1.36e-10	8.07e-08			NonCoding	4.65	6.05	7.63	7.37	8.4	8.55	5.02
TC1700010199.hg.1	10.81	13.61	-6.97	1.38e-10	8.15e-08	PIGS	phosphatidylinositol glycan anchor biosynthesis class S	Multiple_Complex	13.69	13.53	10.91	10.82	10.68	12.07	13.62
TC0900006921.hg.1	9.64	11.6	-3.88	1.41e-10	8.28e-08	SLC25A6P2	solute carrier family 25 (mitochondrial carrier; adenine nucleotide translocator), member 6 pseudogene 2 [Source:HGNC Symbol;Acc:HGNC:43850]	Multiple_Complex	12.1	11.58	9.62	9.16	9.77	9.58	11.13
TC0X00010991.hg.1	2.85	5.76	-7.49	1.42e-10	8.28e-08	swawley	Transcript Identified by AceView	Unassigned	5.73	5.17	2.56	2.8	3.03	2.91	5.88
TC0900010123.hg.1	10.43	7.13	9.84	1.45e-10	8.47e-08	PGM5P2	phosphoglucomutase 5 pseudogene 2	NonCoding	6.32	8.03	9.88	10.67	10.15	11.1	7.09
TC2100007908.hg.1	9.25	6.66	6.04	1.55e-10	8.97e-08	KRTAP21-3	keratin associated protein 21-3	Coding	6.71	4.81	9.06	9.07	9.42	9.45	6.6
TC0700010129.hg.1	7.55	5.44	4.33	1.57e-10	9.06e-08			NonCoding	5.58	5.34	7.57	7.42	6.81	7.73	5.42
TC0800012319.hg.1	4.2	7.67	-11.14	1.64e-10	9.41e-08	LINC01111	long intergenic non-protein coding RNA 1111	NonCoding	7.67	8.22	3.72	4.43	3.9	4.99	7.68
TC0800009877.hg.1	6.23	3.94	4.89	1.65e-10	9.43e-08			NonCoding	4.1	3.92	6.04	6.52	7.36	6.06	3.83
TC0500008737.hg.1	6.69	3.49	9.19	1.79e-10	1.02e-07	swyfler	Transcript Identified by AceView	Coding	3.34	3.48	6.08	7.29	5.13	8.25	3.65
TC2100007207.hg.1	8.56	4.81	13.54	1.89e-10	1.07e-07	pluplar	Transcript Identified by AceView	Coding	4.79	4.41	8.05	8.99	7.07	10.42	5.22
TC1500010916.hg.1	11.04	8.9	4.39	1.9e-10	1.08e-07	UBE2Q2P1	ubiquitin-conjugating enzyme E2Q family member 2 pseudogene 1	Multiple_Complex	8.92	8.88	10.89	11.15	10.81	11.37	9.19
TC1100012754.hg.1	9.55	6.41	8.82	1.92e-10	1.08e-07			NonCoding	5.27	6.39	8.5	10.43	8.18	11.33	6.44
TC1100008744.hg.1	5.93	8.78	-7.21	2.14e-10	1.2e-07	RP11-660M18.1	novel transcript	Unassigned	8.87	10.24	6	6.03	7.01	5.54	8.69
TC0600006976.hg.1	8.69	10.79	-4.28	2.16e-10	1.21e-07	PHACTR1	phosphatase and actin regulator 1	Multiple_Complex	10.73	10.14	7.77	8.65	8.67	8.77	11.56
TC0600010812.hg.1	11.34	8	10.09	2.17e-10	1.21e-07			NonCoding	8.04	7.64	12.07	11.31	11.39	11.32	8.22
TC0100008517.hg.1	6.78	9.88	-8.59	2.3e-10	1.26e-07	NFIA	nuclear factor I/A	Multiple_Complex	9.34	10.19	6.45	5.79	7.28	7.21	9.93
TC0X00011401.hg.1	13.95	15.59	-3.12	2.29e-10	1.26e-07	RBMX; SNORD61	RNA binding motif protein, X-linked; small nucleolar RNA, C/D box 61	Multiple_Complex	15.53	15.73	13.99	13.78	13.94	13.95	15.58
TC1500010006.hg.1	7.66	4.69	7.83	2.3e-10	1.26e-07	STRA6	stimulated by retinoic acid 6	Multiple_Complex	4.49	4.78	6.52	8.22	7.19	8.51	4.7
TC1600010861.hg.1	4.3	8.1	-13.99	2.27e-10	1.26e-07	FA2H	fatty acid 2-hydroxylase	Multiple_Complex	8.51	8.05	4.19	3.88	4.39	4.84	8.14
TC1700012218.hg.1	8.07	11.91	-14.31	2.28e-10	1.26e-07	SARM1	sterile alpha and TIR motif containing 1	Multiple_Complex	11.86	10.62	7.39	7.21	9.01	8.71	11.97
TC1700009911.hg.1	8.45	5.3	8.89	2.34e-10	1.27e-07	KRT17P1	keratin 17 pseudogene 1	Multiple_Complex	5.24	5.95	9.37	8.76	8.21	7.28	5.36
TC0200010595.hg.1	8.55	6.02	5.8	2.36e-10	1.27e-07	bludaw; AC007879.7	Transcript Identified by AceView; putative novel transcript	NonCoding	6.09	5.28	8.68	8.68	8.07	10	6.46
TC1900009970.hg.1	12.15	6.25	59.63	2.41e-10	1.3e-07	BST2	bone marrow stromal cell antigen 2	Multiple_Complex	6.21	5.44	12.16	11.2	12.29	12.02	6.3
TC0200015958.hg.1	8.33	4.55	13.68	2.46e-10	1.32e-07	DNER	delta/notch like EGF repeat containing	Multiple_Complex	3.92	4.58	8.24	6.58	8.72	8.11	4.52
TC0200009349.hg.1	7.79	5.32	5.55	2.49e-10	1.33e-07	C2orf27A; TCONS_l2_00015489	Transcript Identified by AceView, Entrez Gene ID(s) 29798; Salzman2013 ANNOTATED, ncRNA, OVEXON best transcript TCONS_l2_00015489; Salzman2013 ALT_DONOR, downstream_end, ncRNA, OVEXON best transcript TCONS_l2_00015489; Salzman2013 ANNOTATED, INTERNAL, ncRNA, OVEXON best transcript TCONS_l2_00015489	NonCoding	5.63	5.37	8.01	7.48	8.9	7.69	4.88
TC1200010281.hg.1	10.42	13.26	-7.16	2.52e-10	1.34e-07	FAM60A	family with sequence similarity 60, member A	Multiple_Complex	13.22	13.29	10.57	9.42	11.11	10.29	13.26
TC0100012337.hg.1	5.73	4.24	2.82	2.6e-10	1.38e-07	OR2L1P	olfactory receptor, family 2, subfamily L, member 1 pseudogene	Multiple_Complex	4.3	4.16	5.66	5.7	5.83	6.6	4.24
TC1100008411.hg.1	7.7	11.24	-11.7	2.62e-10	1.38e-07	AP000577.2	TEC	Unassigned	11.25	11.76	7.75	7.42	7.64	8.18	10.71
TC0X00006483.hg.1	6.46	9.14	-6.39	2.68e-10	1.41e-07	GYG2	glycogenin 2	Multiple_Complex	9.23	9.01	5.69	6.68	6.2	7.44	9.15
TC0200015773.hg.1	9.03	6.73	4.9	2.77e-10	1.45e-07	PTPRN	protein tyrosine phosphatase, receptor type, N	Multiple_Complex	7.38	6.68	8.89	8.47	9.18	9.55	6.42
TC0800011596.hg.1	12.38	7.77	24.27	2.83e-10	1.48e-07	hahure	Transcript Identified by AceView	Unassigned	7.67	8.87	11.4	12.83	11.97	14.71	6.93
TC1500007511.hg.1	11.04	8.48	5.9	2.99e-10	1.56e-07	garstaw	Transcript Identified by AceView	Unassigned	8.52	8.72	11.1	10.98	10.27	12.07	8.13
TC2100007420.hg.1	6.22	8.29	-4.2	3.28e-10	1.7e-07	COL18A1	collagen, type XVIII, alpha 1	Multiple_Complex	8.28	7.76	6.46	5.99	6.46	5.97	8.31
TC0200011651.hg.1	7.06	4.34	6.63	3.45e-10	1.78e-07	LINC00298	long intergenic non-protein coding RNA 298	Multiple_Complex	4.29	3.96	7.43	6.21	8.23	6.6	4.82
TC1900010267.hg.1	7.98	5.4	6	3.59e-10	1.84e-07			NonCoding	5.44	5.64	8.61	6.6	9.3	7.38	4.94
TC1000010722.hg.1	6.77	9.53	-6.76	3.72e-10	1.91e-07	SLC16A9	solute carrier family 16, member 9	Multiple_Complex	9.47	9.57	7.09	5.71	7.41	6.52	9.54
TC1000009536.hg.1	10.37	13.92	-11.75	3.86e-10	1.97e-07	IDI1	isopentenyl-diphosphate delta isomerase 1	Multiple_Complex	13.5	14.33	9.52	9.98	10.88	10.92	13.94
TC0200013779.hg.1	8.56	10.96	-5.28	3.94e-10	2e-07	ST6GAL2	ST6 beta-galactosamide alpha-2,6-sialyltranferase 2	Multiple_Complex	10.75	10.93	8.77	8.34	7.36	9.12	11.29
TC0800011590.hg.1	9	6.07	7.64	3.98e-10	2.01e-07			NonCoding	6.06	6.55	8.1	9.15	8.91	10.63	6.08
TC0400007349.hg.1	12.84	8.88	15.53	4.47e-10	2.25e-07	jawgly	Transcript Identified by AceView	Unassigned	8.86	8.91	12.91	12.75	12.65	13.19	8.45
TC0800011584.hg.1	9.52	5.54	15.81	4.62e-10	2.32e-07	sneela	Transcript Identified by AceView	Unassigned	5.15	5.97	8.76	10.18	8.29	11.02	5.52
TC0100014355.hg.1	6.45	4.17	4.86	4.7e-10	2.36e-07			NonCoding	4.11	3.63	5.73	6.12	6.83	7.09	4.87
TC0800008772.hg.1	12.31	14.19	-3.68	4.73e-10	2.36e-07	NDUFB9	NADH dehydrogenase (ubiquinone) 1 beta subcomplex, 9, 22kDa	Multiple_Complex	14.49	14.23	12.3	11.96	12.31	12.32	13.72
TC1900011781.hg.1	11.2	13.93	-6.59	4.82e-10	2.4e-07	PRMT1	protein arginine methyltransferase 1	Multiple_Complex	13.9	14.35	12.43	11.23	11.11	11.24	13.54
TC0300007529.hg.1	8.12	5.96	4.46	4.85e-10	2.4e-07	CACNA2D3	calcium channel, voltage-dependent, alpha 2/delta subunit 3	Multiple_Complex	5.41	6.3	7.82	8.17	8.53	8.06	6.02
TC0X00008596.hg.1	7.58	4.77	7.02	4.9e-10	2.42e-07	CDR1; CDR1-AS	Memczak2013 ANTISENSE, CDS, coding, downstream_end, upstream_start, UTR3, UTR5 best transcript NM_004065; CDR1 antisense RNA; CDR1 antisense RNA [Source:HGNC Symbol;Acc:HGNC:48926]	NonCoding	5.13	4.79	7.76	6.91	7.88	7.42	4.75
TC1400008705.hg.1	5.48	8.9	-10.72	4.92e-10	2.42e-07	SLC7A8	solute carrier family 7 (amino acid transporter light chain, L system), member 8	Multiple_Complex	8.96	8.29	5.38	4.65	5.58	5.48	9.34
TC0400009240.hg.1	8.17	5.34	7.12	5.33e-10	2.61e-07			NonCoding	4.63	6.32	7.61	7.9	8.38	9.1	5.24
TC0200014819.hg.1	12.26	8.93	10.04	5.43e-10	2.65e-07	SCN9A	sodium channel, voltage gated, type IX alpha subunit	Multiple_Complex	8.21	9.62	11.31	12.6	11.86	13.39	8.95
TC1400009186.hg.1	17.66	14.78	7.35	5.48e-10	2.66e-07	ERO1A	endoplasmic reticulum oxidoreductase alpha	Multiple_Complex	14.24	14.83	16.94	17.37	18.19	18.02	15.17
TC1900007325.hg.1	9.3	6.9	5.28	5.48e-10	2.66e-07	MVB12A; BISPR	multivesicular body subunit 12A; BST2 interferon stimulated positive regulator (non-protein coding)	Multiple_Complex	6.99	6.05	9.31	8.79	9.29	9.79	7.48
TC1100012753.hg.1	9.2	6.1	8.56	5.53e-10	2.67e-07	KIRREL3	Jeck2013 ALT_ACCEPTOR, ALT_DONOR, coding, INTERNAL, intronic best transcript NM_032531	NonCoding	5.89	6.29	8.29	10.16	8.05	10.26	6.11
TC1900009786.hg.1	9.39	5.48	15.02	5.57e-10	2.68e-07			NonCoding	6.73	5.44	10.51	7.98	9.94	8.94	5.53
TC1700012093.hg.1	7.99	11.12	-8.76	5.61e-10	2.69e-07	FASN	fatty acid synthase	Multiple_Complex	11.19	11.87	7.13	7.26	8.59	9.14	11.05
TC1000011029.hg.1	9.38	7.3	4.23	5.7e-10	2.72e-07	SYNPO2L	synaptopodin 2-like	Coding	6.63	8	9.17	8.77	9.65	9.79	7.29
TC1200008005.hg.1	7.97	10.74	-6.79	5.75e-10	2.74e-07	RASSF3	Ras association (RalGDS/AF-6) domain family member 3	Multiple_Complex	11.01	10.42	7.66	6.93	8.34	8.84	10.75
TC2200007318.hg.1	13.53	9.08	21.84	5.95e-10	2.82e-07	H1F0	H1 histone family, member 0	Multiple_Complex	9.1	9.34	13.03	13.78	13.23	14.57	8.36
TC0500007044.hg.1	7.28	11.53	-18.97	6.25e-10	2.96e-07	CDH6	cadherin 6, type 2, K-cadherin (fetal kidney)	Multiple_Complex	10.44	13.28	6.65	6.87	7.64	8.73	11.35
TC1100013022.hg.1	15.63	17.61	-3.94	6.27e-10	2.96e-07	FADS2	fatty acid desaturase 2	Multiple_Complex	17.54	17.72	15.35	15.95	15.1	16.09	17.6
TC1000006891.hg.1	16.71	14.35	5.11	6.32e-10	2.97e-07	VIM	vimentin	Multiple_Complex	14.29	15.61	16.65	16.75	16.88	16.6	14.41
TC1900008141.hg.1	7.67	10.55	-7.39	6.64e-10	3.11e-07	CYP2S1	cytochrome P450, family 2, subfamily S, polypeptide 1	Multiple_Complex	10.65	9.54	8.24	7.55	7.47	7.8	11.34
TC0200015541.hg.1	8.34	6.21	4.37	6.78e-10	3.16e-07	KLF7-IT1; AC008062.1	KLF7 intronic transcript 1 (non-protein coding) [Source:HGNC Symbol;Acc:HGNC:41355]; putative novel transcript; KLF7 intronic transcript 1 [Source:HGNC Symbol;Acc:HGNC:41355]	NonCoding	6.56	5.85	7.58	8.7	7.98	9.09	6.22
TC1200009801.hg.1	7.62	4.21	10.58	6.89e-10	3.2e-07	suzorby	Transcript Identified by AceView	Unassigned	4.11	4.2	7.74	7.73	7.28	9.28	4.4
TC0800011598.hg.1	14.34	9.6	26.56	7.23e-10	3.34e-07			NonCoding	9.73	10.36	13.46	14.92	13.56	15.89	8.41
TC2100008462.hg.1	9.4	11.82	-5.33	7.23e-10	3.34e-07	LSS	lanosterol synthase (2,3-oxidosqualene-lanosterol cyclase)	Multiple_Complex	11.83	10.93	9.58	9.3	8.69	9.38	11.8
TSUnmapped00000307.hg.1	7.04	9.36	-5.02	7.27e-10	3.35e-07	HMBS	hydroxymethylbilane synthase	Coding	9.39	9.33	7.04	7.16	6.95	6.53	8.45
TC1600007263.hg.1	3.54	5.32	-3.44	7.33e-10	3.36e-07	SLC5A11	solute carrier family 5 (sodium/inositol cotransporter), member 11	Multiple_Complex	5.02	5.3	3.42	3.67	3.06	3.76	5.34
TC1900011475.hg.1	8.96	11.13	-4.5	7.48e-10	3.42e-07	ISOC2	isochorismatase domain containing 2	Multiple_Complex	11.13	11.47	8.68	8.97	8.92	8.99	10.79
TC1200010109.hg.1	14.44	16.94	-5.67	8.06e-10	3.67e-07	LDHB	lactate dehydrogenase B	Multiple_Complex	16.68	17.25	13.9	14.33	14.53	15.14	16.92
TC0300010398.hg.1	9.81	6.05	13.52	8.37e-10	3.8e-07			NonCoding	6.02	6.99	9.28	9.31	10.2	10.65	5.71
TC0300012323.hg.1	12.12	6.73	42.04	8.53e-10	3.85e-07	MGLL	monoglyceride lipase	Multiple_Complex	6.58	9.73	11.18	13.09	11.23	13	6.87
TC0700006868.hg.1	6.05	3.44	6.08	8.51e-10	3.85e-07	taky	Transcript Identified by AceView	Coding	3.07	3.45	4.58	5.88	6.21	6.92	3.43
TC0800007019.hg.1	11	7.97	8.21	8.59e-10	3.86e-07	LOC100507156; RP11-177H13.2; neebly	uncharacterized LOC100507156; Transcript Identified by AceView; novel transcript	Multiple_Complex	8.06	8.62	11.1	10.86	11.07	10.41	7.06
TC1900010833.hg.1	17.58	15.04	5.82	8.64e-10	3.87e-07	PSG5	pregnancy specific beta-1-glycoprotein 5	Multiple_Complex	15.02	13.7	17.96	17.04	18.45	17.09	15.07
TC0600010807.hg.1	4.91	11.23	-79.8	8.75e-10	3.91e-07	ERVFRD-1	endogenous retrovirus group FRD, member 1	Coding	10.86	5.52	4.94	4.35	4.98	4.83	11.64
TC1300009012.hg.1	8.38	10.71	-5.01	8.8e-10	3.92e-07	THSD1	thrombospondin type 1 domain containing 1	Multiple_Complex	10.75	10.66	8.28	8.5	7.83	8.72	10.71
TC1400009367.hg.1	9.2	6.02	9.06	8.96e-10	3.98e-07			NonCoding	6.35	5.7	7.77	8.49	9.88	10.7	6.02
TC1700006709.hg.1	10.23	6.71	11.43	9e-10	3.98e-07	XAF1	XIAP associated factor 1	Multiple_Complex	6.7	7.68	9.54	10.6	9.79	11.72	6.72
TC0200015349.hg.1	13.5	15.84	-5.08	9.2e-10	4.06e-07	HSPD1	heat shock 60kDa protein 1 (chaperonin)	Multiple_Complex	15.5	16.34	13.13	13.23	14.15	13.71	15.79
TC0800006460.hg.1	5.21	2.77	5.41	9.3e-10	4.09e-07	warzarbu	Transcript Identified by AceView	Coding	2.6	2.9	4.65	4.82	5.92	8.07	2.79
TC0700007442.hg.1	7.37	4.13	9.42	9.42e-10	4.12e-07			NonCoding	4.27	4.03	8.27	5.75	8.58	6.63	4.12
TC0200009986.hg.1	14.67	11.65	8.13	9.5e-10	4.15e-07	ZAK; pk	sterile alpha motif and leucine zipper containing kinase AZK; Mitogen-activated protein kinase kinase kinase MLT [Source:UniProtKB/Swiss-Prot;Acc:Q9NYL2]; Salzman2013 ANNOTATED, CDS, coding, INTERNAL, OVCODE, OVERLAPTX, OVEXON best transcript NM_133646; Salzman2013 ANNOTATED, CDS, coding, OVCODE, OVERLAPTX, OVEXON, UTR3 best transcript NM_016653; Salzman2013 ANNOTATED, CDS, coding, OVCODE, OVERLA…	Multiple_Complex	11.23	12.27	14.55	14.81	14.64	15.65	11.58
TC0900007813.hg.1	9.37	6.36	8.02	1e-09	4.36e-07	dywuby	Transcript Identified by AceView	Coding	6.03	7.03	9.27	8.83	9.52	10.55	6.31
TC0100006675.hg.1	8.37	11.02	-6.25	1.02e-09	4.43e-07	KCNAB2	potassium channel, voltage gated subfamily A regulatory beta subunit 2	Multiple_Complex	11.64	10.43	9.05	7.7	9.25	7.47	10.99
TC0800011580.hg.1	9.31	6.6	6.53	1.03e-09	4.43e-07	varger	Transcript Identified by AceView	Unassigned	6.47	6.75	9.09	9.66	9.17	11.38	4.72
TC1500009728.hg.1	8.27	5.54	6.6	1.06e-09	4.57e-07	DAPK2	death-associated protein kinase 2	Multiple_Complex	5.91	5.55	8.61	7.83	9.41	7.73	5.44
TC0X00008526.hg.1	11.44	9.28	4.49	1.09e-09	4.66e-07	FHL1	four and a half LIM domains 1	Multiple_Complex	8.9	9.47	11.27	11.5	11.51	12.42	9.31
TC1100012760.hg.1	9.73	7.09	6.26	1.14e-09	4.9e-07	RP11-688I9.5	TEC	NonCoding	7.06	7.37	8.94	10.33	8.79	11.25	6.86
TC0900007814.hg.1	9.92	6.82	8.62	1.16e-09	4.96e-07	vorteyby	Transcript Identified by AceView	Coding	6.93	7.54	9.07	9.15	10.66	10.83	5.75
TC0200012343.hg.1	7.64	4.01	12.35	1.18e-09	5.04e-07	steelo	Transcript Identified by AceView	Unassigned	4.05	3.98	7	8.15	6.5	9.65	3.32
TC0200010805.hg.1	6.17	8.83	-6.32	1.2e-09	5.11e-07	BCS1L	BCS1 homolog, ubiquinol-cytochrome c reductase complex chaperone	Multiple_Complex	8.84	9.33	6.12	6.12	6.21	6.3	8.33
TC2000008315.hg.1	12.56	16	-10.85	1.23e-09	5.19e-07			NonCoding	16.07	15.2	10.59	13.13	12.11	13.96	16.45
TC1900012006.hg.1	9.94	11.84	-3.72	1.28e-09	5.39e-07	AKT1S1	AKT1 substrate 1 (proline rich)	Multiple_Complex	11.91	11.78	10.18	9.68	10.09	9.82	11.13
TC1100011050.hg.1	12.68	14.79	-4.3	1.28e-09	5.39e-07	FADS1; MIR1908	fatty acid desaturase 1; microRNA 1908	Multiple_Complex	14.84	14.72	12.59	12.21	12.73	12.82	15.59
TC1600007143.hg.1	9.28	12.22	-7.68	1.29e-09	5.4e-07	LYRM1	LYR motif containing 1	Multiple_Complex	12.98	11.23	9.55	8.61	9.95	9.01	12.32
TC1000010914.hg.1	10.66	12.92	-4.79	1.3e-09	5.42e-07	PPA1	pyrophosphatase (inorganic) 1	Multiple_Complex	12.84	12.98	9.99	10.28	11.18	11.11	12.93
TC0900010386.hg.1	9.17	12.77	-12.16	1.32e-09	5.48e-07	TMEM2	transmembrane protein 2	Multiple_Complex	12.79	12.55	8.3	8.09	10.16	10.09	12.88
TC0200007907.hg.1	5.1	6.97	-3.64	1.36e-09	5.61e-07	GKN1	gastrokine 1	Multiple_Complex	6.95	8.87	5.41	4.8	4.78	5.43	6.99
TC1000010389.hg.1	15.51	11.15	20.66	1.35e-09	5.61e-07			NonCoding	11.06	10.58	14.86	16.47	14.74	16.08	12.39
TC0800011595.hg.1	12.96	8.4	23.54	1.45e-09	5.97e-07	EXT1; hunera	Jeck2013 ALT_ACCEPTOR, ALT_DONOR, coding, INTERNAL, intronic best transcript NM_000127; Transcript Identified by AceView	NonCoding	8.49	9.02	11.78	13.79	11.98	14.41	7.53
TC2200008334.hg.1	7.8	4.38	10.7	1.45e-09	5.97e-07			NonCoding	4.5	5.74	6.19	8.03	7.54	9.56	4.25
TC0600013996.hg.1	7.67	5.4	4.82	1.46e-09	5.98e-07	RP11-417E7.1; sojo	novel transcript; Transcript Identified by AceView	Multiple_Complex	5.04	5.88	7.63	7.88	7.47	9.28	5.35
TC1200006730.hg.1	11.54	13.29	-3.37	1.47e-09	6.01e-07	RIMKLB	ribosomal modification protein rimK-like family member B	Multiple_Complex	13.26	12.95	11.39	11.66	11.37	11.95	13.69
TC0800011577.hg.1	8.84	5.15	12.92	1.5e-09	6.13e-07			NonCoding	5.53	4.89	8.24	9.45	7.96	9.69	5.11
TC0100015463.hg.1	5.07	6.97	-3.74	1.52e-09	6.18e-07	GAPDHP74	glyceraldehyde-3-phosphate dehydrogenase pseudogene 74 [Source:HGNC Symbol;Acc:HGNC:50647]	Pseudogene	7.06	6.11	5.3	4.8	5.26	4.89	7.61
TC1200006555.hg.1	11.82	13.73	-3.77	1.53e-09	6.19e-07	CCND2	cyclin D2	Multiple_Complex	13.69	13.73	10.37	11.44	12.02	12.02	13.88
TC1200012622.hg.1	7.44	11.94	-22.67	1.69e-09	6.83e-07	SLC48A1	solute carrier family 48 (heme transporter), member 1	Multiple_Complex	11.86	10.05	7.36	6.48	8.45	7.5	12.02
TC0100014762.hg.1	7	9.71	-6.55	1.7e-09	6.84e-07	SSX2IP	synovial sarcoma, X breakpoint 2 interacting protein	Multiple_Complex	8.97	10.38	5.76	6.75	7.3	7.64	9.76
TC0400010500.hg.1	7.21	11.13	-15.21	1.7e-09	6.84e-07	RBM47	RNA binding motif protein 47	Multiple_Complex	9.84	11.02	7.03	7.28	7.16	7.64	11.26
TC0300013970.hg.1	7.63	4.66	7.85	1.72e-09	6.9e-07	PFKFB4; MIR6823	6-phosphofructo-2-kinase/fructose-2,6-biphosphatase 4; microRNA 6823	Multiple_Complex	4.43	5.04	7.62	7.61	6.99	8.01	4.62
TC1700010693.hg.1	11.76	14.43	-6.34	1.76e-09	7.02e-07	ACLY	ATP citrate lyase	Multiple_Complex	13.62	14.47	11.35	11.76	11.82	12.57	14.39
TC0500012138.hg.1	8.59	5.35	9.48	1.77e-09	7.04e-07	SPOCK1	sparc/osteonectin, cwcv and kazal-like domains proteoglycan (testican) 1	Multiple_Complex	5.58	5.14	9.07	7.88	9.63	7.99	5.33
TC2100007049.hg.1	7.92	5.96	3.89	1.85e-09	7.34e-07	AP000695.6	putative novel transcript	NonCoding	5.9	6.02	8.63	7.92	7.62	7.99	5.24
TC1100011606.hg.1	9.3	11.6	-4.94	1.87e-09	7.39e-07	C2CD3	C2 calcium-dependent domain containing 3	Multiple_Complex	11.57	12.02	9.19	8.67	9.32	9.4	11.63
TC1000008046.hg.1	9.39	6.83	5.92	1.88e-09	7.43e-07	FUT11	fucosyltransferase 11 (alpha (1,3) fucosyltransferase)	Multiple_Complex	6.25	6.8	9.1	8.53	9.78	9.9	6.94
TC0100013073.hg.1	11.24	13.29	-4.14	1.93e-09	7.58e-07	SDHB	succinate dehydrogenase complex subunit B, iron sulfur (Ip)	Multiple_Complex	13.25	13.44	11.48	10.37	11.2	11.12	12.47
TC0400009519.hg.1	10.67	8.06	6.1	1.97e-09	7.71e-07	SNX25	sorting nexin 25	Multiple_Complex	7.99	8.84	9.7	10.66	10.73	12.21	7.61
TC1900011840.hg.1	6.01	8.81	-6.98	1.97e-09	7.71e-07	TIMM13	translocase of inner mitochondrial membrane 13 homolog (yeast)	Coding	8.85	9.11	5.93	5.46	6.1	6.53	8.42
TC1000012169.hg.1	11.12	8.15	7.84	1.99e-09	7.75e-07	ADAM12	ADAM metallopeptidase domain 12	Multiple_Complex	7.51	9.59	10.74	11.4	10.86	11.48	8.06
TC0500012340.hg.1	14.3	11.63	6.36	2e-09	7.77e-07	NR3C1	nuclear receptor subfamily 3, group C, member 1 (glucocorticoid receptor)	Multiple_Complex	11.71	11.63	14.01	14.23	14.39	14.53	11.63
TC0Y00006986.hg.1	4.83	8.72	-14.77	2.01e-09	7.77e-07			NonCoding	8.55	6.01	5.08	5.18	4.63	4.38	8.9
TC1500007518.hg.1	14.41	12.26	4.43	2.01e-09	7.77e-07	RAB8B	RAB8B, member RAS oncogene family	Multiple_Complex	12.23	11.76	14.17	14.47	14.52	15.33	12.83
TC0Y00006961.hg.1	9.82	6.77	8.3	2.04e-09	7.87e-07			NonCoding	6.84	6.71	9.25	10.15	9.39	10.8	5.77
TC0800009738.hg.1	9.63	7.04	6.03	2.06e-09	7.88e-07	MIR548V	microRNA 548v	Precursor_microRNA	7.12	6.16	9.56	9.74	9.59	10.48	6.96
TC1800007096.hg.1	6.07	4.7	2.59	2.06e-09	7.88e-07	FHOD3	formin homology 2 domain containing 3	Multiple_Complex	4.5	4.8	6.01	5.91	6.19	6.64	4.72
TC1900008655.hg.1	10.71	8.04	6.35	2.05e-09	7.88e-07	ZNF175	zinc finger protein 175	Multiple_Complex	8.08	8	10.79	10.09	10.67	10.68	8.52
TC0600009459.hg.1	5.55	8.7	-8.86	2.16e-09	8.23e-07	ENPP1	ectonucleotide pyrophosphatase/phosphodiesterase 1	Multiple_Complex	8.77	8.7	5.27	5.44	6.57	5.76	8.63
TC1400010765.hg.1	7.81	9.91	-4.3	2.16e-09	8.23e-07	RDH11	retinol dehydrogenase 11 (all-trans/9-cis/11-cis)	Multiple_Complex	9.95	11.03	7.58	6.68	8.26	8.02	9.87
TC1000006904.hg.1	14.32	16.36	-4.1	2.19e-09	8.29e-07	STAM	signal transducing adaptor molecule (SH3 domain and ITAM motif) 1	Multiple_Complex	16.35	16.36	14.12	13.75	14.58	14.73	16.96
TC0300013125.hg.1	6.46	4.01	5.45	2.19e-09	8.3e-07	PLD1	phospholipase D1, phosphatidylcholine-specific	Coding	4.33	3.92	6.56	5	6.26	6.57	4.01
TC0300013105.hg.1	9.62	7.38	4.73	2.24e-09	8.43e-07	KLF7P1	kruppel-like factor 7 pseudogene 1 [Source:HGNC Symbol;Acc:HGNC:17207]	Multiple_Complex	6.75	7.44	9.36	9.47	9.76	9.91	7.83
TC0500011208.hg.1	13.28	10.77	5.71	2.24e-09	8.43e-07	WDR41	WD repeat domain 41	Multiple_Complex	10.77	10.98	13.27	12.33	13.67	13.19	10.77
TC0200011266.hg.1	10.82	8.28	5.81	2.38e-09	8.93e-07	sawgloy	Transcript Identified by AceView	Coding	8.17	8.84	10.11	11.31	10.43	11.33	8.31
TC0100012328.hg.1	11.17	8.29	7.33	2.41e-09	9e-07	TRIM58	tripartite motif containing 58	Multiple_Complex	8.36	9.75	10.85	10.83	11.49	12.34	8.22
TC0100010438.hg.1	4.57	6.85	-4.88	2.42e-09	9.03e-07	RP11-506O24.2	novel transcript	NonCoding	6.85	6.86	4.32	3.61	5.36	4.86	6.81
TC0X00008940.hg.1	8.53	5.81	6.59	2.43e-09	9.04e-07	MXRA5	matrix-remodelling associated 5	Coding	5.87	4.68	8.65	8.13	11.85	8.7	5.75
TC0300006706.hg.1	7.8	5.67	4.36	2.45e-09	9.11e-07	mudeybo	Transcript Identified by AceView	Coding	5.47	5.66	9.03	7.23	7.85	7.87	5.68
TC1600006658.hg.1	13.79	11.57	4.66	2.46e-09	9.12e-07	IL32	interleukin 32	Multiple_Complex	11.5	12.51	13.71	13.82	14.3	13.82	10.79
TC1700012341.hg.1	12.06	13.98	-3.78	2.57e-09	9.47e-07	C1QBP	complement component 1, q subcomponent binding protein	Multiple_Complex	13.95	14.97	12.04	12.04	12.11	12.4	13.63
TC1200009834.hg.1	15.16	17.78	-6.13	2.59e-09	9.47e-07	MFAP5	microfibrillar associated protein 5	Multiple_Complex	17.42	17.76	15.19	14.98	15.14	15.3	17.84
TC1400008905.hg.1	8.17	9.91	-3.35	2.58e-09	9.47e-07	SPTSSA	serine palmitoyltransferase, small subunit A	Multiple_Complex	9.89	10.15	8.15	8.93	8.08	8.26	9.78
TC1600006659.hg.1	8.41	6.22	4.58	2.59e-09	9.47e-07	nazobu	Transcript Identified by AceView	Unassigned	5.87	6.66	8.76	8.39	8.48	8.33	6.18
TC0400011616.hg.1	10.79	8.41	5.19	2.61e-09	9.51e-07	TIFA	TRAF-interacting protein with forkhead-associated domain	Coding	8.4	8.42	11.46	10.22	11.37	10.09	8.2
TC0800011591.hg.1	9.6	5.54	16.69	2.64e-09	9.56e-07	snorla	Transcript Identified by AceView	Unassigned	5.21	5.99	8.02	9.78	9.43	10.62	5.49
TC1200007505.hg.1	9.32	11.12	-3.47	2.63e-09	9.56e-07	PFKM	phosphofructokinase, muscle	Multiple_Complex	11.13	10.83	8.96	9.38	9.74	9.26	11.39
TSUnmapped00000135.hg.1	4.15	6.11	-3.92	2.64e-09	9.56e-07	INPP5D	inositol polyphosphate-5-phosphatase D	Coding	6.13	6.27	3.97	4.34	3.77	5.07	5.92
TC0300011019.hg.1	4.94	6.53	-3.01	2.68e-09	9.66e-07	PLXNB1	plexin B1	Multiple_Complex	6.58	5.98	4.46	4.91	4.94	4.97	6.95
TC0200014754.hg.1	14.72	12.45	4.83	2.7e-09	9.72e-07			NonCoding	12.46	12.69	14.54	14.33	15.35	14.86	12.18
TC0600009575.hg.1	5.23	8.2	-7.8	2.78e-09	9.96e-07	vuspoyby	Transcript Identified by AceView	Unassigned	8.17	6.85	5.08	5.43	5.04	5.38	8.53
TC1500006866.hg.1	8.74	12.44	-12.99	2.77e-09	9.96e-07	cherspey	Transcript Identified by AceView	Unassigned	12.5	11.24	8.17	8.59	9.15	8.94	12.39
TC1000011008.hg.1	10.58	7.78	6.96	2.98e-09	1.06e-06	Y_RNA	Y RNA [Source:RFAM;Acc:RF00019]	NonCoding	7.79	7.78	10.7	9.82	11.32	10.47	7.52
TC0800008011.hg.1	7.12	9.73	-6.09	3.03e-09	1.08e-06	ZFHX4	zinc finger homeobox 4	Multiple_Complex	9.71	9.74	6.6	7.11	7.56	7.14	10.21
TC0800012344.hg.1	9.19	11.79	-6.08	3.07e-09	1.09e-06	ZFPM2	zinc finger protein, FOG family member 2	Multiple_Complex	11.84	11.31	8.78	9.44	8.91	9.66	12.12
TC0500006808.hg.1	12.41	9.13	9.71	3.08e-09	1.09e-06	AC016549.1	GALI1870 [Source:UniProtKB/TrEMBL;Acc:Q6UWR0]	Coding	8.83	9.55	12.01	12.91	11.5	13.07	9.09
TC0100012336.hg.1	6.54	4.05	5.6	3.19e-09	1.13e-06	OR2L9P	olfactory receptor, family 2, subfamily L, member 9 pseudogene	Pseudogene	4.85	3.98	6.49	5.8	6.57	6.98	4.12
TC0500009339.hg.1	16.73	17.89	-2.23	3.19e-09	1.13e-06	CTB-63M22.1		Pseudogene	18.1	17.72	16.96	16.59	16.88	16.16	17.87
TC1100007801.hg.1	12.46	14.72	-4.81	3.2e-09	1.13e-06	TMEM138	transmembrane protein 138	Multiple_Complex	14.38	14.88	12.33	11.55	12.62	12.45	14.74
TC0300010401.hg.1	7.14	5.19	3.89	3.27e-09	1.15e-06			NonCoding	4.57	5.24	7.23	7	7.04	7.36	5.5
TC0300006805.hg.1	5.16	6.82	-3.16	3.31e-09	1.16e-06			NonCoding	6.83	6.9	4.9	4.44	5.56	5.51	6.81
TC0300010402.hg.1	8.36	5.65	6.56	3.35e-09	1.16e-06	mordeybo	Transcript Identified by AceView	Coding	6.09	5.08	8.19	8.08	8.54	9.14	5.7
TC1600011143.hg.1	4.11	5.44	-2.51	3.33e-09	1.16e-06	FENDRR	FOXF1 adjacent non-coding developmental regulatory RNA	NonCoding	5.11	5.99	4.34	3.74	3.83	4.58	5.38
TC1900008286.hg.1	7.09	9.5	-5.29	3.35e-09	1.16e-06	BCAM	basal cell adhesion molecule (Lutheran blood group)	Multiple_Complex	9.5	8.9	7.12	6.73	7.26	7.05	10.09
TC2000007695.hg.1	13.11	15.3	-4.58	3.34e-09	1.16e-06	PTPN1	protein tyrosine phosphatase, non-receptor type 1	Multiple_Complex	15.34	15.26	13.11	13.16	12.85	13.69	15.99
TC1100012755.hg.1	10.28	7.01	9.67	3.49e-09	1.2e-06	KIRREL3	Jeck2013 ALT_ACCEPTOR, ALT_DONOR, coding, INTERNAL, intronic best transcript NM_032531	NonCoding	6.43	7.56	9.02	11.24	9	12.36	7.02
TC0200009067.hg.1	9.47	12.77	-9.85	3.56e-09	1.23e-06	TMEM37	transmembrane protein 37	Multiple_Complex	12.8	11.66	9.39	9.51	9.48	9.91	12.73
TC0600007196.hg.1	7.76	10.2	-5.46	3.57e-09	1.23e-06	MRS2	MRS2 magnesium transporter	Multiple_Complex	10.2	10.07	7.32	5.71	7.94	8.02	10.36
TC0200006644.hg.1	10.97	7.89	8.46	3.72e-09	1.27e-06	sleykla	Transcript Identified by AceView	Coding	7.15	8.52	10.36	11.48	10.29	12.68	7.94
TC1600008236.hg.1	6.16	9.3	-8.86	3.79e-09	1.29e-06	CTD-2033A16.1	novel transcript	NonCoding	9.8	8.83	4.7	6.38	5.93	6.89	9.29
TC1900010835.hg.1	12.5	9.38	8.71	3.89e-09	1.33e-06	poyber	Transcript Identified by AceView	Unassigned	9.36	9.29	12.6	12.27	13.36	12.57	9.56
TC1100010128.hg.1	6.88	4.75	4.37	4e-09	1.36e-06			NonCoding	4.03	4.76	7.51	6.71	6.49	7.01	4.74
TC1900009204.hg.1	13.17	10.18	7.93	4.02e-09	1.36e-06	MOB3A	MOB kinase activator 3A	Multiple_Complex	10.46	9.83	13.77	13.18	12.87	13.21	10.21
TC0400012765.hg.1	6.25	9.34	-8.49	4.04e-09	1.37e-06	CPZ; GPR78	carboxypeptidase Z; G protein-coupled receptor 78	Multiple_Complex	9.42	7.63	6.05	6.78	6.03	6.41	9.26
TC2100008562.hg.1	14.36	12	5.15	4.09e-09	1.38e-06	RUNX1	runt-related transcription factor 1	Multiple_Complex	12.01	11.88	14.47	14.32	14.26	14.41	12.47
TC0400011580.hg.1	7.89	11.77	-14.78	4.24e-09	1.43e-06	CFI	complement factor I	Multiple_Complex	11.81	11.72	6.73	7.79	8.73	8	12.4
TC1000011446.hg.1	11.66	8.63	8.15	4.31e-09	1.45e-06	slyparby	Transcript Identified by AceView	Coding	9.2	8.62	11.57	11.74	11.2	12.36	8.65
TC1100006874.hg.1	8.77	6.06	6.55	4.4e-09	1.47e-06	slakeyby	Transcript Identified by AceView	Coding	5.62	6.43	8.78	8.08	8.8	9.89	6.08
TC0500010203.hg.1	12.17	8.73	10.86	4.46e-09	1.49e-06	MYO10	myosin X	Multiple_Complex	8.39	8.74	10.94	11.94	12.44	13.21	9.05
TC1900009316.hg.1	17.04	18.68	-3.11	4.63e-09	1.54e-06	EEF2; SNORD37	eukaryotic translation elongation factor 2; small nucleolar RNA, C/D box 37	Multiple_Complex	18.67	18.22	17.22	16.9	17.26	16.77	19.16
TC0300013296.hg.1	12.69	14.48	-3.44	4.85e-09	1.61e-06	DNAJC19	DnaJ (Hsp40) homolog, subfamily C, member 19	Multiple_Complex	14.96	14.41	12.5	12.77	13.16	12.63	14.51
TC0800007312.hg.1	6.58	8.34	-3.39	4.88e-09	1.62e-06	RP11-205M5.3	novel transcript	Unassigned	8.81	7.84	6.66	5.51	6.39	6.69	8.36
TC1900012045.hg.1	10.28	7.66	6.14	4.89e-09	1.62e-06	RDH13	retinol dehydrogenase 13 (all-trans/9-cis)	NonCoding	7.67	7.47	10.04	9.66	10.79	10.56	7.84
TC0100016983.hg.1	7.6	14.74	-140.93	5.05e-09	1.66e-06	CHI3L1	chitinase 3-like 1 (cartilage glycoprotein-39)	Multiple_Complex	14.87	9	7.86	6.81	9.58	7.51	14.62
TC1300009646.hg.1	6.02	7.71	-3.24	5.06e-09	1.66e-06	NALCN	sodium leak channel, non selective	Multiple_Complex	7.34	8.31	5.97	5.99	5.57	6.15	7.65
TC1800008287.hg.1	6.48	10.02	-11.58	5.05e-09	1.66e-06	ANKRD29	ankyrin repeat domain 29	Multiple_Complex	10.05	9.37	6.47	6.33	7.18	6.61	10.61
TC2000007246.hg.1	10.17	7.62	5.85	5.05e-09	1.66e-06	DLGAP4	discs, large (Drosophila) homolog-associated protein 4	Multiple_Complex	6.98	7.65	10.72	8.83	11.31	9.68	7.59
TC2000007841.hg.1	6.84	4.79	4.16	5.1e-09	1.67e-06	AL117380.2		Precursor_microRNA	4.38	5.26	6.95	7.2	6.7	6.64	4.76
TC0200008099.hg.1	10.34	7.43	7.51	5.22e-09	1.7e-06	HK2	hexokinase 2	Multiple_Complex	7.43	7.35	10.62	9.87	9.97	11.12	7.51
TC0100013696.hg.1	12.94	14.54	-3.03	5.25e-09	1.7e-06	PSMB2	proteasome subunit beta 2	Multiple_Complex	14.51	15.32	12.82	12.96	13.01	13.53	14.56
TC0800011208.hg.1	7.25	9.02	-3.43	5.25e-09	1.7e-06	HRSP12	heat-responsive protein 12	Multiple_Complex	9.29	8.84	7.04	7.5	7.09	7.38	9
TC0700008552.hg.1	8.45	10.57	-4.34	5.26e-09	1.7e-06	AGFG2	ArfGAP with FG repeats 2	Multiple_Complex	10.55	10.56	8.42	8.45	8.47	9.31	10.59
TC0300013281.hg.1	4.63	6.81	-4.54	5.31e-09	1.72e-06			NonCoding	6.78	5.82	4.7	4.59	4.59	5.28	6.85
TC0100014276.hg.1	10.24	14.31	-16.85	5.44e-09	1.75e-06	DHCR24	24-dehydrocholesterol reductase	Multiple_Complex	14.16	14.38	9.53	10.69	9.73	11.96	14.32
TC0800010460.hg.1	10.43	12.25	-3.55	5.43e-09	1.75e-06	LYPLA1	lysophospholipase I	Multiple_Complex	11.9	13.04	10.55	9.87	10.35	10.41	12.2
TC0100008618.hg.1	11.47	8.37	8.58	5.62e-09	1.8e-06	AK4	adenylate kinase 4	Multiple_Complex	8.28	8.46	11.12	11.44	11.73	12.92	9.65
TC1200011264.hg.1	11.51	8.4	8.63	5.68e-09	1.82e-06	cheyshy; RP11-89M22.3	Transcript Identified by AceView; novel transcript antisense to TPH2	NonCoding	8.42	10.42	11.02	11.57	11.48	12.32	8.39
TC0700007807.hg.1	9.05	11.23	-4.51	5.82e-09	1.86e-06	ZNF92	zinc finger protein 92	Multiple_Complex	11.23	11.38	8.92	7.63	9.04	9.24	11.2
TC1200008488.hg.1	5.77	7.22	-2.73	5.89e-09	1.88e-06	PLXNC1	plexin C1	Multiple_Complex	7.17	8.48	4.53	5.45	5.96	5.99	7.25
TC0100008815.hg.1	8.92	3.65	38.49	5.93e-09	1.88e-06	IFI44L	interferon-induced protein 44-like	Multiple_Complex	3.39	4.14	9.34	7.5	9.61	8.57	3.61
TC0600010815.hg.1	10.26	6.83	10.76	5.96e-09	1.89e-06	merblor	Transcript Identified by AceView	Unassigned	6.84	6.32	10.79	10.06	9.19	10.48	7.33
TC1100012776.hg.1	7.96	4.56	10.55	5.99e-09	1.89e-06	shawloyby	Transcript Identified by AceView	Coding	4.45	4.6	8.23	7.57	7.93	9.51	4.56
TC0100014228.hg.1	6.1	9.66	-11.74	6.02e-09	1.9e-06	LRP8	LDL receptor related protein 8	Multiple_Complex	9.62	10.58	5.87	6.18	6.19	7.26	9.69
TC1500010279.hg.1	8.3	6.62	3.2	6.02e-09	1.9e-06	UBE2Q2P11	ubiquitin conjugating enzyme E2Q family member 2 pseudogene 11 [Source:HGNC Symbol;Acc:HGNC:49522]	Multiple_Complex	6.75	6.41	8.33	8.03	8.76	8.28	6.64
TC1100006796.hg.1	6.12	8.53	-5.3	6.13e-09	1.93e-06	AKIP1	A kinase (PRKA) interacting protein 1	Multiple_Complex	8.5	9.17	6.09	5.56	6.22	7.22	7.94
TC0100007076.hg.1	6.65	9.82	-9.03	6.16e-09	1.93e-06	flawrobu	Transcript Identified by AceView	Unassigned	10.18	9.49	6.49	7.21	6.8	6.13	9.81
TC0800010382.hg.1	9.92	6.63	9.81	6.27e-09	1.96e-06	SNAI2	snail family zinc finger 2	Coding	6.61	8.13	10.12	9.7	9.64	10.64	6.64
TC1000009859.hg.1	7.25	5.64	3.06	6.53e-09	2.04e-06	MIR4293	microRNA 4293	Precursor_microRNA	5.9	5.66	7.32	7.31	7.08	7.97	5.61
TC0100012884.hg.1	7.81	9.35	-2.92	6.78e-09	2.1e-06	FBXO2	F-box protein 2	Multiple_Complex	9.57	9.35	8.15	7.84	7.45	7.78	9.29
TC0500012395.hg.1	6.31	4.16	4.45	6.78e-09	2.1e-06	CTC-327F10.5	novel transcript	NonCoding	3.95	4.41	5.76	6.19	7.22	6.43	4.13
TC0800011597.hg.1	9.96	6.39	11.89	6.79e-09	2.1e-06	EXT1; spawla	Jeck2013 ALT_ACCEPTOR, ALT_DONOR, coding, INTERNAL, intronic best transcript NM_000127; Transcript Identified by AceView	NonCoding	6.37	7.19	8.59	10.24	9.63	11.57	5.63
TC0500010101.hg.1	11.35	12.79	-2.71	6.9e-09	2.14e-06	RP11-215G15.4		Pseudogene	12.57	12.81	11.02	11.05	11.88	11.57	12.96
TC0800009504.hg.1	9.68	5.12	23.56	7.04e-09	2.17e-06	blawslarbu	Transcript Identified by AceView	Coding	5.13	6.24	9.57	8.69	9.78	10.75	4.82
TC0500010599.hg.1	6.74	9.7	-7.76	7.07e-09	2.17e-06	OXCT1	3-oxoacid CoA-transferase 1	Multiple_Complex	9.59	11.11	5.16	7.61	6.08	7.77	9.8
TC1700007602.hg.1	10.74	12.88	-4.42	7.33e-09	2.24e-06	TAF15	TATA box binding protein associated factor 15	Multiple_Complex	12.83	13.71	10.14	10.72	10.75	11.51	12.92
TC2000008316.hg.1	12.11	15.47	-10.29	7.31e-09	2.24e-06	LRRN4	leucine rich repeat neuronal 4	Coding	15.44	15.03	11.09	12.59	11.55	13.32	15.96
TC2200006905.hg.1	6.31	9.52	-9.25	7.46e-09	2.28e-06	CRIP1P4	cysteine-rich protein 1 (intestinal) pseudogene 4 [Source:HGNC Symbol;Acc:HGNC:44519]	Multiple_Complex	9.57	9.46	5.84	6.99	6.77	5.64	8.88
TC0800011593.hg.1	10.99	9.15	3.58	7.56e-09	2.31e-06	bluvyby	Transcript Identified by AceView	Coding	9.16	9.13	11.07	10.96	10.57	11.83	8.08
TC0100014531.hg.1	6.95	9.91	-7.78	7.76e-09	2.36e-06	WLS	wntless Wnt ligand secretion mediator	Multiple_Complex	9.98	9.26	7.31	6.52	8.53	6.12	10.36
TC0500008384.hg.1	16.22	14.74	2.79	7.78e-09	2.36e-06	AP3S1	adaptor-related protein complex 3, sigma 1 subunit	Multiple_Complex	14.76	14.87	16.71	15.98	16.43	15.84	14.55
TC0300012035.hg.1	9.93	11.61	-3.2	7.83e-09	2.37e-06	RP11-435F17.1		Multiple_Complex	11.73	11.51	10.57	9.52	10.11	9.7	11.6
TC0600007613.hg.1	8.2	10.34	-4.4	7.84e-09	2.37e-06	HSPA1A; HSPA1B	heat shock 70kDa protein 1A; heat shock 70kDa protein 1B	Coding	10.38	11.28	8.88	7.69	8.32	8.06	10.3
TC1000007550.hg.1	5.9	7.26	-2.57	8.24e-09	2.48e-06	RP11-144G6.4	novel transcript	NonCoding	7.18	7.36	5.38	6.01	5.78	5.96	7.25
TC0100007980.hg.1	6.12	8.66	-5.82	8.31e-09	2.5e-06	CTPS1	CTP synthase 1	Multiple_Complex	8.62	10.68	5.3	6.68	5.71	6.65	8.7
TC1200008906.hg.1	9.61	12.13	-5.74	8.5e-09	2.55e-06	TRAFD1	TRAF-type zinc finger domain containing 1	Multiple_Complex	12.13	11.5	9.2	9.71	9.49	10.08	12.13
TC0900011708.hg.1	6.9	8.2	-2.46	8.64e-09	2.59e-06	PTGES	prostaglandin E synthase	Multiple_Complex	9.46	8.23	7.03	7.31	6.12	6.77	8.18
TC1600010181.hg.1	8.74	10.76	-4.04	8.7e-09	2.6e-06	NETO2	neuropilin (NRP) and tolloid (TLL)-like 2	Multiple_Complex	10.69	13.2	9.02	8.48	8	9.43	10.81
TC0600010991.hg.1	9.83	5.91	15.06	8.9e-09	2.66e-06	MBOAT1	membrane bound O-acyltransferase domain containing 1	Multiple_Complex	5.84	7.65	9.26	9.39	10.15	10.84	5.98
TC1000007883.hg.1	10.72	7.75	7.86	8.93e-09	2.66e-06	SRGN	serglycin	Multiple_Complex	8.03	7.78	10.93	10.46	10.35	11.33	7.41
TC0500010717.hg.1	11.74	14.04	-4.95	9.21e-09	2.74e-06	MOCS2	molybdenum cofactor synthesis 2	Multiple_Complex	13.87	14.33	11.78	11.16	12.12	11.69	14.01
TC1200009157.hg.1	9.11	6.74	5.18	9.29e-09	2.75e-06	P2RX7	purinergic receptor P2X, ligand gated ion channel, 7	Multiple_Complex	6.77	6.68	8.34	8.92	9.31	9.86	7.17
TC1100013206.hg.1	12.86	10.62	4.72	9.85e-09	2.91e-06	STARD10	StAR-related lipid transfer domain containing 10	Multiple_Complex	11.08	10.26	14.34	12.52	13.18	12.19	10.58
TC1400010618.hg.1	4.54	8.65	-17.33	9.9e-09	2.92e-06	FLJ22447; RP11-47I22.3	uncharacterized LOC400221; novel transcript; uncharacterized LOC400221 [Source:EntrezGene;Acc:400221]	NonCoding	8.67	7.64	4.57	4.46	3.96	4.58	8.99
TC1100010707.hg.1	14.33	16.33	-3.99	9.96e-09	2.93e-06	RP11-425L10.1		Multiple_Complex	16.5	16.32	15.17	14.38	14.4	14.17	16.18
TC0600008486.hg.1	12.81	15.46	-6.26	1e-08	2.95e-06	OGFRL1	opioid growth factor receptor-like 1	Multiple_Complex	15.42	14.48	13.15	12.53	12.86	12.75	15.49
TC0400007799.hg.1	8.58	4.96	12.27	1.03e-08	3.02e-06	SLC4A4	solute carrier family 4 (sodium bicarbonate cotransporter), member 4	Multiple_Complex	4.93	4.68	7.47	7.7	9.87	9.36	5.73
TC0500011938.hg.1	9.02	7.25	3.41	1.05e-08	3.06e-06	tarstorby	Transcript Identified by AceView	Coding	7.3	7.22	8.01	8.36	9.98	9.72	6.9
TC1700007790.hg.1	7.89	11.36	-11.03	1.09e-08	3.18e-06	CDC6	cell division cycle 6	Multiple_Complex	11.39	13.33	7.15	8.63	7.37	8.41	11.32
TC0X00009270.hg.1	11.29	13.37	-4.22	1.11e-08	3.23e-06	EEF1B2P3	eukaryotic translation elongation factor 1 beta 2 pseudogene 3 [Source:HGNC Symbol;Acc:HGNC:3210]	Pseudogene	13.44	13.33	11.39	11.1	11.94	11.28	12.86
TC0200010713.hg.1	7.54	9.83	-4.89	1.11e-08	3.23e-06	ATIC	5-aminoimidazole-4-carboxamide ribonucleotide formyltransferase/IMP cyclohydrolase	Multiple_Complex	9.85	10.39	6.5	6.93	8.29	8.33	9.26
TC0800007080.hg.1	16.51	14.13	5.21	1.12e-08	3.24e-06	BNIP3L	BCL2/adenovirus E1B 19kDa interacting protein 3-like	Multiple_Complex	14.1	13.72	16.17	16.39	16.62	16.88	14.16
TC1600011007.hg.1	6.1	8.48	-5.21	1.12e-08	3.24e-06	MPHOSPH6	M-phase phosphoprotein 6	Multiple_Complex	8.05	9.1	5.81	5.27	6.92	6.4	8.42
TC1600006989.hg.1	9.12	6.42	6.48	1.13e-08	3.24e-06			NonCoding	6.61	6.4	9.84	8.1	9.21	9.04	6.3
TC1900007988.hg.1	13.12	10.99	4.37	1.12e-08	3.24e-06	SIPA1L3	signal-induced proliferation-associated 1 like 3	Multiple_Complex	10.99	11.12	13.3	13.1	13.02	13.14	10.87
TC2100008297.hg.1	10.05	7.32	6.64	1.14e-08	3.29e-06	SIK1	salt-inducible kinase 1	Multiple_Complex	7.39	6.78	9.84	9	10.1	10.25	7.28
TC0300010473.hg.1	5.33	7.3	-3.89	1.16e-08	3.34e-06	HSPA8P18	heat shock protein family A (Hsp70) member 8 pseudogene 18 [Source:HGNC Symbol;Acc:HGNC:44933]	Pseudogene	7.72	7.35	5.81	5.55	4.85	5.12	6.73
TC2100007402.hg.1	14.82	12.5	4.98	1.18e-08	3.37e-06	ADARB1	adenosine deaminase, RNA-specific, B1	Multiple_Complex	12.56	12.29	14.7	14.93	14.44	15.2	12.5
TC0400012347.hg.1	9.09	6.19	7.42	1.2e-08	3.42e-06	Y_RNA	Y RNA [Source:RFAM;Acc:RF00019]	NonCoding	6.2	6.19	9.4	9.38	8.29	8.84	5.79
TC0700007299.hg.1	6.41	4.31	4.29	1.2e-08	3.42e-06			NonCoding	4.29	4.88	6.08	6.33	7.13	6.51	4.11
TC0X00007274.hg.1	5.26	3.44	3.55	1.22e-08	3.47e-06	MAGED4B; MAGED4; SNORA11D	melanoma antigen family D4B; melanoma antigen family D4; small nucleolar RNA, H/ACA box 11D	Multiple_Complex	3.66	3.41	5.02	4.43	5.57	5.67	3.27
TC1100011032.hg.1	8.66	11.39	-6.63	1.23e-08	3.48e-06	CYB561A3	cytochrome b561 family, member A3	Multiple_Complex	11.41	11.55	8.46	8.59	8.76	8.79	11.17
TC1400007815.hg.1	5.49	7.86	-5.19	1.23e-08	3.5e-06			NonCoding	7.51	8.25	5.49	5.49	4.82	6.15	7.85
TC1100013048.hg.1	8.61	10.57	-3.89	1.3e-08	3.68e-06	DPP3	dipeptidyl-peptidase 3	Multiple_Complex	10.57	11.1	8.18	9.11	7.93	9.19	10.58
TC0200012352.hg.1	4.22	7.04	-7.05	1.31e-08	3.69e-06			NonCoding	7.04	7.14	4.23	4.13	4.27	5.12	6.74
TC0800011594.hg.1	13.53	9.27	19.11	1.33e-08	3.74e-06	vufyby	Transcript Identified by AceView	Unassigned	9.24	10.79	12.39	14.09	12.88	14.88	9.3
TC0400007556.hg.1	13.08	14.71	-3.1	1.39e-08	3.9e-06	SRD5A3	steroid 5 alpha-reductase 3	Multiple_Complex	14.71	14.74	12.94	12.96	13.2	13.23	14.62
TC0100017945.hg.1	6.52	9.09	-5.91	1.4e-08	3.91e-06	FH	fumarate hydratase	Multiple_Complex	8.36	10.05	6.19	6.65	6.36	7.08	8.99
TC0600010976.hg.1	6.95	9.28	-5.04	1.4e-08	3.91e-06	LOC101928519	uncharacterized LOC101928519	NonCoding	9.2	8.28	6.8	6.02	7.08	8.02	9.4
TC1000008881.hg.1	12.52	8.92	12.12	1.41e-08	3.95e-06	MXI1	MAX interactor 1, dimerization protein	Multiple_Complex	9.05	8.48	12.78	11.44	13.76	12.22	8.92
TC1900007040.hg.1	13.57	8.97	24.19	1.44e-08	4.02e-06	CNN1	calponin 1, basic, smooth muscle	Multiple_Complex	9.1	12.87	13.49	13.65	13.59	13.18	8.83
TC0900009468.hg.1	8.23	6.37	3.62	1.48e-08	4.11e-06			NonCoding	6.94	6.42	8.42	8.01	8.67	7.86	6.32
TC0X00008062.hg.1	7.05	8.96	-3.77	1.49e-08	4.13e-06	RP13-383K5.4		Pseudogene	9.06	9.8	6.99	6.77	7.11	7.17	7.88
TC0800011587.hg.1	12.16	8.68	11.18	1.51e-08	4.19e-06	tenamu	Transcript Identified by AceView	Coding	8.11	9.63	11.06	12.71	11.53	13.45	8.58
TC0100018185.hg.1	10.51	12.86	-5.09	1.54e-08	4.26e-06	MINOS1	mitochondrial inner membrane organizing system 1	Multiple_Complex	12.98	14.14	10.43	10.27	10.63	11.16	12.74
TC1000009810.hg.1	9.21	11.91	-6.49	1.54e-08	4.26e-06	NUDT5	nudix hydrolase 5	Multiple_Complex	11.8	12.34	8.26	9.06	9.34	10.21	11.92
TC1400007761.hg.1	12.74	14.53	-3.46	1.55e-08	4.26e-06	AHSA1	AHA1, activator of heat shock 90kDa protein ATPase homolog 1 (yeast)	Multiple_Complex	14.56	15.36	12.6	12.39	13.12	12.87	14.5
TC2200008335.hg.1	11.12	7.12	15.96	1.59e-08	4.36e-06	RP5-1172A22.1; shawter	putative novel transcript; Transcript Identified by AceView	NonCoding	7.01	8.69	9.76	11.93	10.42	12.22	7.22
TC0500012463.hg.1	9.56	10.87	-2.48	1.6e-08	4.38e-06	CAMK2A	calcium/calmodulin-dependent protein kinase II alpha	Multiple_Complex	10.41	10.86	8.89	9.74	9.53	9.47	10.88
TC0300013280.hg.1	4.42	6.67	-4.74	1.63e-08	4.45e-06			NonCoding	7.87	6.56	3.71	4.9	4.08	4.86	6.76
TC1600009200.hg.1	10.54	13.15	-6.08	1.63e-08	4.45e-06	TRAP1	TNF receptor-associated protein 1	Multiple_Complex	13.18	13.75	10.49	10.1	10.52	10.64	12.47
TC0100013995.hg.1	8.19	10.25	-4.17	1.63e-08	4.45e-06	EIF2B3	eukaryotic translation initiation factor 2B, subunit 3 gamma, 58kDa	Multiple_Complex	10.31	11.34	7.91	7.72	8.46	8.67	10.17
TC0600007616.hg.1	8.63	10.45	-3.52	1.65e-08	4.48e-06	HSPA1B; HSPA1A	heat shock 70kDa protein 1B; heat shock 70kDa protein 1A	Coding	10.38	11.38	9.29	8.09	8.79	8.45	10.51
TC1200007714.hg.1	4.02	5.81	-3.46	1.68e-08	4.55e-06	AMHR2	anti-Mullerian hormone receptor, type II	Multiple_Complex	5.89	4.85	4.06	4.67	3.28	4	6.28
TC0900009136.hg.1	9.74	7.11	6.18	1.7e-08	4.62e-06	yutura	Transcript Identified by AceView	Unassigned	7.78	7.12	8.37	10.07	9.45	10.88	6.42
TC1800006589.hg.1	12.76	10.3	5.53	1.75e-08	4.74e-06	PTPRM	protein tyrosine phosphatase, receptor type, M	Multiple_Complex	10.34	9.28	12.74	11.93	12.88	12.69	10.69
TC0X00008437.hg.1	8.82	11.18	-5.15	1.76e-08	4.75e-06	STK26	serine/threonine protein kinase 26	Multiple_Complex	10.73	11.34	8.87	8.44	8.76	9.25	11.2
TC0500008438.hg.1	9.1	5.81	9.8	1.83e-08	4.94e-06	teyslawby	Transcript Identified by AceView	Coding	5.52	5.85	8.72	9.1	9.41	10.94	7.12
TC1100012389.hg.1	8.75	11.55	-6.96	1.84e-08	4.96e-06	CADM1	cell adhesion molecule 1	Multiple_Complex	11.45	11.7	9.52	7.16	10.21	8.05	11.54
TC0200013232.hg.1	10.45	12.49	-4.1	1.86e-08	4.98e-06	SUCLG1	succinate-CoA ligase, alpha subunit	Multiple_Complex	12.5	12.93	10.49	10.44	10.23	10.9	12.47
TC0500008230.hg.1	9.34	6.42	7.55	1.88e-08	5.05e-06	swawswubu	Transcript Identified by AceView	Unassigned	6.5	6.36	8.72	9.6	9.36	11.3	5.69
TC1000011411.hg.1	8.99	6.39	6.04	1.94e-08	5.17e-06	PPP1R3C	protein phosphatase 1, regulatory subunit 3C	Multiple_Complex	6.06	6.4	8	8.51	9.54	9.82	6.51
TC1100012545.hg.1	10.67	8.05	6.15	1.94e-08	5.18e-06	TRIM29	tripartite motif containing 29	Multiple_Complex	8.07	8.28	10.22	10.42	10.99	10.98	7.76
TC0500008440.hg.1	7.31	4.85	5.51	2.02e-08	5.37e-06	wawslawby	Transcript Identified by AceView	Unassigned	4.87	4.83	6.14	7.23	7.39	8.42	5.13
TC0500006804.hg.1	11.33	8.15	9.1	2.03e-08	5.4e-06	peyskoby	Transcript Identified by AceView	Coding	7.62	8.68	11.52	11.18	10.33	12.03	8.14
TC0600011870.hg.1	8.09	11.2	-8.62	2.12e-08	5.62e-06	DNPH1	2-deoxynucleoside 5-phosphate N-hydrolase 1	Multiple_Complex	11.68	10.66	8.59	7.95	8	8.21	11.23
TC2100006442.hg.1	8.33	6.4	3.81	2.15e-08	5.7e-06	SIK1	salt-inducible kinase 1	Multiple_Complex	6.33	6.42	8.56	7.92	8.87	8.05	6.8
TC0900011525.hg.1	17.99	19.1	-2.17	2.17e-08	5.74e-06	RPS10P17	Transcript Identified by AceView, Entrez Gene ID(s) 645857	Unassigned	19.38	19.02	18.34	18.15	17.78	17.76	19.1
TC0500012345.hg.1	11.56	8.37	9.1	2.18e-08	5.75e-06	doyslaby	Transcript Identified by AceView	Unassigned	9.77	8.38	11.19	11.63	11.77	13.09	8.36
TC0900012140.hg.1	8.37	5.71	6.33	2.19e-08	5.76e-06	PGM5	phosphoglucomutase 5	NonCoding	5.22	6.53	7.56	8.28	8.47	8.96	5.63
TC1700011088.hg.1	8.11	5.79	4.98	2.19e-08	5.76e-06	COL1A1	collagen, type I, alpha 1	Multiple_Complex	6.09	5.83	6.98	7.86	8.4	9.02	5.41
TC2100008000.hg.1	10.72	12.84	-4.33	2.2e-08	5.77e-06	GART	phosphoribosylglycinamide formyltransferase, phosphoribosylglycinamide synthetase, phosphoribosylaminoimidazole synthetase	Multiple_Complex	12.54	13.31	10.77	10.41	11.04	10.67	12.79
TC0800011589.hg.1	12.02	7.74	19.34	2.25e-08	5.89e-06	snerla	Transcript Identified by AceView	Unassigned	7.78	8.66	10.91	12.67	11.23	13.45	7.55
TC0100009958.hg.1	5.83	8.03	-4.59	2.27e-08	5.92e-06	CGN	cingulin	Multiple_Complex	7.77	8.22	6.06	5.78	5.05	5.74	8.05
TC0600008656.hg.1	9.35	6.02	10.1	2.29e-08	5.97e-06			NonCoding	6.14	6.03	9.04	9.41	7.64	9.64	5.84
TC1600009956.hg.1	9.91	11.71	-3.49	2.3e-08	5.99e-06	BOLA2B; BOLA2	bolA family member 2B; bolA family member 2	Multiple_Complex	11.78	12.69	10.25	9.6	9.71	10.09	11.58
TC0200012348.hg.1	7.4	9.56	-4.47	2.31e-08	6e-06			NonCoding	10.41	9.49	7.03	6.71	7.87	7.88	9.63
TC0200016478.hg.1	8.48	5.43	8.27	2.33e-08	6.03e-06	LINC01291	long intergenic non-protein coding RNA 1291	NonCoding	5.37	4.76	8.34	7.49	8.64	9.14	6.21
TC1900009076.hg.1	10.58	13.48	-7.42	2.34e-08	6.06e-06	PLPP2	phospholipid phosphatase 2	Multiple_Complex	13.46	12.82	11.18	10	10.57	10.6	13.49
TC0900007815.hg.1	12.08	8.56	11.4	2.36e-08	6.1e-06	warteyby	Transcript Identified by AceView	Coding	8.48	9.39	11.31	11.73	12.4	12.89	8
TC1000009923.hg.1	10.9	7.46	10.91	2.38e-08	6.13e-06			NonCoding	7.53	8.36	11.21	11.32	10.56	9.55	7.35
TC0400009525.hg.1	8.54	6.14	5.3	2.42e-08	6.23e-06	ANKRD37	ankyrin repeat domain 37	Multiple_Complex	7.03	6.07	8.01	9.04	8.13	8.97	5.38
TC0400008041.hg.1	4.7	7.08	-5.2	2.46e-08	6.32e-06	PTPN13	protein tyrosine phosphatase, non-receptor type 13 (APO-1/CD95 (Fas)-associated phosphatase)	Multiple_Complex	6.95	7.07	4.76	4.72	5.14	4.59	7.25
TC1000007345.hg.1	4.84	8.21	-10.35	2.47e-08	6.32e-06			NonCoding	8.22	7.53	5.26	4.6	4.21	5.14	8.42
TC1000007950.hg.1	9.5	12.53	-8.2	2.5e-08	6.4e-06	UNC5B	unc-5 netrin receptor B	Multiple_Complex	12.42	11.25	8.88	9.42	9.53	9.55	12.67
TC0500012341.hg.1	9.22	6.23	7.93	2.53e-08	6.45e-06	buslaby	Transcript Identified by AceView	Unassigned	6.33	6.82	8.93	8.3	9.47	10.31	5.24
TC1500008048.hg.1	12.81	11.32	2.81	2.54e-08	6.47e-06	KIAA1199	Jeck2013 ALT_ACCEPTOR, ALT_DONOR, coding, INTERNAL, intronic best transcript NM_018689	NonCoding	11.32	10.93	12.45	13.1	12.23	13.9	11.32
TC0400007243.hg.1	10.22	12.25	-4.1	2.55e-08	6.48e-06	PGM2	phosphoglucomutase 2	Multiple_Complex	12.25	12.16	10.14	10.32	9.38	10.94	12.36
TC0100010025.hg.1	5.58	7.63	-4.13	2.55e-08	6.48e-06	PRR9	proline rich 9	Coding	7.99	7.02	4.63	5.33	5.9	6.24	7.69
TC0100008483.hg.1	6.42	8.82	-5.31	2.57e-08	6.49e-06			NonCoding	9.21	8.79	6.57	6.27	6.67	5.78	8.53
TC1200011971.hg.1	14.61	16.87	-4.78	2.56e-08	6.49e-06	RPL6	ribosomal protein L6	Multiple_Complex	16.86	16.66	14.88	14.4	15.64	14.42	16.88
TC1500008091.hg.1	9.6	7	6.04	2.6e-08	6.57e-06	UBE2Q2P6	ubiquitin conjugating enzyme E2Q family member 2 pseudogene 6	Pseudogene	7.02	6.74	8.48	9.9	9.31	10.68	7.25
TC0900007037.hg.1	7.8	9.6	-3.5	2.63e-08	6.61e-06	SERPINH1P1	serpin peptidase inhibitor, clade H1, pseudogene 1 [Source:HGNC Symbol;Acc:HGNC:19917]	Pseudogene	9.44	9.59	7.7	7.43	7.91	8.1	9.61
TC1200007898.hg.1	7.99	10.82	-7.08	2.7e-08	6.79e-06			NonCoding	11.55	10.86	10.34	7.85	8.48	7.52	10.77
TC1900008825.hg.1	4.26	5.96	-3.27	2.72e-08	6.82e-06	PRKCG	protein kinase C, gamma	Coding	6.05	5.55	4.18	4.63	4.32	3.99	5.95
TC0100008697.hg.1	5.54	8.67	-8.73	2.74e-08	6.87e-06	CTH	cystathionine gamma-lyase	Multiple_Complex	8.38	9.17	5.17	5.91	5.59	5.5	8.62
TC1400010257.hg.1	12.35	14.55	-4.61	2.76e-08	6.89e-06	HSP90AA1	heat shock protein 90kDa alpha (cytosolic), class A member 1	Multiple_Complex	14.02	15.27	11.78	11.76	12.95	12.91	14.48
TC0300013968.hg.1	4.73	6.43	-3.24	2.8e-08	6.99e-06	CCDC51	coiled-coil domain containing 51	Multiple_Complex	6.98	6.41	4.81	4.19	4.64	4.75	6.44
TC0Y00006454.hg.1	8.62	11.5	-7.37	2.82e-08	6.99e-06	spoybo	Transcript Identified by AceView	Coding	11.55	10.46	9.35	8	9.19	7.95	11.45
TC1000012173.hg.1	5.5	4.11	2.63	2.81e-08	6.99e-06	woruby	Transcript Identified by AceView	Coding	4.12	3.96	4.97	5.42	5.53	5.55	4.2
TC1600006985.hg.1	12	9.69	4.95	2.81e-08	6.99e-06	RP11-65J21.3; garaw	Transcript Identified by AceView; novel transcript	NonCoding	10.08	9.38	12.59	11.6	12.2	11.73	9.65
TC1500008080.hg.1	8.39	6.61	3.43	2.83e-08	7.01e-06	LINC01583	long intergenic non-protein coding RNA 1583	NonCoding	6.66	6.57	8.75	7.62	8.84	8.13	5.68
TC0100013053.hg.1	6.75	9.75	-7.99	2.87e-08	7.09e-06	starawbo	Transcript Identified by AceView	Unassigned	10.3	9.32	6.39	7.17	7.29	6.05	9.69
TC0400012818.hg.1	13.67	11.34	5.02	2.92e-08	7.2e-06	CCNG2	cyclin G2	Multiple_Complex	11.28	10.31	13.69	13.57	14.25	13.74	11.42
TC1300008760.hg.1	7.63	4.29	10.16	2.94e-08	7.25e-06	EPSTI1	epithelial stromal interaction 1 (breast)	Multiple_Complex	4.02	4.4	7.63	7.7	7.44	8.18	4.3
TC1400008159.hg.1	11.36	13.83	-5.54	3.03e-08	7.46e-06	AL162151.3		Multiple_Complex	13.82	13.01	11.68	11.05	11.66	11.04	13.83
TC1000011115.hg.1	7.11	4.97	4.41	3.06e-08	7.52e-06	feymawby	Transcript Identified by AceView	Unassigned	4.98	5.05	6.32	7.55	6.61	8.93	4.86
TC0100015023.hg.1	8.51	10.8	-4.89	3.08e-08	7.56e-06	DPYD	dihydropyrimidine dehydrogenase	Multiple_Complex	10.37	11.19	8.37	8.17	8.63	9.07	10.83
TC0500007729.hg.1	11.36	14.46	-8.61	3.16e-08	7.72e-06	MCCC2	methylcrotonoyl-CoA carboxylase 2	Multiple_Complex	14.11	14.79	10.78	11.46	11.26	11.93	14.48
TC0200016402.hg.1	10.58	7.27	9.88	3.19e-08	7.78e-06	RSAD2	radical S-adenosyl methionine domain containing 2	Multiple_Complex	7.31	8.48	10.56	10.51	9.7	10.99	7.23
TC0900007811.hg.1	9.59	6.81	6.84	3.24e-08	7.87e-06	steylaw	Transcript Identified by AceView	Coding	6.77	7.62	9.56	9.33	9.79	10.73	6.86
TC0X00007240.hg.1	8.42	11.34	-7.54	3.23e-08	7.87e-06	CLCN5	chloride channel, voltage-sensitive 5	Multiple_Complex	11.25	10.26	8.06	7.48	9.07	8.88	12.59
TC0600014282.hg.1	16.13	17.95	-3.54	3.26e-08	7.92e-06	RPS10	ribosomal protein S10	Multiple_Complex	17.93	17.66	16.87	16.25	16.11	16	17.99
TC0200014880.hg.1	5.54	8.57	-8.17	3.27e-08	7.93e-06			NonCoding	8.41	6.37	5.75	5.62	4.92	5.42	8.74
TC0500011725.hg.1	9.8	7.77	4.08	3.28e-08	7.93e-06	MCC	mutated in colorectal cancers	Multiple_Complex	7.1	7.82	8.92	10.55	9.09	10.59	8.33
TC0500012497.hg.1	12.94	10.64	4.93	3.32e-08	8.03e-06	TNIP1	TNFAIP3 interacting protein 1	Multiple_Complex	10.63	10.24	12.91	12.98	12.06	12.95	11.06
TC0100012668.hg.1	4.33	6.34	-4.02	3.34e-08	8.05e-06	CHD5	chromodomain helicase DNA binding protein 5	Coding	6.31	5.35	4.57	4.73	4.02	4.05	6.37
TC1500009613.hg.1	6.26	4.14	4.33	3.37e-08	8.1e-06	seezo	Transcript Identified by AceView	Unassigned	4.14	4.14	6.47	5.91	6.31	8.06	3.97
TC0800011582.hg.1	10.23	6.57	12.61	3.44e-08	8.25e-06	kyveyby	Transcript Identified by AceView	Unassigned	6.54	7.52	9.85	10.81	10.01	12.74	6.61
TC1200007512.hg.1	5.28	6.83	-2.92	3.44e-08	8.25e-06	RP11-370I10.12	novel transcript	NonCoding	6.85	6.28	5.49	5.21	5.34	5.09	7.31
TC1500010281.hg.1	9.6	7.41	4.56	3.46e-08	8.29e-06	UBE2Q2P12	ubiquitin conjugating enzyme E2Q family member 2 pseudogene 12 [Source:HGNC Symbol;Acc:HGNC:49523]	Multiple_Complex	7.99	6.95	10	9.03	9.85	9.41	7.36
TC0Y00007241.hg.1	8.77	6.99	3.43	3.5e-08	8.35e-06	AC012005.4	Uncharacterized protein [Source:UniProtKB/TrEMBL;Acc:A0A096LPA0]	Coding	7.01	6.64	8.5	8.44	8.97	9.27	6.97
TC0400009239.hg.1	9.82	7.35	5.51	3.56e-08	8.49e-06			NonCoding	5.9	7.22	10.1	8.62	9.49	10.08	7.5
TC0100017010.hg.1	8.44	10.91	-5.57	3.57e-08	8.5e-06	HSPE1P6	heat shock protein family E (Hsp10) member 1 pseudogene 6 [Source:HGNC Symbol;Acc:HGNC:49325]	Multiple_Complex	11.01	11.53	8.47	8.37	8.83	8.45	9.95
TC1700012379.hg.1	13.87	16.65	-6.85	3.62e-08	8.6e-06	VTN	vitronectin	Multiple_Complex	17.28	15.24	14.56	12.45	15.4	13.13	16.74
TC0700012895.hg.1	6.44	4.06	5.18	3.68e-08	8.74e-06	RNU6-267P	RNA, U6 small nuclear 267, pseudogene [Source:HGNC Symbol;Acc:HGNC:47230]	Multiple_Complex	4.47	4.01	6.37	5.58	6.5	6.97	4.1
TC0500006813.hg.1	11.79	8.66	8.74	3.71e-08	8.79e-06	dastuby	Transcript Identified by AceView	Unassigned	8.62	9.27	11.59	12.18	11.53	13.33	8.12
TC1300009506.hg.1	6.8	5.18	3.09	3.72e-08	8.79e-06			NonCoding	5.63	5.25	7.08	6.36	6.45	7.43	4.39
TC0500010894.hg.1	10.08	11.68	-3.02	3.75e-08	8.85e-06	DIMT1	DIM1 dimethyladenosine transferase 1 homolog	Multiple_Complex	11.51	12.37	10.12	9.15	10.71	10.04	11.69
TC0600008481.hg.1	8.28	9.94	-3.16	3.76e-08	8.87e-06	LYPLA1P3	lysophospholipase I pseudogene 3 [Source:HGNC Symbol;Acc:HGNC:44007]	Multiple_Complex	9.96	10.96	7.97	8.05	8.69	8.46	9.91
TC0600013300.hg.1	11.01	13.85	-7.17	3.78e-08	8.9e-06	IFNGR1	interferon gamma receptor 1	Multiple_Complex	13.78	12.14	11.32	10.62	11.49	10.65	13.93
TC1200010693.hg.1	8.13	10.02	-3.71	3.79e-08	8.91e-06	TFCP2	transcription factor CP2	Multiple_Complex	10.2	9.83	7.42	7.66	8.81	8.62	10.03
TC1200011786.hg.1	10.51	8.08	5.38	3.93e-08	9.22e-06	NUAK1	NUAK family, SNF1-like kinase, 1	Multiple_Complex	8.31	7.92	10.44	10.09	10.57	11.11	8.06
TC0200015540.hg.1	8.71	5.91	6.95	3.94e-08	9.22e-06	shormobo	Transcript Identified by AceView	Unassigned	6.31	5.88	8.13	8.97	8.71	10.57	5.93
TC1700010604.hg.1	10.65	6.84	13.98	3.97e-08	9.27e-06	NR1D1	nuclear receptor subfamily 1, group D, member 1	Multiple_Complex	6.89	6.8	10.6	10.25	10.92	10.7	6.22
TC0X00010849.hg.1	4.78	7.18	-5.28	3.99e-08	9.31e-06	GPC4	glypican 4	Multiple_Complex	7.2	6.87	5.47	4.93	4.45	4.6	7.43
TC0800006463.hg.1	10.39	7.7	6.46	4.03e-08	9.35e-06			NonCoding	7.74	7.26	8.77	10.61	10.13	12.3	8.03
TC1300007791.hg.1	12.4	14.56	-4.47	4.03e-08	9.35e-06	IPO5	importin 5	Multiple_Complex	14.25	14.82	12.16	12.41	12.36	12.47	14.58
TC1600010732.hg.1	11.59	15.51	-15.05	4.03e-08	9.35e-06	NQO1	NAD(P)H dehydrogenase, quinone 1	Multiple_Complex	15.54	15.21	10.89	11.79	11.38	12.34	15.7
TC1700011121.hg.1	13.02	15.34	-5	4.1e-08	9.5e-06	TOB1	transducer of ERBB2, 1	Multiple_Complex	15.34	15.19	12.24	12.63	13.61	13.49	15.5
TC1500009943.hg.1	7.51	5.17	5.06	4.13e-08	9.56e-06	THSD4-AS2	THSD4 antisense RNA 2	NonCoding	5.5	5.22	5.79	8.39	6.85	8.47	4.61
TC1900010264.hg.1	5.87	4.02	3.62	4.25e-08	9.81e-06	CTB-70G10.1	novel transcript	NonCoding	4.26	3.99	6.78	5.31	6.5	4.85	3.87
TC0300013513.hg.1	13.56	16.29	-6.62	4.29e-08	9.89e-06	P3H2	prolyl 3-hydroxylase 2	Multiple_Complex	16.04	16.26	13.82	12.74	14.19	13.36	16.64
TC2200007013.hg.1	8.19	10.25	-4.15	4.31e-08	9.92e-06	EWSR1	EWS RNA binding protein 1	Multiple_Complex	9.95	10.43	7.59	9.11	7.46	8.7	10.28
TC1100006875.hg.1	10.57	7.47	8.56	4.39e-08	1.01e-05	gogloy	Transcript Identified by AceView	Coding	7.49	7.36	10.2	10.63	10.53	11.28	8
TC0600009574.hg.1	4.59	8.77	-18.18	4.43e-08	1.01e-05	vuspoyby	Transcript Identified by AceView	Coding	9.01	5.22	5.01	5.01	4.03	4.23	8.55
TC1900006992.hg.1	9.11	11.03	-3.79	4.43e-08	1.01e-05	ILF3	interleukin enhancer binding factor 3	Multiple_Complex	10.95	11.88	8.88	8.18	9.39	9.74	11.09
TC0500011448.hg.1	12.35	7.64	26.21	4.46e-08	1.02e-05	ARRDC3	arrestin domain containing 3	Multiple_Complex	7.15	9.38	12.03	11.22	12.71	12.76	7.64
TC0800006785.hg.1	9.04	6.46	5.97	4.53e-08	1.03e-05	RP11-419I17.1	novel transcript	NonCoding	6.42	6.48	8.94	9.17	8.99	10.13	6.46
TC1900008924.hg.1	8.7	10.83	-4.4	4.53e-08	1.03e-05	U2AF2	U2 small nuclear RNA auxiliary factor 2	Multiple_Complex	10.79	11.83	8.34	8.81	8.62	9.49	10.87
TSUnmapped00000003.hg.1	6.09	7.64	-2.93	4.55e-08	1.04e-05	SLC2A6	solute carrier family 2 (facilitated glucose transporter), member 6 [Source:HGNC Symbol;Acc:HGNC:11011]	Coding	8.02	7.22	6.53	5.85	5.63	6.33	7.65
TC0100010419.hg.1	10.11	12.56	-5.48	4.67e-08	1.06e-05	sporklor	Transcript Identified by AceView	Unassigned	13.33	12.56	9.8	9.12	10.83	10.5	12.34
TC1700009528.hg.1	9.86	12.36	-5.65	4.74e-08	1.07e-05	CXCL16	chemokine (C-X-C motif) ligand 16	Multiple_Complex	12.48	11.35	9.92	9.79	10.71	9.18	12.27
TC0600012040.hg.1	15.96	13.36	6.04	4.79e-08	1.08e-05	TRAM2	translocation associated membrane protein 2	Multiple_Complex	13.28	13.72	15.94	15.98	15.8	16.23	13.37
TC1000007461.hg.1	6.69	4.63	4.17	4.79e-08	1.08e-05	RASSF4	Ras association (RalGDS/AF-6) domain family member 4	Multiple_Complex	4.63	4.68	6.81	6.56	6.43	7.25	4.61
TC1100007394.hg.1	9.32	11.71	-5.22	4.9e-08	1.11e-05	CD82	CD82 molecule	Multiple_Complex	11.66	11.45	9.3	9.34	7.98	10.34	12.12
TC1500008050.hg.1	12.75	9.82	7.66	4.93e-08	1.11e-05	klorstoy	Transcript Identified by AceView	Coding	10.85	9.89	12.61	12.88	11.74	14.11	9.73
TC0100009414.hg.1	13.35	14.91	-2.94	5e-08	1.12e-05	ATP5F1	ATP synthase, H+ transporting, mitochondrial Fo complex subunit B1	Multiple_Complex	14.88	15.31	13.38	12.93	13.67	13.33	14.94
TC1700010056.hg.1	7.13	5.62	2.86	5.05e-08	1.13e-05	KRT17P6	keratin 17 pseudogene 6 [Source:HGNC Symbol;Acc:HGNC:50724]	Multiple_Complex	5.57	5.62	7.71	7.4	6.68	6.81	5.79
TC0600014322.hg.1	12.43	14.07	-3.13	5.11e-08	1.15e-05	SYNCRIP	synaptotagmin binding, cytoplasmic RNA interacting protein	Multiple_Complex	13.96	15.08	11.62	12.29	12.59	12.96	14.16
TC1100011888.hg.1	10.05	13.36	-9.92	5.19e-08	1.16e-05	CTSC	cathepsin C	Multiple_Complex	13.21	13.55	11.07	9.21	9.4	10.6	13.34
TC0600011074.hg.1	6.43	8.44	-4.02	5.28e-08	1.18e-05	glosoby	Transcript Identified by AceView	Unassigned	8.46	8.55	6.7	7.06	6.07	6.07	8.23
TC0600007207.hg.1	6.76	10.24	-11.09	5.29e-08	1.18e-05	GMNN	geminin, DNA replication inhibitor	Multiple_Complex	10.07	10.57	5.82	6.62	6.9	8.21	10.21
TC1200008525.hg.1	5.76	8.22	-5.51	5.35e-08	1.19e-05	SNRPF	small nuclear ribonucleoprotein polypeptide F	Multiple_Complex	8.2	9.79	4.69	6.3	5.35	6.37	7.73
TC0300013136.hg.1	9.08	7.26	3.53	5.53e-08	1.23e-05			NonCoding	7.89	6.62	9.45	9.15	9.02	8.56	7.26
TC0200015578.hg.1	9.15	12.48	-10.09	5.58e-08	1.24e-05	IDH1	isocitrate dehydrogenase 1 (NADP+)	Multiple_Complex	12.44	12.14	8.53	8.77	9.52	9.78	12.96
TC0300013098.hg.1	5	7.71	-6.56	5.61e-08	1.24e-05			NonCoding	7.67	7.04	6.02	5.16	4.68	4.96	7.82
TC1500009756.hg.1	5.38	7.15	-3.41	5.69e-08	1.26e-05	RBPMS2	RNA binding protein with multiple splicing 2	Coding	7.17	7.38	4.82	5.69	5.07	5.94	6.89
TC0700007034.hg.1	11.19	7.86	10.11	5.7e-08	1.26e-05	CREB5	cAMP responsive element binding protein 5	Multiple_Complex	8.08	7.86	11.25	9.8	12.38	11.15	7.85
TC0500006807.hg.1	10.99	7.67	9.99	5.73e-08	1.26e-05	plorgor	Transcript Identified by AceView	Coding	7.63	7.72	10.38	11.46	10.26	12.3	8.19
TC0300011200.hg.1	11.24	14.05	-7.02	5.8e-08	1.27e-05	TKT	transketolase	Multiple_Complex	14.03	13.45	11.24	10.84	11.92	11.27	14.07
TC1500008049.hg.1	11.31	9.3	4.03	5.8e-08	1.27e-05	bloplor	Transcript Identified by AceView	Coding	9.28	8.77	11.26	11.57	11.08	13.33	9.88
TC1900006520.hg.1	11.15	13.07	-3.8	5.79e-08	1.27e-05	ATP5D	ATP synthase, H+ transporting, mitochondrial F1 complex, delta subunit	Multiple_Complex	13.35	13.08	11.38	10.36	11.05	11.12	13
TC1900006896.hg.1	13.88	16.62	-6.7	5.83e-08	1.27e-05	HNRNPM	heterogeneous nuclear ribonucleoprotein M	Multiple_Complex	15.91	17.42	13.06	14.73	12.86	14.84	16.57
TC0X00010697.hg.1	9.38	11.39	-4.05	5.83e-08	1.27e-05	HSPA8P1	heat shock protein family A (Hsp70) member 8 pseudogene 1 [Source:HGNC Symbol;Acc:HGNC:5245]	Pseudogene	11.42	11.73	9.09	9.03	9.63	9.77	11
TC0100009046.hg.1	17.45	18.88	-2.7	5.85e-08	1.28e-05	RPL5; SNORD21; SNORA66	ribosomal protein L5; small nucleolar RNA, C/D box 21; small nucleolar RNA, H/ACA box 66	Multiple_Complex	18.87	18.89	17.65	16.68	18.26	17.23	18.76
TC0300012716.hg.1	11.25	8.41	7.18	5.88e-08	1.28e-05	RP11-274H2.5	novel transcript, overlapping to PLOD2	NonCoding	8.41	8.4	10.52	10.5	11.99	12	8.48
TC0500012343.hg.1	9.83	6.32	11.38	5.98e-08	1.3e-05	RP11-278J6.5	TEC	Unassigned	6	6.3	10.02	9.27	9.65	10.38	7.23
TC0500007050.hg.1	8.62	11.5	-7.38	6.03e-08	1.31e-05	PDZD2	PDZ domain containing 2	Multiple_Complex	11.55	11.44	7.59	8.89	8.39	10.66	12.2
TC1400006723.hg.1	13.26	14.98	-3.29	6.04e-08	1.31e-05	REC8	REC8 meiotic recombination protein	Multiple_Complex	15.32	14.96	12.81	13.8	12.44	13.88	14.99
TC0500009362.hg.1	7.9	9.85	-3.87	6.08e-08	1.32e-05	nersmoybu	Transcript Identified by AceView	Coding	9.84	8.96	7.96	7.83	8.05	7.79	10.08
TC0300011173.hg.1	7	9.08	-4.24	6.1e-08	1.32e-05	NT5DC2	5-nucleotidase domain containing 2	Multiple_Complex	9.15	9.9	6.52	6.7	7.32	7.42	8.99
TC0800006468.hg.1	7.86	5.61	4.75	6.15e-08	1.33e-05	steeslubu	Transcript Identified by AceView	Coding	5.64	5.58	6.52	8.55	7.61	8.13	4.92
TC1900007744.hg.1	7.37	9.15	-3.43	6.15e-08	1.33e-05	DPY19L3	dpy-19-like 3 (C. elegans)	Multiple_Complex	9.52	9.17	7.31	4.76	7.48	7.36	9.13
TC0100018438.hg.1	6.93	9.18	-4.75	6.17e-08	1.33e-05	MOB3C	MOB kinase activator 3C	Multiple_Complex	9.29	8.01	6.99	6.27	6.95	6.85	9.95
TC1600007234.hg.1	10.04	11.8	-3.41	6.18e-08	1.33e-05	DCTN5	dynactin 5 (p25)	Multiple_Complex	11.54	11.97	9.99	9.65	10.09	10.32	11.83
TC0X00010075.hg.1	8.68	5.5	9.07	6.3e-08	1.35e-05	gugoy	Transcript Identified by AceView	Coding	5.68	5.53	8.39	8.11	8.91	9.6	5.18
TC0100006616.hg.1	8.18	10.12	-3.83	6.32e-08	1.35e-05	swukoybu	Transcript Identified by AceView	Coding	10.08	9.91	8.53	8.71	7.88	7.55	10.47
TC1700010024.hg.1	17.72	18.91	-2.29	6.32e-08	1.35e-05	RPS2P46	ribosomal protein S2 pseudogene 46	Multiple_Complex	19.05	18.76	17.96	17.74	17.62	17.73	18.92
TC1000012423.hg.1	14.22	11.66	5.89	6.48e-08	1.38e-05	PFKP	phosphofructokinase, platelet	Multiple_Complex	11.47	12.79	14.62	14.12	13.96	14.3	11.72
TC0100018291.hg.1	4.81	7.26	-5.48	6.53e-08	1.39e-05	FLG-AS1	FLG antisense RNA 1	NonCoding	6.84	7.33	4.42	5.03	4.57	5.72	7.24
TC1800009290.hg.1	13.89	11.47	5.35	6.57e-08	1.4e-05	MYO5B	myosin VB	Multiple_Complex	11.67	11.36	14.32	13.37	15.39	13.27	11.45
TC1400008590.hg.1	6.36	8.69	-5.03	6.66e-08	1.41e-05	OSGEP	O-sialoglycoprotein endopeptidase	Multiple_Complex	8.74	9.11	6.5	5.64	6.24	6.83	8.15
TC1200012151.hg.1	16.22	17.5	-2.43	6.7e-08	1.42e-05	RPLP0	ribosomal protein, large, P0	Multiple_Complex	17.7	17.5	16.67	16.08	16.36	15.77	17.51
TC0800006467.hg.1	7.42	5.86	2.95	6.86e-08	1.45e-05			NonCoding	5.96	5.37	7.03	7.73	6.88	8.5	5.84
TC0300009503.hg.1	8.1	6.03	4.2	6.91e-08	1.46e-05	RN7SL141P	RNA, 7SL, cytoplasmic 141, pseudogene [Source:HGNC Symbol;Acc:HGNC:46157]	NonCoding	6.03	6.31	7.89	7.01	8.52	8.27	6.03
TC1400007389.hg.1	11.13	8.2	7.62	6.91e-08	1.46e-05	rerzer	Transcript Identified by AceView	Unassigned	8.18	8.22	10.63	11.9	10.65	11.5	7.93
TC1700012440.hg.1	5.26	7.88	-6.14	6.96e-08	1.47e-05	RNFT1	ring finger protein, transmembrane 1	Multiple_Complex	7.89	8.35	5.28	4.59	5.93	5.25	7.77
TC1400010150.hg.1	14.94	16.3	-2.57	7.01e-08	1.47e-05	RPL3P4	ribosomal protein L3 pseudogene 4 [Source:HGNC Symbol;Acc:HGNC:19805]	Multiple_Complex	16.57	15.96	15.17	14.76	15.15	14.63	16.33
TC2000009058.hg.1	15.38	11.92	11.05	7.02e-08	1.47e-05	TGM2	transglutaminase 2	Multiple_Complex	11.81	11.9	14.36	16.38	14.65	16.14	12.06
TC1700012077.hg.1	6.7	8.41	-3.29	7.08e-08	1.48e-05	RP11-498C9.15	novel transcript	NonCoding	8.45	9.73	5.77	6.68	6.58	6.99	8.38
TC0300013606.hg.1	6.37	4.66	3.28	7.15e-08	1.49e-05	TMEM44	transmembrane protein 44	Multiple_Complex	4.45	4.67	6.96	5.73	6.6	6.17	4.84
TC0500012870.hg.1	7.77	6.13	3.1	7.14e-08	1.49e-05	STC2	stanniocalcin 2	Multiple_Complex	5.68	6.14	8.4	7.76	7.53	7.84	6.13
TC0700010810.hg.1	6.43	4.93	2.84	7.13e-08	1.49e-05			NonCoding	4.66	5.3	6.49	6.38	6.24	6.63	4.89
TC1300009799.hg.1	7.76	9.65	-3.71	7.14e-08	1.49e-05	CARS2	cysteinyl-tRNA synthetase 2, mitochondrial (putative)	Multiple_Complex	9.89	9.69	7.9	7.34	8.26	7.58	9.22
TC1100007221.hg.1	8.24	5.62	6.13	7.19e-08	1.49e-05	TCP11L1	t-complex 11, testis-specific-like 1	Multiple_Complex	5.62	6.48	7.77	8.2	8.34	9.23	5.37
TC1700011460.hg.1	8.99	10.23	-2.36	7.19e-08	1.49e-05	MINOS1P2	mitochondrial inner membrane organizing system 1 pseudogene 2	Multiple_Complex	10.24	10.51	9.15	9.09	8.39	8.84	10.21
TC0100015273.hg.1	8.04	10.07	-4.1	7.21e-08	1.5e-05	WDR77	WD repeat domain 77	Multiple_Complex	10.14	11.84	6.6	8.06	7.78	8.32	10
TC1100011089.hg.1	11.26	13.02	-3.4	7.49e-08	1.55e-05	MTA2	metastasis associated 1 family member 2	Multiple_Complex	13	13.64	11.22	11.33	11.01	11.8	12.79
TC0900007810.hg.1	9.63	6.6	8.16	7.48e-08	1.55e-05	bleyploybu	Transcript Identified by AceView	Coding	6.58	7.15	9.35	8.97	9.86	10.74	6.39
TC2100008536.hg.1	7.76	4.38	10.44	7.52e-08	1.55e-05	PCBP3	poly(rC) binding protein 3	Multiple_Complex	5.31	4.43	8.77	5.89	9.07	6.97	4.32
TC1800007523.hg.1	8.91	11.03	-4.32	7.58e-08	1.56e-05	PHLPP1	PH domain and leucine rich repeat protein phosphatase 1	Multiple_Complex	11.01	11.36	8.43	7.98	9.38	9.89	10.72
TC0100008491.hg.1	6.29	4.1	4.55	7.69e-08	1.58e-05	blyloy	Transcript Identified by AceView	Coding	4.3	4.1	6.22	6.49	6.05	7.31	4.03
TC0200014785.hg.1	5.65	8.35	-6.52	7.7e-08	1.58e-05	FIGN	fidgetin	Multiple_Complex	7.67	8.98	5.47	5.61	5.84	7.14	8.37
TC0300013428.hg.1	12.32	14.19	-3.67	7.8e-08	1.6e-05	TRA2B	transformer 2 beta homolog (Drosophila)	Multiple_Complex	14.12	15.28	11.97	12.23	12.41	12.45	14.26
TC0400007511.hg.1	6.54	8.94	-5.28	7.79e-08	1.6e-05	DANCR; MIR4449	differentiation antagonizing non-protein coding RNA; microRNA 4449	Multiple_Complex	8.58	9.9	6.65	6.5	7.05	6.47	8.9
TC0200009987.hg.1	7.73	5.42	4.97	7.82e-08	1.6e-05	plaly	Transcript Identified by AceView	Unassigned	3.72	5.57	7.51	8	6.45	8.56	5.27
TC1600006986.hg.1	9.11	6.31	6.96	7.78e-08	1.6e-05	MIR193B	microRNA 193b	Precursor_microRNA	6.25	6.37	9.68	7.64	8.93	9.14	7.03
TC1800007977.hg.1	14.53	16.17	-3.12	7.83e-08	1.6e-05	RPL6P27	ribosomal protein L6 pseudogene 27	Pseudogene	16.11	16.16	14.53	14.55	15.33	14.01	16.26
TC2000008915.hg.1	7.8	9.2	-2.64	7.83e-08	1.6e-05	AHCY	adenosylhomocysteinase	Multiple_Complex	9.51	9.24	7.77	8.01	7.66	6.82	8.79
TC0X00009147.hg.1	7.13	4.79	5.04	7.87e-08	1.6e-05			NonCoding	5	4.77	6.93	6.06	7.36	7.15	4.65
TC0800007102.hg.1	8.68	11.38	-6.47	7.89e-08	1.6e-05	PTK2B	protein tyrosine kinase 2 beta	Multiple_Complex	11.28	9.97	8.48	8.53	8.85	8.86	11.49
TC0400008618.hg.1	12.15	13.75	-3.04	8e-08	1.62e-05	FGF2	fibroblast growth factor 2 (basic)	Multiple_Complex	13.62	15.14	12.23	12.05	11.57	12.86	13.87
TC2200006993.hg.1	4.24	6.07	-3.56	8e-08	1.62e-05			NonCoding	5.81	6.03	4.12	3.55	4.49	4.3	6.57
TSUnmapped00000077.hg.1	5.93	8.31	-5.21	8.08e-08	1.63e-05	HMBS	hydroxymethylbilane synthase	Coding	8.23	8.42	6.61	6.16	5.56	5.61	7.37
TC0800011574.hg.1	7.82	5.9	3.78	8.29e-08	1.67e-05			NonCoding	6.02	5.89	7.87	7.15	7.82	8.97	5.8
TC1400007574.hg.1	6.94	8.98	-4.12	8.32e-08	1.68e-05			NonCoding	8.97	8.49	7.23	6.78	7.01	6.85	9
TC0X00009254.hg.1	6.83	9.5	-6.37	8.36e-08	1.68e-05	APOO	apolipoprotein O	Multiple_Complex	9.39	10.52	6.58	6.99	6.86	8.38	8.86
TC0400010251.hg.1	10.45	12.34	-3.72	8.44e-08	1.7e-05	DHX15	DEAH (Asp-Glu-Ala-His) box helicase 15	Multiple_Complex	12.31	12.96	10.27	9.76	11.19	10.6	12.37
TC0800010807.hg.1	17.09	18.46	-2.6	8.46e-08	1.7e-05	RPL7	ribosomal protein L7	Multiple_Complex	18.69	18.39	17.14	16.78	17.84	17.14	18.46
TC1700011772.hg.1	5.48	3.72	3.39	8.49e-08	1.7e-05	UNC13D	unc-13 homolog D (C. elegans)	Multiple_Complex	3.85	3.72	5.38	5.48	5.6	4.74	3.72
TC0100008921.hg.1	5.06	7.4	-5.08	8.53e-08	1.71e-05	CLCA2	chloride channel accessory 2	Multiple_Complex	7.42	5.54	3.64	5.17	5.24	4.76	7.38
TC2100008305.hg.1	5.86	3.29	5.93	8.58e-08	1.72e-05	woyny	Transcript Identified by AceView	Coding	2.99	3.31	5.56	4.97	6.27	6.38	3.56
TC0200008538.hg.1	11.1	8.18	7.56	8.66e-08	1.73e-05	leekorbu	Transcript Identified by AceView	Unassigned	8.18	9	11.08	10.79	11.12	11.39	7.36
TC0400007938.hg.1	13.3	15.53	-4.69	8.72e-08	1.74e-05	BMP2K	BMP2 inducible kinase	Multiple_Complex	15.32	15.75	13.35	13.07	13.94	13.36	15.53
TC0500008441.hg.1	8.51	5.57	7.62	8.74e-08	1.74e-05	skarflaw	Transcript Identified by AceView	Coding	6.27	5.55	7.87	8.67	8.41	9.86	5.31
TC0400009522.hg.1	9.37	5.59	13.75	8.97e-08	1.78e-05	rarsmaby	Transcript Identified by AceView	Unassigned	5.53	6.2	7.12	9.79	8.84	9.61	5.64
TC0300007116.hg.1	5.46	4	2.75	9.14e-08	1.81e-05			NonCoding	4.03	3.97	5.36	5.93	5.23	5.55	3.26
TC0900009134.hg.1	7.73	5.79	3.83	9.24e-08	1.83e-05			NonCoding	6.22	5.75	7.79	6.89	7.68	8.34	5.49
TC1000006846.hg.1	8.93	6.98	3.86	9.25e-08	1.83e-05			NonCoding	7.26	6.67	8.54	8.13	9.32	9.72	7
TC0200009988.hg.1	8.19	5.57	6.12	9.27e-08	1.83e-05	dukler	Transcript Identified by AceView	Unassigned	5.52	6.42	8.08	8.35	8.12	9.79	5.2
TSUnmapped00000661.hg.1	3.71	5.44	-3.32	9.31e-08	1.84e-05	INPP5D	inositol polyphosphate-5-phosphatase D	Coding	5.46	5.55	3.37	4.05	3.09	4.33	5.29
TC0200009005.hg.1	9.69	11.88	-4.55	9.34e-08	1.84e-05	DPP10	dipeptidyl-peptidase 10 (inactive)	Multiple_Complex	11.91	11.87	9.49	8.77	9.92	9.81	11.88
TC0200013638.hg.1	6.31	8.68	-5.15	9.37e-08	1.84e-05	LONRF2	LON peptidase N-terminal domain and ring finger 2	Multiple_Complex	8.65	7.9	6.56	6.15	7.38	6.21	9.5
TC1400007390.hg.1	8.39	5.79	6.04	9.54e-08	1.87e-05	sneeder	Transcript Identified by AceView	Unassigned	5.84	6.7	8.22	8.67	7.67	8.57	5.74
TC0800010162.hg.1	6.21	8.15	-3.85	9.61e-08	1.89e-05	RP11-350N15.6	novel transcript, antisense to LETM2	NonCoding	8.54	8.17	7	6.28	5.47	6.13	8.13
TC1700007890.hg.1	10.98	13.31	-5.02	9.67e-08	1.89e-05	ATP6V0A1; MIR5010	ATPase, H+ transporting, lysosomal V0 subunit a1; microRNA 5010	Multiple_Complex	13.44	12.06	10.65	9.83	11.32	11.34	13.2
TC0100010351.hg.1	10.1	11.82	-3.3	9.65e-08	1.89e-05	RP11-122G18.7		Pseudogene	11.86	11.78	10.69	10.08	10.03	10.18	11.12
TC1100006871.hg.1	7.02	4.16	7.27	9.66e-08	1.89e-05	chaflerbu	Transcript Identified by AceView	Unassigned	5	4.18	6.59	5.35	7.57	7.93	4.14
TC2200008744.hg.1	16.02	18.04	-4.05	9.82e-08	1.92e-05	RPL3; SNORD83B; SNORD43	ribosomal protein L3; small nucleolar RNA, C/D box 83B; small nucleolar RNA, C/D box 43	Multiple_Complex	18.01	17.46	16.52	15.9	16.14	15.95	18.06
TC0200008536.hg.1	11.75	9.04	6.56	1e-07	1.95e-05	ANKRD36	Transcript Identified by AceView, Entrez Gene ID(s) 375248	Unassigned	8.6	9.15	11.83	11.71	11.69	12.04	9.03
TC0400011579.hg.1	8.46	10.71	-4.75	1.01e-07	1.96e-05	PLA2G12A	phospholipase A2, group XIIA	Multiple_Complex	10.7	10.47	8.22	7.11	9.29	8.74	10.72
TC0100009702.hg.1	13.26	10.37	7.43	1.01e-07	1.96e-05	snuzeybo	Transcript Identified by AceView	Unassigned	9.26	10.39	12.43	13.94	12.34	14.49	10.35
TC0500010337.hg.1	8.12	9.94	-3.53	1.01e-07	1.96e-05	CTD-2533K21.1		Multiple_Complex	9.96	10.72	7.96	7.93	8.3	8.29	9.75
TC1200008916.hg.1	11.12	12.89	-3.42	1.02e-07	1.98e-05	PTPN11	protein tyrosine phosphatase, non-receptor type 11	Multiple_Complex	12.36	12.85	10.11	10.91	11.17	11.32	12.96
TC0300009505.hg.1	8.67	5.86	7.04	1.03e-07	1.99e-05	floygobo	Transcript Identified by AceView	Unassigned	5.87	6.56	7.78	7.9	9.54	9.47	5.84
TC2100006826.hg.1	5.56	9.14	-11.96	1.03e-07	1.99e-05	LINC00113	long intergenic non-protein coding RNA 113	NonCoding	9.12	6.61	6.17	4.74	7.15	4.6	9.15
TC0700007414.hg.1	7.45	5.42	4.08	1.03e-07	1.99e-05			NonCoding	5.01	5.73	7.63	8.18	7.23	7.07	5.46
TC0300008329.hg.1	9.69	6.81	7.39	1.05e-07	2.02e-05			NonCoding	6.77	7.56	9.03	9.6	9.78	10.63	6.85
TC0100006729.hg.1	12.72	14.3	-2.99	1.05e-07	2.02e-05	PARK7	parkinson protein 7	Multiple_Complex	14.3	14.51	12.73	11.73	12.99	12.57	14.12
TC1000010870.hg.1	9.47	6.7	6.82	1.09e-07	2.1e-05	SRGN	Memczak2013 ANTISENSE, coding, INTERNAL, UTR3 best transcript NM_002727	NonCoding	7.18	6.67	9.94	9.24	9.01	9.69	6.26
TC1100013214.hg.1	3.74	6.42	-6.41	1.1e-07	2.11e-05			NonCoding	7.11	6.53	3.91	3.57	4.69	3.72	5.07
TC0600014262.hg.1	8.06	9.71	-3.14	1.1e-07	2.11e-05	ABHD16A	abhydrolase domain containing 16A	Multiple_Complex	10.29	9.58	8.74	8.14	7.94	8.06	9.73
TC0X00010552.hg.1	5.12	6.81	-3.22	1.14e-07	2.18e-05	HSPA8P7	heat shock protein family A (Hsp70) member 8 pseudogene 7 [Source:HGNC Symbol;Acc:HGNC:44922]	Pseudogene	7.4	6.75	4.72	5	5.27	5.26	6.35
TC0600008655.hg.1	13.48	11.64	3.57	1.15e-07	2.19e-05	TPBG	trophoblast glycoprotein	Multiple_Complex	10.9	11.7	13	13.28	13.7	13.88	11.59
TC1900010824.hg.1	11.91	9.98	3.8	1.15e-07	2.19e-05	PSG11	pregnancy specific beta-1-glycoprotein 11	Multiple_Complex	10.45	9.37	12.51	10.88	12.84	11.34	10.04
TC1100008054.hg.1	9.86	8.39	2.78	1.15e-07	2.19e-05	PACS1	phosphofurin acidic cluster sorting protein 1	Multiple_Complex	8.22	8.69	10.08	9.74	10	9.36	8.36
TC0X00008662.hg.1	6.64	10.06	-10.7	1.17e-07	2.22e-05	RP5-824H1.1		Pseudogene	9.03	10.07	6.37	5.36	6.78	6.97	10.05
TC1600009966.hg.1	8.12	11.38	-9.58	1.17e-07	2.23e-05	DCTPP1	dCTP pyrophosphatase 1	Multiple_Complex	11.3	12.55	9.01	8.2	7.95	8.16	10.84
TC0100016213.hg.1	4.48	7.13	-6.3	1.18e-07	2.24e-05			NonCoding	7.11	5.98	4.73	4.51	3.85	4.4	7.16
TC0700007441.hg.1	7.97	5.39	5.95	1.18e-07	2.24e-05	AC092657.2; zerklarby	putatuve novel transcript; Transcript Identified by AceView	Multiple_Complex	4.93	5.33	7.61	5.88	8.17	8.12	6.06
TC1100012825.hg.1	11.48	13.71	-4.71	1.19e-07	2.25e-05	AP003041.1		Precursor_microRNA	13.73	13.31	12.45	11.23	11.76	9.93	14.09
TC0800006777.hg.1	10.09	7.87	4.66	1.2e-07	2.26e-05			NonCoding	7.84	7.89	9.96	10.17	9.4	10.34	8.28
TC0200016702.hg.1	8.84	11.21	-5.15	1.21e-07	2.28e-05	POLR1A	polymerase (RNA) I polypeptide A	Multiple_Complex	10.83	11.73	8.48	8.24	9.21	9.43	11.16
TC0100014743.hg.1	10.53	7.64	7.42	1.21e-07	2.29e-05	TTLL7	tubulin tyrosine ligase-like family member 7	Multiple_Complex	7.41	7.68	9.82	9.72	11.06	11.9	7.63
TC0300011706.hg.1	13.64	15.4	-3.39	1.23e-07	2.31e-05	VGLL3	vestigial-like family member 3	Multiple_Complex	15.07	15.37	14.28	12.76	14.21	13.18	15.8
TC1400010619.hg.1	16.38	18.09	-3.27	1.24e-07	2.34e-05	HIF1A	hypoxia inducible factor 1, alpha subunit (basic helix-loop-helix transcription factor)	Multiple_Complex	18.01	18.09	15.13	16.48	16.17	16.8	18.12
TC0400009258.hg.1	11.79	9.2	6.02	1.26e-07	2.37e-05	PALLD	palladin, cytoskeletal associated protein	Multiple_Complex	8.61	10.21	10.44	11.52	11.85	12.02	9.1
TC0400009520.hg.1	8.75	6.75	4	1.27e-07	2.38e-05	slersparby	Transcript Identified by AceView	Coding	6.7	6.81	7.66	9.55	8.05	9.69	5.75
TC1700010966.hg.1	5.84	7.67	-3.54	1.29e-07	2.42e-05	RP11-6N17.6	novel transcript antisense to PNPO	NonCoding	7.65	7.69	6.06	6.02	5.54	4.67	7.18
TC1000012453.hg.1	7.23	8.76	-2.87	1.3e-07	2.42e-05	FAM25BP	protein FAM25	Multiple_Complex	8.78	9.02	7.05	8.07	7.11	7.43	8.46
TC1100006967.hg.1	4.32	5.87	-2.93	1.3e-07	2.42e-05	RP1-239B22.5	antisense to KCNJ11 and overlapping to a novel gene	NonCoding	6.78	5.84	4.51	3.62	4.15	4.99	5.9
TC0700009503.hg.1	6.29	4.43	3.62	1.3e-07	2.42e-05	RNU6-162P	RNA, U6 small nuclear 162, pseudogene [Source:HGNC Symbol;Acc:HGNC:47125]	Multiple_Complex	4.43	4.31	6.55	5.73	6.09	6.58	4.47
TC1900011729.hg.1	11.44	13.36	-3.79	1.32e-07	2.45e-05	TIMM50	translocase of inner mitochondrial membrane 50 homolog (S. cerevisiae)	Multiple_Complex	13.38	13.85	12.04	11.39	11.32	11.57	12.85
TC1500009605.hg.1	5.71	3.68	4.1	1.33e-07	2.48e-05	kahori	Transcript Identified by AceView	Unassigned	3.45	3.66	5.43	5.5	6.16	7.52	3.93
TC0800009742.hg.1	7.31	4.9	5.32	1.35e-07	2.5e-05			NonCoding	5.23	4.95	7.87	6.95	7.79	6.21	4.43
TC1500008521.hg.1	14.84	12.86	3.95	1.37e-07	2.54e-05	MEF2A	myocyte enhancer factor 2A	Multiple_Complex	12.78	13.25	14.79	14.91	14.55	15.43	12.88
TC1700011815.hg.1	15.02	13.2	3.52	1.38e-07	2.55e-05	MXRA7	matrix-remodelling associated 7	Multiple_Complex	13.05	13.57	14.9	15	15.22	15.04	13.18
TC1500010244.hg.1	4.54	6.18	-3.12	1.41e-07	2.6e-05	AP3B2	adaptor-related protein complex 3, beta 2 subunit	Multiple_Complex	6.17	5.78	4.41	4.72	3.86	4.59	6.27
TC1200012594.hg.1	7.43	5.98	2.73	1.43e-07	2.64e-05	ZNF705A; FAM66C	zinc finger protein 705A; family with sequence similarity 66, member C	Multiple_Complex	6.05	5.95	7.81	7.04	7.66	7.19	5.5
TC1200012281.hg.1	9.78	11.19	-2.67	1.46e-07	2.68e-05	EIF2B1	eukaryotic translation initiation factor 2B, subunit 1 alpha, 26kDa	Multiple_Complex	10.97	11.74	9.62	9.75	9.8	9.78	11.16
TC0100006875.hg.1	10.01	11.69	-3.21	1.47e-07	2.69e-05	MFN2	mitofusin 2	Multiple_Complex	11.66	11.97	10.07	9.1	10.13	9.83	11.52
TC0800012432.hg.1	6.56	8.34	-3.44	1.47e-07	2.69e-05	MRPS28	mitochondrial ribosomal protein S28	Multiple_Complex	8.34	9.11	6.65	6.18	7.02	6.45	8.11
TC1800008580.hg.1	5.84	7.55	-3.29	1.48e-07	2.72e-05	PSTPIP2	proline-serine-threonine phosphatase interacting protein 2	Multiple_Complex	7.54	6.72	5.69	5.09	5.88	6	7.57
TC0900012124.hg.1	8.93	10.5	-2.98	1.49e-07	2.72e-05	POLR1E	polymerase (RNA) I polypeptide E	Multiple_Complex	10.58	11.41	8.91	7.57	9.43	8.78	10.41
TC0400007719.hg.1	6.86	4.93	3.82	1.5e-07	2.74e-05	SNORA62	Small nucleolar RNA SNORA62/SNORA6 family [Source:RFAM;Acc:RF00091]	Small_RNA	4.87	4.98	6.67	6.33	7.1	7.23	5.73
TC0200016558.hg.1	8.34	5.99	5.09	1.52e-07	2.77e-05	AC013463.2	novel transcript antisense to SLC38A11 and SCN3A	NonCoding	6.12	5.87	8.17	6.63	8.6	8.29	5.98
TC2000009823.hg.1	6.67	8.8	-4.37	1.55e-07	2.82e-05	STMN3	stathmin-like 3	Multiple_Complex	8.91	8.79	6.47	7.9	6.62	6.9	8.4
TC1600007431.hg.1	8	9.59	-2.99	1.55e-07	2.82e-05	ASPHD1	aspartate beta-hydroxylase domain containing 1	Multiple_Complex	9.76	9.18	8.61	7.11	8.15	7.88	9.61
TC0500010152.hg.1	6.77	5.06	3.26	1.57e-07	2.85e-05			NonCoding	4.82	5.24	7.02	6.69	6.57	8.24	5.09
TC1900011006.hg.1	8.94	12.3	-10.25	1.58e-07	2.87e-05	SNAR-E	small ILF3/NF90-associated RNA E	Multiple_Complex	12.26	12.34	8.96	10.06	9.05	8.48	11.6
TC0300008932.hg.1	7.33	8.67	-2.53	1.58e-07	2.87e-05	HSPA8P9	heat shock protein family A (Hsp70) member 8 pseudogene 9 [Source:HGNC Symbol;Acc:HGNC:44924]	Pseudogene	8.83	8.57	7.26	7.1	7.42	7.43	8.65
TC0900012228.hg.1	9.06	11.16	-4.29	1.61e-07	2.91e-05	TOMM5	translocase of outer mitochondrial membrane 5 homolog (yeast)	Multiple_Complex	11.15	12.22	9.19	8.85	9.06	9.91	11.16
TC0100016021.hg.1	8.14	10.18	-4.12	1.62e-07	2.92e-05	MRPL24	mitochondrial ribosomal protein L24	Multiple_Complex	10.61	10.24	8.54	7.54	8.46	7.88	9.52
TC0700008430.hg.1	6	7.95	-3.86	1.62e-07	2.92e-05	SDHAF3	succinate dehydrogenase complex assembly factor 3	Multiple_Complex	7.9	8.66	6.01	6.07	6.5	5.89	7.34
TC1100006557.hg.1	7.81	4.47	10.13	1.63e-07	2.95e-05			NonCoding	4.7	4.5	7.68	6.19	9.15	7.97	4.13
TC2100006922.hg.1	7.6	9.92	-4.98	1.65e-07	2.97e-05	EVA1C	eva-1 homolog C (C. elegans)	Multiple_Complex	10.41	8.92	8.77	7.72	7.31	7.7	10
TC0100016235.hg.1	5.98	8.93	-7.75	1.65e-07	2.97e-05	swyloybu	Transcript Identified by AceView	Unassigned	9.42	8.98	7.22	4.4	5.72	6.29	8.33
TC0300009506.hg.1	9.04	7.01	4.08	1.66e-07	2.98e-05	glawgobo	Transcript Identified by AceView	Unassigned	7.04	6.99	8.98	8.5	9.09	9.64	6.47
TC1600011500.hg.1	8.63	10.37	-3.35	1.66e-07	2.98e-05	DCUN1D3	DCN1, defective in cullin neddylation 1, domain containing 3	Multiple_Complex	10.34	10.11	8.55	8.18	8.69	9.14	10.68
TC0100012335.hg.1	7.65	5.41	4.74	1.68e-07	3e-05	OR2AK2	olfactory receptor, family 2, subfamily AK, member 2	Coding	5.43	5.83	6.93	7.3	7.93	8.82	5.39
TC0100012331.hg.1	5.8	4.47	2.51	1.69e-07	3.03e-05	OR2AJ1	olfactory receptor, family 2, subfamily AJ, member 1	Coding	4.46	4.36	5.82	5.32	5.92	7.01	4.63
TC0100015875.hg.1	14.02	15.23	-2.31	1.71e-07	3.05e-05	ILF2	interleukin enhancer binding factor 2	Multiple_Complex	15.17	16.62	13.88	14.18	13.67	14.32	15.28
TC1100011935.hg.1	6.09	8.82	-6.66	1.73e-07	3.08e-05	noyflawbu	Transcript Identified by AceView	Coding	9.05	8.86	7.38	6.39	4.86	5.76	8.47
TC0100013071.hg.1	8.68	10.7	-4.08	1.76e-07	3.13e-05	MFAP2	microfibrillar associated protein 2	Multiple_Complex	10.75	10.66	8.93	8.3	9.02	8.44	10.04
TC0200011548.hg.1	7.72	9.74	-4.05	1.76e-07	3.13e-05	TSSC1	tumor suppressing subtransferable candidate 1	Multiple_Complex	9.67	10.51	7.27	8.4	6.5	8.33	9.14
TC1100008469.hg.1	11.12	13.59	-5.53	1.78e-07	3.16e-05	SERPINH1	serpin peptidase inhibitor, clade H (heat shock protein 47), member 1, (collagen binding protein 1)	Multiple_Complex	13.6	14.24	10.84	10.12	11.47	11.67	13.57
TC1200009892.hg.1	10.99	13.52	-5.78	1.78e-07	3.16e-05	OLR1	oxidized low density lipoprotein (lectin-like) receptor 1	Multiple_Complex	13.6	11.57	11.09	10.24	11.01	10.88	14.25
TC1600010500.hg.1	11.96	14.28	-4.99	1.79e-07	3.17e-05	GOT2	glutamic-oxaloacetic transaminase 2, mitochondrial	Multiple_Complex	14.25	15.08	11.73	12.66	11.28	12.18	13.53
TC0400012972.hg.1	6.27	4.12	4.42	1.8e-07	3.18e-05	RNF150	ring finger protein 150	Multiple_Complex	3.81	4.42	6.08	5.41	6.91	6.49	4.13
TC1200010656.hg.1	12.37	10.77	3.03	1.8e-07	3.18e-05	RP3-405J10.3	novel transcript, sense intronic to LIMA1	NonCoding	10.81	10.72	12.16	12.53	12.13	12.91	9.87
TC0300009501.hg.1	9.24	6.63	6.12	1.8e-07	3.18e-05	jorkarbu	Transcript Identified by AceView	Unassigned	6.59	7.19	8.96	8.77	9.47	9.88	6.17
TC2100007822.hg.1	8.85	6.38	5.51	1.82e-07	3.2e-05	ADAMTS5	ADAM metallopeptidase with thrombospondin type 1 motif 5	Multiple_Complex	6.36	5.71	9.2	7.17	10.8	8.42	6.4
TC0500010204.hg.1	9.16	6.06	8.54	1.83e-07	3.22e-05	loystuby	Transcript Identified by AceView	Unassigned	5.93	6.04	7.71	9.52	8.72	11.42	6.25
TC0300007335.hg.1	9.46	11.07	-3.04	1.83e-07	3.23e-05	TMA7	translation machinery associated 7 homolog	Multiple_Complex	11.16	11.07	9.51	9.8	9.47	9.41	11.05
TC1500008140.hg.1	8.06	5.97	4.26	1.84e-07	3.23e-05	UBE2Q2P8	ubiquitin conjugating enzyme E2Q family member 2 pseudogene 8 [Source:HGNC Symbol;Acc:HGNC:49521]	Multiple_Complex	5.98	5.82	8.01	7.54	8.11	8.39	5.97
TC1600011573.hg.1	9.91	11.69	-3.42	1.85e-07	3.24e-05	GCSH	glycine cleavage system protein H (aminomethyl carrier)	Multiple_Complex	11.67	12.92	9.84	9.75	10.15	9.97	11.7
TC0600008350.hg.1	9.81	12.35	-5.81	1.85e-07	3.24e-05	BAG2	BCL2-associated athanogene 2	Multiple_Complex	11.65	13.01	9.27	8.88	10.86	10.29	12.36
TC1000008121.hg.1	8.84	10.87	-4.08	1.86e-07	3.25e-05	ATP5G1P8	ATP synthase, H+ transporting, mitochondrial Fo complex subunit C1 (subunit 9) pseudogene 8 [Source:HGNC Symbol;Acc:HGNC:39511]	Multiple_Complex	10.87	11.01	8.43	9.17	8.66	9.05	10.83
TC1200006698.hg.1	6.99	8.73	-3.33	1.88e-07	3.28e-05	RP11-69M1.3		Pseudogene	8.48	9.04	6.5	6.03	7.74	7.58	8.7
TC1000011499.hg.1	12.03	13.7	-3.19	1.88e-07	3.28e-05	ALDH18A1	aldehyde dehydrogenase 18 family, member A1	Multiple_Complex	13.39	13.7	11.64	11.95	12.12	12.22	13.71
TC0X00008249.hg.1	11.38	13.26	-3.69	1.89e-07	3.3e-05	SLC25A5	solute carrier family 25 (mitochondrial carrier; adenine nucleotide translocator), member 5	Multiple_Complex	13.22	14.29	10.62	11.68	11	12.64	13.3
TC0200016464.hg.1	9.1	7.5	3.04	1.94e-07	3.37e-05	APLF	aprataxin and PNKP like factor	Multiple_Complex	7.47	6.8	9.8	8	9.59	8.73	7.53
TC0400012618.hg.1	11.1	13	-3.73	1.97e-07	3.43e-05	CASP3	caspase 3	Multiple_Complex	12.56	13.36	9.92	10.9	11.2	11.5	13.04
TC1900007125.hg.1	8.76	11.22	-5.5	1.99e-07	3.45e-05	NACC1	nucleus accumbens associated 1, BEN and BTB (POZ) domain containing	Multiple_Complex	11.12	12.2	8.41	9.03	8.27	9.6	10.63
TC0500008442.hg.1	6.98	4.26	6.58	2.03e-07	3.51e-05			NonCoding	5.53	4.12	6.94	7	6.7	7.1	4.37
TSUnmapped00000051.hg.1	7.65	9.27	-3.07	2.03e-07	3.51e-05	SLC2A6	solute carrier family 2 (facilitated glucose transporter), member 6 [Source:HGNC Symbol;Acc:HGNC:11011]	Coding	9.89	8.59	8.33	7.73	6.96	7.57	9.3
TC0500006810.hg.1	10.76	7.93	7.1	2.05e-07	3.53e-05	teyslarbu	Transcript Identified by AceView	Unassigned	7.88	8.5	10.49	11.24	10.48	12.57	7.48
TC0500010635.hg.1	10.65	13.63	-7.88	2.05e-07	3.53e-05	HMGCS1	3-hydroxy-3-methylglutaryl-CoA synthase 1 (soluble)	Multiple_Complex	13.16	13.8	9.79	10.37	10.92	11.54	13.64
TC1800008837.hg.1	6.98	9.39	-5.3	2.04e-07	3.53e-05	FAM60CP	family with sequence similarity 60, member C pseudogene	Pseudogene	9.3	9.39	6.92	6.18	7.95	7.03	9.38
TC1100008983.hg.1	9.52	11.36	-3.6	2.05e-07	3.54e-05	ACAT1	acetyl-CoA acetyltransferase 1	Multiple_Complex	11.39	11.36	9.31	8.35	10.33	9.77	11.36
TC0500006805.hg.1	10.99	8.36	6.17	2.06e-07	3.55e-05	pleygor	Transcript Identified by AceView	Unassigned	8.32	8.88	11.12	11.08	10.68	12.84	7.96
TC1700012437.hg.1	12.61	14.84	-4.68	2.08e-07	3.58e-05	SRSF1	serine/arginine-rich splicing factor 1	Multiple_Complex	14.39	15.33	12.03	12.86	12.35	13.24	14.82
TC0700009188.hg.1	6.13	4.73	2.65	2.09e-07	3.58e-05	LOC101928782; AC009518.4; tunare	uncharacterized LOC101928782; novel transcript; Transcript Identified by AceView	NonCoding	4.53	4.73	5.93	6.69	5.89	6.3	4.73
TC2200009262.hg.1	12.18	13.82	-3.12	2.09e-07	3.58e-05	EIF3L	eukaryotic translation initiation factor 3, subunit L	Multiple_Complex	13.83	13.66	12.13	10.96	12.84	12.15	13.94
TC1400010684.hg.1	3.35	4.61	-2.4	2.1e-07	3.6e-05	SNORD114-25	small nucleolar RNA, C/D box 114-25	Multiple_Complex	6.12	4.73	3.19	4.06	3.51	3.26	4.49
TC0700013591.hg.1	11.41	14.19	-6.86	2.13e-07	3.64e-05	ATP5J2	ATP synthase, H+ transporting, mitochondrial Fo complex subunit F2	Multiple_Complex	14.28	14.18	11.34	11.11	11.69	12.79	14.15
TC1200011870.hg.1	10.01	12.29	-4.84	2.15e-07	3.68e-05	KCTD10	potassium channel tetramerization domain containing 10	Multiple_Complex	12.36	11.48	9.6	9.57	10.33	10.73	12.23
TC0100017043.hg.1	5.46	7.04	-2.99	2.18e-07	3.71e-05	LRRN2	leucine rich repeat neuronal 2	Multiple_Complex	7.79	6.36	5.36	5.56	5.69	5.23	7
TC2200009163.hg.1	5.54	3.39	4.42	2.2e-07	3.75e-05	LOC105373098; CTA-384D8.35	uncharacterized LOC105373098; novel transcript	NonCoding	4.24	3.44	5.7	4.81	5.36	5.8	3.34
TC1000010184.hg.1	6.18	4.24	3.83	2.21e-07	3.76e-05			NonCoding	4.42	4.22	5.95	5.54	6.58	6.48	4.25
TC1200011097.hg.1	6.46	7.7	-2.35	2.21e-07	3.76e-05	RP11-629N8.5	novel transcript	NonCoding	8.55	7.67	6.48	6.44	6.68	6.26	7.71
TC0700007600.hg.1	13.15	9.96	9.12	2.22e-07	3.77e-05	plafleybu	Transcript Identified by AceView	Unassigned	10.09	9.95	12.79	13.54	12.24	13.95	9.83
TC0800008501.hg.1	7.01	9.12	-4.33	2.25e-07	3.82e-05	RP11-642D21.1	putative novel transcript	NonCoding	9.11	9.04	6.04	7.49	6.59	7.81	9.35
TC1000008016.hg.1	9.36	6.36	8	2.3e-07	3.9e-05	RP11-344N10.4		Multiple_Complex	6.4	6.91	9.53	8.88	9.47	9.25	6.33
TC1200006550.hg.1	8.7	10.62	-3.77	2.31e-07	3.91e-05	HSPA8P5	heat shock protein family A (Hsp70) member 8 pseudogene 5 [Source:HGNC Symbol;Acc:HGNC:44920]	Multiple_Complex	10.61	11.04	7.27	8.37	8.91	8.84	10.2
TC1700012457.hg.1	5.1	8.16	-8.35	2.33e-07	3.93e-05	AXIN2	axin 2	Multiple_Complex	8.09	6.36	4.8	4.9	5.58	5.26	8.24
TC1200008921.hg.1	10.14	4.73	42.5	2.37e-07	4e-05	OAS2	2-5-oligoadenylate synthetase 2	Multiple_Complex	3.63	5.67	10.35	9.95	8.95	11.16	4.8
TC0100018424.hg.1	12.03	13.3	-2.41	2.39e-07	4.02e-05	HNRNPR	heterogeneous nuclear ribonucleoprotein R	Multiple_Complex	13.39	14.4	11.48	12.02	12.05	12.52	13.18
TC0200016749.hg.1	6.96	5.15	3.51	2.4e-07	4.04e-05	AC093818.1; rerdar	novel transcript; Transcript Identified by AceView	NonCoding	4.93	5.49	6.55	6.91	7	6.97	5.11
TC0800009506.hg.1	9.36	6.57	6.92	2.42e-07	4.07e-05	RP11-556O5.6	novel transcript	NonCoding	6.81	6.26	8.72	9.45	9.3	10.46	6.6
TC1400007042.hg.1	12.38	14.09	-3.27	2.48e-07	4.17e-05	DNAJC19P9	DnaJ heat shock protein family (Hsp40) member C19 pseudogene 9 [Source:HGNC Symbol;Acc:HGNC:45072]	Multiple_Complex	14.6	14.06	12.08	12.28	12.66	12.5	14.13
TC1200006653.hg.1	5.93	4.05	3.7	2.49e-07	4.17e-05	ENO2	enolase 2 (gamma, neuronal)	Multiple_Complex	4.13	3.97	5.81	4.99	6.05	5.96	4.04
TC1700006738.hg.1	15.6	17.11	-2.84	2.49e-07	4.18e-05	EIF5A	eukaryotic translation initiation factor 5A	Multiple_Complex	17.1	17.92	15.03	16.28	14.95	16.16	16.86
TC0300009502.hg.1	9.3	6.41	7.41	2.51e-07	4.19e-05	spykarbu	Transcript Identified by AceView	Coding	5.95	6.42	9.22	8.84	9.95	9.36	6.39
TC0900012181.hg.1	7.57	9.18	-3.05	2.7e-07	4.51e-05	NUP188	nucleoporin 188kDa	Multiple_Complex	9.18	10.34	7.26	7.98	7.37	7.74	9.18
TC1100006760.hg.1	5.71	8.98	-9.62	2.72e-07	4.53e-05	PPFIBP2	PTPRF interacting protein, binding protein 2 (liprin beta 2)	Multiple_Complex	9.07	8.13	5.64	4.87	5.79	6.55	9.51
TC0300012728.hg.1	13.22	10.42	6.97	2.75e-07	4.57e-05	PLSCR1	phospholipid scramblase 1	Multiple_Complex	10.1	10.89	13.15	13.3	12.75	13.57	10.37
TC0400009891.hg.1	6.25	4.52	3.33	2.74e-07	4.57e-05	EVC2	Ellis van Creveld syndrome 2	Multiple_Complex	4.59	4.5	6.21	4.74	6.18	6.42	4.52
TC0600008109.hg.1	15.01	11.75	9.57	2.79e-07	4.64e-05	VEGFA	vascular endothelial growth factor A	Multiple_Complex	11.86	10.56	15.16	15.05	14.97	14.79	11.65
TC0900011461.hg.1	6.22	8.09	-3.65	2.8e-07	4.64e-05	STRBP; MIR600HG; MIR600	spermatid perinuclear RNA binding protein; MIR600 host gene; microRNA 600	Multiple_Complex	8.13	8.33	5.85	5.77	7.02	6.51	7.72
TC0800006692.hg.1	7.55	9.15	-3.05	2.82e-07	4.67e-05	MSRA	methionine sulfoxide reductase A	Multiple_Complex	9.14	9.48	7.99	7.13	7.32	7.76	8.85
TC0900006939.hg.1	6.06	9.15	-8.5	2.82e-07	4.67e-05			NonCoding	9.09	7.47	5.22	5.44	6.73	6.81	9.21
TC0700007601.hg.1	10.22	8.14	4.24	2.87e-07	4.75e-05	rehora	Transcript Identified by AceView	Unassigned	8.13	8.07	10.11	10.28	10.25	11.17	8.14
TC0200014798.hg.1	12.47	9.74	6.66	2.92e-07	4.82e-05			NonCoding	9.36	10.26	11.93	12.88	11.89	13.5	9.68
TC0300012440.hg.1	7.43	6.02	2.67	2.93e-07	4.83e-05	LOC339874; RP11-933H2.4	uncharacterized LOC339874; novel transcript	NonCoding	6.46	6.03	7.42	7.71	7.04	7.44	6
TC0600009256.hg.1	6.38	8.66	-4.88	2.93e-07	4.83e-05	DCBLD1	discoidin, CUB and LCCL domain containing 1	Multiple_Complex	8.29	9.19	5.85	4.52	6.95	7.02	8.61
TC0800012240.hg.1	17.36	18.54	-2.27	2.97e-07	4.89e-05	RPL8; MIR6850	ribosomal protein L8; microRNA 6850	Multiple_Complex	18.57	18.21	17.75	17.27	17.44	17	18.51
TC0500012611.hg.1	11.88	13.77	-3.7	2.97e-07	4.89e-05	CLINT1	clathrin interactor 1	Multiple_Complex	13.61	13.9	11.77	10.86	12.02	11.87	13.78
TC0800010783.hg.1	9.05	6.74	4.95	2.98e-07	4.89e-05	MSC	musculin	Multiple_Complex	7.22	6.78	10.11	8.46	9.56	8.14	6.18
TC0100016426.hg.1	9.94	8.47	2.77	3e-07	4.92e-05			NonCoding	8.5	8.94	10.09	9.73	9.96	11.14	8.43
TC1500010202.hg.1	6.17	3.77	5.26	3.02e-07	4.94e-05	KIAA1199	Memczak2013 ANTISENSE, coding, INTERNAL, intronic best transcript NM_018689	NonCoding	4.24	3.71	5.91	5.66	6.63	6.45	3.81
TC0100013349.hg.1	9.65	11.54	-3.7	3.09e-07	5.06e-05	RSRP1	arginine/serine-rich protein 1	Multiple_Complex	11.52	11.03	9.52	9.26	9.82	9.89	12.06
TC0500010540.hg.1	12.92	15.87	-7.73	3.1e-07	5.06e-05	LIFR	leukemia inhibitory factor receptor alpha	Multiple_Complex	15.98	14.77	11.78	12.51	13.37	13.9	16.58
TC0100008070.hg.1	9.32	7.06	4.78	3.13e-07	5.11e-05			NonCoding	7.07	7.06	8.85	9.88	7.81	9.88	5.94
TC0200016584.hg.1	12.24	14.97	-6.61	3.19e-07	5.2e-05	HSPE1	heat shock 10kDa protein 1	Multiple_Complex	14.87	15.93	11.86	12.22	12.61	12.27	14.29
TC0800012271.hg.1	10.34	8.25	4.24	3.25e-07	5.28e-05	FAM85A; AC145124.2	family with sequence similarity 85, member A [Source:HGNC Symbol;Acc:HGNC:17606]; novel transcript	NonCoding	8.28	8.01	9.68	10.66	9.95	11.16	8.4
TC1100012526.hg.1	7.9	9.81	-3.77	3.25e-07	5.28e-05	USP2	ubiquitin specific peptidase 2	Multiple_Complex	9.78	9.85	8.09	7.56	8.33	7.66	9.4
TC1500009348.hg.1	9.66	7.93	3.3	3.25e-07	5.28e-05	FBN1	fibrillin 1	Multiple_Complex	7.88	7.44	9.49	8.87	11.24	9.87	8.53
TC0500006811.hg.1	13.93	10.03	14.97	3.26e-07	5.28e-05	shorskoby	Transcript Identified by AceView	Unassigned	9.96	10.73	13.48	14.33	12.94	15.07	9.57
TC1100013095.hg.1	8.07	5.54	5.77	3.34e-07	5.42e-05	LOC283140; RP11-356J5.12; snawjarby	uncharacterized LOC283140; novel transcript; Transcript Identified by AceView	NonCoding	4.99	5.55	7.8	6.53	8.61	8.22	6.09
TC1100011751.hg.1	7.05	8.79	-3.34	3.35e-07	5.42e-05	NARS2	asparaginyl-tRNA synthetase 2, mitochondrial (putative)	Multiple_Complex	8.82	9.38	6.8	5.42	7.8	7.25	8.68
TC1200007463.hg.1	8.29	5.86	5.39	3.36e-07	5.43e-05			NonCoding	5.37	6.44	8.61	7.61	8.85	8.03	5.82
TC1700007860.hg.1	6.47	8.52	-4.16	3.4e-07	5.49e-05	RP11-229E13.4	novel transcript, antisense to ACLY	NonCoding	8.26	8.48	5.89	6.33	6.6	7.06	8.88
TC0Y00006630.hg.1	7.92	6.04	3.69	3.42e-07	5.51e-05	nyby	Transcript Identified by AceView	Unassigned	6.1	6.46	7.81	7.59	8.02	8.29	5.41
TC1600008772.hg.1	9.89	7.55	5.09	3.42e-07	5.51e-05	RP11-106D4.3		Pseudogene	7.18	8.15	9.07	9.2	10.72	10.58	7.49
TC1600009247.hg.1	9.65	12.09	-5.45	3.45e-07	5.55e-05	GLYR1	glyoxylate reductase 1 homolog (Arabidopsis)	Multiple_Complex	11.32	12.03	8.55	9.45	9.78	10.05	12.16
TC1600009100.hg.1	9.02	10.68	-3.15	3.47e-07	5.58e-05	ECI1	enoyl-CoA delta isomerase 1	Multiple_Complex	11.32	10.45	9.18	8.11	9.21	8.79	10.66
TC0400010989.hg.1	10.28	11.99	-3.28	3.5e-07	5.6e-05	ADAMTS3	ADAM metallopeptidase with thrombospondin type 1 motif 3	Multiple_Complex	11.72	12.01	9.51	9.93	10.56	11.24	11.97
TC0800011576.hg.1	7.01	5.07	3.84	3.5e-07	5.6e-05			NonCoding	5.11	5.67	5.71	6.68	7.43	7.85	5.03
TC1500007751.hg.1	8.75	5.8	7.76	3.5e-07	5.6e-05	worrey	Transcript Identified by AceView	NonCoding	5.85	7.01	7.69	9.59	7.73	10.19	5.74
TC1700010195.hg.1	5.92	7.74	-3.53	3.5e-07	5.6e-05	SLC46A1	solute carrier family 46 (folate transporter), member 1	Multiple_Complex	7.7	7.78	6.21	5.78	6.07	5.58	7.12
TC0900010769.hg.1	12.39	10.16	4.71	3.58e-07	5.71e-05	NFIL3	nuclear factor, interleukin 3 regulated	Coding	10.27	10.17	12.35	12.1	12.8	12.43	10
TC0100006818.hg.1	7.59	10.2	-6.1	3.61e-07	5.76e-05	PGD	phosphogluconate dehydrogenase	Multiple_Complex	10.4	10.22	7.79	7.19	8.01	7.4	10.19
TC0300011002.hg.1	11.87	10.17	3.25	3.62e-07	5.76e-05	parfeybo	Transcript Identified by AceView	Coding	10.26	10.18	11.48	12.65	11.13	12.24	10.04
TC0200015216.hg.1	8.71	10.6	-3.7	3.69e-07	5.86e-05	ORMDL1	ORMDL sphingolipid biosynthesis regulator 1	Multiple_Complex	10.35	10.99	8.04	8.26	9.24	9.26	10.56
TC1100013050.hg.1	8.63	10.87	-4.73	3.7e-07	5.87e-05	RBM14	RNA binding motif protein 14	Multiple_Complex	10.33	11.4	7.72	8.78	8.49	9.2	10.87
TC0800008037.hg.1	6.08	8.75	-6.36	3.78e-07	5.99e-05	TCONS_00014779	Memczak2013 ALT_ACCEPTOR, ncRNA, upstream_start best transcript TCONS_00014779	NonCoding	8.89	7.03	6.9	5.43	6.03	6.13	8.62
TC0100016006.hg.1	8.28	10.24	-3.87	3.79e-07	6e-05	GPATCH4	G-patch domain containing 4	Multiple_Complex	10.25	11.79	8.26	7.06	8.35	8.26	10.22
TC0100012846.hg.1	9.79	11.96	-4.49	3.79e-07	6e-05	DFFA	DNA fragmentation factor, 45kDa, alpha polypeptide	Multiple_Complex	11.44	11.96	10.11	8.71	10.5	9.53	11.95
TC2200007694.hg.1	12.37	9.16	9.29	3.8e-07	6.01e-05	stoysubo	Transcript Identified by AceView	Multiple_Complex	9.13	8.35	12.37	12.34	12.4	13.43	10.01
TC1700009697.hg.1	7.45	5.04	5.31	3.85e-07	6.08e-05	sworoy	Transcript Identified by AceView	Unassigned	5.03	5.59	6.92	7.1	7.84	7.92	5.06
TC0100016774.hg.1	10.52	12.91	-5.27	3.86e-07	6.08e-05	LOC647150	Transcript Identified by AceView, Entrez Gene ID(s) 647150	Unassigned	12.95	13.73	10.29	9.33	11.21	10.79	12.01
TC0900011850.hg.1	9.23	10.7	-2.76	3.87e-07	6.09e-05	SLC2A6	solute carrier family 2 (facilitated glucose transporter), member 6	Multiple_Complex	11.2	10.29	9.72	9.28	8.99	9.21	10.66
TC1200010961.hg.1	6.89	3.69	9.2	3.89e-07	6.12e-05	NDUFA4L2	NADH dehydrogenase (ubiquinone) 1 alpha subcomplex, 4-like 2	Multiple_Complex	4.27	3.64	8.12	5.63	8.68	5.17	3.74
TC1700006758.hg.1	11.54	13.9	-5.12	3.9e-07	6.13e-05	MPDU1	mannose-P-dolichol utilization defect 1	Multiple_Complex	13.91	13.88	11.21	11.95	10.47	12.31	13.13
TC1100012757.hg.1	8.77	6.33	5.42	3.94e-07	6.18e-05	RP11-688I9.4	novel transcript sense intronic to KIRREL3	NonCoding	5.97	6.78	7.59	9.55	7.79	11.4	6.3
TC1400010595.hg.1	8.96	10.75	-3.44	3.99e-07	6.25e-05	KIAA0391	KIAA0391	Multiple_Complex	10.69	11.43	7.76	9	8.78	9.14	10.22
TC0300012234.hg.1	6.03	4.42	3.06	4e-07	6.26e-05	7SK; RP11-71H17.8	7SK RNA [Source:RFAM;Acc:RF00100]; TEC	NonCoding	4.42	4.42	6.16	5.6	5.92	6.31	4.52
TC0100011777.hg.1	9.66	11.37	-3.27	4.03e-07	6.31e-05	H3F3A; H3F3AP4	H3 histone, family 3A; H3 histone, family 3A, pseudogene 4	Multiple_Complex	11.65	11.11	9.45	8.85	9.92	10.08	11.35
TC1700012431.hg.1	6.58	8.31	-3.32	4.04e-07	6.31e-05	HOXB2	homeobox B2	Multiple_Complex	8.57	8.35	6.83	6.5	6.63	6.54	7.8
TC0300011356.hg.1	11.29	9.45	3.57	4.05e-07	6.31e-05	RP11-154D3.1		Pseudogene	9.98	9.22	11.24	11.21	11.99	11.41	9.42
TC1100010123.hg.1	6.32	5.09	2.35	4.05e-07	6.31e-05	DKK3	dickkopf WNT signaling pathway inhibitor 3	Multiple_Complex	4.76	5.1	6.37	6.26	6.31	7.38	5.38
TC0100010123.hg.1	12.14	14.9	-6.75	4.1e-07	6.38e-05	FDPS	farnesyl diphosphate synthase	Multiple_Complex	14.9	15	12.22	11.6	12.05	12.41	14.6
TC1200010977.hg.1	12.47	14.62	-4.42	4.12e-07	6.4e-05	CDK4	cyclin-dependent kinase 4	Multiple_Complex	14.64	14.91	13.47	12.41	12.52	12.47	14.28
TC0400009241.hg.1	5.26	3.59	3.18	4.19e-07	6.51e-05	AC093874.1		Precursor_microRNA	3.56	3.95	5.38	4.36	5.13	6.61	3.28
TC0800010138.hg.1	10.64	13.05	-5.31	4.24e-07	6.58e-05	RAB11FIP1	RAB11 family interacting protein 1 (class I)	Multiple_Complex	13.1	12.52	10.4	9.72	10.88	11.55	13.46
TC0700009295.hg.1	12.7	14.69	-3.98	4.28e-07	6.63e-05	AC009245.3		Pseudogene	14.44	14.92	12.96	12.55	13.72	12.5	14.7
TC0800008663.hg.1	12.12	14.51	-5.26	4.29e-07	6.64e-05	MAL2	mal, T-cell differentiation protein 2 (gene/pseudogene)	Multiple_Complex	14.52	14.48	13.41	10.11	13.48	11.1	14.54
TC1700008897.hg.1	9.81	11.72	-3.76	4.3e-07	6.65e-05	MRPS7	mitochondrial ribosomal protein S7	Multiple_Complex	11.76	11.98	9.56	9.11	10.25	10.13	11.25
TC0500011935.hg.1	15.7	13.59	4.32	4.33e-07	6.69e-05	2022-03-03	membrane associated ring finger 3	Multiple_Complex	13.58	13.6	15.56	16.05	15.17	15.87	13.46
TC1100012585.hg.1	10	8.37	3.1	4.36e-07	6.73e-05			NonCoding	7.8	8.35	9.71	9.33	10.32	10.62	8.39
TC0800006461.hg.1	6.03	4.43	3.03	4.38e-07	6.76e-05	CTD-3212A4.2; snyblaby	novel transcript; Transcript Identified by AceView	Multiple_Complex	4.62	4.44	5.71	6.73	5.64	8.94	4.41
TC1100007039.hg.1	8.81	6.3	5.69	4.4e-07	6.78e-05	rerfaw	Transcript Identified by AceView	Unassigned	6.26	6.94	8.4	9.14	7.82	10.37	5.75
TC0300009744.hg.1	9.41	7.46	3.85	4.43e-07	6.81e-05			NonCoding	7.24	7.7	9.25	8.87	9.54	10.24	7.45
TC0300011979.hg.1	6.74	8.38	-3.12	4.51e-07	6.92e-05	ZBED2	zinc finger, BED-type containing 2	Multiple_Complex	8.41	8.77	6.82	6.97	6.64	6.55	8.36
TC1300009004.hg.1	7.62	9.27	-3.12	4.52e-07	6.94e-05	ATP7B	ATPase, Cu++ transporting, beta polypeptide	Multiple_Complex	9.25	9.03	7.38	7.82	7.37	7.97	9.96
TC0800008484.hg.1	10.69	12.49	-3.49	4.53e-07	6.94e-05	DCAF13	DDB1 and CUL4 associated factor 13	Multiple_Complex	12.53	14.11	10.62	9.84	11.3	10.78	12.46
TC0900008810.hg.1	6.26	3.75	5.67	4.59e-07	7.02e-05			NonCoding	3.3	4.23	5.78	6.68	5.27	7.38	3.74
TC1500010659.hg.1	12.45	14.61	-4.48	4.6e-07	7.03e-05	SNRPA1	small nuclear ribonucleoprotein polypeptide A	Multiple_Complex	14.53	15.44	12.23	12.38	13.44	12.65	14
TC0700012638.hg.1	6.17	7.71	-2.91	4.68e-07	7.15e-05	EEF1B2P6	eukaryotic translation elongation factor 1 beta 2 pseudogene 6 [Source:HGNC Symbol;Acc:HGNC:51453]	Pseudogene	7.75	7.68	6.15	6.83	5.75	6.21	7.13
TC0500013430.hg.1	18.07	19.08	-2.01	4.72e-07	7.2e-05	GNB2L1; SNORD95; SNORD96A	guanine nucleotide binding protein (G protein), beta polypeptide 2-like 1; small nucleolar RNA, C/D box 95; small nucleolar RNA, C/D box 96A	Multiple_Complex	19.07	18.97	18.22	17.96	18.23	17.8	19.22
TC0500010205.hg.1	6.46	4.8	3.15	4.81e-07	7.32e-05	spugor	Transcript Identified by AceView	Coding	4.51	4.98	6.15	6.85	6.36	8.48	4.83
TC0700012224.hg.1	12.4	14.13	-3.33	4.82e-07	7.32e-05	LAMB1	laminin, beta 1	Multiple_Complex	14.18	13.53	12.28	11.22	12.49	12.43	14.6
TC0X00007267.hg.1	11.63	14.01	-5.23	4.82e-07	7.32e-05	MAGED1	MAGE family member D1	Multiple_Complex	14.03	13.43	10.9	11.6	11.65	12.18	13.99
TC1200007010.hg.1	10.65	8.39	4.79	4.82e-07	7.32e-05	PLEKHA5	pleckstrin homology domain containing, family A member 5	Multiple_Complex	7.91	8.4	10.58	9.87	11.49	10.72	8.38
TC0200012354.hg.1	5.98	8.94	-7.79	4.84e-07	7.34e-05			NonCoding	8.89	8.56	6.09	5.8	5.84	6.34	9.86
TC0500011937.hg.1	8.2	5.86	5.08	4.91e-07	7.44e-05	blujy	Transcript Identified by AceView	Unassigned	6.92	5.81	8.17	8.13	8.29	9.94	5.9
TC0200010480.hg.1	9.65	11.57	-3.8	5.02e-07	7.6e-05	NOP58	NOP58 ribonucleoprotein	Multiple_Complex	11.1	12.59	9.47	8.94	9.86	9.96	11.5
TC1700009661.hg.1	6.4	7.53	-2.18	5.04e-07	7.62e-05	LOC284023; AC025335.1	uncharacterized LOC284023; novel transcript	NonCoding	7.54	7.52	5.97	6.26	6.52	6.9	7.94
TC0100015299.hg.1	11.99	13.4	-2.66	5.08e-07	7.68e-05	ST7L	suppression of tumorigenicity 7 like	Multiple_Complex	13.42	13.69	11.81	11.65	12.21	12.24	13.07
TC0100014528.hg.1	3.55	4.62	-2.11	5.14e-07	7.76e-05	DIRAS3	DIRAS family, GTP-binding RAS-like 3	Coding	5.11	4.09	3.93	3.24	3.82	3.21	4.65
TC0200012359.hg.1	4.87	6.94	-4.19	5.17e-07	7.79e-05			NonCoding	6.93	7.4	4.04	4.96	4.81	4.86	6.47
TC1500007910.hg.1	10.46	8.71	3.37	5.2e-07	7.82e-05	UBE2Q2	ubiquitin-conjugating enzyme E2Q family member 2	Multiple_Complex	8.68	9.18	9.74	10.36	10.87	10.57	8.74
TC0700006781.hg.1	7.8	10.2	-5.28	5.28e-07	7.94e-05	BZW2	basic leucine zipper and W2 domains 2	Multiple_Complex	10.22	11.71	7.52	7.77	8	8.94	10.19
TC0400011402.hg.1	12.04	14.47	-5.39	5.32e-07	7.98e-05	ADH5	alcohol dehydrogenase 5 (class III), chi polypeptide	Multiple_Complex	13.89	14.45	11.73	11.72	12.26	12.66	14.48
TC1900008019.hg.1	14.46	15.96	-2.82	5.36e-07	8.04e-05	EIF3K	eukaryotic translation initiation factor 3, subunit K	Multiple_Complex	15.93	16.29	14.84	14.8	13.97	14.19	15.69
TC1900011990.hg.1	15.97	17.57	-3.04	5.39e-07	8.07e-05	RPL18	ribosomal protein L18	Multiple_Complex	17.56	17.41	16.27	15.31	16.59	15.68	17.59
TC1200010806.hg.1	8.8	10.43	-3.08	5.39e-07	8.07e-05	MAP3K12	mitogen-activated protein kinase kinase kinase 12	Multiple_Complex	10.42	9.86	9.1	7.49	8.95	8.51	10.99
TC0100014910.hg.1	6.97	9.33	-5.12	5.47e-07	8.18e-05	TGFBR3	transforming growth factor beta receptor III	Multiple_Complex	9.29	9.36	6.74	6.47	7.97	7.18	9.78
TC0500011939.hg.1	8.61	5.94	6.34	5.49e-07	8.2e-05	blawjy	Transcript Identified by AceView	Coding	6.05	7.04	8.32	8.99	7.88	9.01	4.6
TC1800008876.hg.1	5.49	4.04	2.74	5.51e-07	8.22e-05			NonCoding	3.12	4.12	5.75	5.16	4.95	6.27	3.97
TC0600013311.hg.1	7.92	9.55	-3.08	5.52e-07	8.23e-05	RP11-95M15.2		Pseudogene	9.37	9.56	7.81	7.51	8.04	8.72	9.7
TC0700010971.hg.1	6.14	4.43	3.27	5.56e-07	8.28e-05			NonCoding	4.41	4.45	7.42	5.34	6.42	5.79	4.01
TC1300008511.hg.1	8.61	6.88	3.32	5.57e-07	8.29e-05	KATNAL1	katanin p60 subunit A-like 1	Multiple_Complex	5.73	7.49	8.48	8.57	8.76	10.05	6.98
TC2100006967.hg.1	14.26	12.25	4.02	5.62e-07	8.34e-05	IFNGR2	interferon gamma receptor 2 (interferon gamma transducer 1)	Multiple_Complex	12.28	12.66	14.35	14.05	14.45	14.18	12.22
TC2100008544.hg.1	10.77	8.08	6.44	5.62e-07	8.34e-05	AF127936.7; TCONS_l2_00017148; LOC100128341	Jeck2013 ANNOTATED, INTERNAL, ncRNA, OVEXON best transcript TCONS_l2_00017148; Transcript Identified by AceView, Entrez Gene ID(s) 100128341; novel transcript	NonCoding	8.1	8.78	10.9	9.9	10.6	10.81	8.05
TC1300008181.hg.1	8.51	10.8	-4.88	5.65e-07	8.37e-05	CHAMP1	chromosome alignment maintaining phosphoprotein 1	Multiple_Complex	10.73	11.05	8.16	7.62	8.87	9.41	10.8
TC0100011365.hg.1	11.57	8.71	7.28	5.66e-07	8.37e-05			NonCoding	8.7	9.64	11.25	11.61	11.78	13.48	8.71
TC0100017064.hg.1	9.16	11.11	-3.88	5.69e-07	8.42e-05	NUAK2	NUAK family, SNF1-like kinase, 2	Multiple_Complex	11.15	11.08	9.08	9.21	8.49	9.49	11.11
TC0200013498.hg.1	8.71	10.32	-3.05	5.7e-07	8.43e-05	AC009237.17		Multiple_Complex	10.31	10.34	7.61	8	9.47	9.74	10.81
TC0800011834.hg.1	7.97	5.66	4.96	5.77e-07	8.52e-05	ASAP1-IT1	ASAP1 intronic transcript 1	NonCoding	5.26	5.69	8.36	7.64	6.89	8.86	5.63
TC0200013567.hg.1	11.8	9.63	4.51	5.8e-07	8.56e-05	ANKRD36B	ankyrin repeat domain 36B	Multiple_Complex	9.35	9.66	10.91	11.61	11.87	11.92	9.82
TC1300008533.hg.1	10.54	12.55	-4.01	5.85e-07	8.6e-05	HSPH1	heat shock 105kDa/110kDa protein 1	Multiple_Complex	12.45	14.74	10.28	10.06	11.6	10.78	12.63
TC1900011228.hg.1	12.74	14.67	-3.81	5.84e-07	8.6e-05	KLK5	kallikrein related peptidase 5	Multiple_Complex	15.06	14.47	12.06	13.34	12.25	13.27	14.63
TC0100015685.hg.1	8.13	10.01	-3.67	5.86e-07	8.6e-05	LOC653513	Homo sapiens phosphodiesterase 4D interacting protein pseudogene (LOC653513), non-coding RNA.	Multiple_Complex	10.09	9.19	8.25	7.74	8.35	8.04	10.54
TC0500011240.hg.1	4.83	6.81	-3.93	5.91e-07	8.67e-05	HOMER1	homer scaffolding protein 1	Multiple_Complex	6.7	8.01	4.82	4.55	4.85	5.05	6.14
TC0500012962.hg.1	6.67	8.34	-3.19	5.96e-07	8.74e-05	PRMT1P1	protein arginine methyltransferase 1 pseudogene 1 [Source:HGNC Symbol;Acc:HGNC:49611]	Pseudogene	8.39	8.67	6.72	5.99	6.54	6.86	7.6
TC1500009698.hg.1	8.29	6.25	4.11	6.05e-07	8.85e-05	nusey	Transcript Identified by AceView	Coding	6.26	6.44	8.79	8.04	7.65	8.59	6.22
TC1500007520.hg.1	12.68	10.8	3.68	6.07e-07	8.89e-05	APH1B	APH1B gamma secretase subunit	Multiple_Complex	10.84	10.73	12.27	12.78	12.68	13.65	11.33
TC0100012687.hg.1	8.26	9.86	-3.02	6.14e-07	8.97e-05	NOL9	nucleolar protein 9	Multiple_Complex	9.89	10.35	8.01	7.68	9.3	8.47	9.78
TC1700012276.hg.1	8.46	11.01	-5.85	6.15e-07	8.97e-05	PNPO	pyridoxamine 5-phosphate oxidase	Multiple_Complex	10.59	11.46	7.24	8.5	8.42	9.94	11
TC1500010884.hg.1	16.43	17.47	-2.06	6.17e-07	8.99e-05	RPL4; SNORD16; SNORD18A; SNORD18B; SNORD18C	ribosomal protein L4; small nucleolar RNA, C/D box 16; small nucleolar RNA, C/D box 18A; small nucleolar RNA, C/D box 18B; small nucleolar RNA, C/D box 18C	Multiple_Complex	17.47	17.47	16.31	16.29	16.76	16.52	17.75
TC1900009545.hg.1	6.54	8.51	-3.92	6.19e-07	9.01e-05			NonCoding	7.96	9.11	6.91	7.41	5.49	6.23	8.49
TC0100016147.hg.1	5.7	12.54	-114.45	6.2e-07	9.02e-05	ITLN1	intelectin 1 (galactofuranose binding)	Multiple_Complex	12.59	8.12	5.39	5.24	10.35	6.45	12.48
TC1700012268.hg.1	6.64	5.02	3.07	6.38e-07	9.27e-05	CRHR1	corticotropin releasing hormone receptor 1	Multiple_Complex	4.55	5.07	7.01	5.27	7.82	6.32	5.35
TC0500008626.hg.1	9.61	8.38	2.35	6.43e-07	9.34e-05	PDLIM4	PDZ and LIM domain 4	Multiple_Complex	8.85	8.4	11.3	9.71	9.82	9.2	7.87
TC1800008584.hg.1	13.21	15.05	-3.6	6.51e-07	9.44e-05	ATP5A1	ATP synthase, H+ transporting, mitochondrial F1 complex, alpha subunit 1, cardiac muscle	Multiple_Complex	15.06	15.28	13.7	13.19	13.24	12.93	14.83
TC1100009238.hg.1	5.34	7.01	-3.18	6.56e-07	9.5e-05	HMBS	hydroxymethylbilane synthase	Multiple_Complex	7.03	7.12	4.64	5.91	5.2	5.51	6.86
TC2200007909.hg.1	8.59	6.45	4.4	6.65e-07	9.62e-05	MICAL3	microtubule associated monooxygenase, calponin and LIM domain containing 3	Multiple_Complex	6.44	6.46	8.51	7.59	8.49	8.86	6.31
TC0700011835.hg.1	10.07	12.71	-6.23	6.76e-07	9.77e-05	PON2	paraoxonase 2	Multiple_Complex	12.55	12.68	9.63	9.6	10.79	10.4	13.06
TC1600011546.hg.1	8.4	11.13	-6.64	6.91e-07	9.97e-05	PLLP	plasmolipin	Multiple_Complex	11.17	9.73	9.2	7.57	9.24	7.59	11.09
TC0600011540.hg.1	7.08	9.26	-4.51	6.95e-07	0.0001	LYPLA2P1	lysophospholipase II pseudogene 1	Pseudogene	9.47	9.06	7.23	6.53	7.49	6.97	9.25
TC0300009016.hg.1	9.69	11.17	-2.79	6.99e-07	0.0001	ATP1B3	ATPase, Na+/K+ transporting, beta 3 polypeptide	Multiple_Complex	11.12	11.86	8.78	9.21	10.21	10.54	11.22
TC0400012949.hg.1	12.37	15.31	-7.68	7.07e-07	0.0001	SLC39A8	solute carrier family 39 (zinc transporter), member 8	Multiple_Complex	15.33	13.65	12.37	11.44	12.93	12.33	15.3
TC0800006458.hg.1	5.56	3.76	3.47	7.07e-07	0.0001	florwoyby	Transcript Identified by AceView	Coding	4	3.76	4.3	6.29	4.88	6.71	3.7
TC1200011873.hg.1	9.55	11.23	-3.19	7.16e-07	0.0001	MMAB	methylmalonic aciduria (cobalamin deficiency) cblB type	Multiple_Complex	11.54	11.25	10.36	8.93	9.8	9.25	10.87
TC1500007746.hg.1	9.48	5.97	11.32	7.19e-07	0.0001	jorey	Transcript Identified by AceView	Coding	5.93	7.93	9.23	9.96	9.05	11.54	4.09
TC0200009452.hg.1	6.8	4.62	4.54	7.22e-07	0.0001	DARS-AS1	DARS antisense RNA 1	Multiple_Complex	4.37	4.99	6.08	6.77	6.83	7.52	4.58
TC1500008485.hg.1	11.03	13.13	-4.27	7.27e-07	0.0001	IGF1R	insulin-like growth factor 1 receptor	Multiple_Complex	13.17	13.08	11.79	9.93	12.37	10.16	14.03
TC0500008664.hg.1	11.19	12.65	-2.76	7.28e-07	0.0001	HSPA4	heat shock 70kDa protein 4	Multiple_Complex	12.66	13.75	10.8	9.98	11.96	11.7	12.65
TC0200013432.hg.1	13.89	11.93	3.9	7.3e-07	0.0001	swawdoy	Transcript Identified by AceView	Unassigned	11.75	12.06	13.65	13.98	13.97	14.82	11.94
TC0900009127.hg.1	11.61	9.82	3.46	7.31e-07	0.0001	COL5A1	collagen, type V, alpha 1	Multiple_Complex	9.59	10.01	10.91	11.35	11.9	12.28	9.84
TC0100009020.hg.1	5.11	7.66	-5.85	7.35e-07	0.0001	CDC7	cell division cycle 7	Multiple_Complex	7.82	9.87	4.52	5.26	5	6.33	7.47
TC0200013569.hg.1	11.05	8.63	5.33	7.4e-07	0.0001	skoyjabu	Transcript Identified by AceView	Unassigned	8.39	8.91	10.89	10.66	11.24	11.36	8.62
TC1100012992.hg.1	12.66	14.34	-3.2	7.54e-07	0.0001	HSD17B12	hydroxysteroid (17-beta) dehydrogenase 12	Multiple_Complex	14.05	14.68	12.1	12.54	12.77	13.47	14.32
TC1400008749.hg.1	9.19	11.02	-3.54	7.6e-07	0.0001	RABGGTA	Rab geranylgeranyltransferase, alpha subunit	Multiple_Complex	11.18	11	9.33	8.68	9.03	9.8	10.92
TC0300011651.hg.1	11.58	9.59	3.96	7.71e-07	0.0001	GBE1	glucan (1,4-alpha-), branching enzyme 1	Multiple_Complex	9.57	9.61	11.45	11.24	11.7	12.24	9.34
TC1500009729.hg.1	5.99	3.49	5.67	7.75e-07	0.0001	chorstaw	Transcript Identified by AceView	Coding	3.49	3.05	5.52	4.38	6.6	6.55	3.48
TC1400010679.hg.1	3.77	5.53	-3.39	7.84e-07	0.0001	SNORD114-20	small nucleolar RNA, C/D box 114-20	Multiple_Complex	6.15	4.45	3.67	4.41	3.8	3.82	5.64
TC0200006627.hg.1	16.28	14.56	3.29	7.88e-07	0.0001	ID2	inhibitor of DNA binding 2, dominant negative helix-loop-helix protein	Multiple_Complex	14.61	13.41	16.44	16.06	16.51	16.11	14.52
TC0300006803.hg.1	3.67	5.16	-2.82	7.92e-07	0.0001			NonCoding	4.63	5.4	3.78	3.66	3.69	3.65	5.2
TC0900012197.hg.1	4.06	5.58	-2.86	7.96e-07	0.0001	PTGDS	prostaglandin D2 synthase 21kDa (brain)	Multiple_Complex	6.55	4.34	4.08	4.05	4.2	4.05	5.69
TC0600012927.hg.1	11.01	12.41	-2.64	8.04e-07	0.0001	HDAC2	histone deacetylase 2	Multiple_Complex	12.34	13.33	11.14	10.77	11.38	10.85	11.95
TC0100016822.hg.1	4.5	5.62	-2.18	8.05e-07	0.0001	KCNT2	potassium channel, sodium activated subfamily T, member 2	Multiple_Complex	6.94	5.69	4.43	4.64	4.21	4.58	5.55
TC1200007462.hg.1	8.08	6.02	4.16	8.14e-07	0.0001	beyner	Transcript Identified by AceView	Coding	6.62	6.05	8.24	7.45	7.94	8.38	5.99
TC0200015832.hg.1	6.02	7.51	-2.8	8.13e-07	0.0001	RP11-384O8.1	novel transcript	NonCoding	7.75	7.53	5.29	6.85	6.26	5.74	7.48
TC0300007259.hg.1	8.99	6.55	5.44	8.15e-07	0.0001	CCRL2	chemokine (C-C motif) receptor-like 2	Multiple_Complex	6.66	6.47	8.82	8.75	9.13	9.32	6.54
TC1100007222.hg.1	9.62	7.24	5.19	8.18e-07	0.0001	LINC00294	long intergenic non-protein coding RNA 294	NonCoding	7.27	7.22	8.43	9.6	9.46	9.82	6.75
TC0600012628.hg.1	7.25	9.16	-3.76	8.21e-07	0.0001	NDUFAF4	NADH dehydrogenase (ubiquinone) complex I, assembly factor 4	Multiple_Complex	9.16	10.24	8.22	6.43	7.29	7.19	9.14
TC0200015463.hg.1	7.29	9.41	-4.36	8.22e-07	0.0001	WDR12	WD repeat domain 12	Multiple_Complex	9.7	9.46	6.65	6.41	8.11	7.97	9
TC0600011979.hg.1	10.54	11.83	-2.44	8.25e-07	0.0001	RBMXP1	RNA binding motif protein, X-linked pseudogene 1	Multiple_Complex	11.8	12.16	9.09	10.25	10.6	10.79	11.58
TC0800009529.hg.1	9.92	6.58	10.1	8.29e-07	0.0001	PPP1R3B	protein phosphatase 1, regulatory subunit 3B	Coding	6.62	6.51	9.94	8.27	10.85	9.82	7.1
TC1500009644.hg.1	6.65	4.56	4.24	8.34e-07	0.0001	vazo	Transcript Identified by AceView	Unassigned	4.57	4.54	7.58	6.79	6.59	6.32	4.65
TC0100007334.hg.1	8.77	10.9	-4.4	8.39e-07	0.0001	LYPLA2	lysophospholipase II	Multiple_Complex	10.82	10.99	9.24	8.22	8.74	8.81	10.9
TC0M00006445.hg.1	15.88	16.95	-2.09	8.39e-07	0.0001			NonCoding	17.62	16.94	16.59	16.18	15.42	15.5	16.95
TC1500010160.hg.1	10.22	13.2	-7.85	8.4e-07	0.0001	CTSH	cathepsin H	Multiple_Complex	13.32	11.73	10.98	8.72	11.54	9.55	13.08
TC0200010728.hg.1	11.99	13.43	-2.71	8.42e-07	0.0001	XRCC5	X-ray repair complementing defective repair in Chinese hamster cells 5 (double-strand-break rejoining)	Multiple_Complex	12.85	14.12	11.27	11.85	12.16	12.54	13.37
TC0100011372.hg.1	8.4	6.44	3.87	8.44e-07	0.0001	mynabu	Transcript Identified by AceView	Coding	5.8	6.48	7.6	8.47	8.32	8.91	6.73
TC0600006940.hg.1	7.72	9.08	-2.56	8.45e-07	0.0001	SMIM13	small integral membrane protein 13	Multiple_Complex	8.73	9.08	7.71	6.74	7.71	7.76	9.42
TC0800006663.hg.1	8.22	10.08	-3.64	8.47e-07	0.0001	ERI1	exoribonuclease 1	Multiple_Complex	10.13	10.42	7.82	7.55	8.93	8.59	9.35
TC0600007087.hg.1	12.93	14.92	-3.96	8.49e-07	0.0001	CAP2	CAP, adenylate cyclase-associated protein, 2 (yeast)	Multiple_Complex	14.88	14.33	12.65	12.53	13.36	13.2	15.59
TC1700012260.hg.1	9.29	11.04	-3.36	8.49e-07	0.0001	COASY	CoA synthase	Multiple_Complex	11.07	11.21	9.29	9.28	9.47	9.08	10.73
TC1900010011.hg.1	10.26	11.75	-2.81	8.51e-07	0.0001	LSM4	LSM4 homolog, U6 small nuclear RNA and mRNA degradation associated	Multiple_Complex	11.69	12.47	10.14	10.38	10.07	10.74	11.35
TC1100008175.hg.1	9.42	11.25	-3.54	8.52e-07	0.0001	NDUFS8; MIR4691; MIR7113	NADH dehydrogenase (ubiquinone) Fe-S protein 8, 23kDa (NADH-coenzyme Q reductase); microRNA 4691; microRNA 7113	Multiple_Complex	11.31	11.63	9.77	10.05	8.68	9.12	10.57
TC1200006517.hg.1	5.19	6.75	-2.95	8.59e-07	0.0001	RP11-253E3.3	novel transcript	NonCoding	7.16	6.71	4.99	4.76	5.42	5.56	6.44
TC1100012155.hg.1	4.43	6.14	-3.28	8.73e-07	0.0001	PDGFD	platelet derived growth factor D	Coding	6.78	5.15	4.64	5.14	3.9	4.17	6.24
TC0300012854.hg.1	8.37	10.23	-3.61	8.79e-07	0.0001	ARHGEF26-AS1	ARHGEF26 antisense RNA 1	NonCoding	10.14	10.21	8.81	7.78	8.61	8.19	10.37
TC0900009929.hg.1	13.73	14.83	-2.15	8.79e-07	0.0001	VCP	valosin containing protein	Multiple_Complex	14.77	15.33	13.8	12.95	13.62	13.77	14.87
TC1700008104.hg.1	8.52	10.73	-4.62	8.79e-07	0.0001	NSF	N-ethylmaleimide-sensitive factor	Multiple_Complex	10.27	10.96	8.25	8.2	8.92	8.74	10.76
TC0100010648.hg.1	15.22	17.57	-5.07	8.8e-07	0.0001	PRDX6	peroxiredoxin 6	Multiple_Complex	17.57	17.4	15.61	14.76	15.62	14.89	17.56
TC1500007740.hg.1	7.97	5.9	4.21	8.84e-07	0.0001			NonCoding	5.86	6.69	7.31	8.49	7.08	9.3	5.58
TC0800012273.hg.1	10.41	8.36	4.15	8.87e-07	0.0001	LOC100506990	uncharacterized LOC100506990; Salzman2013 ANNOTATED, ncRNA, OVERLAPTX, OVEXON best transcript NR_040091; Salzman2013 ANNOTATED, INTERNAL, ncRNA, OVERLAPTX, OVEXON best transcript NR_040092; Salzman2013 ANNOTATED, INTERNAL, ncRNA, OVERLAPTX, OVEXON best transcript NR_040091; Salzman2013 ALT_ACCEPTOR, ALT_DONOR, INTERNAL, intronic, ncRNA best transcript NR_040091; Salzman2013 ALT_ACCEPTOR, INTERNAL…	NonCoding	8.33	8.2	9.83	10.74	9.98	11.28	8.62
TC0700009294.hg.1	5.3	3.69	3.07	8.95e-07	0.0001			NonCoding	3.64	3.4	6.14	5.11	4.2	5.55	4.1
TC0100006781.hg.1	4.57	6.75	-4.53	8.97e-07	0.0001	SLC25A33	solute carrier family 25 (pyrimidine nucleotide carrier), member 33	Multiple_Complex	6.52	7.84	3.92	4.64	6.18	4.7	6.79
TC0600009059.hg.1	9.76	8.24	2.88	9.03e-07	0.0001	FOXO3	forkhead box O3	Multiple_Complex	8.24	8.23	9.74	9.22	9.85	9.72	8.14
TC1300009765.hg.1	10.3	8.29	4.03	9.02e-07	0.0001	IRS2	insulin receptor substrate 2	Multiple_Complex	8.3	7.95	11.38	9.25	11.15	9.44	8.62
TC0400008902.hg.1	11.8	13.96	-4.46	9.09e-07	0.0001	ABCE1	ATP binding cassette subfamily E member 1	Multiple_Complex	13.97	15.36	11.64	10.21	12.99	11.99	13.94
TC0200012353.hg.1	5.72	6.81	-2.14	9.09e-07	0.0001			NonCoding	6.84	6.98	4.8	5.81	5.57	5.79	6.45
TC1500010787.hg.1	13.93	11.96	3.92	9.12e-07	0.0001	LINC01578	long intergenic non-protein coding RNA 1578	NonCoding	12.81	11.98	14.62	13.73	14.1	13.39	11.94
TC1600008329.hg.1	5.87	8	-4.37	9.23e-07	0.0001	HP	haptoglobin	Multiple_Complex	8.67	6.45	5.96	6.42	5.27	5.79	8.09
TC1700009538.hg.1	11.18	12.67	-2.82	9.28e-07	0.0001	SLC25A11	solute carrier family 25 (mitochondrial carrier; oxoglutarate carrier), member 11	Multiple_Complex	12.73	12.62	11.23	10.59	11.04	11.27	12.04
TC0500006932.hg.1	8.08	10.17	-4.25	9.3e-07	0.0001	HSPD1P1	heat shock protein family D (Hsp60) member 1 pseudogene 1 [Source:HGNC Symbol;Acc:HGNC:35133]	Pseudogene	10.12	10.7	7.68	6.77	9	8.59	9.82
TC0100009204.hg.1	8.56	10.11	-2.93	9.35e-07	0.0001	TRMT13	tRNA methyltransferase 13 homolog (S. cerevisiae)	Multiple_Complex	10.22	9.99	8.39	7.98	8.77	8.76	10.12
TC0700008568.hg.1	7.74	9.4	-3.18	9.36e-07	0.0001	SRRT	serrate, RNA effector molecule	Multiple_Complex	9.36	9.9	7.29	7.82	7.64	8.29	9.02
TC0500006814.hg.1	8.7	6.12	5.99	9.43e-07	0.0001	smerflu	Transcript Identified by AceView	Unassigned	6.11	7.26	8.3	9	8.73	10.64	6.14
TC1300007775.hg.1	8.39	5.55	7.19	9.44e-07	0.0001	voysner	Transcript Identified by AceView	Coding	7.01	5.63	9.1	7.93	7.82	8.79	3.92
TC1900010286.hg.1	8.01	9.56	-2.94	9.51e-07	0.0001	UQCRFS1	ubiquinol-cytochrome c reductase, Rieske iron-sulfur polypeptide 1	Coding	9.51	10.03	8.07	7.28	8.79	7.93	9.25
TC0600011386.hg.1	14.89	12.23	6.35	9.71e-07	0.0001	IER3	immediate early response 3	Coding	12.2	11.37	15.94	14.7	15.06	14.2	12.42
TC1500008137.hg.1	6.5	4.59	3.76	9.71e-07	0.0001	rurumi	Transcript Identified by AceView	Coding	3.72	4.62	6.16	6.16	6.75	7.14	5.4
TC1900007993.hg.1	9.62	6.91	6.56	9.72e-07	0.0001	barcher	Transcript Identified by AceView	Coding	6.96	7.25	9.77	9.39	8.58	9.91	6.42
TC1400008693.hg.1	8.48	9.94	-2.76	9.75e-07	0.0001	CDH24	cadherin 24, type 2	Multiple_Complex	9.4	9.89	8.47	8.56	8.32	9	10
TC1200012842.hg.1	7.97	9.55	-2.99	9.8e-07	0.0001	ANAPC7	anaphase promoting complex subunit 7	Multiple_Complex	9.59	11.18	7.36	7.17	8.78	8.58	9.52
TC1600006575.hg.1	11.5	13.07	-2.98	9.81e-07	0.0001			NonCoding	13.49	12.86	12.14	11.22	11.7	11.12	13.04
TC0100016321.hg.1	8.02	9.63	-3.05	9.87e-07	0.0001	GCSH	glycine cleavage system protein H (aminomethyl carrier)	Multiple_Complex	9.54	10.73	7.35	7.65	8.54	8.48	9.72
TC0500007116.hg.1	10.17	7.42	6.74	1.01e-06	0.0001	nuhime	Transcript Identified by AceView	Unassigned	7.38	7.97	8.69	11.11	9.58	10.95	7.45
TC0800007653.hg.1	8.12	10	-3.69	1.02e-06	0.0001	MRPL15	mitochondrial ribosomal protein L15	Coding	9.94	10.56	8.27	7.76	8.69	7.92	9.64
TC1500010549.hg.1	8.95	6.46	5.62	1.03e-06	0.0001			NonCoding	6.17	6.43	8.36	9.28	8.53	9.76	6.81
TC0100018421.hg.1	12.02	13.69	-3.19	1.06e-06	0.0001	DDOST	dolichyl-diphosphooligosaccharide--protein glycosyltransferase subunit (non-catalytic)	Multiple_Complex	13.59	13.76	12.76	11.41	12.24	11.76	13.71
TC1500010192.hg.1	6.96	5.56	2.63	1.07e-06	0.0001			NonCoding	5.57	5.35	6.87	6.98	7.01	8.24	5.77
TC1700008868.hg.1	7.5	9.63	-4.39	1.07e-06	0.0001	TMEM104	transmembrane protein 104	Multiple_Complex	9.42	9.77	7	7.88	7.16	7.9	9.65
TC1200011382.hg.1	3.81	4.84	-2.04	1.07e-06	0.0001	AKIRIN1P1	akirin 1 pseudogene 1 [Source:HGNC Symbol;Acc:HGNC:50794]	Multiple_Complex	4.86	4.82	3.98	3.88	3.59	3.75	5.22
TC1700012413.hg.1	7.13	5.06	4.19	1.08e-06	0.0001	KRT34	keratin 34, type I	Multiple_Complex	5.37	5.09	8.65	7.08	5.59	7.18	5.03
TC1200009074.hg.1	16.68	17.88	-2.29	1.09e-06	0.0001	RPS2P5	ribosomal protein S2 pseudogene 5	Pseudogene	18.21	17.88	16.95	16.66	16.57	16.72	17.53
TC1700008282.hg.1	13.56	14.95	-2.63	1.09e-06	0.0001	NME1; NME1-NME2; NME2	NME/NM23 nucleoside diphosphate kinase 1; NME1-NME2 readthrough; NME/NM23 nucleoside diphosphate kinase 2	Multiple_Complex	14.97	14.94	13.2	13.67	13.46	13.69	14.4
TC1900008084.hg.1	10.3	12.44	-4.42	1.09e-06	0.0001	PSMC4	proteasome 26S subunit, ATPase 4	Multiple_Complex	12.39	13.13	10.09	10.47	9.82	10.91	11.87
TC0900011533.hg.1	10.1	11.95	-3.61	1.1e-06	0.0001	MAPKAP1	mitogen-activated protein kinase associated protein 1	Multiple_Complex	12.06	13.42	9.66	8.59	10.65	10.75	11.83
TC0800007949.hg.1	11.03	13.06	-4.09	1.11e-06	0.0001	TERF1	telomeric repeat binding factor (NIMA-interacting) 1	Multiple_Complex	12.89	13.03	10.25	10.55	12.25	11.4	13.41
TC0500007000.hg.1	7.3	9.55	-4.73	1.12e-06	0.0001	LINC01021	long intergenic non-protein coding RNA 1021	Multiple_Complex	9.54	9.25	6.95	6.89	7.62	7.77	9.85
TC1000008778.hg.1	6.18	4.89	2.44	1.13e-06	0.0001			NonCoding	4.88	5.14	6.77	5.94	6.37	5.93	4.67
TC0900008203.hg.1	7.66	5.45	4.64	1.13e-06	0.0001	smyterby	Transcript Identified by AceView	Unassigned	5.65	3.88	7.99	7.46	7.4	7.84	5.33
TC1600006908.hg.1	8.02	5.19	7.14	1.13e-06	0.0001			NonCoding	4.62	5.47	8.69	6.63	8.96	7.5	5.23
TC0100010649.hg.1	7.75	10.3	-5.88	1.14e-06	0.0001	smawlybu	Transcript Identified by AceView	Unassigned	9.95	10.3	7.29	6.44	8.32	8.67	10.67
TC0200013765.hg.1	5.63	6.85	-2.33	1.14e-06	0.0001	UXS1	UDP-glucuronate decarboxylase 1	Multiple_Complex	6.88	7.79	5.05	5.39	6.2	5.88	6.82
TC1500007266.hg.1	5.29	6.43	-2.22	1.15e-06	0.0002	EEF1B2P1	eukaryotic translation elongation factor 1 beta 2 pseudogene 1 [Source:HGNC Symbol;Acc:HGNC:3207]	Pseudogene	6.3	6.51	5.17	4.7	5.36	5.33	6.45
TC1600010100.hg.1	10.66	8.29	5.15	1.15e-06	0.0002			NonCoding	8.16	8.67	10.15	10.8	10.48	11.36	8.28
TC1100011744.hg.1	8.49	10.36	-3.64	1.16e-06	0.0002	GAB2	GRB2-associated binding protein 2	Multiple_Complex	10.43	9.14	8.48	8.06	8.51	8.5	10.88
TSUnmapped00000123.hg.1	8.67	10.37	-3.24	1.16e-06	0.0002	SLC2A6	solute carrier family 2 (facilitated glucose transporter), member 6 [Source:HGNC Symbol;Acc:HGNC:11011]	Coding	10.76	9.77	8.96	8.58	8.17	8.78	10.43
TC0500010047.hg.1	6.58	8.54	-3.89	1.17e-06	0.0002			NonCoding	8.78	7.78	6.73	6.41	6.18	7.33	8.55
TC0800010949.hg.1	7.84	9.52	-3.18	1.18e-06	0.0002	SNX16	sorting nexin 16	Multiple_Complex	9.52	9.51	7.79	6.73	8.28	7.75	9.66
TC1300006628.hg.1	5.36	7.39	-4.09	1.18e-06	0.0002	SLC25A15P3	solute carrier family 25 (mitochondrial carrier; ornithine transporter) member 15 pseudogene 3 [Source:HGNC Symbol;Acc:HGNC:39844]	Multiple_Complex	7.31	8.3	5.2	4.58	6.17	5.51	6.92
TC0300013607.hg.1	8.97	6.71	4.79	1.19e-06	0.0002	sorbarbo	Transcript Identified by AceView	Coding	6.82	6.72	9.75	8.2	8.68	9.26	6.6
TC1500010106.hg.1	15.98	17.69	-3.25	1.19e-06	0.0002	TSPAN3	tetraspanin 3	Multiple_Complex	17.7	17.52	15.85	15.56	16.19	16.16	17.67
TC0100008127.hg.1	7.89	10.63	-6.65	1.2e-06	0.0002	NASP	nuclear autoantigenic sperm protein (histone-binding)	Multiple_Complex	9.81	11.65	6.72	7.84	7.95	9.03	10.54
TC0500008632.hg.1	12.25	14.56	-4.96	1.21e-06	0.0002	SLC22A5	solute carrier family 22 (organic cation/carnitine transporter), member 5	Multiple_Complex	14.54	14.26	11.57	11.62	12.79	13.06	14.87
TC1100007040.hg.1	4.38	3.19	2.28	1.3e-06	0.0002	wercher	Transcript Identified by AceView	Coding	3.21	3.18	3.92	4.74	4.41	6.88	2.86
TC0400012251.hg.1	7.75	10.66	-7.51	1.3e-06	0.0002	C4orf46	chromosome 4 open reading frame 46	Multiple_Complex	10.61	11.13	7.4	8.01	7.72	9.23	10.37
TC0600010811.hg.1	12.06	9.92	4.43	1.32e-06	0.0002	losneybu	Transcript Identified by AceView	Coding	10.19	9.56	11.73	11.11	12.39	13.05	9.95
TC0700007630.hg.1	12.52	14.32	-3.5	1.33e-06	0.0002	CCT6A	chaperonin containing TCP1, subunit 6A (zeta 1)	Multiple_Complex	14.33	15.58	12.23	12.28	12.98	12.7	13.97
TC1800006592.hg.1	9.04	6.72	5	1.33e-06	0.0002	leeterbu	Transcript Identified by AceView	Coding	6.85	6.59	8.64	8.81	9.26	9.49	6.73
TC1700010336.hg.1	12.57	10.86	3.28	1.33e-06	0.0002	RP11-640N20.8		Multiple_Complex	11	10.62	12.49	11.85	12.84	12.57	10.88
TC1700008098.hg.1	8.93	11.31	-5.21	1.34e-06	0.0002	NSFP1	N-ethylmaleimide-sensitive factor pseudogene 1	Multiple_Complex	10.94	11.6	8.74	8.97	9.03	9.83	11.35
TC1700011162.hg.1	10.95	12.14	-2.29	1.34e-06	0.0002	RPS2P48	ribosomal protein S2 pseudogene 48	Pseudogene	12.74	12.09	11.03	9.89	11.08	10.74	11.66
TC0800006466.hg.1	5.63	4.06	2.96	1.34e-06	0.0002			NonCoding	4.02	3.63	5.07	5.9	5.41	6.03	4.59
TC0100014918.hg.1	8.81	10.8	-3.96	1.35e-06	0.0002	SETSIP	SET-like protein	Coding	10.85	10.75	8.57	7.9	8.99	8.98	10.23
TC0500010882.hg.1	9.37	10.51	-2.2	1.36e-06	0.0002	RPL3P6	ribosomal protein L3 pseudogene 6 [Source:HGNC Symbol;Acc:HGNC:36395]	Pseudogene	11.36	10.5	9.58	8.67	9.3	9.31	10.51
TC1500010797.hg.1	8.64	6.58	4.17	1.36e-06	0.0002	CTD-2054N24.2	novel transcript	NonCoding	6.62	6.89	7.34	8.49	8.72	9.25	6.17
TC0500006846.hg.1	9.66	7.75	3.75	1.37e-06	0.0002			NonCoding	7.72	8.44	8.86	9.51	9.8	10.91	7.78
TC0700006634.hg.1	7.71	9.84	-4.37	1.37e-06	0.0002	AIMP2	aminoacyl tRNA synthetase complex-interacting multifunctional protein 2	Multiple_Complex	9.84	11.81	7.29	6.95	8.21	8.32	9.84
TC0300013603.hg.1	9.14	7.12	4.05	1.38e-06	0.0002			NonCoding	7.41	6.9	8.24	8.93	9.33	10.18	7.1
TC0400007690.hg.1	8.01	10.27	-4.82	1.38e-06	0.0002	RP11-408P14.1		Pseudogene	10.28	10.27	8.03	8.07	9.54	7.89	9.97
TC2200008211.hg.1	5.62	7.06	-2.71	1.38e-06	0.0002	GGT5	gamma-glutamyltransferase 5	Multiple_Complex	7.85	6.43	5.61	5.63	5.84	5.31	6.99
TC1200007053.hg.1	3.64	5.51	-3.64	1.41e-06	0.0002	SPX	spexin hormone	Multiple_Complex	4.53	5.6	3.71	4.05	3.58	3.23	6.23
TC1100013144.hg.1	7.84	9.52	-3.19	1.42e-06	0.0002	ZBED5	zinc finger, BED-type containing 5	Multiple_Complex	9.5	9.54	7.51	6.54	8.02	8.07	9.52
TC0100009901.hg.1	12.82	14.41	-3.01	1.42e-06	0.0002	MRPS21	mitochondrial ribosomal protein S21	Multiple_Complex	14.39	14.26	12.89	11.98	13.49	12.76	14.6
TC1100011737.hg.1	11.93	13.82	-3.69	1.43e-06	0.0002	NDUFC2-KCTD14; NDUFC2; KCTD14	NDUFC2-KCTD14 readthrough; NADH dehydrogenase (ubiquinone) 1, subcomplex unknown, 2, 14.5kDa; potassium channel tetramerization domain containing 14	Multiple_Complex	13.76	13.88	11.73	10.86	12.1	11.98	13.15
TC1600007354.hg.1	13.11	14.23	-2.18	1.43e-06	0.0002	EIF3C; EIF3CL	eukaryotic translation initiation factor 3, subunit C; eukaryotic translation initiation factor 3, subunit C-like	Multiple_Complex	14.18	14.87	13.04	13.25	12.98	13.17	14.28
TC1200012801.hg.1	13.07	15.03	-3.88	1.44e-06	0.0002	CS	citrate synthase	Multiple_Complex	14.72	15.24	12.78	12.71	13.39	13.41	15.06
TC1800007545.hg.1	5.15	7.08	-3.81	1.44e-06	0.0002	ATP5G1P6	ATP synthase, H+ transporting, mitochondrial Fo complex subunit C1 (subunit 9) pseudogene 6	Multiple_Complex	6.69	7.67	5.09	5.11	5.24	5.94	7.02
TC0300010672.hg.1	6.44	8.08	-3.11	1.45e-06	0.0002	UBP1	upstream binding protein 1 (LBP-1a)	Multiple_Complex	8.02	8.11	5.1	6.24	7.35	6.69	8.09
TC0900009427.hg.1	9.08	7.7	2.61	1.46e-06	0.0002			NonCoding	6.71	7.88	9.06	8.55	9.18	10.18	7.65
TC0X00007798.hg.1	6.17	7.29	-2.17	1.46e-06	0.0002	KLHL4	kelch-like family member 4	Multiple_Complex	7.34	7.29	5.33	6.16	6.24	6.13	7.29
TC1700009714.hg.1	5.65	4.15	2.82	1.46e-06	0.0002	tarskoy	Transcript Identified by AceView	Coding	4.15	4.01	5.28	5.62	5.68	5.95	4.3
TC0300008705.hg.1	6.14	5.01	2.19	1.46e-06	0.0002	ABTB1	ankyrin repeat and BTB (POZ) domain containing 1	Multiple_Complex	5.04	4.66	6.66	5.92	6.18	6.16	4.98
TC1800006866.hg.1	7.84	5.52	4.99	1.47e-06	0.0002			NonCoding	5.47	6.47	9.32	7.91	7.9	7.1	4.65
TC1700012262.hg.1	11.45	12.96	-2.85	1.47e-06	0.0002	PSME3	proteasome activator subunit 3	Multiple_Complex	13.03	13.9	11.44	11.47	10.97	11.43	12.83
TC0X00010355.hg.1	4.49	6.5	-4.02	1.48e-06	0.0002	TIMM8A	translocase of inner mitochondrial membrane 8 homolog A (yeast)	Multiple_Complex	6.31	7.23	3.82	4.21	4.97	4.84	6.51
TC0600007768.hg.1	9.13	10.26	-2.19	1.49e-06	0.0002	RP3-375P9.2		Pseudogene	10.76	10.22	9.63	9.24	9.08	9.02	10.01
TC0100014806.hg.1	14.25	16.15	-3.75	1.49e-06	0.0002	2022-09-15	15 kDa selenoprotein; Salzman2013 ANNOTATED, CDS, coding, INTERNAL, OVCODE, OVEXON best transcript NM_004261; Transcript Identified by AceView, Entrez Gene ID(s) 9403, RefSeq ID(s) NM_203341; Transcript Identified by AceView, Entrez Gene ID(s) 9403, RefSeq ID(s) NM_004261; 15 kDa selenoprotein [Source:EntrezGene;Acc:9403]	Multiple_Complex	15.83	16.36	14.03	13.86	14.47	14.62	16.19
TC1400009214.hg.1	11.17	14.38	-9.27	1.49e-06	0.0002	BMP4	bone morphogenetic protein 4	Multiple_Complex	13.97	14.32	10	10.15	12.04	12.63	15.1
TC0300012313.hg.1	6.73	4.43	4.93	1.49e-06	0.0002			NonCoding	4.43	4.05	6.89	4.91	6.95	6.37	4.8
TC0200006615.hg.1	4.89	3.67	2.33	1.5e-06	0.0002			NonCoding	3.67	3.4	5.31	4.36	5.65	4.33	3.74
TC0600009364.hg.1	10.99	13.24	-4.78	1.51e-06	0.0002	NCOA7	nuclear receptor coactivator 7	Multiple_Complex	13.26	13.23	10.82	11.31	10.83	12.49	14
TC0100016120.hg.1	6.83	8.41	-3	1.52e-06	0.0002	PIGM	phosphatidylinositol glycan anchor biosynthesis class M	Coding	7.98	8.88	7.11	6.03	7.02	6.63	8.39
TC0800010081.hg.1	8.79	7.43	2.56	1.52e-06	0.0002	RNF122	ring finger protein 122	Multiple_Complex	7.63	7.42	8.57	9	8.76	9.91	7.35
TC1000007226.hg.1	8.47	6.27	4.6	1.52e-06	0.0002	CCDC7	coiled-coil domain containing 7	Multiple_Complex	5.72	6.87	8.46	7.28	8.62	8.35	6.24
TC0900009209.hg.1	9.94	11.86	-3.8	1.53e-06	0.0002	PMPCA	peptidase (mitochondrial processing) alpha	Multiple_Complex	12.17	11.91	9.85	9.79	10.43	10.05	11.31
TC1600007262.hg.1	10.25	12.02	-3.4	1.55e-06	0.0002	TNRC6A	trinucleotide repeat containing 6A	Multiple_Complex	11.61	12.05	10.07	9.92	10.78	10.4	11.99
TC0900007808.hg.1	11.07	9.34	3.32	1.55e-06	0.0002	parteyby	Transcript Identified by AceView	Coding	9.62	9.38	10.7	11.3	10.85	12.07	8.96
TC1500009937.hg.1	6.85	4.89	3.89	1.56e-06	0.0002	vorper	Transcript Identified by AceView	NonCoding	4.87	5.17	6.75	6.92	5.63	7.57	4.74
TC0200010374.hg.1	5.36	6.61	-2.37	1.57e-06	0.0002	MARS2	methionyl-tRNA synthetase 2, mitochondrial	Coding	6.67	7.81	5.55	5.18	5.1	5.63	6.55
TC0100010420.hg.1	9.49	11.86	-5.15	1.57e-06	0.0002	leygoybu	Transcript Identified by AceView	Unassigned	11.99	11.84	8.81	9.09	9.98	10.03	11.24
TC0200014922.hg.1	6.36	4.63	3.32	1.57e-06	0.0002	AC078883.3	novel transcript	NonCoding	4.21	5.08	6.19	6.49	6.52	5.7	4.62
TC1600007806.hg.1	7.81	9.65	-3.58	1.58e-06	0.0002	HEATR3	HEAT repeat containing 3	Multiple_Complex	9.58	10.42	7.22	7.66	7.95	8.4	9.24
TC0800009502.hg.1	8.22	6.11	4.31	1.58e-06	0.0002			NonCoding	5.83	6.21	7.6	8.14	8.31	9.25	6.12
TC0500008548.hg.1	9.03	7.18	3.58	1.59e-06	0.0002			NonCoding	7.5	7.18	8.73	9.38	8.47	9.48	6.88
TC0500010150.hg.1	7.03	4.44	6.04	1.59e-06	0.0002	DNAH5	Transcript Identified by AceView, Entrez Gene ID(s) 1767	Unassigned	4.48	4.44	6.33	7.58	6.02	8.55	4.44
TC0700007584.hg.1	7.36	9.17	-3.51	1.59e-06	0.0002	SLC25A5P3	solute carrier family 25 (mitochondrial carrier; adenine nucleotide translocator), member 5 pseudogene 3 [Source:HGNC Symbol;Acc:HGNC:507]	Pseudogene	9.23	9.63	6.82	8.16	7.13	7.54	8.56
TC1900011837.hg.1	13.42	15.14	-3.3	1.6e-06	0.0002	UQCR11	ubiquinol-cytochrome c reductase, complex III subunit XI	Multiple_Complex	15.22	15.15	14.07	13.6	13.2	12.93	15.05
TC1200010448.hg.1	9.98	11.62	-3.11	1.61e-06	0.0002	GXYLT1	glucoside xylosyltransferase 1	Multiple_Complex	11.58	12.02	9.66	9.47	10.33	10.45	11.34
TC0300012498.hg.1	9.61	10.92	-2.49	1.62e-06	0.0002	ANAPC13	anaphase promoting complex subunit 13	Multiple_Complex	11.21	10.92	8.66	9.37	9.82	9.9	10.93
TC1700007976.hg.1	12.91	14.58	-3.18	1.62e-06	0.0002	G6PC3	glucose 6 phosphatase, catalytic, 3	Multiple_Complex	14.6	14.75	12.94	12.96	12.3	12.85	14.38
TC2200007085.hg.1	11	8.94	4.18	1.62e-06	0.0002	RNF185	ring finger protein 185	Multiple_Complex	9.06	8.94	10.85	10.32	11.07	11.1	8.83
TC1400008619.hg.1	6.98	8.54	-2.95	1.64e-06	0.0002	ZNF219	zinc finger protein 219	Multiple_Complex	8.53	8.77	6.5	6.92	7.05	7.77	8.33
TC1600007521.hg.1	12.25	14.46	-4.63	1.64e-06	0.0002	FUS	FUS RNA binding protein	Multiple_Complex	13.97	14.71	11.94	12.16	12.35	12.56	14.5
TC0100009365.hg.1	13.64	15.26	-3.08	1.65e-06	0.0002	AHCYL1	adenosylhomocysteinase like 1	Multiple_Complex	15.11	15.24	13.46	13.27	13.88	13.87	15.61
TC1600008795.hg.1	8.56	9.85	-2.45	1.66e-06	0.0002	GS1-21A4.2		Pseudogene	10.17	9.56	9.23	8.33	8.75	8.3	9.84
TC0100018242.hg.1	11.14	13.1	-3.89	1.67e-06	0.0002	HS2ST1	heparan sulfate 2-O-sulfotransferase 1	Coding	13.1	12.9	10.76	10.24	12.12	11.5	13.33
TC0Y00006962.hg.1	6.71	4.3	5.31	1.67e-06	0.0002			NonCoding	5.17	4.22	5.74	7.75	6.72	6.69	3.84
TC1200010917.hg.1	5.07	7.51	-5.44	1.68e-06	0.0002	TIMELESS	timeless circadian clock	Multiple_Complex	7.18	7.98	4.96	5.15	4.98	5.4	7.46
TC1700011816.hg.1	12.05	10.33	3.31	1.69e-06	0.0002	starskaw	Transcript Identified by AceView	Coding	10.3	10.71	12.03	11.58	12.02	12.13	10
TSUnmapped00000445.hg.1	11.91	13.49	-2.98	1.69e-06	0.0002	FBL	fibrillarin	Coding	13.54	14.24	12.33	11.92	11.93	11.88	13.43
TC0800011633.hg.1	6.47	8.6	-4.38	1.7e-06	0.0002	MRPL13	mitochondrial ribosomal protein L13	Multiple_Complex	8.55	9.27	6.37	5.81	6.57	7.49	8.05
TC0200014181.hg.1	7.58	6.36	2.33	1.72e-06	0.0002	LIMS2	LIM and senescent cell antigen-like domains 2	Multiple_Complex	6.37	6.47	7.46	6.87	7.69	8.35	6.24
TC1600009074.hg.1	9.37	11.49	-4.35	1.73e-06	0.0002	MSRB1	methionine sulfoxide reductase B1	Multiple_Complex	11.13	12.17	9.78	8.95	9.27	9.48	11.43
TC1000007341.hg.1	5.4	3.82	2.99	1.75e-06	0.0002	RP11-508N22.10		Multiple_Complex	3.28	3.87	5.66	4.41	6.45	5.12	4.18
TC0400010569.hg.1	11.38	12.73	-2.57	1.76e-06	0.0002	RP11-324J13.1		Pseudogene	13.46	12.69	11.75	11.29	11.28	11.48	12.77
TC0400011751.hg.1	10.79	9.17	3.08	1.75e-06	0.0002	AC097533.1		Multiple_Complex	9.59	9.13	10.84	10.81	10.71	10.4	8.96
TC0200015548.hg.1	8.72	9.99	-2.42	1.79e-06	0.0002	METTL21A	methyltransferase like 21A	Multiple_Complex	9.63	10.35	8.31	8.78	8.66	8.72	9.99
TC2200006641.hg.1	9.96	12.27	-4.98	1.81e-06	0.0002	RANBP1	RAN binding protein 1	Multiple_Complex	12.18	13.55	9.28	10.75	9.63	10.24	11.66
TC0800009242.hg.1	7.34	9.19	-3.62	1.81e-06	0.0002	HGH1	HGH1 homolog	Multiple_Complex	9.17	9.84	7.5	7.19	7.65	6.97	8.58
TC1100013213.hg.1	5.05	6.07	-2.04	1.81e-06	0.0002			NonCoding	6.06	6.88	5.43	4.94	5.16	4.41	6.08
TC1300007491.hg.1	9	10.74	-3.34	1.82e-06	0.0002	KLF5	Kruppel-like factor 5 (intestinal)	Multiple_Complex	10.77	10.27	8.95	8.48	9.04	9	11.14
TC0900008443.hg.1	10.91	8.36	5.85	1.82e-06	0.0002	swoshey	Transcript Identified by AceView	Unassigned	8.3	9.03	10.1	11.23	10.66	11.22	7.99
TC0200015012.hg.1	10.16	12.37	-4.61	1.83e-06	0.0002	ATP5G3	ATP synthase, H+ transporting, mitochondrial Fo complex subunit C3 (subunit 9)	Multiple_Complex	12.41	12.33	10.25	10.1	10.13	10.55	11.81
TC0600007748.hg.1	12.73	14.17	-2.71	1.86e-06	0.0002	HMGA1	high mobility group AT-hook 1	Multiple_Complex	14.21	14.96	13.2	13.11	12.01	12.43	14.12
TC1700006815.hg.1	7.01	5.62	2.62	1.87e-06	0.0002			NonCoding	6.17	5.57	7.19	6.91	6.67	7.15	5.31
TC0400012761.hg.1	9.63	8.14	2.81	1.88e-06	0.0002	CRMP1	Salzman2013 ANTISENSE, CDS, coding, INTERNAL, intronic, OVCODE, OVERLAPTX, OVEXON best transcript NM_001014809	NonCoding	8.17	7.92	9.64	9.53	9.74	8.74	8.29
TC0100008190.hg.1	10.35	12.03	-3.21	1.89e-06	0.0002	CMPK1	cytidine monophosphate (UMP-CMP) kinase 1, cytosolic	Multiple_Complex	11.59	12.41	10.16	9.95	10.51	10.85	12.06
TC0700012115.hg.1	5.09	7	-3.76	1.9e-06	0.0002	NAPEPLD	N-acyl phosphatidylethanolamine phospholipase D	Multiple_Complex	6.88	7.9	5.47	4.62	4.48	5.87	7.07
TC1500007835.hg.1	5.82	4.63	2.29	1.9e-06	0.0002			NonCoding	4.61	4.41	5.44	5.06	6.18	6.64	4.88
TC1500010854.hg.1	10.2	8.51	3.24	1.9e-06	0.0002	GPR176	G protein-coupled receptor 176	Multiple_Complex	8.18	8.49	10.54	9.86	9.68	10.73	8.56
TC1900010748.hg.1	10.07	11.49	-2.67	1.91e-06	0.0002	ATP5SL	ATP5S-like	Multiple_Complex	10.97	11.86	9.82	10.31	10.22	9.94	11.54
TC0X00007923.hg.1	5.73	7.61	-3.68	1.92e-06	0.0002	CSTF2	cleavage stimulation factor, 3 pre-RNA, subunit 2	Multiple_Complex	7.07	8.21	5.25	5.88	5.6	6.13	7.58
TC1700012191.hg.1	10.74	7.01	13.29	1.93e-06	0.0002	CD68	CD68 molecule	Coding	7.18	6.88	11.94	9.81	11.59	9.67	7
TC1000011006.hg.1	7.58	5.01	5.95	1.96e-06	0.0002	boymoby	Transcript Identified by AceView	Unassigned	6.29	4.98	8.07	7.08	7.48	7.69	4.57
TC2100008203.hg.1	8.6	6.61	3.98	1.97e-06	0.0002	skartaw	Transcript Identified by AceView	Coding	6.65	6.57	9.25	8.88	7.56	8.38	5.85
TC1700006779.hg.1	4.48	3.16	2.5	1.98e-06	0.0002			NonCoding	3.13	3.44	5.2	3.92	4.39	4.55	3
TC1100011934.hg.1	3.8	6.01	-4.66	1.99e-06	0.0002	MIR4490	microRNA 4490	Precursor_microRNA	6.22	5.93	4.23	3.69	3.88	3.45	4.67
TC0300013131.hg.1	5.39	3.64	3.35	2e-06	0.0002	tirayo	Transcript Identified by AceView	Coding	4.02	3.34	5.22	5.58	5.47	4.63	3.61
TC0700013067.hg.1	8.32	10.42	-4.28	2e-06	0.0002	SMARCD3	SWI/SNF related, matrix associated, actin dependent regulator of chromatin, subfamily d, member 3	Multiple_Complex	11.6	9.04	9.01	7.54	8.65	8.02	10.51
TC1400008689.hg.1	10.19	11.83	-3.12	2.01e-06	0.0002	PSMB5	proteasome subunit beta 5	Multiple_Complex	11.79	12.39	10.01	8.57	10.46	10.16	11.36
TC1000011988.hg.1	10.14	12.67	-5.78	2.02e-06	0.0002	EIF3A	eukaryotic translation initiation factor 3, subunit A	Multiple_Complex	12.46	12.63	9.84	8.66	11.78	10.4	13.02
TC0200013570.hg.1	7.13	4.95	4.53	2.03e-06	0.0002	AC159540.14		Multiple_Complex	4.53	5.59	6.59	7.36	6.97	8.5	4.88
TC0600012204.hg.1	5.97	7.58	-3.06	2.05e-06	0.0002	ADH5P4	alcohol dehydrogenase 5 (class III), chi polypeptide, pseudogene 4	Multiple_Complex	7.6	7.71	5.98	6.09	5.96	5.81	7.35
TC1000010879.hg.1	8.1	10.1	-4.01	2.08e-06	0.0002	ATP5G1P7	ATP synthase, H+ transporting, mitochondrial Fo complex subunit C1 (subunit 9) pseudogene 7 [Source:HGNC Symbol;Acc:HGNC:39510]	Multiple_Complex	10.06	10.62	7.74	7.92	8.27	8.91	9.67
TC0700013635.hg.1	7.66	9.54	-3.67	2.09e-06	0.0002	RP11-445N20.3; TCONS_l2_00026969	Jeck2013 ALT_ACCEPTOR, INTERNAL, ncRNA, OVERLAPTX, OVEXON best transcript TCONS_l2_00026969; novel transcript	Multiple_Complex	9.93	9.2	6.97	7.39	8.13	8.01	9.51
TC0800009736.hg.1	9.34	7.48	3.65	2.09e-06	0.0002	jyzoby	Transcript Identified by AceView	Unassigned	7.61	5.99	9.15	8.53	9.51	10.59	7.35
TC1000011993.hg.1	12.26	14.06	-3.49	2.11e-06	0.0002	PRDX3	peroxiredoxin 3	Multiple_Complex	14	14.92	12.01	12.49	11.82	12.74	14.12
TC1800008964.hg.1	12.01	13.55	-2.92	2.13e-06	0.0003	RP11-421N8.1		Pseudogene	13.55	13.76	11.68	11.37	12.47	12.41	13.48
TC1300009249.hg.1	7.59	6.09	2.82	2.13e-06	0.0003	KLF12	Kruppel-like factor 12	Multiple_Complex	6.11	6.35	7.23	7.77	7.95	7.4	5.34
TC1000010912.hg.1	14.14	15.59	-2.74	2.13e-06	0.0003	SAR1A	secretion associated, Ras related GTPase 1A	Multiple_Complex	15.54	15.22	13.77	13.95	14.28	14.71	16.08
TC0100013749.hg.1	8.11	9.3	-2.27	2.16e-06	0.0003	RSPO1	R-spondin 1	Coding	9.23	8.87	8.12	7.39	8.45	8.05	10.16
TC0900009404.hg.1	9.58	12	-5.35	2.17e-06	0.0003	PUM3	pumilio RNA binding family member 3	Multiple_Complex	11.98	12.19	8.97	9.09	9.95	10.5	11.83
TC1100010185.hg.1	6.8	4.85	3.85	2.17e-06	0.0003	CYP2R1	cytochrome P450, family 2, subfamily R, polypeptide 1	Multiple_Complex	3.63	4.77	6.37	5.92	7.5	7.31	4.94
TC1000011007.hg.1	9.4	6.44	7.74	2.22e-06	0.0003			NonCoding	6.55	7.14	9.91	8.57	9.18	9.68	5.01
TC1200006905.hg.1	5.25	7.03	-3.43	2.23e-06	0.0003	FAM234B	family with sequence similarity 234, member B	Multiple_Complex	6.7	7.3	4.97	5.03	5.54	6.36	7.06
TC1400007418.hg.1	6.83	8.99	-4.45	2.24e-06	0.0003	HSPE1P2	heat shock protein family E (Hsp10) member 1 pseudogene 2 [Source:HGNC Symbol;Acc:HGNC:20052]	Multiple_Complex	9.06	9.85	6.36	6.8	7.27	6.87	7.98
TC2200007256.hg.1	6.94	5.4	2.91	2.28e-06	0.0003	RP4-633O19__A.1	novel transcript	NonCoding	5.34	5.9	7.04	6.73	6.83	7.15	5.04
TC0X00009199.hg.1	5.27	7.2	-3.81	2.29e-06	0.0003	ADGRG2	adhesion G protein-coupled receptor G2	Multiple_Complex	7.17	6.8	4.51	5.88	5.42	5.14	7.23
TC1100012269.hg.1	9.04	7.4	3.12	2.3e-06	0.0003	ARHGAP20	Rho GTPase activating protein 20	Coding	7.36	7.53	8.76	8.06	9.4	9.36	7.4
TC0500010148.hg.1	5.58	3.93	3.14	2.32e-06	0.0003	DNAH5	dynein, axonemal, heavy chain 5	Multiple_Complex	3.94	4.16	5.57	5.2	5.72	6.65	3.88
TC1500007739.hg.1	9.25	6.73	5.76	2.33e-06	0.0003	THSD4	thrombospondin type 1 domain containing 4	Multiple_Complex	5.87	7.73	9.28	8.04	9.22	10.72	6.66
TC1600011059.hg.1	6.67	5.11	2.94	2.33e-06	0.0003	klorseybo	Transcript Identified by AceView	Coding	5.09	5.34	6.71	6.02	6.61	7.48	5.13
TC0500011111.hg.1	6.88	8.69	-3.51	2.35e-06	0.0003	CTC-250P20.1		Pseudogene	9.24	8.72	6.72	5.98	8.02	7.01	8.65
TC0100014210.hg.1	6.91	9.44	-5.76	2.35e-06	0.0003	COA7	cytochrome c oxidase assembly factor 7 (putative)	Multiple_Complex	9.21	9.97	6.74	7.93	6.82	7.15	9.41
TC0500013349.hg.1	5.67	7.22	-2.93	2.36e-06	0.0003	FBN2	fibrillin 2	Multiple_Complex	6.87	7.49	5.2	6.2	4.69	6.53	7.25
TC0600012072.hg.1	14.87	16.63	-3.41	2.36e-06	0.0003	ELOVL5	ELOVL fatty acid elongase 5	Multiple_Complex	16.57	17.23	14.69	14.77	15.28	14.96	16.23
TC0800009237.hg.1	9.63	11.43	-3.47	2.36e-06	0.0003	GPAA1	glycosylphosphatidylinositol anchor attachment 1	Multiple_Complex	11.5	11.39	9.73	9.52	8.99	9.95	10.9
TC1600006776.hg.1	9.68	8.46	2.32	2.36e-06	0.0003			NonCoding	8.45	8.48	9.53	9.39	9.81	10.01	7.48
TC0300013137.hg.1	6.98	4.62	5.15	2.37e-06	0.0003	zygobo	Transcript Identified by AceView	Coding	4.64	4.97	6.86	7.76	7.09	6.29	4.24
TC1000011658.hg.1	7.4	9.03	-3.09	2.39e-06	0.0003	NPM3	nucleophosmin/nucleoplasmin 3	Multiple_Complex	9.08	9.38	6.15	7.37	7.21	7.69	8.35
TC1700007174.hg.1	11.02	12.47	-2.73	2.4e-06	0.0003			NonCoding	12.91	12.11	12.06	11.26	10.82	9.76	12.44
TC2000008141.hg.1	12.25	13.55	-2.46	2.42e-06	0.0003	RPS10L		Pseudogene	14.52	13.62	13.29	12.38	12.32	11.97	13.42
TC1000011984.hg.1	12.13	10.09	4.11	2.42e-06	0.0003	LDHAP5	lactate dehydrogenase A pseudogene 5 [Source:HGNC Symbol;Acc:HGNC:6540]	Multiple_Complex	10.18	10.72	11.89	11.62	12.48	12.44	9.22
TC1100010467.hg.1	8.91	10.53	-3.08	2.43e-06	0.0003	WT1	Wilms tumor 1	Multiple_Complex	10.15	10.54	8.23	9.16	8.63	9.72	10.53
TC0500011209.hg.1	7.15	5.49	3.15	2.45e-06	0.0003			NonCoding	5.49	5.5	6.95	6.39	7.31	8.08	5.37
TC0300009677.hg.1	10.15	8.92	2.34	2.5e-06	0.0003	YEATS2	YEATS domain containing 2	Multiple_Complex	8.44	8.97	9.64	9.78	10.45	10.81	8.88
TC0400007347.hg.1	9.29	7.41	3.68	2.5e-06	0.0003	RPL12P20	ribosomal protein L12 pseudogene 20 [Source:HGNC Symbol;Acc:HGNC:36968]	Multiple_Complex	7.74	7.16	8.47	9.25	9.38	10.67	7.38
TSUnmapped00000336.hg.1	11.54	13.46	-3.78	2.54e-06	0.0003	RCC2	regulator of chromosome condensation 2	Coding	12.84	13.95	11.58	10.73	11.54	11.51	13.51
TC0700010561.hg.1	7.16	9.29	-4.37	2.57e-06	0.0003	HOXA5	homeobox A5	Multiple_Complex	9.3	9.09	7.5	6.41	8.66	6.77	9.49
TC0900009912.hg.1	8.94	11.06	-4.35	2.57e-06	0.0003	SIGMAR1	sigma non-opioid intracellular receptor 1	Multiple_Complex	11	12.01	8.93	8.95	8.66	9.21	11.12
TC0500013291.hg.1	6.52	8.38	-3.64	2.57e-06	0.0003	FAM173B	family with sequence similarity 173, member B	Multiple_Complex	8.36	9.01	5.56	6.39	6.46	6.76	7.77
TC1000011114.hg.1	12.73	11.08	3.14	2.58e-06	0.0003	KCNMA1	potassium channel, calcium activated large conductance subfamily M alpha, member 1	Multiple_Complex	10.52	11.04	12.54	12.94	12.68	13.97	11.72
TC0700006466.hg.1	10.02	11.31	-2.45	2.6e-06	0.0003	DNAAF5	dynein, axonemal, assembly factor 5	Multiple_Complex	11.33	11.41	9.96	9.66	10.05	10.14	11.11
TC0800007640.hg.1	8.42	7.1	2.5	2.61e-06	0.0003	RP11-463C14.1		Multiple_Complex	7.09	7.26	8.11	7.91	9.18	8.67	7.11
TC1100010261.hg.1	9.89	11.27	-2.59	2.61e-06	0.0003	HPS5	Hermansky-Pudlak syndrome 5	Multiple_Complex	11.26	11.27	9.53	10.06	10.03	9.78	11.48
TC0200009685.hg.1	8.57	5.47	8.55	2.61e-06	0.0003	dado	Transcript Identified by AceView	Unassigned	5.89	5.54	8.49	8.5	7.06	8.78	4.83
TC0100013432.hg.1	13.52	11.99	2.89	2.62e-06	0.0003	WASF2	WAS protein family, member 2	Multiple_Complex	11.91	11.98	13.87	13.22	13.77	13.26	12.11
TC1200009843.hg.1	13.52	14.58	-2.09	2.64e-06	0.0003	M6PR	mannose-6-phosphate receptor (cation dependent)	Multiple_Complex	14.28	14.56	13.4	12.81	13.88	13.64	14.61
TC0600011560.hg.1	6.14	8.56	-5.37	2.69e-06	0.0003	UQCC2	ubiquinol-cytochrome c reductase complex assembly factor 2	Multiple_Complex	8.62	9	5.94	6.17	6.26	7.43	7.54
TC1300007565.hg.1	6.35	7.97	-3.08	2.7e-06	0.0003	SLAIN1	SLAIN motif family member 1	Multiple_Complex	8.12	7.99	6.61	6.16	6.53	6.11	7.8
TC1100012373.hg.1	7.05	8.72	-3.17	2.73e-06	0.0003			NonCoding	8.75	7.95	7.05	7.06	7.28	7.04	8.68
TC1200009753.hg.1	13.65	15.01	-2.56	2.74e-06	0.0003	MLF2	myeloid leukemia factor 2	Multiple_Complex	14.97	15.46	14.07	13.39	13.5	13.78	14.78
TC0100009889.hg.1	10.3	11.54	-2.38	2.77e-06	0.0003	VPS45	vacuolar protein sorting 45 homolog (S. cerevisiae)	Multiple_Complex	11.6	12.66	10.26	9.78	10.34	10.72	11.49
TC0700010463.hg.1	10.96	12.8	-3.59	2.78e-06	0.0003	IGF2BP3	insulin-like growth factor 2 mRNA binding protein 3	Multiple_Complex	12.81	12.21	10.73	10.39	11.18	11.52	12.79
TC0X00006848.hg.1	13.81	15.09	-2.43	2.79e-06	0.0003	RPL7P58	ribosomal protein L7 pseudogene 58 [Source:HGNC Symbol;Acc:HGNC:49214]	Multiple_Complex	15.54	15.04	13.91	13.17	14.56	13.69	14.78
TC1900011770.hg.1	5.86	7.17	-2.47	2.81e-06	0.0003	C5AR1	complement component 5a receptor 1	Multiple_Complex	7.87	6.47	5.79	5.93	5.72	6	7.16
TC1000011190.hg.1	6.77	7.85	-2.12	2.83e-06	0.0003	SFTPD	surfactant protein D	Coding	8.22	7.54	6.22	7.08	6.9	6.65	7.82
TC0100007672.hg.1	11.6	13.03	-2.69	2.85e-06	0.0003	EIF3I	eukaryotic translation initiation factor 3, subunit I	Multiple_Complex	13.04	13.25	11.62	11.07	12.14	11.59	12.8
TC2200007477.hg.1	9.99	11.49	-2.83	2.86e-06	0.0003	ACO2	aconitase 2, mitochondrial	Multiple_Complex	11.58	11.5	10.35	9.8	9.55	10.23	11.39
TC1300010037.hg.1	3.26	4.36	-2.14	2.87e-06	0.0003	KIAA0226L	KIAA0226-like	Multiple_Complex	4.36	4.12	2.98	3.34	3.16	3.59	5.19
TC0600007198.hg.1	7.41	8.74	-2.51	2.9e-06	0.0003	ALDH5A1	aldehyde dehydrogenase 5 family, member A1	Multiple_Complex	8.73	8.75	7.21	7.62	7.2	7.61	8.6
TC0100014459.hg.1	7.45	6.02	2.7	2.92e-06	0.0003	LINC01359	long intergenic non-protein coding RNA 1359	NonCoding	6.39	5.7	6.97	7.45	7.46	7.87	5.99
TC0200009068.hg.1	5.66	8.05	-5.26	2.92e-06	0.0003	miniyo	Transcript Identified by AceView	NonCoding	8.15	6.37	5.92	5.16	6.59	5.32	7.96
TC1900009969.hg.1	6.25	4.87	2.61	2.93e-06	0.0003	CTD-2521M24.5	novel transcript	NonCoding	5.16	4.87	6.36	6.14	6.23	6.82	4.87
TC0800008152.hg.1	6.78	5.09	3.22	2.95e-06	0.0003	SLC2A3P4	solute carrier family 2 (facilitated glucose transporter), member 3 pseudogene 4 [Source:HGNC Symbol;Acc:HGNC:31076]	Pseudogene	4.7	5.47	6.77	6.65	6.96	5.98	5.09
TC0800006760.hg.1	12.62	14.33	-3.26	2.96e-06	0.0003	FDFT1	farnesyl-diphosphate farnesyltransferase 1	Multiple_Complex	14.37	15.01	12.81	12.21	12.46	12.96	14.28
TC1000007539.hg.1	7.72	6.71	2.01	2.98e-06	0.0003			NonCoding	6.39	6.97	7.36	7.75	7.97	9.6	6.73
TC0100007690.hg.1	9.58	11.42	-3.57	2.99e-06	0.0003	RBBP4	retinoblastoma binding protein 4	Multiple_Complex	11.13	11.69	9.4	8.08	10.13	9.59	11.43
TC0100009788.hg.1	6.06	7.87	-3.52	2.99e-06	0.0003	BCL9	B-cell CLL/lymphoma 9	Multiple_Complex	8.19	7.16	6.05	4.94	6.76	6.03	7.92
TC2200009282.hg.1	9.07	10.44	-2.57	2.99e-06	0.0003	SAMM50	SAMM50 sorting and assembly machinery component	Multiple_Complex	10.75	10.46	8.59	9.04	9.13	9.06	10.08
TC1200007012.hg.1	11.29	8.13	8.93	3.01e-06	0.0003	cheenar	Transcript Identified by AceView	Coding	8.12	8.54	10.46	11.3	11.27	12.25	8.14
TC1700008954.hg.1	12.55	14.31	-3.4	3.02e-06	0.0003	SNORD1A; SNORD1C; SNHG16	small nucleolar RNA, C/D box 1A; small nucleolar RNA, C/D box 1C; small nucleolar RNA host gene 16	Multiple_Complex	14.28	14.34	12.85	11.69	13.32	12.27	15.08
TC0200016710.hg.1	13.05	10.7	5.09	3.03e-06	0.0003	ANKRD36C	ankyrin repeat domain 36C	Multiple_Complex	10.69	10.97	12.89	13.2	12.65	13.46	10.71
TC0400010770.hg.1	10.53	12.44	-3.75	3.06e-06	0.0003	PPAT	phosphoribosyl pyrophosphate amidotransferase	Multiple_Complex	11.86	13.1	10.76	9.62	10.46	10.44	12.4
TC1900006976.hg.1	8.08	10.17	-4.23	3.07e-06	0.0003	MRPL4	mitochondrial ribosomal protein L4	Multiple_Complex	10.09	10.25	8.12	8.16	7.98	7.54	8.83
TC1100011010.hg.1	10.01	11.55	-2.91	3.07e-06	0.0003	PRPF19	pre-mRNA processing factor 19	Multiple_Complex	11.43	12.28	10.04	8.73	10.24	9.78	11.59
TC1200010860.hg.1	9.53	7.86	3.18	3.09e-06	0.0003			NonCoding	7.82	8.31	9.5	9.54	9.54	10.19	7.61
TC1100009126.hg.1	4.59	7.37	-6.88	3.1e-06	0.0003			NonCoding	7.02	7.72	5.22	3.9	6.78	3.89	7.37
TC0X00010803.hg.1	5.72	7.27	-2.94	3.11e-06	0.0003	AIFM1	apoptosis-inducing factor, mitochondrion-associated, 1	Multiple_Complex	7.35	8.16	5.12	5.54	5.87	6.69	7.19
TC0600008757.hg.1	16.88	14.95	3.81	3.13e-06	0.0003	PNRC1	proline-rich nuclear receptor coactivator 1	Multiple_Complex	15.28	13.56	16.97	16.51	17.25	16.79	14.92
TC1500007742.hg.1	8.91	6.85	4.16	3.14e-06	0.0003	blorer	Transcript Identified by AceView	Coding	6.05	7.79	8.44	9.32	8.6	10.6	6.78
TC0600010582.hg.1	8.34	6.97	2.59	3.15e-06	0.0003			NonCoding	6.06	6.94	8.13	8.52	7.74	9.09	7.17
TC0200012351.hg.1	6.48	7.66	-2.27	3.17e-06	0.0004			NonCoding	9.14	7.74	6.58	6.54	6.37	6.02	7.58
TC0800008645.hg.1	7.59	5.53	4.17	3.17e-06	0.0004			NonCoding	5.57	6.3	6.46	7.62	7.55	8.72	5.48
TC1200011753.hg.1	6.09	8.21	-4.33	3.18e-06	0.0004			NonCoding	8.19	8.34	5.8	6.7	6.17	6.04	7.6
TC1400008901.hg.1	5.93	4.25	3.22	3.19e-06	0.0004			NonCoding	4.43	4.07	6.27	5.72	6.13	5.62	4.24
TSUnmapped00000585.hg.1	7.25	4.74	5.67	3.19e-06	0.0004	LRIG1		NonCoding	4.73	4.88	8.37	7.28	7.26	7.18	4.17
TC0700012636.hg.1	13.52	15.59	-4.22	3.2e-06	0.0004	PODXL	podocalyxin-like	Multiple_Complex	15.63	15.56	12.29	14.08	12.93	14.8	16.06
TC1200011054.hg.1	7.86	9.43	-2.98	3.21e-06	0.0004	PPM1H	protein phosphatase, Mg2+/Mn2+ dependent, 1H	Multiple_Complex	9.43	9.25	7.75	6.47	8.63	7.92	9.63
TC0500008817.hg.1	5.5	7.09	-3.02	3.28e-06	0.0004			NonCoding	6.96	7.21	5.42	4.78	5.69	7.14	9.04
TC1600010858.hg.1	9.71	11.26	-2.93	3.27e-06	0.0004	RFWD3	ring finger and WD repeat domain 3	Multiple_Complex	10.95	11.75	10.05	9.43	9.6	9.8	11.21
TC0900007680.hg.1	8.65	10.73	-4.22	3.28e-06	0.0004	TLE4	transducin-like enhancer of split 4	Multiple_Complex	10.63	10.72	9.31	7.02	9.18	8.19	10.99
TC0200006646.hg.1	8.87	6.67	4.59	3.31e-06	0.0004	slogubo	Transcript Identified by AceView	Coding	6.66	6.52	7.87	9.46	8.3	9.84	7.11
TC0800010285.hg.1	9.11	10.67	-2.93	3.32e-06	0.0004	SLC20A2	solute carrier family 20 (phosphate transporter), member 2	Multiple_Complex	10.68	10.77	9.2	8.65	9.56	9.03	10.41
TC1100010366.hg.1	3.52	5.15	-3.1	3.33e-06	0.0004			NonCoding	5.38	5.16	3.47	3.84	3.39	3.57	4.91
TC0500012937.hg.1	8.36	10.14	-3.44	3.35e-06	0.0004	NOP16	NOP16 nucleolar protein	Multiple_Complex	10.15	10.53	8.66	7.05	8.33	8.16	9.74
TC0600006873.hg.1	6.22	4.88	2.53	3.38e-06	0.0004	BMP6	bone morphogenetic protein 6	Multiple_Complex	4.65	4.88	6.53	5.84	7.51	5.49	4.89
TC1600011513.hg.1	6.13	8.08	-3.86	3.42e-06	0.0004	BOLA2; BOLA2B	bolA family member 2; bolA family member 2B	Multiple_Complex	7.99	8.97	6.27	5.31	6.02	6.77	7.44
TC0900006917.hg.1	8.88	10.37	-2.8	3.43e-06	0.0004	RBMXP2	RNA binding motif protein, X-linked pseudogene 2 [Source:HGNC Symbol;Acc:HGNC:23284]	Pseudogene	10.31	10.42	8.74	8.1	9.02	8.9	9.42
TC1100013003.hg.1	12.97	14.18	-2.31	3.44e-06	0.0004	TMX2; C11orf31	thioredoxin-related transmembrane protein 2; chromosome 11 open reading frame 31	Multiple_Complex	14.18	14.59	13.31	12.71	13.06	12.86	14.07
TC0800011586.hg.1	8.47	6.22	4.76	3.45e-06	0.0004	tenamu	Transcript Identified by AceView	Unassigned	6.32	6.13	8.46	8.48	7.2	9.46	5.14
TC0700012618.hg.1	11.36	9.23	4.39	3.47e-06	0.0004	pokee	Transcript Identified by AceView	Unassigned	9.21	9.8	11.24	11.44	11.3	11.71	9.25
TC1700009150.hg.1	9.78	11.55	-3.4	3.48e-06	0.0004	BAIAP2	BAI1-associated protein 2	Multiple_Complex	11.74	11.53	10.12	9.01	9.53	10.14	11.4
TC0400012901.hg.1	7.69	9.07	-2.59	3.48e-06	0.0004	FBXL5	F-box and leucine-rich repeat protein 5	NonCoding	8.54	9.5	7.64	7.72	7.33	7.85	9.11
TC1500009606.hg.1	6.29	4.22	4.22	3.5e-06	0.0004	MYO1E	Transcript Identified by AceView, Entrez Gene ID(s) 4643	Unassigned	4.21	4.33	6.05	6.54	5.9	7.33	4.12
TC0600014267.hg.1	10.82	12.41	-3.02	3.5e-06	0.0004	ATF6B	activating transcription factor 6 beta	Multiple_Complex	12.37	12.18	11.49	10.52	10.43	11.04	12.81
TC0100013818.hg.1	10.82	12.3	-2.78	3.52e-06	0.0004	PPT1	palmitoyl-protein thioesterase 1	Multiple_Complex	12.29	12.14	10.82	10.18	11.65	10.83	12.45
TC0400006866.hg.1	5.76	4.39	2.58	3.53e-06	0.0004			NonCoding	4.21	4.39	6.57	6.3	5.06	5.15	4.56
TC0900010037.hg.1	11.26	9.2	4.16	3.54e-06	0.0004	RNU7-124P	RNA, U7 small nuclear 124 pseudogene [Source:HGNC Symbol;Acc:HGNC:45658]	Small_RNA	10.34	9.2	10.92	12.28	10.48	11.54	8.87
TC0500006812.hg.1	11.79	8.66	8.76	3.57e-06	0.0004	voyslarbu	Transcript Identified by AceView	Unassigned	8.62	8.68	11.25	12.03	11.49	12.81	8.66
TC1600010857.hg.1	11.23	13.41	-4.51	3.57e-06	0.0004	HSPE1P7	heat shock protein family E (Hsp10) member 1 pseudogene 7 [Source:HGNC Symbol;Acc:HGNC:49327]	Multiple_Complex	13.43	14.42	11.06	11.2	11.24	11.28	12.36
TC0100007899.hg.1	12.15	10.31	3.58	3.58e-06	0.0004	storkloy	Transcript Identified by AceView	Unassigned	10.59	10.36	11.52	12.3	12.11	13.56	9.82
TC0800006916.hg.1	6.2	7.96	-3.39	3.58e-06	0.0004	SH2D4A	Transcript Identified by AceView, Entrez Gene ID(s) 63898	Unassigned	7.24	8.69	6.49	6.08	5.77	6.35	7.96
TC0100009112.hg.1	7.35	5.95	2.64	3.6e-06	0.0004	LOC729970; RP4-639F20.1	hCG2028352-like; novel transcript	NonCoding	5.73	6.59	7.56	7	8.04	7.07	5.93
TC0X00006715.hg.1	6.51	9.45	-7.69	3.6e-06	0.0004	SCML1	sex comb on midleg-like 1 (Drosophila)	Multiple_Complex	9.76	9.42	6.87	5.78	7.48	6.05	9.25
TC0100008816.hg.1	9.93	6.96	7.84	3.62e-06	0.0004	IFI44	interferon-induced protein 44	Multiple_Complex	6.9	7.81	9.8	9.35	10.35	10.09	7.02
TC0300007386.hg.1	10.81	12.58	-3.41	3.62e-06	0.0004	APEH	acylaminoacyl-peptide hydrolase	Multiple_Complex	12.85	12.55	10.96	10.12	10.86	10.67	12.4
TC1100007050.hg.1	9.94	11.41	-2.77	3.63e-06	0.0004	PRMT3	protein arginine methyltransferase 3	Multiple_Complex	11.49	12.39	9.65	8.75	10.11	10.19	11.33
TC0100018434.hg.1	8.18	10.33	-4.42	3.63e-06	0.0004	MYCBP; GJA9	MYC binding protein; gap junction protein alpha 9	Multiple_Complex	10.32	11.84	6.91	8.47	7.86	9.58	9.89
TC0200010582.hg.1	6.34	8.25	-3.76	3.65e-06	0.0004	FASTKD2	FAST kinase domains 2	Multiple_Complex	8.07	8.27	6.08	6.45	7.27	6.4	8.24
TC0300006603.hg.1	7.71	5	6.55	3.67e-06	0.0004	stardawbo	Transcript Identified by AceView	Unassigned	5.14	6.6	7.17	8.59	7.1	8.15	4.83
TC1000007990.hg.1	13.73	9.91	14.14	3.69e-06	0.0004	DDIT4	DNA damage inducible transcript 4	Multiple_Complex	9.91	9.5	13.83	13.83	12.43	13.52	9.9
TC1600009362.hg.1	11.5	14.48	-7.91	3.7e-06	0.0004	EMP2	epithelial membrane protein 2	Multiple_Complex	14.52	14.09	11.55	11.82	11.39	11.48	14.78
TC0400007348.hg.1	8.9	6.7	4.6	3.72e-06	0.0004	jugly	Transcript Identified by AceView	Unassigned	6.72	6.93	8.22	9.16	8.66	10.37	6.68
TC0300008563.hg.1	11.94	13.66	-3.3	3.73e-06	0.0004	DIRC2	disrupted in renal carcinoma 2	Multiple_Complex	13.75	12.83	12.07	11	12.25	11.75	14.18
TC1000007042.hg.1	7.69	5.85	3.57	3.74e-06	0.0004	flashy	Transcript Identified by AceView	Unassigned	5.66	5.87	7.43	7.21	7.94	8.81	6.02
TC0200013913.hg.1	9.01	5.49	11.42	3.76e-06	0.0004	IL1A	interleukin 1 alpha	Coding	5.46	5.22	9.93	7.54	8.87	9.14	5.85
TC1200009744.hg.1	6.7	9.02	-5	3.81e-06	0.0004	LPAR5	lysophosphatidic acid receptor 5	Multiple_Complex	8.54	9.06	6.69	6.76	6.65	7.2	9.42
TC2200009182.hg.1	7.72	6.14	2.97	3.84e-06	0.0004	DUXAP8	double homeobox A pseudogene 8	Multiple_Complex	6.03	6.32	8.03	7.25	8.3	7.34	6.13
TC0100010858.hg.1	9.08	10.75	-3.17	3.86e-06	0.0004	DHX9	DEAH (Asp-Glu-Ala-His) box helicase 9	Multiple_Complex	10.74	11.94	7.84	8.91	9.22	9.69	10.75
TC1700009696.hg.1	11.79	9.14	6.27	3.86e-06	0.0004	swawboy	Transcript Identified by AceView	Coding	9.72	9.08	11.12	11.53	12.12	12.3	9.19
TC0300008148.hg.1	10.35	8.19	4.47	3.89e-06	0.0004	TMEM45A	transmembrane protein 45A	Multiple_Complex	8.64	7.07	11.98	9.9	10.71	9.27	8.24
TC0X00010074.hg.1	10.91	8	7.51	3.89e-06	0.0004	RP13-204A15.5	TEC	Unassigned	8.26	7.82	10.87	10.43	10.95	11.62	7.98
TC1900011966.hg.1	6.34	8.45	-4.32	3.91e-06	0.0004	CEACAMP10	carcinoembryonic antigen-related cell adhesion molecule pseudogene 10	Multiple_Complex	8.51	6.9	5.99	5.68	7.15	6.64	8.4
TC0500012344.hg.1	10.16	7.28	7.37	4e-06	0.0004	stusterby	Transcript Identified by AceView	Coding	6.82	7.39	9.77	10.57	9.53	10.77	7.27
TC0600014261.hg.1	13.37	14.62	-2.38	4.02e-06	0.0004	DDX39B; SNORD84	DEAD (Asp-Glu-Ala-Asp) box polypeptide 39B; small nucleolar RNA, C/D box 84	Multiple_Complex	14.56	15.29	13.24	13.49	12.64	13.38	14.28
TC0800011335.hg.1	8.8	6.33	5.52	4.02e-06	0.0004	feyveeby	Transcript Identified by AceView	Unassigned	6.99	6.38	8.79	8.01	8.89	8.74	6.23
TC0500006809.hg.1	10.37	9.03	2.53	4.03e-06	0.0004			NonCoding	8.61	9.33	10.12	10.7	10.13	11.59	9.07
TC0500011727.hg.1	7.68	6.51	2.26	4.06e-06	0.0004	henome	Transcript Identified by AceView	Coding	6.21	6.68	7.38	7.87	7.73	9.02	6.53
TC1500009921.hg.1	14.01	11.23	6.89	4.06e-06	0.0004	UACA	uveal autoantigen with coiled-coil domains and ankyrin repeats	Multiple_Complex	10.95	12.45	14.11	13.5	14.15	13.88	11.26
TC1600009883.hg.1	11.28	12.98	-3.24	4.06e-06	0.0004	TUFM; MIR4721	Tu translation elongation factor, mitochondrial; microRNA 4721	Multiple_Complex	12.98	12.97	11.63	11.13	11.39	11.03	12.34
TC1100013151.hg.1	5.35	7.39	-4.11	4.06e-06	0.0004	SAA3P	serum amyloid A3 pseudogene	Multiple_Complex	7.36	5.98	5.44	6.26	5.26	4.76	7.42
TC0700013065.hg.1	5.36	7.21	-3.61	4.07e-06	0.0004	ABCF2	ATP binding cassette subfamily F member 2	Multiple_Complex	7.2	8.07	5.12	4.88	5.67	5.68	7.22
TC1600006450.hg.1	6.83	8.01	-2.26	4.1e-06	0.0004	Z69890.1		Multiple_Complex	7.8	8.17	6.64	7.19	6.6	6.98	8.03
TC0100007401.hg.1	10.72	12.02	-2.47	4.13e-06	0.0004	RP3-469D22.1		Multiple_Complex	11.99	12.35	10.84	10.55	10.61	11.22	11.83
TC1700008498.hg.1	10.63	12.17	-2.9	4.21e-06	0.0004	PPM1D	protein phosphatase, Mg2+/Mn2+ dependent, 1D	Multiple_Complex	12.13	12.17	10.56	10.68	10.65	11.07	12.2
TC0600013206.hg.1	6.31	8.47	-4.48	4.22e-06	0.0004	SLC18B1	solute carrier family 18, subfamily B, member 1	Multiple_Complex	8.57	6.83	6.29	6.74	5.85	6.33	8.39
TSUnmapped00000261.hg.1	8.11	6.85	2.4	4.26e-06	0.0004	FOXO6	forkhead box O6 [Source:HGNC Symbol;Acc:HGNC:24814]	Coding	6.72	6.99	9.72	8.16	8.32	7.8	6.84
TC1900010829.hg.1	5.96	8.58	-6.16	4.27e-06	0.0004	CEACAMP9	carcinoembryonic antigen-related cell adhesion molecule pseudogene 9	Multiple_Complex	8.64	6.69	5.67	4.45	6.85	6.3	8.52
TC1800006618.hg.1	6.17	4.36	3.51	4.29e-06	0.0004	flukey	Transcript Identified by AceView	Coding	3.99	4.96	5.85	5.77	6.42	6.96	4.3
TC1800008335.hg.1	6.32	8.06	-3.35	4.35e-06	0.0005	FAM60BP	family with sequence similarity 60, member A pseudogene	Multiple_Complex	8.06	8.03	6.21	5.35	6.59	6.24	8.08
TC0200009681.hg.1	7.9	5.28	6.16	4.36e-06	0.0005	plufubu	Transcript Identified by AceView	Unassigned	3.92	5.16	8.14	7.37	7.61	8.88	5.41
TC0500012342.hg.1	8.29	6.03	4.8	4.4e-06	0.0005	speesterby	Transcript Identified by AceView	Unassigned	6.04	6.39	7.64	7.06	9.11	9.18	6.01
TC0700010617.hg.1	11.24	8.63	6.09	4.4e-06	0.0005	LOC646762	Transcript Identified by AceView, Entrez Gene ID(s) 646762	Unassigned	8.81	8.62	10.8	11.6	10.69	11.97	8.48
TC1900008522.hg.1	10.28	11.31	-2.04	4.42e-06	0.0005	SNRNP70	small nuclear ribonucleoprotein, U1 70kDa subunit	Multiple_Complex	11.29	11.59	10.22	10.06	10.36	10.35	11.17
TC1200007755.hg.1	6.99	8.71	-3.28	4.43e-06	0.0005	LOC100132010	Transcript Identified by AceView, Entrez Gene ID(s) 100132010	Unassigned	8.73	8.96	6.73	7.13	5.91	7.12	8.42
TC1700011523.hg.1	11.18	12.51	-2.51	4.46e-06	0.0005	PSMD12	proteasome 26S subunit, non-ATPase 12	Multiple_Complex	12.29	13.49	11.07	10.7	11.57	11.32	12.54
TC0100007678.hg.1	9.51	11.43	-3.78	4.46e-06	0.0005	HDAC1	histone deacetylase 1	Multiple_Complex	11.06	11.41	9.47	8.02	10.35	9.45	11.44
TC0700012684.hg.1	12.99	14.45	-2.74	4.49e-06	0.0005	AKR1B1	aldo-keto reductase family 1, member B1 (aldose reductase)	Multiple_Complex	14.84	13.98	12.79	13.47	12.33	13.25	14.48
TC1000010829.hg.1	7.79	6.46	2.52	4.57e-06	0.0005	RNU6-523P	RNA, U6 small nuclear 523, pseudogene [Source:HGNC Symbol;Acc:HGNC:47486]	Small_RNA	6.92	5.63	8.25	7.78	7.74	7.84	6.53
TC0800010888.hg.1	5.78	7.26	-2.79	4.63e-06	0.0005	RPL3P9	ribosomal protein L3 pseudogene 9	Pseudogene	7.29	6.3	5.65	5.47	6.1	5.89	7.23
TC1200007843.hg.1	10.2	12.03	-3.56	4.65e-06	0.0005	RP11-153M3.1		Multiple_Complex	11.99	12.43	9.72	9.44	11.33	10.56	11.76
TC0100013087.hg.1	10.6	13.01	-5.29	4.67e-06	0.0005	RCC2	regulator of chromosome condensation 2	Multiple_Complex	12.2	13.54	10.54	9.74	11.24	10.67	13.09
TC0300006806.hg.1	3.81	6.41	-6.04	4.77e-06	0.0005			NonCoding	5.1	6.95	3.67	4.38	3.2	3.96	6.48
TC1200011140.hg.1	7.56	9.54	-3.93	4.8e-06	0.0005	GRIP1	glutamate receptor interacting protein 1	Multiple_Complex	9.25	9.72	7.34	6.11	7.81	8.45	9.57
TC0400007428.hg.1	14.81	15.98	-2.24	4.8e-06	0.0005	RP11-100N21.1		Multiple_Complex	15.95	15.62	14.78	14.09	15.38	14.85	16
TC0100010334.hg.1	11.47	13	-2.9	4.81e-06	0.0005	UFC1	ubiquitin-fold modifier conjugating enzyme 1	Multiple_Complex	13.03	13.19	11.99	10.92	11.91	11.05	12.75
TC0X00011309.hg.1	10.35	12.13	-3.42	4.81e-06	0.0005	HNRNPH2	heterogeneous nuclear ribonucleoprotein H2 (H)	Coding	12.15	12.11	9.04	9.85	10.96	11.39	12.8
TC0200016607.hg.1	13.26	11.64	3.06	4.82e-06	0.0005	UBE2F	ubiquitin-conjugating enzyme E2F (putative)	Multiple_Complex	11.8	11.66	13.38	13.04	13.72	13.11	11.43
TC0400008047.hg.1	15.59	17	-2.65	4.84e-06	0.0005	RP11-397E7.1		Multiple_Complex	17.25	16.98	16.01	14.53	16.45	15.23	16.77
TC0900009467.hg.1	6.05	4.43	3.07	4.84e-06	0.0005			NonCoding	4.89	4.03	5.81	5.3	6.97	6.26	4.41
TC0300013867.hg.1	7.23	5.42	3.49	4.85e-06	0.0005			NonCoding	5.48	6.18	6.64	7.15	7.32	7.74	4.55
TC0500009587.hg.1	10.24	12.23	-3.99	4.85e-06	0.0005	HIGD2A	HIG1 hypoxia inducible domain family, member 2A	Multiple_Complex	13.37	12.26	11.17	9.71	10.65	9.63	11.96
TC0100014460.hg.1	5.28	3.61	3.18	4.86e-06	0.0005	SLC2A3P2	solute carrier family 2 (facilitated glucose transporter), member 3 pseudogene 2 [Source:HGNC Symbol;Acc:HGNC:31074]	Multiple_Complex	3.63	3.59	5.25	4.84	5.34	5.25	3.04
TC0300014024.hg.1	6.74	5.35	2.63	4.87e-06	0.0005	LINC00882	long intergenic non-protein coding RNA 882	Multiple_Complex	5.75	5.38	6.82	6.66	7.47	6.25	4.88
TC0400010535.hg.1	5.71	4.64	2.1	4.88e-06	0.0005			NonCoding	4.93	4.67	5.82	5.57	5.29	6.43	4.27
TC1100012589.hg.1	5.23	3.32	3.74	4.89e-06	0.0005	MIR100	microRNA 100	Precursor_microRNA	3.32	3.32	5.3	3.52	6.26	5.11	3.24
TC1200012576.hg.1	10.48	12.9	-5.33	4.97e-06	0.0005	NDUFA9	NADH dehydrogenase (ubiquinone) 1 alpha subcomplex, 9, 39kDa	Multiple_Complex	12.87	13.38	10.57	10.49	10.36	11.7	12.46
TSUnmapped00000380.hg.1	12.04	13.64	-3.03	4.99e-06	0.0005	FBL	fibrillarin	Coding	13.58	14.42	12.53	12.09	11.99	11.76	13.68
TC1200010341.hg.1	15.36	17.23	-3.65	5.02e-06	0.0005	PKP2	plakophilin 2	Multiple_Complex	16.71	17.29	14.62	15.63	15.14	15.77	17.19
TC0400007581.hg.1	9.43	7	5.38	5.05e-06	0.0005			NonCoding	6.92	7.75	9.14	9.24	9.58	10.04	6.56
TC1500010660.hg.1	5.08	7.13	-4.14	5.05e-06	0.0005	PCSK6	proprotein convertase subtilisin/kexin type 6	Multiple_Complex	7.16	6.39	4.58	5.49	5.18	5	7.11
TC1700010859.hg.1	10.89	13.12	-4.71	5.09e-06	0.0005	DCAKD	dephospho-CoA kinase domain containing	Multiple_Complex	13	13.17	10.46	10.27	11.22	11.82	13.87
TC0500011095.hg.1	11.16	13.39	-4.7	5.11e-06	0.0005	MRPS27	mitochondrial ribosomal protein S27	Multiple_Complex	13.77	13.02	11.91	10.74	11.43	10.82	13.39
TC1200009303.hg.1	8.66	10.03	-2.59	5.14e-06	0.0005	AACS	acetoacetyl-CoA synthetase	Multiple_Complex	10.14	10.03	8.54	8.75	8.56	8.79	9.95
TC1900006819.hg.1	13.19	11.52	3.17	5.14e-06	0.0005	TRIP10	thyroid hormone receptor interactor 10	Multiple_Complex	11.5	11.76	13.81	13.03	13.31	12.77	11.32
TC0100010923.hg.1	4.51	6.71	-4.61	5.16e-06	0.0005	PRG4	proteoglycan 4	Multiple_Complex	6.77	5.02	4.88	4.74	4.14	4.28	7.32
TC0100018182.hg.1	8.58	9.96	-2.6	5.21e-06	0.0005	SZRD1	SUZ RNA binding domain containing 1	Multiple_Complex	9.96	9.96	8.62	8.43	8.74	8.54	9.55
TC0100014048.hg.1	8.64	10.01	-2.57	5.21e-06	0.0005	POMGNT1	protein O-linked mannose N-acetylglucosaminyltransferase 1 (beta 1,2-)	Multiple_Complex	10.01	9.82	8.53	8.8	8.74	8.53	10
TC0200012356.hg.1	6.39	8.42	-4.08	5.21e-06	0.0005	Y_RNA	Y RNA [Source:RFAM;Acc:RF00019]	NonCoding	8.36	7.46	6.86	7.05	6.02	5.39	8.48
TC0900010039.hg.1	7.52	5.94	2.97	5.22e-06	0.0005	pleylee	Transcript Identified by AceView	Unassigned	5.98	6.15	7.06	7.98	6.6	8.4	5.62
TC1100006872.hg.1	10.41	8.71	3.25	5.22e-06	0.0005	ploykeyby	Transcript Identified by AceView	Coding	8.76	8.67	10.47	9.63	10.32	10.79	8.05
TC1400007112.hg.1	7.05	8.59	-2.91	5.21e-06	0.0005	ATP5S	ATP synthase, H+ transporting, mitochondrial Fo complex subunit s (factor B)	Multiple_Complex	8.62	8.54	6.95	7.07	7.09	7.49	9.02
TC2000009915.hg.1	12.87	15.12	-4.75	5.23e-06	0.0005	C20orf24	chromosome 20 open reading frame 24	Multiple_Complex	15.09	15.15	13.36	12.86	12.86	12.89	14.39
TC1000008017.hg.1	8.48	6.16	5	5.24e-06	0.0005	RP11-344N10.2	novel transcript, antisense to P4HA1	NonCoding	6.6	6.18	8.5	8.47	8.76	8.26	5.69
TC1000012125.hg.1	6.68	7.73	-2.08	5.24e-06	0.0005	RPS10P18	ribosomal protein S10 pseudogene 18	Multiple_Complex	8.08	7.42	7.15	6.87	6.43	6.36	7.71
TC1600011373.hg.1	9.43	11.77	-5.05	5.24e-06	0.0005	SLX1A-SULT1A3	SLX1A-SULT1A3 readthrough (NMD candidate)	Multiple_Complex	11.91	10.95	9.52	9.37	8.81	9.92	11.72
TC0800010360.hg.1	9.28	11.21	-3.82	5.26e-06	0.0005	PRKDC	protein kinase, DNA-activated, catalytic polypeptide	Multiple_Complex	11.2	12.2	8.12	8.9	9.78	9.92	11.22
TC1300008793.hg.1	12.82	10.47	5.13	5.26e-06	0.0005	TSC22D1	TSC22 domain family, member 1	Multiple_Complex	10.48	10.34	13.02	12.65	13.26	12.29	10.55
TC0900012225.hg.1	12.25	10.82	2.69	5.29e-06	0.0005	RNF38	ring finger protein 38	Multiple_Complex	10.21	10.81	12.15	11.58	12.74	12.38	10.84
TC0800012290.hg.1	6.52	8.12	-3.04	5.3e-06	0.0005	UBXN8	UBX domain protein 8	Multiple_Complex	7.32	8.92	6.33	5.02	6.84	6.46	8.13
TC0100015196.hg.1	11.61	12.85	-2.35	5.33e-06	0.0005	PSMA5	proteasome subunit alpha 5	Multiple_Complex	12.89	13.23	11.1	11.87	11.69	11.54	12.37
TC2100006968.hg.1	8.04	6.44	3.04	5.34e-06	0.0005	IFNGR2	Memczak2013 ALT_ACCEPTOR, ALT_DONOR, coding, INTERNAL, intronic best transcript NM_005534	NonCoding	6.23	6.63	8.25	8.58	7.57	7.8	6.44
TC0200007353.hg.1	9.29	10.67	-2.6	5.36e-06	0.0005	EML4	echinoderm microtubule associated protein like 4	Multiple_Complex	10.69	11.21	8.96	8.69	9.84	9.63	10.56
TC0500007985.hg.1	5.98	7.89	-3.78	5.37e-06	0.0005	blogey; CTD-2269F5.1	Transcript Identified by AceView; novel transcript	Multiple_Complex	7.12	7.89	6.49	4.26	5.88	5.78	8.1
TC1400007596.hg.1	8.86	7.14	3.28	5.4e-06	0.0005	SNORD56B	small nucleolar RNA, C/D box 56B	Small_RNA	7.11	7.18	9.04	8.76	8.51	9.86	5.99
TC1900011775.hg.1	8.83	10.99	-4.45	5.42e-06	0.0005	GRWD1	glutamate-rich WD repeat containing 1	Multiple_Complex	10.93	11.5	9.17	8.32	8.91	8.76	10.65
TC0100012306.hg.1	7.26	9.13	-3.67	5.44e-06	0.0005	RP11-488L18.1		Pseudogene	9.05	9.54	6.76	7.02	7.47	7.79	9.15
TC0600006663.hg.1	8.46	7.03	2.68	5.44e-06	0.0005			NonCoding	6.84	7.23	8.38	8.43	7.87	8.6	7.04
TC0100015556.hg.1	9.14	7.85	2.45	5.45e-06	0.0005	LOC645166; RP11-14N7.2	Homo sapiens lymphocyte-specific protein 1 pseudogene (LOC645166), transcript variant 1, non-coding RNA.; Homo sapiens lymphocyte-specific protein 1 pseudogene (LOC645166), transcript variant 2, non-coding RNA.; Homo sapiens lymphocyte-specific protein 1 pseudogene (LOC645166), transcript variant 3, non-coding RNA.; lymphocyte-specific protein 1 pseudogene; novel transcript	NonCoding	7.86	7.85	9.56	8.65	9.47	8.85	7.82
TC0600007562.hg.1	7.01	5.08	3.81	5.46e-06	0.0005	PSORS1C1	psoriasis susceptibility 1 candidate 1	Multiple_Complex	5.53	5.11	7.12	5.89	7.01	6.91	5.04
TC0400008628.hg.1	7.44	9.99	-5.86	5.49e-06	0.0005	SPRY1	sprouty RTK signaling antagonist 1	Multiple_Complex	10.12	7.65	7.56	5.99	7.46	7.31	9.86
TC0800008246.hg.1	7.21	5.35	3.62	5.5e-06	0.0005	sarvorbu	Transcript Identified by AceView	Unassigned	5.64	5.4	6.98	7.51	6.56	7.58	4.91
TC0Y00007083.hg.1	5.38	7.29	-3.74	5.53e-06	0.0006	CYCSP46	cytochrome c, somatic pseudogene 46 [Source:HGNC Symbol;Acc:HGNC:23941]	Multiple_Complex	6.65	7.27	5.43	5.38	5.79	5.34	7.3
TC1600009737.hg.1	8.93	10.96	-4.09	5.55e-06	0.0006	GGA2	golgi-associated, gamma adaptin ear containing, ARF binding protein 2	Multiple_Complex	10.99	10.68	9.95	7.72	8.95	8.92	11.19
TC0200015512.hg.1	8.3	9.55	-2.39	5.58e-06	0.0006	NDUFS1; GCSHP3	NADH dehydrogenase (ubiquinone) Fe-S protein 1, 75kDa (NADH-coenzyme Q reductase); glycine cleavage system protein H (aminomethyl carrier) pseudogene 3	Multiple_Complex	9.52	9.88	8.16	7.39	8.34	8.63	9.32
TC1200012730.hg.1	7.63	9.83	-4.59	5.63e-06	0.0006	PXMP2	peroxisomal membrane protein 2	Multiple_Complex	9.85	10.37	7.16	7.86	7.33	8.31	9.23
TC0600009140.hg.1	7.74	9.7	-3.89	5.65e-06	0.0006	GTF3C6	general transcription factor IIIC subunit 6	Multiple_Complex	9.64	10.78	7.82	7.76	7.58	8.28	8.74
TC1200010353.hg.1	3.7	5.47	-3.41	5.65e-06	0.0006	RP11-438D14.2	novel transcript, sense intronic to SYT10	NonCoding	5.41	4.98	4.31	3.75	3.59	3.72	6.1
TC1900007992.hg.1	9.33	7.12	4.64	5.65e-06	0.0006	reture	Transcript Identified by AceView	Coding	7.13	7.67	9.74	8.72	8.8	10.57	6.53
TC1600009856.hg.1	13.22	14.24	-2.03	5.72e-06	0.0006	EIF3C; EIF3CL	eukaryotic translation initiation factor 3, subunit C; eukaryotic translation initiation factor 3, subunit C-like	Multiple_Complex	14.19	14.98	13.14	12.83	13.29	13.38	14.29
TC0100016260.hg.1	8.76	10.46	-3.25	5.75e-06	0.0006	ALDH9A1	aldehyde dehydrogenase 9 family, member A1	Multiple_Complex	10.45	10.68	8.81	7.57	8.68	8.79	10.36
TC0700008060.hg.1	7	4.4	6.07	5.76e-06	0.0006	teeblo	Transcript Identified by AceView	Coding	4.4	4.84	7.7	5.44	7.08	6.82	4.27
TC0900010453.hg.1	10.92	9.38	2.91	5.79e-06	0.0006	AL157883.1		Multiple_Complex	9.54	9.36	10.92	10.89	10.94	11.42	9.25
TC0200011267.hg.1	10.44	7.97	5.54	5.81e-06	0.0006	mihi	Transcript Identified by AceView	Coding	7.91	8.55	9.63	10.83	9.99	11.36	7.58
TC0400008909.hg.1	8.37	10.32	-3.88	5.83e-06	0.0006	SMAD1	SMAD family member 1	Multiple_Complex	10.33	10.32	7.82	7.69	9.06	8.91	10.54
TC0100017229.hg.1	4.99	7.33	-5.06	5.87e-06	0.0006	INTS7	integrator complex subunit 7	Multiple_Complex	7.26	7.99	5.13	5.06	4.7	6.42	6.82
TC0200016530.hg.1	9.92	11.68	-3.4	5.88e-06	0.0006	PLEKHB2	pleckstrin homology domain containing, family B (evectins) member 2	Multiple_Complex	11.45	12.09	9.79	9.86	10.08	10.72	11.64
TC0300013874.hg.1	9.88	11.76	-3.68	5.87e-06	0.0006	SRPRB	signal recognition particle receptor, B subunit	Multiple_Complex	11.71	12.88	9.7	8.85	10.73	10.08	11.8
TC0500009078.hg.1	11.97	13.49	-2.86	5.9e-06	0.0006	RPL7P1	ribosomal protein L7 pseudogene 1 [Source:HGNC Symbol;Acc:HGNC:10367]	Pseudogene	13.86	13.46	12.13	11.5	12.9	11.82	13.25
TC0900009513.hg.1	10.37	11.76	-2.61	5.92e-06	0.0006	TMEM261	transmembrane protein 261	Multiple_Complex	12.48	11.76	10.27	9.61	10.83	10.49	11.75
TC0100018113.hg.1	9.59	7.99	3.04	5.93e-06	0.0006			NonCoding	7.32	8.68	9.39	10.13	9.76	9.1	7.97
TC1100010509.hg.1	9.26	6.42	7.15	5.93e-06	0.0006	RP1-145M24.1		Multiple_Complex	6.36	7.92	7.89	9.59	8.96	9.88	6.48
TC0800008080.hg.1	7.68	9.97	-4.86	5.94e-06	0.0006	FABP5	fatty acid binding protein 5 (psoriasis-associated)	Multiple_Complex	9.92	10.56	7.26	7.02	8.14	8.3	9.46
TC0300009855.hg.1	12.53	9.95	5.99	5.98e-06	0.0006	IL1RAP	interleukin 1 receptor accessory protein	Multiple_Complex	9.97	10.6	12.17	11.94	12.81	13.48	9.92
TC0500007117.hg.1	13.12	11.44	3.2	5.98e-06	0.0006	nuhime	Transcript Identified by AceView	Coding	11.8	11.43	13.05	13.3	12.98	13.95	11.45
TC1900010939.hg.1	6.75	5.41	2.53	5.99e-06	0.0006	PPP1R13L	protein phosphatase 1, regulatory subunit 13 like	Multiple_Complex	5.38	5.67	6.96	6.55	7.09	6.38	5.2
TC0Y00007244.hg.1	5.83	4.67	2.23	6.01e-06	0.0006	UBE2Q2P4Y	ubiquitin conjugating enzyme E2Q family member 2 pseudogene 4, Y-linked [Source:HGNC Symbol;Acc:HGNC:38429]	Multiple_Complex	4.94	4.43	5.7	5.94	5.48	6.36	4.66
TC0100006577.hg.1	10.54	12.24	-3.24	6.01e-06	0.0006	RER1	retention in endoplasmic reticulum sorting receptor 1	Multiple_Complex	12.28	12.2	11.42	10.12	10.86	9.97	11.61
TC0100008081.hg.1	10.31	12.19	-3.68	6.03e-06	0.0006	ATP6V0B	ATPase, H+ transporting, lysosomal 21kDa, V0 subunit b	Multiple_Complex	12.77	12.19	11.06	9.06	10.54	10.11	12.02
TC1100012270.hg.1	9.51	7.11	5.29	6.03e-06	0.0006	fawglybu	Transcript Identified by AceView	Coding	7.3	7.01	8.47	9.66	10.14	9.37	7.09
TC1100012984.hg.1	9.75	10.87	-2.18	6.06e-06	0.0006	NAT10	N-acetyltransferase 10 (GCN5-related)	Multiple_Complex	10.81	11.71	9.66	9.39	9.82	10.18	10.93
TC0600013431.hg.1	8.73	7.06	3.19	6.1e-06	0.0006	PLAGL1; HYMAI	pleiomorphic adenoma gene-like 1; hydatidiform mole associated and imprinted (non-protein coding)	Multiple_Complex	7.02	7.93	8.66	8.24	8.76	8.79	6.27
TC0100008099.hg.1	5.83	4.33	2.82	6.13e-06	0.0006	deyparbu	Transcript Identified by AceView	Coding	4.37	3.96	5.74	4.69	5.88	6.49	4.56
TC1100011845.hg.1	10.76	8.97	3.47	6.15e-06	0.0006	jerglerbu	Transcript Identified by AceView	Unassigned	8.98	8.96	10.44	11	10.79	12.58	8.41
TC1200011755.hg.1	13.99	15.37	-2.6	6.15e-06	0.0006	NFYB	nuclear transcription factor Y subunit beta	Multiple_Complex	15.36	15.27	12	13.77	14.03	14.82	15.56
TC2100006439.hg.1	5.43	4.18	2.38	6.17e-06	0.0006	CH507-42P11.3	TEC	Unassigned	3.96	4.37	5.06	5.75	5.19	5.7	4.2
TC1900009048.hg.1	8.84	9.98	-2.21	6.19e-06	0.0006	ZNF584	zinc finger protein 584	Multiple_Complex	10	10.74	8.69	7.95	8.9	8.92	9.97
TC0100015211.hg.1	8.94	10.69	-3.35	6.25e-06	0.0006	GSTM3	glutathione S-transferase mu 3 (brain)	Multiple_Complex	11.79	10.35	9.46	8.43	9.23	8.65	10.68
TC0X00006739.hg.1	10.07	11.35	-2.43	6.26e-06	0.0006	PDHA1	pyruvate dehydrogenase (lipoamide) alpha 1	Multiple_Complex	11.33	11.57	10.01	9.8	10.13	10.57	11.19
TC0600010287.hg.1	7.26	5.83	2.7	6.27e-06	0.0006			NonCoding	5.89	5.52	7.28	7.29	6.66	7.21	5.81
TC0800011815.hg.1	10.35	12.18	-3.55	6.29e-06	0.0006	FAM49B	family with sequence similarity 49, member B	Multiple_Complex	11.93	12.5	9.71	9.94	10.67	11.31	12.15
TC0800011764.hg.1	9.7	11.48	-3.44	6.34e-06	0.0006	FAM84B	family with sequence similarity 84, member B	Multiple_Complex	11.49	11.47	9.31	9.44	9.93	10.12	11.84
TC1200010510.hg.1	9.65	11.2	-2.94	6.34e-06	0.0006	SCAF11	SR-related CTD-associated factor 11	Multiple_Complex	11.17	10.9	8.97	9.29	10.07	10.18	11.57
TC1400009732.hg.1	10.52	12.68	-4.48	6.33e-06	0.0006	C14orf1	chromosome 14 open reading frame 1	Multiple_Complex	12.42	13.03	10.5	9.91	10.54	11.09	12.65
TC1900010851.hg.1	9.42	11.57	-4.45	6.33e-06	0.0006	ETHE1	ethylmalonic encephalopathy 1	Multiple_Complex	12.08	11.08	9.99	8.6	9.55	9.31	11.57
TC0100013868.hg.1	7.85	6.43	2.67	6.35e-06	0.0006			NonCoding	6.45	6.24	8.35	7.88	7.88	7.63	6.56
TC1000012566.hg.1	10.51	12.03	-2.86	6.42e-06	0.0006	MRPS16	mitochondrial ribosomal protein S16	Multiple_Complex	12.44	12.06	10.52	10.34	10.61	11.15	12
TC0300013414.hg.1	15.52	16.65	-2.19	6.44e-06	0.0006	RPL4P4	ribosomal protein L4 pseudogene 4 [Source:HGNC Symbol;Acc:HGNC:36179]	Pseudogene	16.74	16.65	15.5	15.45	16.12	15.59	16.55
TC1400008694.hg.1	7.94	9.52	-2.98	6.44e-06	0.0006	ACIN1	apoptotic chromatin condensation inducer 1	Multiple_Complex	9.49	10.15	7.07	7.44	8.6	8.56	9.54
TC1900010696.hg.1	9.85	11.61	-3.38	6.44e-06	0.0006	AKT2	v-akt murine thymoma viral oncogene homolog 2	Multiple_Complex	11.63	11.59	10.16	9.03	9.63	10.09	11.2
TC1900011851.hg.1	10.94	12.72	-3.44	6.43e-06	0.0006	NDUFA11	NADH dehydrogenase (ubiquinone) 1 alpha subcomplex, 11, 14.7kDa	Multiple_Complex	13.05	12.76	10.75	11.2	10.44	11.24	12.3
TC0700010275.hg.1	15.5	16.89	-2.62	6.47e-06	0.0006	NDUFA4	NDUFA4, mitochondrial complex associated	Multiple_Complex	16.91	16.87	15.59	15.63	15.42	15.36	16.44
TC1600010509.hg.1	4.04	5.69	-3.14	6.46e-06	0.0006	APOOP5	apolipoprotein O pseudogene 5	Multiple_Complex	5.75	6.69	4.18	3.06	3.87	5.3	5.62
TC1100009233.hg.1	5.21	6.49	-2.44	6.49e-06	0.0006	CCDC84	coiled-coil domain containing 84	Multiple_Complex	6.36	7.71	4.58	4.64	6	5.69	6.6
TC0700012738.hg.1	9.6	7.6	4	6.5e-06	0.0006	flokee	Transcript Identified by AceView	Unassigned	7.11	7.57	9.42	9.75	9.02	10.54	8.13
TC1500006902.hg.1	8.05	9.66	-3.06	6.51e-06	0.0006	FAM98B	family with sequence similarity 98, member B	Multiple_Complex	9.65	10.02	7.34	7.98	8.13	8.57	9.31
TC1100008236.hg.1	11.16	13.43	-4.81	6.52e-06	0.0006	CCND1	cyclin D1	Multiple_Complex	13.42	13.26	11.43	11.15	11.12	11.22	13.63
TC0400010699.hg.1	7.89	10.03	-4.43	6.52e-06	0.0006	SCFD2	sec1 family domain containing 2	Multiple_Complex	9.77	10.84	7.68	8.16	7.28	8.27	10.02
TC1500008498.hg.1	4.78	6.92	-4.42	6.52e-06	0.0006	weyswar	Transcript Identified by AceView	Unassigned	6.38	7.22	4.59	4.93	3.89	5.92	6.97
TC0200008291.hg.1	9.06	7.26	3.49	6.53e-06	0.0006	KDM3A	lysine (K)-specific demethylase 3A	Multiple_Complex	7.26	6.92	8.33	8.54	10	9.49	7.58
TC0800009508.hg.1	8.88	7.11	3.4	6.55e-06	0.0006	cheegorby	Transcript Identified by AceView	Coding	7.45	6.71	9.05	8.39	8.69	9.42	7.14
TC1700011796.hg.1	5.39	3.93	2.75	6.55e-06	0.0006			NonCoding	3.34	3.89	6.24	4.07	5.38	5.36	3.98
TC0X00008680.hg.1	15.68	13.96	3.29	6.58e-06	0.0006	AC231656.1		Precursor_microRNA	14.24	13.94	15.58	15.75	15.57	15.86	13.72
TC1100007502.hg.1	6.24	7.73	-2.81	6.67e-06	0.0006	RP11-692M12.5		Multiple_Complex	8.4	7.65	6.48	5.93	7.18	5.66	7.79
TC1700011424.hg.1	10.93	12.53	-3.02	6.67e-06	0.0006	SMARCD2	SWI/SNF related, matrix associated, actin dependent regulator of chromatin, subfamily d, member 2	Multiple_Complex	12.49	12.58	11.21	11.07	10.26	10.79	12.52
TC0300013840.hg.1	8.57	10.41	-3.59	6.71e-06	0.0006	ABHD14A-ACY1	ABHD14A-ACY1 readthrough	Multiple_Complex	10.49	9.59	8.83	9.71	8.05	8.28	10.34
TC1700011456.hg.1	12.59	10.22	5.18	6.72e-06	0.0006	satama	Transcript Identified by AceView	Unassigned	10.28	10.62	12.44	12.79	11.79	14.23	9.57
TC1700007189.hg.1	12.27	14.7	-5.37	6.73e-06	0.0006	ALDH3A2	aldehyde dehydrogenase 3 family, member A2	Multiple_Complex	14.73	14.11	12.02	11.57	12.78	12.59	14.67
TC0200010438.hg.1	8.52	10.25	-3.31	6.75e-06	0.0006	NDUFB3	NADH dehydrogenase (ubiquinone) 1 beta subcomplex, 3, 12kDa	Coding	10.31	10.64	8.69	8.4	8.12	8.73	9.58
TC0X00007704.hg.1	13	14.72	-3.31	6.77e-06	0.0006	COX7B	cytochrome c oxidase subunit VIIb	Multiple_Complex	14.69	14.87	12.71	13.26	12.79	13.22	14.01
TC0900009106.hg.1	10.03	11.5	-2.76	6.89e-06	0.0007	WDR5	WD repeat domain 5	Multiple_Complex	11.45	12.02	10.37	10	10.08	9.62	11.17
TC0900011393.hg.1	6.14	4.58	2.96	6.9e-06	0.0007	TRAF1	TNF receptor-associated factor 1	Multiple_Complex	4.55	5.09	6.48	6.12	5.24	6.05	4.14
TC1000007701.hg.1	9.46	10.51	-2.08	6.9e-06	0.0007	TFAM	transcription factor A, mitochondrial	Multiple_Complex	10.41	11.64	9.26	8.8	9.71	9.85	10.6
TC1900011854.hg.1	11.54	12.7	-2.24	6.9e-06	0.0007	ELAVL1	ELAV like RNA binding protein 1	Multiple_Complex	12.65	13.89	11.46	11.26	11.64	11.69	12.75
TC2000009916.hg.1	12.57	14.6	-4.07	6.91e-06	0.0007	TGIF2-C20orf24	TGIF2-C20orf24 readthrough	Multiple_Complex	14.63	14.84	13.14	12.44	12.65	12.6	14.04
TC0700010616.hg.1	8.14	6.86	2.43	6.93e-06	0.0007	MIR550A3	microRNA 550a-3	Precursor_microRNA	6.94	6.18	7.1	7.87	8.4	9.2	6.8
TC0400012927.hg.1	7.36	8.5	-2.21	7e-06	0.0007			NonCoding	9.28	8.36	7.5	6.55	7.98	7.24	8.54
TC1400006529.hg.1	7.09	4.73	5.14	7.02e-06	0.0007	ANG; RNASE4	angiogenin, ribonuclease, RNase A family, 5; ribonuclease, RNase A family, 4	Multiple_Complex	4.78	5.05	7.31	5.87	8.31	6.87	4.11
TC1100012520.hg.1	6.41	5.28	2.19	7.02e-06	0.0007	MCAM; MIR6756	melanoma cell adhesion molecule; microRNA 6756	Multiple_Complex	4.78	5.87	5.72	6.33	6.53	7.66	5.24
TC1600008709.hg.1	9.64	10.97	-2.52	7.03e-06	0.0007	COX4I1	cytochrome c oxidase subunit IV isoform 1	Multiple_Complex	11.45	11.01	9.65	7.67	9.87	9.44	10.41
TSUnmapped00000162.hg.1	12.64	14.35	-3.26	7.11e-06	0.0007	FBL	fibrillarin	Coding	14.31	14.91	13.04	12.93	12.35	12.26	14.39
TC1500010673.hg.1	7.5	6.26	2.36	7.13e-06	0.0007	LOC100128108; RP11-89K11.1	putative ubiquitin-conjugating enzyme E2Q2-like protein; novel transcript	NonCoding	6.35	6.25	7.26	7.46	7.73	9.16	6.27
TC1400007278.hg.1	5.98	7.74	-3.4	7.13e-06	0.0007	RPL3P3	ribosomal protein L3 pseudogene 3 [Source:HGNC Symbol;Acc:HGNC:23550]	Pseudogene	8.35	7.76	5.65	5.75	6.86	6.2	7.09
TC1600011384.hg.1	8.85	10.6	-3.37	7.14e-06	0.0007	PHKG2	phosphorylase kinase, gamma 2 (testis)	Multiple_Complex	10.62	10.79	9.85	8.34	8.68	9.02	10.59
TC1500009042.hg.1	3.08	4.41	-2.52	7.18e-06	0.0007			NonCoding	3.82	4.38	3.45	2.95	3.18	2.86	5.04
TC0700012626.hg.1	10.76	8.47	4.92	7.25e-06	0.0007	wawbleeby	Transcript Identified by AceView	Coding	8.44	8.49	10.77	10.81	10.69	11.46	8.19
TC1000009921.hg.1	11.54	9.43	4.31	7.27e-06	0.0007	RP11-124N14.3	novel transcript	NonCoding	9.45	10.48	12.42	11.29	11.82	10.54	9.41
TC1700009566.hg.1	8.01	6.23	3.43	7.27e-06	0.0007	NLRP1	NLR family, pyrin domain containing 1	Multiple_Complex	6.16	5.2	7.71	7.62	8.28	9.02	6.31
TC0900011305.hg.1	5.75	4.02	3.32	7.29e-06	0.0007	TNC	tenascin C	Multiple_Complex	4.08	3.99	5.75	4.69	5.69	6.3	3.62
TC0400008329.hg.1	7.66	9.92	-4.79	7.36e-06	0.0007	GSTCD	glutathione S-transferase, C-terminal domain containing	Multiple_Complex	8.99	11	6.94	7.68	7.71	8.93	9.86
TC0500010057.hg.1	6.49	7.52	-2.05	7.38e-06	0.0007			NonCoding	7.92	7.3	5.52	6.41	6.39	6.73	7.49
TC0900008202.hg.1	11.85	9.54	4.96	7.38e-06	0.0007	TGFBR1	transforming growth factor, beta receptor 1	Multiple_Complex	8.89	10.11	11.42	11.31	12.18	12.65	9.58
TC1000007275.hg.1	11.37	9.96	2.65	7.41e-06	0.0007	CCNY	cyclin Y	Multiple_Complex	9.93	10.17	11.2	10.63	12.13	11.52	9.97
TC1700011820.hg.1	10.18	12.59	-5.29	7.48e-06	0.0007	SRSF2; MIR636	serine/arginine-rich splicing factor 2; microRNA 636	Multiple_Complex	12.48	13.39	8.88	10.29	10.09	11.29	12.65
TSUnmapped00000260.hg.1	6.67	7.99	-2.49	7.5e-06	0.0007	HMBS	hydroxymethylbilane synthase	Coding	8.31	8.01	6.37	6.74	6.59	7.11	7.64
TC0300010722.hg.1	11.86	10.37	2.81	7.56e-06	0.0007	LRRFIP2	leucine rich repeat (in FLII) interacting protein 2	Multiple_Complex	10.34	10.96	11.81	12.05	11.77	11.91	10.12
TC1100012775.hg.1	12.26	10	4.79	7.56e-06	0.0007	ETS1	v-ets avian erythroblastosis virus E26 oncogene homolog 1	Multiple_Complex	10.02	10.73	12.27	12.35	11.55	12.16	9.83
TC1000006995.hg.1	8.97	10.36	-2.62	7.57e-06	0.0007	COMMD3-BMI1; BMI1; COMMD3	COMMD3-BMI1 readthrough; BMI1 proto-oncogene, polycomb ring finger; COMM domain containing 3	Multiple_Complex	10.66	10.34	9.28	8.41	8.89	9.04	10.09
TC0300013103.hg.1	12.88	11.14	3.35	7.58e-06	0.0007	RPL22L1	ribosomal protein L22-like 1	Multiple_Complex	11.22	11.64	11.74	13.48	12.57	13.27	10.31
TC0300010359.hg.1	14.19	12.08	4.32	7.65e-06	0.0007	flyderbo	Transcript Identified by AceView	Coding	12.05	12.49	14.37	14.62	14.02	13.78	11.9
TC1900008372.hg.1	10.84	12.51	-3.18	7.69e-06	0.0007	PPP5C	protein phosphatase 5, catalytic subunit	Multiple_Complex	12.51	12.98	10.95	10.79	10.91	10.72	12.06
TC0100010428.hg.1	7.4	9.39	-3.99	7.71e-06	0.0007	doymabu	Transcript Identified by AceView	Coding	9.79	9.39	7.48	6.1	7.97	7.23	9.02
TC1500008044.hg.1	7.79	6.22	2.96	7.72e-06	0.0007			NonCoding	6.42	5.87	7.76	7.76	7.45	7.87	6.26
TC0200012755.hg.1	13.24	14.39	-2.23	7.74e-06	0.0007	CCT4	chaperonin containing TCP1, subunit 4 (delta)	Multiple_Complex	14.37	15.23	13.47	12.84	13.44	13.09	14.42
TC0800010283.hg.1	8.97	10.81	-3.57	7.75e-06	0.0007			NonCoding	10.77	11.14	8.95	9.54	8.99	8.53	10.57
TC0600006922.hg.1	6.29	8.62	-5.05	7.8e-06	0.0007	tiyara	Transcript Identified by AceView	Unassigned	8.63	8.5	6	6.57	7.39	6.06	8.72
TC0600014259.hg.1	11.28	12.41	-2.19	7.87e-06	0.0007	ATP6V1G2-DDX39B	ATP6V1G2-DDX39B readthrough (NMD candidate)	Multiple_Complex	12.46	13.39	11.12	11.4	10.63	11.45	12.23
TC0100014257.hg.1	8.91	10.09	-2.27	7.91e-06	0.0007	SSBP3	single stranded DNA binding protein 3	Multiple_Complex	10.06	10.39	9	8.59	9.31	8.8	9.87
TC1600008021.hg.1	8.03	9.34	-2.48	7.97e-06	0.0007	MMP15	matrix metallopeptidase 15 (membrane-inserted)	Multiple_Complex	9.85	9.01	8.02	6.35	7.82	8.3	9.29
TC1700010563.hg.1	10.43	9.06	2.59	7.99e-06	0.0007	CACNB1	calcium channel, voltage-dependent, beta 1 subunit	Multiple_Complex	9.18	9.07	10.19	10.69	10.18	10.68	8.92
TC0100010435.hg.1	5.78	8.15	-5.16	8.01e-06	0.0007	karmabu	Transcript Identified by AceView	Unassigned	8.08	8.36	5.31	3.76	6.03	6.01	6.96
TC0800011148.hg.1	3.81	6.44	-6.15	8.01e-06	0.0007	CCNE2	cyclin E2	Multiple_Complex	6.37	7.52	2.63	3.68	3.85	3.93	6.5
TC0100010424.hg.1	8.14	9.9	-3.39	8.05e-06	0.0007			NonCoding	10.3	9.7	7.9	7.16	8.38	8.31	9.87
TC0700012030.hg.1	7.23	5.22	4.03	8.05e-06	0.0007			NonCoding	5.21	5.22	7.04	7.31	7.41	7.14	5.38
TC1000008776.hg.1	8.87	6.67	4.58	8.12e-06	0.0007	NEURL1	neuralized E3 ubiquitin protein ligase 1	Multiple_Complex	7.25	6.62	11.16	7.7	9.76	7.4	6.21
TC0700010390.hg.1	8.19	6.57	3.07	8.21e-06	0.0008			NonCoding	6.54	6.38	8.31	7.23	9.11	8.08	7
TC1200012862.hg.1	10.12	11.35	-2.34	8.29e-06	0.0008	VPS33A	vacuolar protein sorting 33 homolog A (S. cerevisiae)	Multiple_Complex	11.48	11.29	10.25	10	10.14	9.48	11.34
TC0100017096.hg.1	10.32	7.56	6.76	8.29e-06	0.0008	sneymorbo	Transcript Identified by AceView	Coding	7.55	7.59	10.09	10.94	9.41	10.61	7.38
TC0700006890.hg.1	12.2	10.46	3.36	8.3e-06	0.0008	IL6	interleukin 6	Multiple_Complex	10.51	7.36	12.56	12.36	11.24	12.01	10.41
TC1200012110.hg.1	6.11	7.67	-2.94	8.31e-06	0.0008	PEBP1	Memczak2013 ANTISENSE, coding, INTERNAL, UTR3 best transcript NM_002567	NonCoding	7.66	7.73	6.6	6.39	5.84	5.62	7.37
TC0500012302.hg.1	8.52	11.02	-5.67	8.37e-06	0.0008	GNPDA1	glucosamine-6-phosphate deaminase 1	Multiple_Complex	11.47	10.57	9.01	6.69	9.7	8.13	11.02
TC1500007741.hg.1	7.32	5.27	4.16	8.39e-06	0.0008	choyrer	Transcript Identified by AceView	Unassigned	5.2	6.31	6.93	7.21	7.78	10.09	5.33
TC0600008663.hg.1	6.84	8.12	-2.42	8.45e-06	0.0008	DOPEY1	dopey family member 1	Multiple_Complex	8.14	7.95	6.81	6.88	6.94	6.63	8.24
TC0X00007627.hg.1	7.15	4.84	4.96	8.44e-06	0.0008	UHRF2P1	ubiquitin-like with PHD and ring finger domains 2 pseudogene 1 [Source:HGNC Symbol;Acc:HGNC:39565]	Multiple_Complex	4.56	5.1	7.27	7.15	7.06	5.63	4.86
TC1100013051.hg.1	8.33	10.23	-3.73	8.44e-06	0.0008	RBM14-RBM4	RBM14-RBM4 readthrough	Multiple_Complex	9.55	10.86	7.6	8.43	8.22	8.71	10.25
TC1600011483.hg.1	11.69	13.65	-3.9	8.45e-06	0.0008	LITAF	lipopolysaccharide-induced TNF factor	Multiple_Complex	13.67	13.2	11.75	10.68	12.76	11.62	13.64
TC1200008729.hg.1	7.76	9.77	-4.03	8.46e-06	0.0008	POLR3B	polymerase (RNA) III (DNA directed) polypeptide B	Multiple_Complex	9.28	10.05	7.49	6.92	8.08	8.46	9.82
TC0500007258.hg.1	6.84	8.42	-2.98	8.53e-06	0.0008	GHR	growth hormone receptor	Multiple_Complex	8.85	7.99	6.82	6.91	7.28	6.81	8.42
TC0600007695.hg.1	10.37	11.84	-2.77	8.57e-06	0.0008	PFDN6; MIR6834	prefoldin subunit 6; microRNA 6834	Multiple_Complex	11.82	12.1	10.78	10.27	10.48	10.24	11.63
TC1000008882.hg.1	8.67	6.65	4.06	8.63e-06	0.0008	seesho	Transcript Identified by AceView	Unassigned	7.33	6.72	8.07	8.85	8.52	8.96	5.83
TC1200009836.hg.1	5.65	7.28	-3.1	8.67e-06	0.0008			NonCoding	7.69	6.78	5.27	5.91	5.33	6.17	7.33
TC1200009071.hg.1	9.24	11.26	-4.05	8.68e-06	0.0008	PEBP1	phosphatidylethanolamine binding protein 1	Multiple_Complex	11.48	11.24	9.65	7.24	9.25	8.9	11.14
TC1600010599.hg.1	10.71	12.04	-2.51	8.69e-06	0.0008	NAE1	NEDD8 activating enzyme E1 subunit 1	Multiple_Complex	11.44	12.78	11.42	10.42	11.08	9.63	11.98
TC1200011715.hg.1	5.49	7.12	-3.09	8.72e-06	0.0008	HSPE1P4	heat shock protein family E (Hsp10) member 1 pseudogene 4 [Source:HGNC Symbol;Acc:HGNC:49323]	Multiple_Complex	7.03	8.2	4.9	5.44	6.07	5.55	6.57
TC0500013377.hg.1	9.43	11.03	-3.02	8.74e-06	0.0008	HARS	histidyl-tRNA synthetase	Multiple_Complex	10.94	11.82	9.12	9.51	9.34	9.83	10.51
TC0300009934.hg.1	8.65	6.83	3.52	8.79e-06	0.0008	sworsweyby	Transcript Identified by AceView	Coding	7.63	6.34	8.2	9.15	8.6	8.69	6.75
TC0600008989.hg.1	6.81	8.56	-3.35	8.78e-06	0.0008	QRSL1	glutaminyl-tRNA synthase (glutamine-hydrolyzing)-like 1	Multiple_Complex	8.51	9.04	6.6	6.49	7.22	6.99	8.2
TC1900008904.hg.1	6.12	7.15	-2.04	8.79e-06	0.0008	KMT5C	lysine (K)-specific methyltransferase 5C	Multiple_Complex	7.45	7.15	6.15	6.28	6.06	5.73	7.07
TC0100011003.hg.1	9.98	11.74	-3.4	8.81e-06	0.0008	RP11-142L4.2		Pseudogene	11.42	12.5	10.12	9.02	10.65	9.86	11.7
TC1400007495.hg.1	5.63	7.69	-4.18	8.82e-06	0.0008	PLEKHH1	pleckstrin homology domain containing, family H (with MyTH4 domain) member 1	Multiple_Complex	7.71	7.77	5.06	5.32	6	6.08	7.57
TC0500008952.hg.1	7.02	4.91	4.32	8.85e-06	0.0008	snoskoyby	Transcript Identified by AceView	Unassigned	5.53	4.19	7.07	6.85	7.19	6.17	4.96
TC0400009955.hg.1	8.76	6.84	3.77	8.89e-06	0.0008	mospeyby	Transcript Identified by AceView	Coding	6.84	7.44	7.67	8.98	8.48	10.18	6.24
TC1300009768.hg.1	8.54	7.01	2.9	8.93e-06	0.0008	skoydoby	Transcript Identified by AceView	Unassigned	7.01	6.88	8.52	8.77	8.49	8.59	7.13
TC0X00009987.hg.1	13.46	15.36	-3.73	8.94e-06	0.0008			NonCoding	15.26	16.35	13.52	13.27	13.42	13.89	14.79
TC0100006852.hg.1	9.29	11.39	-4.27	8.96e-06	0.0008	UBIAD1	UbiA prenyltransferase domain containing 1	Multiple_Complex	10.96	11.84	10	8.09	9.76	8.93	11.38
TC0300008912.hg.1	7.49	9.56	-4.2	8.96e-06	0.0008	PCCB	propionyl-CoA carboxylase beta subunit	Multiple_Complex	9.45	10.85	7.04	8.01	6.64	8.21	8.54
TC0100008222.hg.1	8.85	10.6	-3.36	8.97e-06	0.0008	RP11-329A14.1		Multiple_Complex	10.63	10.88	8.08	8.59	9.14	9.56	10.25
TC0300006483.hg.1	17.23	14.76	5.52	8.99e-06	0.0008	BHLHE40	basic helix-loop-helix family, member e40	Multiple_Complex	14.69	14.75	17.34	17.68	16.76	17.11	14.95
TC1500009191.hg.1	6.98	8.5	-2.86	9e-06	0.0008	RP11-265N6.1	novel transcript, antisense to SNAP23	NonCoding	8.73	8.51	6.66	7.19	7.32	6.76	8.24
TC0500010630.hg.1	7	8.5	-2.82	9.06e-06	0.0008	RP11-447H19.4		Pseudogene	8.91	8.46	6.93	7.11	7.42	6.95	8.17
TC0100018435.hg.1	10.53	12.07	-2.9	9.11e-06	0.0008	EBNA1BP2; MIR6733	EBNA1 binding protein 2; microRNA 6733	Multiple_Complex	12.13	13.65	10.44	10.75	10.05	10.62	12
TC0100014060.hg.1	9.41	11.28	-3.65	9.13e-06	0.0008	ATPAF1	ATP synthase mitochondrial F1 complex assembly factor 1	Multiple_Complex	10.65	11.3	9.49	8.03	10.57	9.35	11.26
TC1700012193.hg.1	13	11.34	3.15	9.15e-06	0.0008	NDEL1	nudE neurodevelopment protein 1-like 1	Multiple_Complex	11.22	11.34	13.17	12.64	13.27	12.86	11.47
TSUnmapped00000061.hg.1	12.32	13.84	-2.87	9.25e-06	0.0008	FBL	fibrillarin	Coding	13.87	14.54	13.04	12.49	12.2	12.25	13.81
TC0200013568.hg.1	9.98	6.98	8.01	9.26e-06	0.0008	hinomo	Transcript Identified by AceView	Coding	6.95	7.01	9.59	8.01	10.19	10.55	7.83
TC1100008058.hg.1	9.73	8.57	2.23	9.29e-06	0.0008	tymoby	Transcript Identified by AceView	Coding	8.55	8.6	8.94	9.74	9.77	9.69	7.9
TC0200008293.hg.1	6.29	4.28	4.02	9.33e-06	0.0008			NonCoding	4.33	5	5.55	6.3	6.86	6.28	4.23
TC0500011936.hg.1	5.8	4.12	3.2	9.34e-06	0.0008	rarflar	Transcript Identified by AceView	Coding	4.1	4.37	5.7	5.26	6.02	7.22	3.94
TC1600011186.hg.1	11.98	13.55	-2.97	9.36e-06	0.0008	SLC7A5	solute carrier family 7 (amino acid transporter light chain, L system), member 5	Multiple_Complex	13.63	14.5	11.81	11.42	12.43	12.19	13.48
TC0600014281.hg.1	11.07	12.53	-2.75	9.36e-06	0.0008	RPS10-NUDT3	RPS10-NUDT3 readthrough	Multiple_Complex	12.52	12.49	11.06	10.76	11.07	11.39	12.6
TC2200009279.hg.1	6.44	8.12	-3.21	9.36e-06	0.0008	SMDT1	single-pass membrane protein with aspartate-rich tail 1	Multiple_Complex	8.14	8.27	6.34	7.16	6.57	6.41	7.94
TC0700007149.hg.1	7.69	6.23	2.74	9.42e-06	0.0008	BMPER	BMP binding endothelial regulator	Multiple_Complex	5.86	6.18	7.27	8.25	8.09	7.16	6.73
TC0400012899.hg.1	10.22	8.32	3.71	9.42e-06	0.0008			NonCoding	8.59	8.09	10.14	10.4	9.81	11.38	8.31
TC1500007314.hg.1	14.06	11.62	5.44	9.49e-06	0.0008			NonCoding	12.02	11.59	13.94	14.2	13.7	14.37	11.43
TC1400007950.hg.1	11.72	12.97	-2.39	9.54e-06	0.0008	CALM1	calmodulin 1 (phosphorylase kinase, delta)	Multiple_Complex	12.93	14.13	10.74	11.88	11.58	12.46	13.01
TC2100006441.hg.1	7.27	5.83	2.7	9.58e-06	0.0009	CH507-42P11.7	novel transcript	NonCoding	5.88	5.84	7.28	7.49	7.25	6.93	5.68
TC0600009127.hg.1	9.2	11.47	-4.83	9.59e-06	0.0009	AMD1	adenosylmethionine decarboxylase 1	Multiple_Complex	11.55	12.66	8.53	7.43	10.09	10.17	11.38
TC2000006518.hg.1	9.8	11.76	-3.9	9.6e-06	0.0009	NOP56; SNORD57; SNORD56; SNORA51; SNORD110; SNORD86; MIR1292	NOP56 ribonucleoprotein; small nucleolar RNA, C/D box 57; small nucleolar RNA, C/D box 56; small nucleolar RNA, H/ACA box 51; small nucleolar RNA, C/D box 110; small nucleolar RNA, C/D box 86; microRNA 1292	Multiple_Complex	11.76	13.14	9.61	9.23	10.04	10.15	11.76
TC1500009645.hg.1	4.55	3.23	2.48	9.6e-06	0.0009	wukler	Transcript Identified by AceView	Coding	3.23	3.31	5.37	4.28	4.76	4.12	3.21
TC1100010416.hg.1	7.8	9.96	-4.48	9.62e-06	0.0009	HSP90AA2P	heat shock protein 90kDa alpha family class A member 2, pseudogene [Source:HGNC Symbol;Acc:HGNC:5256]	Pseudogene	9.88	10.73	7.02	6.93	8.63	8.59	9.4
TC1900009001.hg.1	5.66	6.83	-2.25	9.64e-06	0.0009	ZIK1	zinc finger protein interacting with K protein 1	Multiple_Complex	6.85	7.36	4.95	5.55	5.65	5.83	6.72
TC0300007387.hg.1	7.26	8.84	-2.98	9.65e-06	0.0009	RNF123	ring finger protein 123	Multiple_Complex	8.81	8.09	7.18	7.26	7.33	7.67	9
TC0100011064.hg.1	5.3	7.78	-5.58	9.67e-06	0.0009	CFH	complement factor H	Multiple_Complex	7.72	7.05	5.12	5.71	5.45	4.98	8.64
TC0400012846.hg.1	11.64	13.31	-3.18	9.67e-06	0.0009	NAA15	N(alpha)-acetyltransferase 15, NatA auxiliary subunit	Multiple_Complex	13.31	14.77	11.23	11.24	11.96	12.2	13.31
TC0300006465.hg.1	8.04	10.34	-4.91	9.69e-06	0.0009	LRRN1	leucine rich repeat neuronal 1	Multiple_Complex	10.31	9.48	7.47	7.32	9.57	8.49	10.37
TC0500011651.hg.1	7.9	6.28	3.06	9.73e-06	0.0009	pleysteyby	Transcript Identified by AceView	Unassigned	5.64	6.66	8.09	7.02	7.91	9.96	6.35
TC0200014404.hg.1	6.24	9.25	-8.07	9.76e-06	0.0009	MCM6	minichromosome maintenance complex component 6	Multiple_Complex	8.92	9.59	5.51	6	6.44	7.18	9.25
TC1700008521.hg.1	5.62	4.16	2.76	9.79e-06	0.0009	Y_RNA	Y RNA [Source:RFAM;Acc:RF00019]	NonCoding	4.13	3.97	5.81	5.39	5.25	6.35	4.5
TC1200007823.hg.1	16.47	17.55	-2.12	9.89e-06	0.0009	RPS26	ribosomal protein S26	Multiple_Complex	17.42	17.84	16.49	16.19	16.95	16.46	17.53
TC1200007017.hg.1	7.23	4.44	6.9	9.94e-06	0.0009	klyner	Transcript Identified by AceView	Unassigned	4.36	5.92	6.53	6.26	7.77	8.64	4.51
TC1400010722.hg.1	5.33	6.79	-2.74	1e-05	0.0009	IPO4	importin 4	Multiple_Complex	6.73	7.32	5.58	4.93	5.64	5.13	6.42
TC0100013311.hg.1	10.48	11.91	-2.69	1e-05	0.0009	SRSF10	serine/arginine-rich splicing factor 10	Multiple_Complex	11.88	12.63	10.28	10.21	10.66	10.78	11.93
TC0400006844.hg.1	6.79	5.01	3.44	1e-05	0.0009	storsweybu	Transcript Identified by AceView	Coding	5.53	4.98	6.69	6.75	6.83	6.93	4.56
TC1900008013.hg.1	14.25	15.58	-2.51	1e-05	0.0009	PSMD8	proteasome 26S subunit, non-ATPase 8	Multiple_Complex	15.54	15.94	14.9	13.55	14.47	14.05	15.34
TC0600008027.hg.1	8.31	9.67	-2.57	1.01e-05	0.0009	BYSL	bystin-like	Multiple_Complex	9.32	10.28	8.34	8.31	8.24	8.55	9.61
TC0600012038.hg.1	6.95	10.24	-9.81	1.02e-05	0.0009	MCM3	minichromosome maintenance complex component 3	Multiple_Complex	9.53	11.26	6.31	7.25	6.64	7.62	10.14
TC0500006481.hg.1	12.13	10.28	3.62	1.02e-05	0.0009			NonCoding	10.35	9.52	11.88	12.56	11.84	12.32	10.7
TC0100013320.hg.1	9.81	8.48	2.5	1.02e-05	0.0009	AL590683.2		Precursor_microRNA	8.62	8.1	9.92	10.51	9.56	9.77	8.5
TC1700012274.hg.1	6.58	4.7	3.67	1.03e-05	0.0009	ITGB3	integrin beta 3	Multiple_Complex	4.51	4.69	6.1	6.63	6.54	7.02	4.92
TC2200007090.hg.1	8.69	7.07	3.07	1.03e-05	0.0009	bloyvaw	Transcript Identified by AceView	Unassigned	7.09	6.47	8.22	9.2	8.04	9.24	7.05
TC0700009083.hg.1	6.68	8.04	-2.57	1.03e-05	0.0009	AHCYL2	adenosylhomocysteinase-like 2	Multiple_Complex	8.06	7.84	6.57	5.75	6.99	6.64	8.86
TC0800010303.hg.1	7.77	9.06	-2.44	1.03e-05	0.0009	RP11-598P20.3		Multiple_Complex	9.02	9.62	7.96	7.54	8.07	7.55	9.1
TC0200012340.hg.1	6.11	4.11	4	1.04e-05	0.0009	blyklaw	Transcript Identified by AceView	Unassigned	4.54	3.56	5.25	5.89	6.31	7.5	4.17
TC1100011841.hg.1	11.97	9.5	5.56	1.04e-05	0.0009	sportobo	Transcript Identified by AceView	Coding	9.48	9.67	11.81	12.13	11.3	13.12	9.51
TC1000007698.hg.1	8.87	10.8	-3.82	1.04e-05	0.0009	CISD1	CDGSH iron sulfur domain 1	Multiple_Complex	10.75	11.28	10.12	8.65	9.2	8.66	10.47
TC0200014623.hg.1	12.05	10.64	2.65	1.05e-05	0.0009	STAM2	signal transducing adaptor molecule (SH3 domain and ITAM motif) 2	Multiple_Complex	10.65	10.81	12.12	11.98	12.46	12.04	10.64
TC0X00010166.hg.1	7.54	5.12	5.35	1.06e-05	0.0009	rernoy	Transcript Identified by AceView	Unassigned	5.63	5.2	7.69	6.52	7.48	7.49	4.28
TC1700011060.hg.1	6.38	8.06	-3.2	1.07e-05	0.0009	FAM117A	family with sequence similarity 117, member A	Multiple_Complex	8.18	7.62	6.14	6.56	6.01	7.03	8.06
TC1900007609.hg.1	5.7	7.18	-2.79	1.07e-05	0.0009			NonCoding	7.2	7.62	6.02	4.89	6.36	5.42	6.69
TC0100018499.hg.1	10.23	7.86	5.15	1.07e-05	0.0009	MUC1	mucin 1, cell surface associated	Multiple_Complex	7.85	7.88	9.62	10.07	10.66	10.43	7.21
TC0500011194.hg.1	5.8	7.69	-3.69	1.07e-05	0.0009	F2RL2	coagulation factor II (thrombin) receptor-like 2	Coding	7.2	7.72	5.21	6.07	6.12	5.6	8.1
TC0100018476.hg.1	8.77	10.18	-2.65	1.08e-05	0.0009	PEX11B	peroxisomal biogenesis factor 11 beta	Multiple_Complex	10.48	10.16	8.96	8.12	8.87	8.63	9.91
TC0900010035.hg.1	8.27	6.87	2.63	1.09e-05	0.0009			NonCoding	7.62	6.86	7.6	8.37	8.36	9.82	6.63
TC0600013762.hg.1	11.67	13.41	-3.34	1.09e-05	0.0009	TCP1; SNORA20; SNORA29	t-complex 1; small nucleolar RNA, H/ACA box 20; small nucleolar RNA, H/ACA box 29	Multiple_Complex	12.92	14.19	11.53	10.6	12.59	11.83	13.33
TC1100011867.hg.1	8.37	9.8	-2.69	1.09e-05	0.0009	FZD4	frizzled class receptor 4	Coding	9.43	10.12	8.57	8.3	8.11	8.46	9.83
TC1300009240.hg.1	8.43	10.69	-4.8	1.09e-05	0.0009	FABP5P1	fatty acid binding protein 5 pseudogene 1 [Source:HGNC Symbol;Acc:HGNC:31059]	Multiple_Complex	10.7	11.5	7.71	8.46	8.36	8.49	9.89
TC1500010109.hg.1	12.67	11.43	2.35	1.09e-05	0.0009	PEAK1	pseudopodium-enriched atypical kinase 1	Multiple_Complex	11.41	11.66	12.44	12.85	12.41	13.26	11.3
TC0800007529.hg.1	9.11	10.66	-2.94	1.1e-05	0.0009	SPIDR	scaffolding protein involved in DNA repair	Multiple_Complex	10.71	10.17	8.94	7.88	9.21	9.18	11.01
TC1100012588.hg.1	7.28	5.07	4.61	1.1e-05	0.0009	MIRLET7A2	microRNA let-7a-2	Multiple_Complex	4.42	5.58	7.34	5.72	7.2	7.3	5.13
TC0100013700.hg.1	5.67	8.41	-6.7	1.1e-05	0.0009	CLSPN	claspin	Multiple_Complex	8.25	10.83	5.83	5.59	5.26	6.73	8.57
TC0X00008239.hg.1	9.41	10.64	-2.35	1.11e-05	0.001	HNRNPA1P28	heterogeneous nuclear ribonucleoprotein A1 pseudogene 28 [Source:HGNC Symbol;Acc:HGNC:39546]	Pseudogene	10.86	10.66	8.65	9.03	9.9	9.93	10.62
TC1100006993.hg.1	3.78	6.45	-6.33	1.11e-05	0.001	noykoyby	Transcript Identified by AceView	Coding	6.55	4.26	4.31	4.18	3.48	2.79	6.35
TC1200009239.hg.1	8.77	9.86	-2.13	1.11e-05	0.001	KMT5A	lysine (K)-specific methyltransferase 5A	Multiple_Complex	9.84	11	8.9	8.04	8.62	8.81	9.48
TC1000011718.hg.1	10.36	8.46	3.74	1.12e-05	0.001	CALHM2	calcium homeostasis modulator 2	Multiple_Complex	8.85	8.47	10.92	9.45	11.17	9.86	8.45
TC0X00008084.hg.1	9.75	8.22	2.89	1.13e-05	0.001	COL4A5	collagen, type IV, alpha 5	Multiple_Complex	8.25	8.18	9.63	8.91	10.12	9.82	8.59
TC0X00009265.hg.1	16.77	18.12	-2.55	1.13e-05	0.001	GS1-184P14.2		Pseudogene	17.89	18.24	16.83	16.53	17.31	16.76	18.14
TC1100012514.hg.1	12.95	14.34	-2.62	1.13e-05	0.001	DPAGT1	dolichyl-phosphate (UDP-N-acetylglucosamine) N-acetylglucosaminephosphotransferase 1 (GlcNAc-1-P transferase)	Multiple_Complex	14.31	14.8	13.14	12.74	13.29	12.66	13.95
TC0600007762.hg.1	10.48	11.97	-2.81	1.13e-05	0.001	RPL7P25	ribosomal protein L7 pseudogene 25 [Source:HGNC Symbol;Acc:HGNC:36455]	Multiple_Complex	12.39	12.01	10.71	9.89	11.66	10.23	11.45
TC1900008409.hg.1	11.44	13.19	-3.37	1.14e-05	0.001	SAE1	SUMO1 activating enzyme subunit 1	Multiple_Complex	13.31	14.84	10.56	12.21	10.69	12.28	13.06
TC0100012315.hg.1	6.75	5.38	2.58	1.14e-05	0.001	NLRP3	NLR family, pyrin domain containing 3	Multiple_Complex	5.09	5.38	7.52	6.6	6.13	6.87	5.39
TC0700007599.hg.1	9.86	7.88	3.92	1.15e-05	0.001	skublorby	Transcript Identified by AceView	Coding	7.91	8.44	10.01	9.67	8.97	11.13	7.78
TC1600011372.hg.1	10.23	12.44	-4.63	1.15e-05	0.001	SULT1A4; SULT1A3	sulfotransferase family 1A member 4; sulfotransferase family 1A member 3	Multiple_Complex	12.49	11.32	10.46	9.74	10.05	10.56	12.39
TC0200007059.hg.1	5.71	7.15	-2.71	1.15e-05	0.001	CAD	carbamoyl-phosphate synthetase 2, aspartate transcarbamylase, and dihydroorotase	Multiple_Complex	6.97	7.49	5.54	5.59	5.86	5.86	7.12
TC1200012452.hg.1	8.7	7.07	3.11	1.15e-05	0.001	RP11-989F5.3; ployzeeby	novel transcript; Transcript Identified by AceView	NonCoding	7.11	7.65	8.97	8.48	7.64	9.31	7.01
TC1500009610.hg.1	7.05	4.15	7.47	1.15e-05	0.001	veysorbo	Transcript Identified by AceView	Unassigned	4.13	4.16	5.38	7.42	6.7	8.64	4.49
TC0600010060.hg.1	9.15	10.34	-2.28	1.15e-05	0.001	MRPL18	mitochondrial ribosomal protein L18	Multiple_Complex	10.27	12.15	9.07	8.82	9.22	9.25	10.4
TC0600009783.hg.1	9.39	7.34	4.14	1.16e-05	0.001	UST	uronyl-2-sulfotransferase	Multiple_Complex	7.31	6.62	9.18	8.19	9.41	9.67	7.37
TC1000011704.hg.1	13.52	15.28	-3.41	1.16e-05	0.001	NT5C2	5-nucleotidase, cytosolic II	Multiple_Complex	15.31	14.64	12.9	13.38	13.65	14.12	15.88
TC0900011260.hg.1	3.01	4.29	-2.42	1.16e-05	0.001	ALAD	aminolevulinate dehydratase	Multiple_Complex	4.26	4.56	2.91	3.19	3.13	2.73	4.05
TC0100014997.hg.1	7.74	9.51	-3.42	1.16e-05	0.001	ALG14	ALG14, UDP-N-acetylglucosaminyltransferase subunit	Multiple_Complex	9.51	10.22	7.37	7.51	8.29	7.92	8.83
TC0500011705.hg.1	11.31	9.76	2.91	1.17e-05	0.001	NREP	neuronal regeneration related protein	Multiple_Complex	9.73	9.51	11.21	10.96	11.82	11.39	10.11
TC1900007012.hg.1	9.95	12.87	-7.58	1.17e-05	0.001	LDLR; MIR6886	low density lipoprotein receptor; microRNA 6886	Multiple_Complex	12.82	12.39	9.77	10.03	9.88	10.4	13.46
TC1900012046.hg.1	9.98	8.78	2.3	1.17e-05	0.001	RDH13	retinol dehydrogenase 13 (all-trans/9-cis)	Multiple_Complex	8.75	9	10.32	9.88	10.07	9.67	8.64
TC0300009500.hg.1	18.92	17.28	3.12	1.17e-05	0.001	FNDC3B	fibronectin type III domain containing 3B	Multiple_Complex	17.27	16.91	18.91	18.69	18.91	18.95	17.66
TC0300013795.hg.1	7.46	8.85	-2.62	1.18e-05	0.001	OXNAD1	oxidoreductase NAD-binding domain containing 1	Multiple_Complex	8.8	9.92	6.57	7.31	7.96	7.64	8.9
TC1600007449.hg.1	12.13	13.66	-2.9	1.18e-05	0.001	SLX1A; SLX1B; SLX1A-SULT1A3; SLX1B-SULT1A4; SULT1A3	SLX1 homolog A, structure-specific endonuclease subunit; SLX1 homolog B, structure-specific endonuclease subunit; SLX1A-SULT1A3 readthrough (NMD candidate); SLX1B-SULT1A4 readthrough (NMD candidate); sulfotransferase family 1A member 3	Multiple_Complex	14.11	13.22	12.31	12.33	11.95	11.9	13.65
TC0500009369.hg.1	3.82	5.38	-2.96	1.18e-05	0.001			NonCoding	5.33	5.44	3.44	4	3.67	4.11	4.72
TC0100007344.hg.1	10.09	11.56	-2.77	1.18e-05	0.001	PNRC2	proline-rich nuclear receptor coactivator 2	Multiple_Complex	11.22	11.9	10.25	9.49	10.14	9.97	11.56
TC0400007720.hg.1	6.45	4.55	3.72	1.18e-05	0.001			NonCoding	4.23	4.55	6.13	5.25	6.79	7.55	4.56
TC0700011969.hg.1	9.73	12.19	-5.51	1.19e-05	0.001	MCM7	minichromosome maintenance complex component 7	Multiple_Complex	12.14	12.99	9.67	9.44	9.78	10.19	12.23
TC1700008606.hg.1	8.82	7.69	2.18	1.19e-05	0.001	towaw	Transcript Identified by AceView	Coding	8.11	7.68	8.85	8.75	8.49	8.85	7.3
TC1500009612.hg.1	9.21	8.08	2.2	1.2e-05	0.001	RP11-356M20.3	novel transcript, sense_intronic to MYO1E	NonCoding	8.07	8.19	9.37	8.86	9.11	10.11	8.02
TC0X00008198.hg.1	13.96	15.77	-3.51	1.2e-05	0.001	PLS3	plastin 3	Multiple_Complex	15.44	15.77	13.34	14.05	13.93	15.15	15.76
TC0300009275.hg.1	10.75	11.77	-2.03	1.21e-05	0.001	SETP14	SET pseudogene 14 [Source:HGNC Symbol;Acc:HGNC:42933]	Pseudogene	11.4	12.34	10.9	10.63	10.85	10.63	11.71
TC0800011832.hg.1	11.33	10.09	2.36	1.21e-05	0.001			NonCoding	10.15	10.06	11.15	11.19	11.45	11.54	9.66
TC0100011364.hg.1	14.27	12.12	4.44	1.22e-05	0.001	SRGAP2	SLIT-ROBO Rho GTPase activating protein 2	Multiple_Complex	11.96	12.57	13.31	14.12	14.44	15.18	12.11
TC0300013146.hg.1	7.02	3.54	11.15	1.22e-05	0.001	TNFSF10	tumor necrosis factor (ligand) superfamily, member 10	Multiple_Complex	3.58	3.51	8.03	5.78	7.15	6.91	2.98
TC0700007603.hg.1	10.66	8.99	3.19	1.22e-05	0.001	yahora	Transcript Identified by AceView	Unassigned	9.19	9	10.51	10.84	10.47	11.37	8.96
TC0100015572.hg.1	13.67	12.28	2.61	1.22e-05	0.001	SRGAP2B	SLIT-ROBO Rho GTPase activating protein 2B	Multiple_Complex	11.57	12.31	12.78	13.84	13.52	14.51	12.26
TC0600013531.hg.1	9.86	11.58	-3.32	1.23e-05	0.001	NUP43	nucleoporin 43kDa	Multiple_Complex	11.07	12.46	9.41	9.93	9.86	10.8	11.5
TC0600010057.hg.1	9.11	12.22	-8.67	1.23e-05	0.001	ACAT2	acetyl-CoA acetyltransferase 2	Multiple_Complex	12.23	13.44	8.56	9.57	8.27	10.12	11.88
TC0500006806.hg.1	9.68	7.4	4.86	1.23e-05	0.001	sorskoby	Transcript Identified by AceView	Unassigned	7.42	8	9.73	9.45	9.81	11.78	6.76
TC1500009922.hg.1	9.14	6.47	6.35	1.23e-05	0.001	RP11-138H8.8	novel transcript, sense intronic to UACA	NonCoding	6.23	6.7	9.57	8.64	8.43	10.02	6.48
TC0800009239.hg.1	10.62	12.55	-3.79	1.24e-05	0.001	CYC1	cytochrome c-1	Multiple_Complex	12.97	12.5	12.19	10.82	10.64	10.36	12.28
TC0100011243.hg.1	7.24	5.82	2.67	1.24e-05	0.001	PPFIA4	protein tyrosine phosphatase, receptor type, f polypeptide (PTPRF), interacting protein (liprin), alpha 4	Multiple_Complex	5.83	5.82	7.03	7.55	6.88	7.48	6.28
TC1900007005.hg.1	7.77	9.24	-2.77	1.24e-05	0.001	SMARCA4	SWI/SNF related, matrix associated, actin dependent regulator of chromatin, subfamily a, member 4	Multiple_Complex	9.18	9.84	7.88	7.54	7.63	8.11	9.29
TC1600009870.hg.1	8.95	10.8	-3.6	1.25e-05	0.001	SULT1A1	sulfotransferase family 1A member 1	Multiple_Complex	11.32	9.62	8.77	8.3	9.18	9.38	10.87
TC0600014310.hg.1	3.82	5.31	-2.81	1.25e-05	0.001	LINC00472	long intergenic non-protein coding RNA 472	Multiple_Complex	5.26	5.46	3.95	3.53	3.71	4.07	5.31
TC1900011004.hg.1	9.26	11.03	-3.42	1.26e-05	0.001	SLC1A5	solute carrier family 1 (neutral amino acid transporter), member 5	Multiple_Complex	11.36	10.57	9.59	8.69	9.52	9.06	11.07
TC0500010157.hg.1	5.94	4.79	2.21	1.26e-05	0.0011			NonCoding	4.81	5	5.27	6.55	5.58	6.33	4.78
TC1600006479.hg.1	7.73	5.77	3.91	1.26e-05	0.0011			NonCoding	5.78	6.19	6.84	7.82	7.6	8.11	5.32
TC0300010329.hg.1	5.41	9.09	-12.77	1.27e-05	0.0011	NUP210	nucleoporin 210kDa	Multiple_Complex	8.16	9.14	5.25	5.84	4.95	7.45	9.03
TC2100008041.hg.1	12.28	9.89	5.24	1.28e-05	0.0011	dysy	Transcript Identified by AceView	Unassigned	9.86	9.65	12.15	12.48	12.21	13.36	10.43
TC0900008156.hg.1	7.65	8.89	-2.36	1.28e-05	0.0011	NCBP1	nuclear cap binding protein subunit 1	Multiple_Complex	8.91	10.61	6.78	7.47	7.86	8.16	8.86
TC1100010757.hg.1	14.27	15.74	-2.77	1.28e-05	0.0011	MTCH2	mitochondrial carrier 2	Multiple_Complex	15.33	16.21	13.37	14.4	14.14	15.13	15.71
TC0200016018.hg.1	13.61	14.78	-2.25	1.29e-05	0.0011	NCL	nucleolin	Multiple_Complex	14.75	15.18	13.8	13.4	13.79	13.44	14.81
TC0100011573.hg.1	10.87	9.24	3.08	1.3e-05	0.0011	SMYD2	SET and MYND domain containing 2	Multiple_Complex	9.21	9.94	10.59	10.41	11.31	11.15	8.96
TC1700007360.hg.1	7.95	11.31	-10.25	1.3e-05	0.0011	TMEM97	transmembrane protein 97	Coding	10.84	11.65	7.85	6.49	8.79	7.99	11.35
TC0800011573.hg.1	6.65	4.77	3.68	1.31e-05	0.0011			NonCoding	4.58	4.98	5.52	8.25	5.83	7.3	4.77
TC0400009587.hg.1	10.34	11.52	-2.26	1.31e-05	0.0011	RP11-713C19.2		Multiple_Complex	12.5	11.6	10.8	8.63	10.3	10.09	11.43
TC0400006931.hg.1	5.67	3.49	4.54	1.31e-05	0.0011	gloygu	Transcript Identified by AceView	Unassigned	3.7	3.14	5.96	4.33	5.52	5.61	3.53
TC0X00008257.hg.1	3.17	4.18	-2.01	1.31e-05	0.0011	SOWAHD	sosondowah ankyrin repeat domain family member D	Coding	4.19	3.72	3.28	3.08	3.24	3.09	4.17
TC1100008435.hg.1	10.93	9.61	2.5	1.32e-05	0.0011	RNF169	ring finger protein 169	Multiple_Complex	9.17	9.65	11.08	10.84	10.64	11.75	9.9
TC0200012995.hg.1	6.11	7.2	-2.13	1.32e-05	0.0011	FAM136A	family with sequence similarity 136, member A	Multiple_Complex	7.09	8.72	6.45	5.42	6.25	5.98	7.31
TC1200008690.hg.1	7.31	8.71	-2.63	1.32e-05	0.0011	RP11-43D4.2		Multiple_Complex	8.73	8.81	7.73	7	7	7.57	8.5
TC1700007370.hg.1	15.38	16.54	-2.24	1.33e-05	0.0011	RPS7P1	ribosomal protein S7 pseudogene 1	Pseudogene	16.65	16.55	15.66	14.94	15.81	15.1	16.39
TC2200008394.hg.1	5.85	7.57	-3.3	1.33e-05	0.0011	zykee	Transcript Identified by AceView	Coding	7.58	7.48	5.55	6.38	4.14	5.95	7.62
TC1200009847.hg.1	5.15	4.08	2.09	1.34e-05	0.0011	A2M	alpha-2-macroglobulin	Multiple_Complex	3.99	4.23	5.09	5.03	7.79	5.31	4.07
TC0500012525.hg.1	6.5	5.05	2.73	1.34e-05	0.0011	RP11-54C4.3; LOC100652758	uncharacterized protein LOC100652758 [Source:RefSeq peptide;Acc:NP_001265011]; uncharacterized LOC100652758; novel transcript	Multiple_Complex	5.24	4.92	6.59	6.38	6.76	6.33	5.03
TC0200015836.hg.1	7.48	9.24	-3.38	1.34e-05	0.0011			NonCoding	9.23	8.23	7.67	7.83	7.17	7.28	9.51
TC1600007448.hg.1	6.77	8.16	-2.62	1.34e-05	0.0011	CORO1A	coronin, actin binding protein, 1A	Multiple_Complex	8.25	9.23	7.09	7.34	6.07	6.49	8.06
TC0100017889.hg.1	6.46	8.34	-3.66	1.35e-05	0.0011	LINC01139	long intergenic non-protein coding RNA 1139	NonCoding	8.73	8.36	5.99	6.17	6.81	6.83	8.31
TC0100009944.hg.1	14.53	16.54	-4.02	1.36e-05	0.0011	PIP5K1A	phosphatidylinositol-4-phosphate 5-kinase, type I, alpha	Multiple_Complex	15.76	16.53	14.48	14.59	14.53	15.31	16.55
TC0200012997.hg.1	7.89	5.89	3.98	1.36e-05	0.0011	TGFA	transforming growth factor alpha	Multiple_Complex	5.88	5.9	8.18	7.64	8.53	7.09	7.15
TC1800008700.hg.1	8.48	7.23	2.39	1.36e-05	0.0011			NonCoding	7.32	7.24	8.27	8.03	8.82	8.75	7.02
TC2200008885.hg.1	9.73	10.98	-2.39	1.37e-05	0.0011	POLDIP3	polymerase (DNA-directed), delta interacting protein 3	Multiple_Complex	10.99	10.98	10.04	9.58	9.75	9.74	10.66
TC1700009544.hg.1	6.86	5.67	2.27	1.37e-05	0.0011	INCA1	inhibitor of CDK, cyclin A1 interacting protein 1	Coding	5.09	6	6.88	7.13	6.59	6.83	5.73
TC0200014779.hg.1	5.93	3.99	3.84	1.38e-05	0.0011			NonCoding	4.37	4.03	6.09	4.61	6.02	5.7	3.53
TC0300013521.hg.1	5.38	3.64	3.33	1.41e-05	0.0011	blawnoybu	Transcript Identified by AceView	Unassigned	3.65	3.54	5.53	5.09	7.14	5.44	4.08
TC0500007144.hg.1	4.59	6.33	-3.35	1.41e-05	0.0012	RNU6-1305P	RNA, U6 small nuclear 1305, pseudogene [Source:HGNC Symbol;Acc:HGNC:48268]	Small_RNA	6.31	6.35	4.07	4.2	4.89	5.58	5.74
TC1200007560.hg.1	7.75	9.91	-4.47	1.41e-05	0.0012	DNAJC22	DnaJ (Hsp40) homolog, subfamily C, member 22	Multiple_Complex	9.89	9.63	6.67	7.74	7.69	8.34	9.94
TC0200015996.hg.1	11.36	12.57	-2.3	1.42e-05	0.0012	BANF1P3	barrier to autointegration factor 1 pseudogene 3 [Source:HGNC Symbol;Acc:HGNC:43883]	Pseudogene	12.55	13.21	10.52	11.47	11.26	12.19	12.58
TC1200009416.hg.1	13.83	15.1	-2.41	1.42e-05	0.0012	RAN	RAN, member RAS oncogene family	Multiple_Complex	15.04	15.76	13.39	13.69	13.95	14.33	14.72
TC0700013491.hg.1	7.24	6.06	2.27	1.43e-05	0.0012	GIMAP1-GIMAP5; GIMAP5; GIMAP1	GIMAP1-GIMAP5 readthrough; GTPase, IMAP family member 5; GTPase, IMAP family member 1	Multiple_Complex	6.26	5.88	6.47	8.06	7.17	7.3	6.04
TC0900008865.hg.1	13.12	11.51	3.04	1.43e-05	0.0012	CERCAM	cerebral endothelial cell adhesion molecule	Multiple_Complex	11.71	11.21	13.37	12.77	13.22	13.03	11.54
TC1500008064.hg.1	6.64	5.63	2.02	1.44e-05	0.0012	CTD-2240J17.2	novel transcript	NonCoding	5.62	4.56	6.9	6.17	8.66	6.75	5.63
TC1600009731.hg.1	9.06	10.39	-2.51	1.44e-05	0.0012	COG7	component of oligomeric golgi complex 7	Multiple_Complex	10.39	9.92	8.8	7.37	9.05	9.4	10.86
TC2000009237.hg.1	11.84	12.88	-2.06	1.44e-05	0.0012	RPS2P7	ribosomal protein S2 pseudogene 7 [Source:HGNC Symbol;Acc:HGNC:15838]	Pseudogene	13	12.87	11.94	11.17	11.81	11.78	12.81
TC0300008341.hg.1	6.72	3.94	6.85	1.44e-05	0.0012	neebubu	Transcript Identified by AceView	Unassigned	4.17	3.66	6.82	5.3	7.36	6.54	3.97
TC0600014188.hg.1	7.18	9.56	-5.23	1.45e-05	0.0012	PHACTR2	phosphatase and actin regulator 2	Multiple_Complex	9.32	9.92	6.65	6.87	7.49	8.54	9.53
TC0100009396.hg.1	7.09	5.97	2.18	1.46e-05	0.0012			NonCoding	6.47	5.91	6.86	7.19	7.77	7.07	5.64
TC0X00009278.hg.1	5.14	7.15	-4.01	1.46e-05	0.0012	RP11-298C3.2		Pseudogene	7.05	8.18	5.36	5.04	5.03	6.35	6.59
TC0900011510.hg.1	16.81	17.83	-2.04	1.46e-05	0.0012	RPL35	ribosomal protein L35	Multiple_Complex	17.85	17.6	17.41	16.92	16.71	16.02	17.82
TC1000010192.hg.1	7.3	5.67	3.11	1.46e-05	0.0012	KIAA1462	KIAA1462	Multiple_Complex	5.79	4.45	7.03	6.26	7.65	7.95	5.56
TC0100009658.hg.1	14.03	12.27	3.4	1.47e-05	0.0012	SRGAP2C	SLIT-ROBO Rho GTPase activating protein 2C	Multiple_Complex	11.9	12.67	13.2	14.07	14.01	14.73	12.25
TC0600011507.hg.1	11.68	13.51	-3.56	1.47e-05	0.0012	PSMB8	proteasome subunit beta 8	Multiple_Complex	13.75	13.49	12.25	11.3	11.81	11.51	13.39
TC0800010799.hg.1	5.96	7.24	-2.42	1.47e-05	0.0012			NonCoding	7.76	6.88	6.29	5.31	6.67	5.61	7.19
TC0800011826.hg.1	14.56	12.91	3.14	1.49e-05	0.0012	ASAP1; ASAP1-IT2	ArfGAP with SH3 domain, ankyrin repeat and PH domain 1; ASAP1 intronic transcript 2	Multiple_Complex	12.64	12.87	14.47	14.64	14.86	14.4	13.51
TC0900008400.hg.1	9.84	8.5	2.52	1.49e-05	0.0012	leetoyby	Transcript Identified by AceView	Unassigned	8.63	8.5	10.02	9.68	9.26	11.04	8.05
TC1500007745.hg.1	4.42	2.94	2.79	1.49e-05	0.0012	RP11-592N21.2	novel transcript, intronic to THSD4	NonCoding	2.9	4.28	4.36	4.67	4.21	6.07	2.97
TC1600008190.hg.1	9.79	11.78	-3.96	1.49e-05	0.0012	SLC7A6	solute carrier family 7 (amino acid transporter light chain, y+L system), member 6	Multiple_Complex	11.96	11.76	10.76	9.83	9.71	9.81	11.62
TC0900011526.hg.1	12.98	14.29	-2.49	1.49e-05	0.0012	RP11-65N13.6		Multiple_Complex	15.27	14.25	14.22	12.96	13.1	12.87	14.34
TC1700012202.hg.1	5.59	4.56	2.04	1.49e-05	0.0012	KRT17P2	keratin 17 pseudogene 2	Multiple_Complex	4.85	4.58	6.15	5.32	5.81	5.15	4.53
TC0900008851.hg.1	8.61	10.42	-3.49	1.5e-05	0.0012	DNM1	dynamin 1	Multiple_Complex	10.42	9.99	8.15	8.45	8.83	9.81	10.54
TC0200010448.hg.1	11.52	12.94	-2.66	1.51e-05	0.0012	STRADB	STE20-related kinase adaptor beta	Multiple_Complex	12.96	13.08	11.48	11.67	11.56	11.45	12.68
TC0500010162.hg.1	7.6	6.09	2.85	1.51e-05	0.0012			NonCoding	6.32	6.07	7.53	7.9	7.03	7.67	5.92
TC1000010515.hg.1	13.93	15.42	-2.81	1.53e-05	0.0012	NCOA4	nuclear receptor coactivator 4	Multiple_Complex	15.44	14.63	13.73	13.47	14.12	14.42	16.18
TC1600010450.hg.1	6.6	8.17	-2.97	1.54e-05	0.0012	CIAPIN1	cytokine induced apoptosis inhibitor 1	Multiple_Complex	8.11	8.97	7.01	4.98	7.22	6.2	8.22
TC1200012644.hg.1	16.45	17.54	-2.13	1.54e-05	0.0012	PA2G4	proliferation-associated 2G4	Multiple_Complex	17.14	18.22	16.39	16.44	16.53	16.01	17.47
TC0800006566.hg.1	8.96	10.38	-2.68	1.54e-05	0.0012	AGPAT5	1-acylglycerol-3-phosphate O-acyltransferase 5	Multiple_Complex	9.56	11.65	7.86	8.94	8.87	9.09	10.25
TC1500008320.hg.1	7.04	8.67	-3.09	1.54e-05	0.0012	HSPE1P3	heat shock protein family E (Hsp10) member 1 pseudogene 3 [Source:HGNC Symbol;Acc:HGNC:49322]	Multiple_Complex	8.59	9.5	6.35	6.87	7.23	7.16	8.03
TC0400012349.hg.1	5.61	4.32	2.45	1.55e-05	0.0012			NonCoding	3.6	4.71	5.8	5.4	5.01	6.71	4.38
TC0400008919.hg.1	8.16	6.21	3.85	1.55e-05	0.0012	tybeebo	Transcript Identified by AceView	Unassigned	6.58	6.17	8.21	8.11	7.72	8.51	5.96
TC0300009313.hg.1	8.66	10.1	-2.7	1.57e-05	0.0013	GFM1	G elongation factor, mitochondrial 1	Multiple_Complex	10.16	11.37	8.66	8.67	8.67	9.53	9.86
TC0400008119.hg.1	6.23	8.13	-3.72	1.57e-05	0.0013	TIGD2	tigger transposable element derived 2	Multiple_Complex	7.66	8.17	6.03	5.91	7.24	6.46	8.09
TC0100010887.hg.1	12.48	10.63	3.61	1.57e-05	0.0013	C1orf21	chromosome 1 open reading frame 21	Multiple_Complex	10.56	10.69	13.08	11.65	13.07	12.02	10.64
TC0200008041.hg.1	12.75	14.03	-2.43	1.58e-05	0.0013	CCT7	chaperonin containing TCP1, subunit 7 (eta)	Multiple_Complex	14.06	14.94	12.83	12.65	12.29	13.3	13.83
TC0800011831.hg.1	10.34	7.8	5.83	1.58e-05	0.0013	charshor	Transcript Identified by AceView	Coding	7.82	8.3	10.24	10.35	8.94	10.45	7.25
TC0700007142.hg.1	6.55	4.94	3.06	1.59e-05	0.0013	sperky	Transcript Identified by AceView	Unassigned	5.75	4.35	6.85	6.15	7.2	6.14	4.86
TC1200006701.hg.1	7.53	9.47	-3.86	1.59e-05	0.0013	NECAP1	NECAP endocytosis associated 1	Multiple_Complex	9.12	9.75	7.11	7.08	7.83	8.4	9.5
TC0100009934.hg.1	7.89	10.79	-7.47	1.59e-05	0.0013	ANXA9	annexin A9	Multiple_Complex	10.84	9.39	7.78	7.41	8.02	8.16	10.74
TC2100007208.hg.1	16.17	12.32	14.38	1.6e-05	0.0013	MX1	MX dynamin-like GTPase 1	Multiple_Complex	12.3	12.17	16.04	16.25	15.63	16.21	12.53
TC1700008669.hg.1	6.64	4.18	5.51	1.62e-05	0.0013	mersly	Transcript Identified by AceView	Coding	4.12	5.14	5.37	6.38	6.95	7.69	4.24
TC1500009951.hg.1	5.1	6.17	-2.1	1.63e-05	0.0013	GRAMD2	GRAM domain containing 2	Multiple_Complex	6.42	5.74	5.06	5.13	5.25	4.91	6.21
TC0100011367.hg.1	10.34	7.76	5.99	1.63e-05	0.0013	royaro	Transcript Identified by AceView	Unassigned	7.82	8.67	10.07	10.59	10.32	12.02	7.69
TC0200011075.hg.1	16.48	17.71	-2.35	1.64e-05	0.0013	PTMA	prothymosin, alpha	Multiple_Complex	17.35	17.87	15.82	17.26	15.98	16.92	17.73
TC0400006685.hg.1	10.36	8.88	2.8	1.64e-05	0.0013	WFS1	Wolfram syndrome 1 (wolframin)	Multiple_Complex	8.86	9.08	11.45	10.23	10.48	10.35	8.03
TC1900010834.hg.1	7.42	5.93	2.81	1.66e-05	0.0013	makure	Transcript Identified by AceView	Multiple_Complex	6.39	5.93	7.48	6.71	7.45	7.33	5.46
TC0200014755.hg.1	10.79	9.17	3.08	1.67e-05	0.0013	AC009299.5		Pseudogene	9.06	9.52	10.88	10.41	11.17	10.7	9.16
TC0700008615.hg.1	9.71	7.79	3.81	1.67e-05	0.0013	gerblaby	Transcript Identified by AceView	Coding	8.16	7.51	9.96	9.6	9.51	9.81	7.75
TC0600014189.hg.1	7.94	9.91	-3.9	1.68e-05	0.0013	LTV1	LTV1 ribosome biogenesis factor	Multiple_Complex	9.93	11.66	7.38	7.75	8.86	8.1	9.88
TC0200010897.hg.1	11.86	14.12	-4.79	1.69e-05	0.0013	SGPP2	sphingosine-1-phosphate phosphatase 2	Multiple_Complex	14.01	12.81	11.54	11.66	12.03	12.26	14.26
TC0200008500.hg.1	9.91	11.34	-2.68	1.7e-05	0.0013	CIAO1	cytosolic iron-sulfur assembly component 1	Multiple_Complex	11.44	11.35	10.59	9.35	10.02	9.79	11.16
TC1100011190.hg.1	9.03	11.14	-4.31	1.7e-05	0.0013	EHD1	EH domain containing 1	Multiple_Complex	11.1	11.19	8.52	9.7	8.57	9.43	10.65
TC1700009888.hg.1	6.1	8.34	-4.73	1.71e-05	0.0013	CENPV	centromere protein V	Multiple_Complex	8.32	8.36	6.53	6.1	6.06	6.14	7.43
TC0500011228.hg.1	7.15	8.27	-2.17	1.71e-05	0.0014	ARSB	arylsulfatase B	Multiple_Complex	8.28	9.54	6.01	7	7.32	8.15	8.26
TC0100007858.hg.1	7.98	9.83	-3.6	1.72e-05	0.0014	UTP11L	UTP11-like, U3 small nucleolar ribonucleoprotein (yeast)	Multiple_Complex	9.76	10.53	8.21	7.13	9.21	7.71	9.38
TC0600011692.hg.1	7.77	5.97	3.47	1.72e-05	0.0014			NonCoding	5.75	5.98	8.23	6.95	7.29	8.61	6.17
TC0300008330.hg.1	10.15	7.72	5.39	1.73e-05	0.0014	kobubu	Transcript Identified by AceView	Unassigned	8.01	7.7	9.67	9.58	10.54	10.87	7.46
TC1400010616.hg.1	11.2	13.3	-4.29	1.73e-05	0.0014	SLC38A6	solute carrier family 38, member 6	Multiple_Complex	13.7	12.49	10.63	10.62	11.64	12.45	13.37
TC0900011031.hg.1	7.67	9.04	-2.59	1.74e-05	0.0014	MRPL50	mitochondrial ribosomal protein L50	Multiple_Complex	9	9.8	7.87	5.5	7.39	7.76	8.37
TC0700012737.hg.1	6.23	4.92	2.48	1.75e-05	0.0014			NonCoding	4.93	4.79	5.79	6.29	6.16	6.8	4.98
TC1100013040.hg.1	9.43	11.14	-3.28	1.75e-05	0.0014	TM7SF2	transmembrane 7 superfamily member 2	Multiple_Complex	11.93	10.87	10.06	9.89	9.02	8.69	11.12
TC0300011067.hg.1	9.91	11.53	-3.08	1.75e-05	0.0014			NonCoding	11.55	11.25	10.08	10.8	9.87	9.77	11.66
TC1700009397.hg.1	6.9	8.43	-2.87	1.75e-05	0.0014	TLCD2	TLC domain containing 2	Coding	8.78	7.61	6.48	7.55	7.29	6.34	8.48
TC1700007480.hg.1	7.09	5.9	2.29	1.77e-05	0.0014	AK4P1	adenylate kinase 4 pseudogene 1	Multiple_Complex	5.95	5.4	6.83	6.97	7.45	9.17	6.26
TC1000009612.hg.1	13.6	10.64	7.76	1.77e-05	0.0014	KLF6	Kruppel-like factor 6	Multiple_Complex	10.78	10.49	13.58	13.46	12.64	13.86	10.65
TC0200009011.hg.1	4.49	6.22	-3.32	1.78e-05	0.0014	shogoybu	Transcript Identified by AceView	Unassigned	6.66	6.21	3.33	4.42	4.49	5.1	5.81
TC0200007590.hg.1	5.1	6.4	-2.45	1.78e-05	0.0014	CHAC2	ChaC, cation transport regulator homolog 2 (E. coli)	Coding	6.55	8.11	5	4.96	5.27	5.77	6.22
TC1900011233.hg.1	9.1	11.17	-4.2	1.78e-05	0.0014	KLK10	kallikrein related peptidase 10	Multiple_Complex	11.35	11.15	8.49	9.31	8.83	9.95	11.01
TC1200007419.hg.1	10.85	8.47	5.2	1.79e-05	0.0014	RP11-139E19.3	novel transcript, sense intronic to ANO6	NonCoding	8.47	9.61	10.6	11.12	10.79	12.24	8.14
TC0800012143.hg.1	6.86	8.73	-3.65	1.79e-05	0.0014	NAPRT	nicotinate phosphoribosyltransferase	Multiple_Complex	9.28	8.69	7.98	6.98	6.61	6.92	8.27
TC0100012073.hg.1	11.5	9.8	3.25	1.8e-05	0.0014	LDHAP2	lactate dehydrogenase A pseudogene 2 [Source:HGNC Symbol;Acc:HGNC:6537]	Pseudogene	9.84	10.3	11.14	11.38	11.65	11.65	9.76
TC0800010553.hg.1	11.32	12.65	-2.51	1.8e-05	0.0014	NSMAF	neutral sphingomyelinase activation associated factor	Multiple_Complex	12.62	12.9	11.49	10.37	11.52	11.07	12.51
TC1900010675.hg.1	11.98	13.95	-3.93	1.8e-05	0.0014	FBL	fibrillarin	Multiple_Complex	13.92	14.29	12.74	11.27	12.28	11.67	13.69
TC0800007083.hg.1	6.5	5.17	2.51	1.81e-05	0.0014	RP11-14I17.3	novel transcript	NonCoding	5.56	5.15	6.54	5.88	7.09	6.46	5.18
TC1600008228.hg.1	11.85	13.2	-2.54	1.81e-05	0.0014	CYB5B	cytochrome b5 type B (outer mitochondrial membrane)	Multiple_Complex	13.13	14.26	10.97	11.91	11.8	12.64	13.26
TC0700013534.hg.1	8.43	10.07	-3.1	1.83e-05	0.0014	GGCT	gamma-glutamylcyclotransferase	Multiple_Complex	10.09	10.83	7.93	8.28	8.62	8.85	10.05
TC0100015743.hg.1	9.48	11.18	-3.25	1.83e-05	0.0014	ENSA	endosulfine alpha	Multiple_Complex	11.25	12.13	9.36	9.59	9.47	10.52	11.1
TC0200013061.hg.1	7.15	8.6	-2.73	1.84e-05	0.0014	PRADC1	protease-associated domain containing 1	Multiple_Complex	8.63	8.86	6.76	7.15	7.14	7.44	7.94
TC0100007086.hg.1	7.57	9.23	-3.15	1.85e-05	0.0014	beepabu	Transcript Identified by AceView	Unassigned	10.2	9.14	8.24	7.47	7.7	6.75	9.31
TC2200007467.hg.1	8.67	10.22	-2.92	1.86e-05	0.0014	ZC3H7B	zinc finger CCCH-type containing 7B	Multiple_Complex	10.24	9.86	8.56	7.74	8.72	9.08	10.2
TC1200011460.hg.1	5.39	6.97	-3.01	1.86e-05	0.0014	KITLG	KIT ligand	Multiple_Complex	7.1	8.76	5.23	5.44	4.69	5.51	6.83
TC1900010076.hg.1	9.72	11.22	-2.84	1.87e-05	0.0014	ATP13A1	ATPase type 13A1	Multiple_Complex	11.03	11.33	9.95	9.42	9.49	10.01	11.24
TC0100010418.hg.1	10.69	12.74	-4.13	1.88e-05	0.0015	starloybu	Transcript Identified by AceView	Unassigned	12.78	12.46	10.7	10.8	10.68	10.68	12.72
TC0300011801.hg.1	8.02	9.55	-2.89	1.88e-05	0.0015	MINA	MYC induced nuclear antigen	Multiple_Complex	9.63	10.97	7.04	7.62	8.66	8.54	9.47
TC0300012445.hg.1	12.29	13.31	-2.03	1.88e-05	0.0015	MRPL3	mitochondrial ribosomal protein L3	Multiple_Complex	13.37	14.46	12.22	12.22	12.35	12.47	13.25
TC0200012404.hg.1	11.12	12.69	-2.96	1.89e-05	0.0015	ZFP36L2	ZFP36 ring finger protein-like 2	Multiple_Complex	12.58	13.05	10.53	10.75	11.5	11.71	12.69
TC0400008641.hg.1	9.81	8.45	2.56	1.89e-05	0.0015	FAT4	FAT atypical cadherin 4	Multiple_Complex	8.02	8.82	9.5	9.67	9.96	10.55	8.48
TC1600006988.hg.1	8.57	6.88	3.23	1.91e-05	0.0015	MIR365A	microRNA 365a	Multiple_Complex	6.99	6.51	7.81	8.46	8.68	8.6	6.88
TC1900006668.hg.1	10.19	12.78	-6.01	1.91e-05	0.0015	dorko	Transcript Identified by AceView	Coding	13.42	11.2	12.06	9.79	10.56	8.46	12.86
TC0200016760.hg.1	7.72	6.39	2.51	1.93e-05	0.0015			NonCoding	6.44	6.7	7.57	7.16	7.89	7.97	5.92
TC1200008920.hg.1	10.41	8.18	4.67	1.94e-05	0.0015	OAS3	2-5-oligoadenylate synthetase 3	Multiple_Complex	8.08	9.27	10.74	10.05	9.51	11.36	7.55
TC0100013641.hg.1	9.31	10.64	-2.5	1.95e-05	0.0015	AK2	adenylate kinase 2	Multiple_Complex	10.93	10.69	9.4	9.11	9.23	9.51	10.08
TC2000008217.hg.1	5.36	6.65	-2.45	1.96e-05	0.0015	SLC4A11	solute carrier family 4, sodium borate transporter, member 11	Multiple_Complex	6.64	6.66	5.7	5.82	4.92	5.01	7.07
TC0400009029.hg.1	8.78	10.59	-3.52	1.96e-05	0.0015	FHDC1	FH2 domain containing 1	Multiple_Complex	10.75	10.39	7.29	8.99	8.6	9.77	10.61
TC1100009703.hg.1	7.2	8.97	-3.42	1.99e-05	0.0015	SLC25A22	solute carrier family 25 (mitochondrial carrier: glutamate), member 22	Multiple_Complex	9.01	9.51	6.74	7.25	7.15	7.7	8.36
TC2000006442.hg.1	8.29	9.65	-2.55	1.99e-05	0.0015	NRSN2	neurensin 2	Multiple_Complex	9.65	9.82	8.49	8.08	7.97	8.64	9.47
TC1300009771.hg.1	8.78	6.21	5.96	2e-05	0.0015	teenoy	Transcript Identified by AceView	Unassigned	6.37	6.22	8.59	7.08	8.82	8.96	6.02
TC1200010290.hg.1	8.16	6.73	2.7	2e-05	0.0015	AK4P3	adenylate kinase 4 pseudogene 3 [Source:HGNC Symbol;Acc:HGNC:21596]	Pseudogene	6.95	6.4	7.53	7.87	8.44	9.5	6.76
TC0700007597.hg.1	11.11	8.71	5.26	2.01e-05	0.0015	ruhora	Transcript Identified by AceView	Unassigned	8.46	8.74	10.55	11.43	10.69	12.22	8.86
TC0100010159.hg.1	7.41	9.18	-3.41	2.01e-05	0.0015	SLC25A44	solute carrier family 25, member 44	Multiple_Complex	8.75	9.95	6.79	7.29	7.57	7.84	9.11
TC0300013116.hg.1	6.72	4.69	4.08	2.02e-05	0.0015	flerkybu	Transcript Identified by AceView	Coding	3.38	4.76	5.82	5.09	7.71	8.19	4.63
TC0700007000.hg.1	8.19	9.76	-2.97	2.03e-05	0.0015	HOTAIRM1	HOXA transcript antisense RNA, myeloid-specific 1	NonCoding	9.75	9.31	8.05	8.76	8.35	7.54	9.76
TC0100015017.hg.1	14.24	15.8	-2.94	2.04e-05	0.0016	RPL7	ribosomal protein L7	Multiple_Complex	16.46	15.29	14.58	13.08	15.47	13.89	15.74
TC0200008353.hg.1	11.44	9.77	3.18	2.04e-05	0.0016	ANKRD36BP2	ankyrin repeat domain 36B pseudogene 2	Multiple_Complex	9.76	9.51	10.97	11.12	11.79	11.85	9.78
TC0200014857.hg.1	8.12	9.19	-2.11	2.04e-05	0.0016	FASTKD1	FAST kinase domains 1	Multiple_Complex	9.23	10.18	5.86	8.06	8.04	8.31	9.15
TC1800008164.hg.1	6.74	5.57	2.25	2.04e-05	0.0016	RN7SL362P	RNA, 7SL, cytoplasmic 362, pseudogene [Source:HGNC Symbol;Acc:HGNC:46378]	NonCoding	6.21	5.63	6.67	6.42	6.8	7.25	4.81
TC1900006993.hg.1	7.08	8.36	-2.42	2.05e-05	0.0016	QTRT1	queuine tRNA-ribosyltransferase 1	Multiple_Complex	8.14	8.55	6.94	7.18	6.46	7.12	8.37
TC0800011561.hg.1	14.73	16.23	-2.83	2.05e-05	0.0016	EIF3H	eukaryotic translation initiation factor 3, subunit H	Multiple_Complex	16.15	16.22	14.86	13.93	15.66	14.58	16.33
TC1900009133.hg.1	10.49	11.99	-2.84	2.06e-05	0.0016	POLR2E	polymerase (RNA) II (DNA directed) polypeptide E, 25kDa	Multiple_Complex	12.04	12.4	10.91	9.75	10.3	10.72	11.47
TC2200008641.hg.1	10.12	8.08	4.09	2.06e-05	0.0016	RAC2	ras-related C3 botulinum toxin substrate 2 (rho family, small GTP binding protein Rac2)	Multiple_Complex	8.64	7.39	10.78	8.66	10.69	9.67	8.14
TC1000007362.hg.1	8.86	7.17	3.24	2.1e-05	0.0016			NonCoding	7.53	5.65	8.13	9.37	8.22	9.89	7.13
TC1800006748.hg.1	9.95	11.2	-2.37	2.11e-05	0.0016	SEH1L	SEH1-like nucleoporin	Multiple_Complex	11.15	12.18	10.69	9.12	9.77	10.16	11.24
TC0500012760.hg.1	11.23	12.85	-3.07	2.11e-05	0.0016	SLIT3	slit guidance ligand 3	Multiple_Complex	12.84	12.36	10.84	10.69	11.77	11.63	13.35
TC1100009079.hg.1	7.91	6.07	3.57	2.13e-05	0.0016	rarglybu	Transcript Identified by AceView	Coding	6.86	5.46	8.26	8.15	7.71	7.43	6
TC2200008475.hg.1	5.66	4.23	2.71	2.13e-05	0.0016	PIK3IP1	phosphoinositide-3-kinase interacting protein 1	Multiple_Complex	4.21	4.7	6.18	5.91	5.41	5.17	4.24
TC0X00010076.hg.1	8.56	5.78	6.89	2.14e-05	0.0016	teti	Transcript Identified by AceView	Coding	6.76	5.81	8.35	7.47	8.74	10.1	5.74
TC0200016767.hg.1	6.17	8.67	-5.65	2.15e-05	0.0016	MREG	melanoregulin	Multiple_Complex	8.77	7.22	6.48	5.79	6.14	6.21	8.58
TC1300007059.hg.1	3.64	4.71	-2.11	2.15e-05	0.0016			NonCoding	4.46	5.56	3.66	3.56	3.63	3.83	4.71
TC0500008855.hg.1	11.56	12.86	-2.46	2.16e-05	0.0016	SLC35A4	solute carrier family 35, member A4	Multiple_Complex	12.85	13.46	10.75	11.52	11.48	11.86	12.87
TC1100013021.hg.1	8.36	10.72	-5.14	2.17e-05	0.0016	FEN1	flap structure-specific endonuclease 1	Coding	10.8	11.87	6.68	9.1	7.79	9.13	10.65
TC1500010544.hg.1	6.41	4.8	3.06	2.17e-05	0.0016	NR2F2-AS1	NR2F2 antisense RNA 1	Multiple_Complex	4.79	4.81	5.34	6.57	6.27	7.39	4.93
TSUnmapped00000293.hg.1	9.88	12.05	-4.51	2.17e-05	0.0016	RCC2	regulator of chromosome condensation 2	NonCoding	11.42	12.74	9.52	8.71	10.34	10.6	12.02
TC0600007667.hg.1	6.4	7.75	-2.54	2.18e-05	0.0016			NonCoding	7.02	8.4	6.39	6.8	6.47	6.3	7.78
TC1200012716.hg.1	14.69	15.82	-2.2	2.18e-05	0.0016	COX6A1	cytochrome c oxidase subunit VIa polypeptide 1	Multiple_Complex	15.83	15.82	15.08	14.74	14.71	14.6	15.71
TC0800006913.hg.1	9.84	12.07	-4.7	2.19e-05	0.0017	SH2D4A	SH2 domain containing 4A	Multiple_Complex	11.56	12.46	9.07	9.87	9.86	11.08	12.11
TC0X00010073.hg.1	10.68	8.96	3.3	2.21e-05	0.0017	snady	Transcript Identified by AceView	Coding	9.03	8.82	10.1	10.16	11.63	11.08	8.97
TC0300013491.hg.1	12.13	10.23	3.72	2.21e-05	0.0017	AC063932.1		Precursor_microRNA	10.22	9.88	11.9	12.44	10.85	12.16	10.25
TC0200009324.hg.1	5.09	3.72	2.59	2.22e-05	0.0017			NonCoding	3.73	4.14	4.84	6.36	5.04	5.34	3.7
TC0900008442.hg.1	13.73	11.54	4.54	2.22e-05	0.0017	temore	Transcript Identified by AceView	Coding	11.98	11.62	13.36	13.9	13.5	14.24	10.81
TC0Y00006722.hg.1	4.55	6.01	-2.76	2.22e-05	0.0017	TXLNGY	taxilin gamma pseudogene, Y-linked	Multiple_Complex	6.02	6.33	4.3	3.44	5.29	4.86	5.68
TC0100012670.hg.1	17.01	18.03	-2.03	2.22e-05	0.0017	RPL22	ribosomal protein L22	Multiple_Complex	17.93	18.03	17.22	16.59	17.74	16.74	18.03
TSUnmapped00000546.hg.1	8.72	10.53	-3.5	2.22e-05	0.0017	RCC2	regulator of chromosome condensation 2	Coding	9.98	11.05	8.54	8.04	9.26	8.94	10.54
TC0100011373.hg.1	6.55	5.07	2.79	2.24e-05	0.0017	mynabu	Transcript Identified by AceView	Unassigned	4.92	5.06	6.62	6.24	6.47	7.06	5.25
TC1000008095.hg.1	4.5	5.62	-2.18	2.24e-05	0.0017	ZNF503-AS2	ZNF503 antisense RNA 2	NonCoding	5.62	5.68	4.57	4.45	4.73	4.2	5.58
TC1500007238.hg.1	6.16	4.69	2.76	2.26e-05	0.0017	TMOD2	tropomodulin 2 (neuronal)	Multiple_Complex	5.19	4.28	6.17	5.6	7.03	6.18	4.65
TC0100010347.hg.1	9.52	11.2	-3.21	2.27e-05	0.0017	SDHC	succinate dehydrogenase complex, subunit C, integral membrane protein, 15kDa	Multiple_Complex	11.49	11.18	9.07	8.79	9.9	10.38	10.97
TC0400009088.hg.1	4.38	5.8	-2.67	2.27e-05	0.0017	GUCY1B3	guanylate cyclase 1, soluble, beta 3	Multiple_Complex	5.44	5.84	4.29	4.41	4.45	3.26	6.01
TC1400009165.hg.1	6.01	4.63	2.61	2.28e-05	0.0017	RP11-102G14.1	novel transcript, antisense to FRMD6	NonCoding	4.88	4.67	5.35	5.5	6.42	7.4	4.21
TC1300007624.hg.1	14.87	16.18	-2.47	2.28e-05	0.0017	PTMAP5	prothymosin, alpha pseudogene 5	Multiple_Complex	15.57	16.22	14.55	15.56	14.51	15.12	16.14
TC0500006871.hg.1	7.65	6.16	2.81	2.29e-05	0.0017	nastuby	Transcript Identified by AceView	Unassigned	5.5	6.2	7.01	7.73	7.56	8.45	6.46
TC2000006726.hg.1	8.99	10.04	-2.07	2.3e-05	0.0017	PA2G4P2	proliferation-associated 2G4 pseudogene 2	Pseudogene	9.97	11.28	8.88	9.05	9.58	9.02	10.12
TC0200010983.hg.1	9.45	7.8	3.14	2.3e-05	0.0017	SNORA25	Small nucleolar RNA SNORA25 [Source:RFAM;Acc:RF00402]	Small_RNA	7.57	8.04	9.79	8.98	9.15	9.82	7.79
TC1500008551.hg.1	8.23	6.68	2.93	2.3e-05	0.0017			NonCoding	6.66	6.24	7.66	7.6	8.85	8.8	7.15
TC0300010427.hg.1	12.36	11.27	2.13	2.31e-05	0.0017	RFTN1	raftlin, lipid raft linker 1	Multiple_Complex	11.17	10.09	13.28	12.36	12.19	12.52	11.41
TC0700008782.hg.1	8.19	9.7	-2.84	2.32e-05	0.0017	RPL7P32	ribosomal protein L7 pseudogene 32 [Source:HGNC Symbol;Acc:HGNC:35692]	Pseudogene	10.15	9.52	8.11	7.18	8.96	8.29	9.68
TC0500013219.hg.1	9.27	11.42	-4.45	2.33e-05	0.0017	HSD17B4	hydroxysteroid (17-beta) dehydrogenase 4	Multiple_Complex	11.65	11.43	8.53	8.99	9.51	10.58	11.38
TC1700010584.hg.1	7.18	8.42	-2.36	2.33e-05	0.0017	MIEN1	migration and invasion enhancer 1	Multiple_Complex	8.78	8.27	7.2	7.16	7.31	7.08	8.4
TC0900012189.hg.1	11.89	10.03	3.62	2.35e-05	0.0017	TMEM141	transmembrane protein 141	Multiple_Complex	10.67	9.5	13.35	10.59	12.68	11.01	9.98
TC1100012230.hg.1	6.93	9.02	-4.27	2.36e-05	0.0017	EXPH5	exophilin 5	Multiple_Complex	8.63	9.02	7.25	6.49	6.59	7.41	9.42
TC0100015522.hg.1	8.86	7.41	2.74	2.36e-05	0.0018	gypeybo	Transcript Identified by AceView	Coding	7.43	7.72	9.08	8.31	8.58	9.81	7.38
TC0X00008127.hg.1	5.9	4.12	3.43	2.36e-05	0.0018			NonCoding	4.16	4.38	4.41	6.27	5.48	8.41	3.58
TC1500010800.hg.1	14.7	15.78	-2.12	2.37e-05	0.0018	ALDH1A3	aldehyde dehydrogenase 1 family, member A3	Multiple_Complex	15.42	15.74	14.65	14.11	14.65	14.9	16.25
TC1600008275.hg.1	11.56	12.89	-2.52	2.37e-05	0.0018	SF3B3	splicing factor 3b subunit 3	Multiple_Complex	12.44	12.92	11.5	11.03	11.58	11.79	12.86
TC0200014362.hg.1	6.73	5.38	2.55	2.37e-05	0.0018	NCKAP5	NCK-associated protein 5	Multiple_Complex	5.37	5.39	5.92	6.51	6.99	7.08	5.67
TC1100011080.hg.1	5.62	4.35	2.42	2.39e-05	0.0018			NonCoding	4.03	4.5	5.6	5.61	4.8	5.68	4.37
TC0100013637.hg.1	11.7	9.31	5.22	2.39e-05	0.0018	peyleybu	Transcript Identified by AceView	Coding	9.09	11.6	12.05	11.36	12.08	11.28	7.64
TC0200014907.hg.1	6.77	8.77	-3.98	2.4e-05	0.0018	SLC25A12	solute carrier family 25 (aspartate/glutamate carrier), member 12	Multiple_Complex	8.78	9.11	5.94	7.11	6.45	7.57	8.39
TC1700012283.hg.1	13.28	15.12	-3.58	2.4e-05	0.0018	LUC7L3	LUC7-like 3 pre-mRNA splicing factor	Multiple_Complex	14.63	15.45	13.28	13.24	13.41	13.3	15.17
TC1600009743.hg.1	8.53	10.09	-2.96	2.42e-05	0.0018	CTD-2196E14.7	novel transcript	NonCoding	10.07	9.89	8.89	8.05	9.55	7.88	10.36
TC0500006803.hg.1	10.66	8.83	3.55	2.42e-05	0.0018	TRIO	trio Rho guanine nucleotide exchange factor	Multiple_Complex	8.84	9.05	10.62	10.06	10.7	11.14	8.82
TC0300006906.hg.1	10.84	9.42	2.67	2.44e-05	0.0018	rofybo	Transcript Identified by AceView	Unassigned	9.8	9.48	10.38	11.32	10.51	12.78	8.71
TC1200010988.hg.1	10.56	9.21	2.55	2.44e-05	0.0018	LOC100506844; RP11-620J15.3	uncharacterized LOC100506844; novel transcript	NonCoding	9.24	9.19	10.86	9.59	10.74	10.34	8.08
TC0600007771.hg.1	8.49	10.18	-3.24	2.48e-05	0.0018	UHRF1BP1	UHRF1 binding protein 1	Multiple_Complex	10.59	9.96	8.65	7.77	8.39	8.46	10.15
TC1900007653.hg.1	5.41	3.75	3.18	2.48e-05	0.0018	AC079466.1	novel transcript	NonCoding	3.77	3.72	4.82	4.92	6.24	5.8	4.22
TC1500007316.hg.1	11.19	9.57	3.08	2.5e-05	0.0018			NonCoding	9.58	9.56	10.4	11.28	11.11	11.95	9.69
TC2100008066.hg.1	7.68	4.89	6.88	2.51e-05	0.0018			NonCoding	5.11	4.9	7.99	6.29	7.37	7.82	4.67
TC1700006741.hg.1	9.97	8.08	3.72	2.51e-05	0.0018	KCTD11	potassium channel tetramerization domain containing 11	Multiple_Complex	8.1	8.05	10.55	9.68	9.12	10.35	8.39
TC0100009449.hg.1	8.98	10.86	-3.66	2.51e-05	0.0018	MOV10	Mov10 RISC complex RNA helicase	Multiple_Complex	10.85	10.81	9	8.93	9.23	9.01	10.93
TC0400008388.hg.1	9.84	11.33	-2.8	2.51e-05	0.0018	GAR1	GAR1 homolog, ribonucleoprotein	Multiple_Complex	11.32	11.96	9.74	10.1	9.6	9.93	10.7
TC1300008609.hg.1	5.17	3.97	2.3	2.51e-05	0.0018	DCLK1	doublecortin-like kinase 1	Multiple_Complex	3.84	4.04	5.33	5.03	4.9	5.93	3.98
TC1300008274.hg.1	8.89	7.42	2.76	2.53e-05	0.0019	RNU4-9P	RNA, U4 small nuclear 9, pseudogene [Source:HGNC Symbol;Acc:HGNC:42507]	Small_RNA	7.41	7.44	8.73	8.9	9	10.47	8.02
TC0200016701.hg.1	7.4	9.04	-3.12	2.54e-05	0.0019	LOC90784	uncharacterized LOC90784	NonCoding	8.65	9.38	6.91	6.65	8.21	7.86	9.06
TC0600010649.hg.1	7.4	6.15	2.37	2.55e-05	0.0019			NonCoding	5.91	6.12	7.21	7.73	6.69	7.63	6.69
TC0800011172.hg.1	7.23	8.5	-2.42	2.55e-05	0.0019	MTERF3	mitochondrial transcription termination factor 3	Multiple_Complex	8.54	10.17	6.65	7.13	7.66	7.35	8.46
TC0X00009867.hg.1	5.38	6.65	-2.41	2.55e-05	0.0019	SPIN4	spindlin family, member 4	Coding	6.73	8.04	5.07	5.65	4.92	5.93	6.56
TC1100006644.hg.1	12.77	15.91	-8.82	2.56e-05	0.0019	RRM1	ribonucleotide reductase M1	Multiple_Complex	15.34	16.73	11.51	13.28	12.3	13.93	15.83
TC2000009296.hg.1	9.61	8.11	2.83	2.58e-05	0.0019	swoyrorbu	Transcript Identified by AceView	Unassigned	8.55	8.07	9.35	9.51	9.71	10.15	7.78
TC0800012206.hg.1	10.88	12.46	-2.99	2.6e-05	0.0019	DGAT1; MIR6848	diacylglycerol O-acyltransferase 1; microRNA 6848	Multiple_Complex	12.63	12.2	11.67	9.73	11.49	10.41	12.49
TC0200007419.hg.1	7	8.53	-2.9	2.61e-05	0.0019	CAMKMT	calmodulin-lysine N-methyltransferase	Multiple_Complex	8.57	8.11	6.55	6.38	7.46	7.6	8.87
TC0900007667.hg.1	10.23	12.35	-4.34	2.61e-05	0.0019	PSAT1	phosphoserine aminotransferase 1	Multiple_Complex	12.41	12.69	7.82	10.76	9.73	10.41	11.81
TC0300010805.hg.1	6.73	7.74	-2.02	2.61e-05	0.0019	EEF1GP3	eukaryotic translation elongation factor 1 gamma pseudogene 3 [Source:HGNC Symbol;Acc:HGNC:44558]	Pseudogene	8.01	7.75	6.74	6.72	7.14	6.42	7.45
TC1500007521.hg.1	7.42	4.76	6.31	2.61e-05	0.0019	meystaw	Transcript Identified by AceView	Coding	4.61	6.39	6.67	7.6	7.56	9.51	4.89
TC0600009064.hg.1	6.52	4.74	3.44	2.62e-05	0.0019			NonCoding	5.17	4.75	6.72	6.34	6.23	7.38	4.29
TC0600007789.hg.1	6.14	7.73	-3.01	2.64e-05	0.0019	ZNF76	zinc finger protein 76	Multiple_Complex	7.75	7.71	6.48	6.08	5.85	6.2	7.39
TC2200009275.hg.1	9.25	10.72	-2.78	2.66e-05	0.0019	ADSL	adenylosuccinate lyase	Multiple_Complex	10.68	10.77	9.17	8.17	9.21	9.4	10.08
TC0700010509.hg.1	13.7	15.48	-3.45	2.66e-05	0.0019	CYCS	cytochrome c, somatic	Coding	15.45	16.68	13.62	13.4	13.77	14	15.07
TC1000008770.hg.1	9.62	10.83	-2.3	2.68e-05	0.0019	PDCD11	programmed cell death 11	Multiple_Complex	10.77	11.55	9.65	8.98	9.58	10	10.88
TC0600009810.hg.1	5.67	7.46	-3.46	2.69e-05	0.0019			NonCoding	7.57	7.45	6.5	5.69	5.68	5.63	7.01
TC0100009097.hg.1	9.37	10.77	-2.64	2.7e-05	0.002	ABCD3	ATP binding cassette subfamily D member 3	Multiple_Complex	10.43	11.08	8.62	9.3	9.86	9.45	10.79
TC0500013228.hg.1	8.12	9.61	-2.8	2.7e-05	0.002	DDX46	DEAD (Asp-Glu-Ala-Asp) box polypeptide 46	Multiple_Complex	9.45	10.84	8.12	7.02	8.12	9	9.7
TC2100008534.hg.1	7.01	5.59	2.69	2.7e-05	0.002	PCBP3	poly(rC) binding protein 3	NonCoding	5.59	5.59	6.86	7.65	6.53	7.13	6.35
TC1500007926.hg.1	13.34	14.68	-2.52	2.72e-05	0.002	RCN2	reticulocalbin 2, EF-hand calcium binding domain	Multiple_Complex	14.56	15.33	12.03	12.97	14.21	13.83	14.71
TC0100018432.hg.1	11.89	13.52	-3.09	2.77e-05	0.002	SFPQ	splicing factor proline/glutamine-rich	Multiple_Complex	13.53	13.76	11.55	12.06	11.67	12.35	13.48
TC1800008836.hg.1	6.35	8.06	-3.28	2.79e-05	0.002	slarspee	Transcript Identified by AceView	Unassigned	8.47	7.66	5.08	6.2	6.53	6.34	8.06
TC0300012004.hg.1	6.25	8.18	-3.82	2.8e-05	0.002	RP11-572C15.3		Multiple_Complex	8.1	8.17	5.69	5.72	7.09	6.65	8.26
TC0700009094.hg.1	7.75	6.73	2.03	2.8e-05	0.002	swysnabu	Transcript Identified by AceView	Coding	6.22	6.71	7.83	7.82	7.68	7.47	7.28
TC1100011545.hg.1	8.38	10.57	-4.57	2.81e-05	0.002	ANAPC15	anaphase promoting complex subunit 15	Multiple_Complex	10.95	10.63	7.91	8.82	7.58	9.24	10.01
TC0800008370.hg.1	9.95	11.37	-2.66	2.81e-05	0.002	POLR2K	polymerase (RNA) II (DNA directed) polypeptide K, 7.0kDa	Multiple_Complex	11.32	11.99	9.84	10.71	10.07	9.94	10.85
TC0600008863.hg.1	10.46	12.19	-3.32	2.82e-05	0.002	MANEA	mannosidase, endo-alpha	Multiple_Complex	11.79	12.39	10.04	10.03	10.78	11.39	12.22
TC0600009758.hg.1	6.8	8.16	-2.57	2.83e-05	0.002	RP11-361F15.5		Pseudogene	8.79	8.17	6.85	7.31	6.83	6.69	7.53
TC0Y00006486.hg.1	8.84	10.69	-3.61	2.84e-05	0.002	rorbor	Transcript Identified by AceView	Unassigned	10.42	10.7	8.41	7.87	9.18	10.33	10.78
TC0X00010085.hg.1	13.02	11.99	2.04	2.87e-05	0.0021	RN7SL648P	RNA, 7SL, cytoplasmic 648, pseudogene [Source:HGNC Symbol;Acc:HGNC:46664]	NonCoding	12.57	11.45	13.2	13.67	12.84	12.85	11.98
TC1300008824.hg.1	6.18	7.98	-3.47	2.89e-05	0.0021	SLC25A30	solute carrier family 25, member 30	Multiple_Complex	7.46	8.51	6.5	5.7	5.81	7.3	7.97
TC1200012296.hg.1	9.23	7.06	4.51	2.91e-05	0.0021	RP11-214K3.21	novel transcript, sense intronic to CCDC92	NonCoding	7.06	8.12	9.07	8.6	9.42	9.79	7.06
TC1700009801.hg.1	8.46	10.03	-2.98	2.92e-05	0.0021	ELAC2	elaC ribonuclease Z 2	Multiple_Complex	10.02	10.36	8.53	8.31	8.69	8.37	9.74
TC1600008207.hg.1	7.09	8.71	-3.09	2.92e-05	0.0021	HSPE1P5	heat shock protein family E (Hsp10) member 1 pseudogene 5 [Source:HGNC Symbol;Acc:HGNC:49324]	Multiple_Complex	8.76	9.19	5.68	7.67	6.97	7.03	8.11
TC1500007749.hg.1	8.04	6.31	3.33	2.92e-05	0.0021			NonCoding	6.35	6.78	8.21	7.15	7.83	9.21	5.74
TC0100015512.hg.1	9.14	7.4	3.34	2.93e-05	0.0021			NonCoding	7.36	8.31	9.26	9.12	8.97	9.17	7.45
TC1500010081.hg.1	7.38	5.77	3.05	2.95e-05	0.0021			NonCoding	5.79	5.36	8.09	7.41	7.39	6.99	6.15
TC1100009685.hg.1	5.81	4.57	2.37	2.95e-05	0.0021	IRF7	interferon regulatory factor 7	Multiple_Complex	4.57	4.7	6.91	6.07	5.57	5.41	4.11
TC0900010545.hg.1	7.97	6.86	2.16	2.96e-05	0.0021	shostee	Transcript Identified by AceView	Coding	6.96	6.88	7.5	7.97	7.97	8.51	6.7
TC1300008094.hg.1	6.24	5.2	2.06	2.96e-05	0.0021	shawpa	Transcript Identified by AceView	Coding	5.18	4.92	6.43	6.51	6.03	6.02	5.22
TC0100012475.hg.1	10.94	12.64	-3.25	3e-05	0.0021	MRPL20	mitochondrial ribosomal protein L20	Multiple_Complex	12.6	13.37	11.72	10.03	11.63	10.32	11.98
TC0900010971.hg.1	9.89	11.76	-3.65	3.01e-05	0.0021	TBC1D2	TBC1 domain family, member 2	Multiple_Complex	11.76	11.93	9.6	10.18	8.98	10.8	11.76
TSUnmapped00000427.hg.1	10.74	13.26	-5.74	3.02e-05	0.0022	FBL	fibrillarin	Coding	13.25	13.27	11.7	10.62	10.82	10.76	12.63
TC1500007519.hg.1	6.86	5	3.65	3.03e-05	0.0022	parzeybu	Transcript Identified by AceView	Unassigned	4.43	4.95	6.85	6.99	5.89	6.77	5.65
TC1100008059.hg.1	8.4	6.85	2.93	3.05e-05	0.0022	sloyglobu	Transcript Identified by AceView	Unassigned	6.92	6.79	8.25	7.59	8.53	9.6	6.07
TC0100006931.hg.1	14.21	15.29	-2.12	3.05e-05	0.0022	PDPN	podoplanin	Multiple_Complex	15.28	14.96	14.34	13.44	14.32	14.01	15.65
TC0100013072.hg.1	7.49	9.1	-3.05	3.06e-05	0.0022	ATP13A2	ATPase type 13A2	Multiple_Complex	9.12	9.43	7.47	6.79	8.22	7.49	9.05
TC0200006654.hg.1	6.99	5.92	2.1	3.07e-05	0.0022			NonCoding	5.85	4.57	6.63	6.3	7.66	7.35	5.99
TC0600011733.hg.1	6.17	8.56	-5.25	3.08e-05	0.0022	KCNK5	potassium channel, two pore domain subfamily K, member 5	Multiple_Complex	8.58	8.54	5.83	6.35	6.01	7.04	8.11
TC1000007149.hg.1	6.05	4.43	3.08	3.09e-05	0.0022	smeeshy	Transcript Identified by AceView	Unassigned	4.78	4.4	6.39	6.23	5.74	5.87	4.2
TC1600006493.hg.1	4.87	6.13	-2.4	3.1e-05	0.0022	FAM173A	family with sequence similarity 173, member A	Multiple_Complex	6.14	6.03	4.76	4.81	5.35	4.98	6.2
TC0900008357.hg.1	4.6	3.07	2.88	3.11e-05	0.0022			NonCoding	2.87	3.04	6.06	4.83	3.93	4.4	3.42
TC1500009595.hg.1	5.89	3.87	4.06	3.11e-05	0.0022	RP11-59H7.4	novel transcript, antisense to CCNB2	NonCoding	3.87	3.95	5.55	4.66	6.36	6.28	3.88
TC1900007360.hg.1	10.2	11.85	-3.14	3.11e-05	0.0022	CTB-52I2.4		Multiple_Complex	11.89	12.45	9.69	9.33	10.84	10.82	11.76
TC0400012800.hg.1	10.52	8.29	4.68	3.12e-05	0.0022	UBA6-AS1	UBA6 antisense RNA 1 (head to head)	NonCoding	7.97	8.64	11.3	9.91	10.79	10.18	8.28
TC0X00008857.hg.1	10.79	12.39	-3.02	3.16e-05	0.0022	DKC1; SNORA36A; SNORA56; MIR664B	dyskeratosis congenita 1, dyskerin; small nucleolar RNA, H/ACA box 36A; small nucleolar RNA, H/ACA box 56; microRNA 664b	Multiple_Complex	11.94	13.5	10.86	10.72	11.53	10.79	12.33
TC0900010043.hg.1	8.08	6.37	3.26	3.16e-05	0.0022	kamamu	Transcript Identified by AceView	Unassigned	7.15	6.33	7.94	8.3	7.99	9.5	6.4
TC0200008928.hg.1	8.63	7.14	2.8	3.18e-05	0.0022			NonCoding	7.51	6.56	8.03	8.9	8.3	9.8	7.2
TC1700009698.hg.1	7.84	6.14	3.25	3.18e-05	0.0022	loskoy	Transcript Identified by AceView	Coding	5.05	6.79	7.12	7.46	8.25	8.49	6.24
TC0100018477.hg.1	9.15	10.51	-2.56	3.19e-05	0.0022	RBM8A	RNA binding motif protein 8A	Multiple_Complex	10.46	11.14	8.96	8.71	9.59	9.35	10.56
TC0100016775.hg.1	9.77	11.48	-3.27	3.21e-05	0.0023	RP11-142L4.3		Multiple_Complex	11.57	12.81	9.64	8.7	11.1	9.88	11.27
TC0900008809.hg.1	5.95	4.66	2.45	3.21e-05	0.0023			NonCoding	4.63	5.05	6.03	5.73	6.03	8	4.69
TC0100009378.hg.1	6.13	4.53	3.04	3.23e-05	0.0023	SNORA25	Small nucleolar RNA SNORA25 [Source:RFAM;Acc:RF00402]	Small_RNA	4.53	4.38	5.53	5.33	6.68	7	5.09
TC0900011623.hg.1	5.79	7.85	-4.17	3.25e-05	0.0023	PTGES2	prostaglandin E synthase 2	Multiple_Complex	7.84	7.86	5.97	5.81	5.64	5.76	6.54
TC1500010233.hg.1	5.72	4.32	2.64	3.26e-05	0.0023	MEX3B	mex-3 RNA binding family member B	Coding	4.3	4.35	5.67	4.39	5.61	5.95	3.92
TC0600007395.hg.1	5.62	4.37	2.39	3.28e-05	0.0023	ZNF165	zinc finger protein 165	Coding	3.73	4.36	5.2	4.64	6.31	6.16	4.38
TC1100011105.hg.1	11.51	9.53	3.94	3.28e-05	0.0023	RNU6-118P	RNA, U6 small nuclear 118, pseudogene [Source:HGNC Symbol;Acc:HGNC:47081]	Small_RNA	10.13	9.56	11.43	11.3	11.58	11.71	8.88
TC1100008368.hg.1	7.1	6.02	2.1	3.28e-05	0.0023	Y_RNA	Y RNA [Source:RFAM;Acc:RF00019]	NonCoding	6.04	6.16	7.24	7	7.05	7.82	5.87
TC1700009050.hg.1	5.66	4.45	2.32	3.3e-05	0.0023	noyseebo	Transcript Identified by AceView	Unassigned	4.42	4.72	5.5	5.97	5.33	5.83	4.3
TC1400009992.hg.1	4.72	6.12	-2.64	3.31e-05	0.0023	FBLN5	fibulin 5	Multiple_Complex	6.16	5.49	4.24	4.79	4.65	5.16	6.64
TC1700010033.hg.1	7.63	6.1	2.88	3.33e-05	0.0023			NonCoding	6.1	6.49	7.75	7.08	8.24	7.49	6.11
TC0400012942.hg.1	7.43	9.51	-4.25	3.36e-05	0.0024	C4orf36	chromosome 4 open reading frame 36	Multiple_Complex	9.46	8.49	7.3	5.99	8.22	7.51	9.56
TC0800006780.hg.1	7.67	5.92	3.37	3.36e-05	0.0024	plawgoyby	Transcript Identified by AceView	Coding	6.19	5.87	7.8	7.4	7.55	8.31	5.94
TC1700008703.hg.1	11.36	12.72	-2.58	3.37e-05	0.0024	NOL11	nucleolar protein 11	Multiple_Complex	12.42	13.52	11.05	10.93	11.93	11.61	12.69
TC0100017990.hg.1	7.83	6.65	2.27	3.37e-05	0.0024	AKT3-IT1; RP11-351N5.1	AKT3 intronic transcript 1 (non-protein coding) [Source:HGNC Symbol;Acc:HGNC:41304]; putative novel transcript; AKT3 intronic transcript 1 [Source:HGNC Symbol;Acc:HGNC:41304]	NonCoding	5.39	6.59	7.01	8.49	7.15	8.69	6.72
TC1900009689.hg.1	10.94	12.2	-2.4	3.37e-05	0.0024	HNRNPA1P10	heterogeneous nuclear ribonucleoprotein A1 pseudogene 10	Multiple_Complex	12.02	12.37	10.67	10.79	11.06	11.34	12.21
TC0700006913.hg.1	6.98	9.88	-7.42	3.38e-05	0.0024	GPNMB	glycoprotein (transmembrane) nmb	Multiple_Complex	9.87	8.46	7.12	6.88	8.01	5.72	11.29
TC0600014366.hg.1	8.97	7.68	2.44	3.4e-05	0.0024	PDE10A	phosphodiesterase 10A	Multiple_Complex	7.67	7.91	8.6	8.22	9.52	9.42	6.78
TC1200007016.hg.1	7.59	4.86	6.64	3.4e-05	0.0024	kugyby	Transcript Identified by AceView	Unassigned	4.93	6.57	6.73	6.5	8.24	9.54	4.78
TC0X00010214.hg.1	5.45	6.91	-2.75	3.41e-05	0.0024	STIP1P3	stress induced phosphoprotein 1 pseudogene 3 [Source:HGNC Symbol;Acc:HGNC:49554]	Pseudogene	6.89	7.66	5.02	4.81	5.8	6.71	6.65
TC1200012202.hg.1	9.23	11.06	-3.55	3.42e-05	0.0024	ANAPC5	anaphase promoting complex subunit 5	Multiple_Complex	10.84	11.62	8.88	8.88	9.53	10.21	11.03
TC0800008295.hg.1	8.12	9.55	-2.7	3.43e-05	0.0024	PTDSS1	phosphatidylserine synthase 1	Multiple_Complex	9.47	10.86	8	7.57	8.38	8.24	9.62
TC2100008384.hg.1	8.8	10.63	-3.58	3.43e-05	0.0024	UBE2G2	ubiquitin conjugating enzyme E2G 2	Multiple_Complex	10.45	10.71	8.82	8.68	8.84	9.2	10.65
TC0100011621.hg.1	8.5	5.54	7.77	3.43e-05	0.0024	TGFB2; TGFB2-OT1	transforming growth factor beta 2; TGFB2 overlapping transcript 1	Multiple_Complex	5.98	5.23	7.92	9.31	8.11	8.8	5.49
TC1100012762.hg.1	7.14	5.39	3.36	3.44e-05	0.0024	KIRREL3	Jeck2013 ALT_ACCEPTOR, ALT_DONOR, coding, INTERNAL, intronic best transcript NM_032531	NonCoding	5.36	5.88	6.67	7.69	6.83	9.4	5.18
TC1100013091.hg.1	10.56	12.01	-2.73	3.45e-05	0.0024	SDHD	succinate dehydrogenase complex subunit D, integral membrane protein	Multiple_Complex	11.93	12.11	10.16	10.04	10.94	11.12	12
TC1100010987.hg.1	7.79	10	-4.62	3.46e-05	0.0024	FABP5	fatty acid binding protein 5 (psoriasis-associated)	Multiple_Complex	9.99	10.55	7.66	7.82	7.86	8.51	9.46
TC0700013502.hg.1	10.21	11.73	-2.87	3.46e-05	0.0024	SNX8; MIR6836	sorting nexin 8; microRNA 6836	Multiple_Complex	11.89	11.59	11.08	10.1	10.3	9.61	11.72
TC0600010386.hg.1	16.35	14.98	2.59	3.47e-05	0.0024			NonCoding	15.59	14.92	16.34	16.36	16.43	16.22	15.03
TC1700007129.hg.1	16.77	17.83	-2.09	3.47e-05	0.0024	AC107983.4		Multiple_Complex	18.01	17.66	17.22	16.54	16.95	16.46	17.83
TSUnmapped00000349.hg.1	10.31	12.6	-4.86	3.5e-05	0.0024	FBL	fibrillarin	Coding	12.58	12.61	11.02	9.96	10.43	10.2	12.05
TC0100013960.hg.1	8.62	10.56	-3.81	3.51e-05	0.0024	RP11-570P14.1		Multiple_Complex	10.51	11.43	8.37	8.21	8.84	9.13	9.77
TC1200009113.hg.1	5.61	6.86	-2.37	3.52e-05	0.0024	RP1-267D11.1		Pseudogene	6.99	6.63	5.24	6.11	5.27	5.89	6.88
TC1000010384.hg.1	13.71	10.93	6.87	3.53e-05	0.0024			NonCoding	10.85	9.71	12.53	16.1	13.12	14.23	12.31
TC1600006657.hg.1	11.54	9.99	2.94	3.54e-05	0.0024			NonCoding	9.99	9.73	11.96	10.97	12.03	11.17	9.98
TC0100016679.hg.1	7.42	5.85	2.95	3.54e-05	0.0025	RNU7-13P	RNA, U7 small nuclear 13 pseudogene [Source:HGNC Symbol;Acc:HGNC:34109]	Small_RNA	6.44	5.83	7.57	7.37	7.14	7.46	5.32
TC0900009466.hg.1	6.18	4.54	3.13	3.55e-05	0.0025			NonCoding	4.22	4.56	6.24	5.24	7.35	6.11	4.52
TC1900011033.hg.1	10.83	12.26	-2.7	3.55e-05	0.0025	NAPA	N-ethylmaleimide-sensitive factor attachment protein, alpha	Multiple_Complex	12.28	12.62	11.05	10.23	10.96	10.69	11.88
TC0100008114.hg.1	10.97	12.57	-3.03	3.56e-05	0.0025	UROD	uroporphyrinogen decarboxylase	Multiple_Complex	13.1	12.56	11.44	10.93	10.99	10.98	12.58
TC0400011650.hg.1	6.62	8.41	-3.46	3.55e-05	0.0025	ARSJ	arylsulfatase family, member J	Multiple_Complex	7.98	8.94	6.14	7.01	6.29	7	8.36
TC1400008853.hg.1	6.46	8.42	-3.88	3.57e-05	0.0025	ATP5G1P2	Transcript Identified by AceView, Entrez Gene ID(s) 319137	Coding	8.42	8.59	7.01	5.64	6.76	6.23	7.83
TC1000009772.hg.1	6.4	7.54	-2.21	3.58e-05	0.0025	RP1-186E20.1		Multiple_Complex	7.63	7.55	6.6	6.03	6.16	7.2	7.35
TC0100009701.hg.1	10.43	8.66	3.42	3.58e-05	0.0025	smeezerbo	Transcript Identified by AceView	Unassigned	8.63	9.55	10.5	10.08	10.63	12.8	8.68
TC0100010434.hg.1	6.52	8.64	-4.34	3.59e-05	0.0025	kerbar	Transcript Identified by AceView	Coding	8.97	8.67	6.75	5.82	7.38	6.25	8.26
TC0300010558.hg.1	8.47	9.99	-2.87	3.59e-05	0.0025	MINOS1P3	mitochondrial inner membrane organizing system 1 pseudogene 3 [Source:HGNC Symbol;Acc:HGNC:44093]	Multiple_Complex	9.96	10.37	7.56	9.29	8.56	8.4	9.71
TC0900009825.hg.1	9.23	6.99	4.73	3.59e-05	0.0025	DDX58	DEAD (Asp-Glu-Ala-Asp) box polypeptide 58	Multiple_Complex	6.32	7.68	9.01	9.31	9.31	10.66	6.97
TC0900006559.hg.1	12.34	10.45	3.7	3.6e-05	0.0025	CD274	CD274 molecule	Multiple_Complex	10.44	10.7	12.42	12.23	11.94	12.42	10.23
TC1400009124.hg.1	5.21	6.7	-2.82	3.6e-05	0.0025	L2HGDH	L-2-hydroxyglutarate dehydrogenase	Multiple_Complex	5.9	7.21	5.22	5.19	4.89	5.45	6.78
TC1500009226.hg.1	9.02	7.76	2.4	3.61e-05	0.0025	RNU6-610P	RNA, U6 small nuclear 610, pseudogene [Source:HGNC Symbol;Acc:HGNC:47573]	Small_RNA	8.25	7.72	9.4	8.99	8.81	9.06	7.36
TC1500009231.hg.1	9.02	7.76	2.4	3.61e-05	0.0025	RNU6-354P	RNA, U6 small nuclear 354, pseudogene [Source:HGNC Symbol;Acc:HGNC:47317]	Small_RNA	8.25	7.72	9.4	8.99	8.81	9.06	7.36
TC0700009980.hg.1	9.4	10.7	-2.47	3.63e-05	0.0025	PRKAR1B	protein kinase, cAMP-dependent, regulatory, type I, beta	Multiple_Complex	11.04	10.68	9.89	9	9.47	9.3	10.41
TC0100012008.hg.1	7.61	5.61	4	3.63e-05	0.0025	KCNK1	Transcript Identified by AceView, Entrez Gene ID(s) 3775	Unassigned	5.64	4.43	8.03	6.61	7.59	7.52	5.58
TC0200014932.hg.1	6	3.67	5.05	3.68e-05	0.0025	smulerbo	Transcript Identified by AceView	Coding	4.29	3.45	6.97	5.85	4.87	6.19	3.65
TC0800012387.hg.1	6.31	7.41	-2.14	3.68e-05	0.0025	DLC1	DLC1 Rho GTPase activating protein	Multiple_Complex	7.36	7.66	6.09	5.38	6.59	6.87	7.42
TSUnmapped00000776.hg.1	10.57	12.88	-4.96	3.7e-05	0.0025	FBL	fibrillarin	Coding	12.87	12.88	11.25	10.2	10.64	10.52	12.26
TC0600007635.hg.1	7.96	9.54	-3	3.7e-05	0.0025	PPT2; EGFL8; PPT2-EGFL8	palmitoyl-protein thioesterase 2; EGF-like-domain, multiple 8; PPT2-EGFL8 readthrough (NMD candidate)	Multiple_Complex	9.77	9.36	8.09	7.78	7.55	8.51	9.52
TC0600010925.hg.1	7.04	5.25	3.45	3.73e-05	0.0026			NonCoding	5.31	6.06	6.37	6.74	7.37	8.66	5.13
TC1000008668.hg.1	12.24	10.3	3.82	3.73e-05	0.0026	SFXN3	sideroflexin 3	Multiple_Complex	10.32	9.98	12.42	11.92	12.07	12.52	10.6
TC2100008424.hg.1	6.85	8.7	-3.61	3.74e-05	0.0026	SLC19A1	solute carrier family 19 (folate transporter), member 1	Multiple_Complex	8.6	9.73	6.89	6.52	7.21	6.79	8.13
TC0600014172.hg.1	5.74	4.74	2	3.74e-05	0.0026			NonCoding	4.7	4.78	5.82	5.01	5.74	5.68	3.84
TC0500009097.hg.1	12.53	10.54	3.97	3.75e-05	0.0026	SYNPO	synaptopodin	Multiple_Complex	10.59	9.9	11.99	12.34	12.77	12.93	10.86
TC1100011930.hg.1	11.45	13.12	-3.19	3.75e-05	0.0026	CHORDC1	cysteine and histidine rich domain containing 1	Multiple_Complex	12.4	14.14	11.36	10.55	12.07	11.55	13.02
TC1200009767.hg.1	12.18	13.74	-2.94	3.77e-05	0.0026	PHB2; SCARNA12	prohibitin 2; small Cajal body-specific RNA 12	Multiple_Complex	13.74	13.51	12.49	12.23	12.14	11.79	13.74
TC0300010076.hg.1	15.53	16.55	-2.03	3.78e-05	0.0026	RPL35A	ribosomal protein L35a	Multiple_Complex	16.6	16.48	15.83	15.24	15.79	15.25	16.56
TC2000009242.hg.1	8.22	6.56	3.15	3.78e-05	0.0026	WFDC3	WAP four-disulfide core domain 3	Multiple_Complex	6	6.54	8.27	8.82	8.2	8.18	7.15
TC1000010651.hg.1	5.63	6.81	-2.26	3.81e-05	0.0026	CSTF2T	cleavage stimulation factor, 3 pre-RNA, subunit 2, tau variant	Coding	6.74	7.59	5.3	5.11	6.14	5.97	6.86
TC0X00009759.hg.1	5.12	3.99	2.19	3.82e-05	0.0026			NonCoding	3.89	4.35	5.07	5.39	4.66	5.16	3.99
TC0100015574.hg.1	9.57	7.02	5.84	3.83e-05	0.0026	derply	Transcript Identified by AceView	Unassigned	7.1	8.23	8.29	9.61	9.53	10.88	6.94
TC2200009194.hg.1	15.25	14.08	2.24	3.83e-05	0.0026	MED15	mediator complex subunit 15	Multiple_Complex	14.12	13.66	15.44	15.26	15.21	14.88	14.42
TC1500010720.hg.1	7.34	9.42	-4.23	3.83e-05	0.0026	IVD	isovaleryl-CoA dehydrogenase	Multiple_Complex	9.42	9.35	7.42	6.23	7.41	7.18	9.65
TC1200012731.hg.1	4.9	6.76	-3.65	3.88e-05	0.0026	PGAM5	PGAM family member 5, serine/threonine protein phosphatase, mitochondrial	Multiple_Complex	6.82	7.31	5.83	4.56	5.16	4.41	6.09
TC0100015591.hg.1	10.74	11.92	-2.28	3.94e-05	0.0027	PIAS3	protein inhibitor of activated STAT 3	Multiple_Complex	11.67	11.89	10	10.64	10.81	11.12	12.28
TC1600010072.hg.1	12.55	10.68	3.67	3.94e-05	0.0027			NonCoding	10.63	11.3	12.06	12.64	12.46	13.02	10.39
TC1600010792.hg.1	9.1	10.77	-3.18	3.96e-05	0.0027	PHLPP2	PH domain and leucine rich repeat protein phosphatase 2	Multiple_Complex	10.32	10.78	9.07	7.79	9.28	8.98	10.75
TC0200008471.hg.1	8.74	10.42	-3.22	3.97e-05	0.0027	AC009238.7		Multiple_Complex	10.04	10.46	7.6	7.96	9.47	9.95	10.72
TC1700007513.hg.1	10.01	7.67	5.04	3.98e-05	0.0027	weeserbo	Transcript Identified by AceView	Coding	7.47	7.88	10.18	9.98	10.03	9.87	7.67
TC0900012176.hg.1	7.89	9.25	-2.56	3.99e-05	0.0027	URM1	ubiquitin related modifier 1	Multiple_Complex	9.62	9.26	8.27	6.45	7.63	7.97	8.86
TC0M00006444.hg.1	19.48	18.05	2.68	3.99e-05	0.0027			NonCoding	18.51	17.72	19.5	19.38	19.69	19.47	18.01
TC1200010407.hg.1	6.98	9.51	-5.79	4e-05	0.0027	KIF21A	kinesin family member 21A	Multiple_Complex	8.49	9.97	6.71	6.78	7.25	8.06	9.58
TC0700006931.hg.1	7.6	8.62	-2.03	4.02e-05	0.0027	FAM221A	family with sequence similarity 221, member A	Multiple_Complex	8.57	8.62	7.74	7.47	7.29	7.89	8.78
TC2000009887.hg.1	5.68	7.4	-3.29	4.02e-05	0.0027	PLCB1	phospholipase C, beta 1 (phosphoinositide-specific)	Multiple_Complex	7.25	7.66	5.41	5	6.31	5.97	7.37
TC0600012550.hg.1	10.46	12.28	-3.53	4.05e-05	0.0027	LYRM2	LYR motif containing 2	Multiple_Complex	11.6	12.27	10.13	10.37	10.54	10.81	12.29
TC0100012471.hg.1	6.6	8.87	-4.83	4.06e-05	0.0027	AURKAIP1	aurora kinase A interacting protein 1	Multiple_Complex	8.88	8.86	7.42	6.78	6.38	5.94	7.52
TC0500012470.hg.1	8.14	6.5	3.1	4.07e-05	0.0027	CD74	CD74 molecule, major histocompatibility complex, class II invariant chain	Multiple_Complex	6.49	6.75	8.55	7.57	8.54	7.81	6.28
TC1900007441.hg.1	6.95	5.79	2.23	4.07e-05	0.0027			NonCoding	6.06	5.76	6.62	7.16	6.77	7.21	5.6
TC0200009814.hg.1	8.97	7.64	2.5	4.08e-05	0.0027			NonCoding	7.45	7.99	9.71	8.57	9.32	8.32	7.61
TC2200009285.hg.1	5.93	7.53	-3.04	4.08e-05	0.0027	PRR5-ARHGAP8	PRR5-ARHGAP8 readthrough	Multiple_Complex	8.08	7.55	6.36	5.23	6.91	5.38	7.51
TC2200007412.hg.1	8.24	9.54	-2.45	4.1e-05	0.0028	UQCRFS1P1	ubiquinol-cytochrome c reductase, Rieske iron-sulfur polypeptide 1 pseudogene 1 [Source:HGNC Symbol;Acc:HGNC:12588]	Pseudogene	9.59	10.02	7.89	7.8	8.87	8.52	8.92
TC0100008738.hg.1	4.98	6.03	-2.07	4.11e-05	0.0028	KRT8P21	keratin 8 pseudogene 21 [Source:HGNC Symbol;Acc:HGNC:33373]	Pseudogene	5.71	6.04	5.58	5.19	4.65	4.7	6.32
TC1000011827.hg.1	12.75	14.12	-2.58	4.12e-05	0.0028	RPL13AP6	ribosomal protein L13a pseudogene 6	Multiple_Complex	14.23	14	13.15	12.14	13.55	12.26	14.12
TC1400008677.hg.1	13.82	16.02	-4.61	4.15e-05	0.0028	SLC7A7	solute carrier family 7 (amino acid transporter light chain, y+L system), member 7	Multiple_Complex	16.02	14.74	14.95	13.35	14.35	12.51	16.02
TC0100016234.hg.1	6.54	8.96	-5.36	4.16e-05	0.0028	stawloybu	Transcript Identified by AceView	NonCoding	9.43	8.43	7.09	5.59	7.42	6.02	8.99
TC0200007411.hg.1	10.12	11.16	-2.06	4.19e-05	0.0028	PPM1B	protein phosphatase, Mg2+/Mn2+ dependent, 1B	Multiple_Complex	11.37	11.2	9.2	9.96	10.26	10.54	10.83
TC0900008483.hg.1	11.15	13.22	-4.19	4.19e-05	0.0028	SLC31A1	solute carrier family 31 (copper transporter), member 1	Multiple_Complex	12.64	13.94	10.81	10.88	11.39	12	13.16
TC0600011483.hg.1	9.53	10.74	-2.32	4.2e-05	0.0028	PBX2	pre-B-cell leukemia homeobox 2	Multiple_Complex	10.74	10.68	9.29	8.12	9.65	9.66	10.97
TC0400012768.hg.1	11.76	13.05	-2.44	4.2e-05	0.0028	FAM200B	family with sequence similarity 200, member B	Multiple_Complex	13.02	13.47	11.82	11.7	11.59	12	13.08
TC1900007366.hg.1	8.48	9.62	-2.22	4.2e-05	0.0028	MPV17L2	MPV17 mitochondrial membrane protein-like 2	Multiple_Complex	9.62	10.21	8.79	8.48	8.46	7.99	9.05
TC0700011282.hg.1	11.13	12.75	-3.07	4.24e-05	0.0028	RP11-165H4.2		Pseudogene	12.9	12.78	11.17	10.4	12.15	11.1	12.47
TC1200011853.hg.1	8.93	6.49	5.42	4.27e-05	0.0029	doytubo	Transcript Identified by AceView	Coding	6.45	7.1	8.6	7.02	9.1	9.1	5.97
TC0200014927.hg.1	5.97	4.48	2.81	4.27e-05	0.0029			NonCoding	4.41	4.57	6.21	6.65	5.65	5.61	3.33
TC0700007822.hg.1	8.44	9.79	-2.55	4.27e-05	0.0029	VKORC1L1	vitamin K epoxide reductase complex subunit 1 like 1	Multiple_Complex	9.33	10.26	8.21	7.81	8.88	8.73	9.78
TC0200009049.hg.1	11.09	9.37	3.31	4.3e-05	0.0029	INSIG2	insulin induced gene 2	Multiple_Complex	9.4	9.33	10.63	11.18	11.06	12.02	10.05
TC0100010437.hg.1	5.82	6.87	-2.07	4.3e-05	0.0029	korbar	Transcript Identified by AceView	Unassigned	6.82	6.91	6.5	3.08	5.47	5.66	8.22
TC0100013546.hg.1	14.73	13.68	2.07	4.3e-05	0.0029	RN7SL371P	RNA, 7SL, cytoplasmic 371, pseudogene [Source:HGNC Symbol;Acc:HGNC:46387]	NonCoding	13.92	13.7	14.82	14.84	14.59	14.66	13.4
TC0600013092.hg.1	10.58	12.16	-2.99	4.31e-05	0.0029			NonCoding	12.76	11.81	10.29	11.16	9.45	10.93	12.1
TC1000008400.hg.1	12.42	7.86	23.54	4.35e-05	0.0029	IFIT1	interferon-induced protein with tetratricopeptide repeats 1	Coding	7.78	9.3	11.95	12.78	11.76	13.66	7.93
TC1100012777.hg.1	9.17	7.2	3.93	4.36e-05	0.0029	jychor	Transcript Identified by AceView	Unassigned	6.5	7.2	9.09	9.11	8.29	9.37	7.19
TC0300008299.hg.1	4.66	3.3	2.57	4.39e-05	0.0029			NonCoding	3.27	3.67	4.62	4.91	4.57	3.84	3.11
TC0300010056.hg.1	5.72	6.72	-2	4.39e-05	0.0029			NonCoding	7.25	6.7	5.69	5.66	5.15	5.86	6.24
TC1900009165.hg.1	7.79	6.36	2.7	4.4e-05	0.0029	ADAMTSL5	ADAMTS like 5	Multiple_Complex	6.08	6.71	7.73	7.35	7.79	7.91	6.33
TC0100007937.hg.1	10.52	11.6	-2.12	4.4e-05	0.0029	RP3-342P20.2		Pseudogene	11.74	11.6	10.69	10.42	10.34	10.62	11.15
TC1100012995.hg.1	8.76	10.21	-2.73	4.4e-05	0.0029	PTPMT1	protein tyrosine phosphatase, mitochondrial 1	Multiple_Complex	10.7	10.19	8.77	8.54	8.98	8.75	9.77
TC1900009729.hg.1	5.45	6.69	-2.36	4.41e-05	0.0029	ZNF563	zinc finger protein 563	Multiple_Complex	7.57	6.61	5.14	5.69	6.09	5.01	6.22
TC2200009284.hg.1	5.3	6.91	-3.05	4.45e-05	0.003	ARHGAP8	Rho GTPase activating protein 8	Multiple_Complex	7.44	6.91	5.33	4.29	6.58	5.28	6.92
TC0200011990.hg.1	9.27	10.55	-2.43	4.52e-05	0.003	PTRHD1	peptidyl-tRNA hydrolase domain containing 1	Multiple_Complex	11.54	10.56	9.42	8.9	9.15	9.57	10.55
TC0100018284.hg.1	7.65	9	-2.55	4.52e-05	0.003	CHD1L	chromodomain helicase DNA binding protein 1-like	Multiple_Complex	9.01	9.36	7.55	7.73	7.4	8.05	8.63
TC1100012583.hg.1	10.2	8.32	3.68	4.51e-05	0.003	BLID; MIR100HG	BH3-like motif containing, cell death inducer; mir-100-let-7a-2 cluster host gene	Multiple_Complex	8.4	8.26	10.62	8.79	10.73	9.82	8.32
TC0100009324.hg.1	8.56	10.08	-2.87	4.52e-05	0.003	FAM102B	family with sequence similarity 102, member B	Multiple_Complex	10.1	10.06	7	8.93	8.21	9.26	11.4
TC0200007775.hg.1	10.95	12.19	-2.35	4.54e-05	0.003	MDH1	malate dehydrogenase 1	Multiple_Complex	12.76	12	10.28	11.03	10.79	11.06	12.18
TC0700009508.hg.1	6.55	5.45	2.15	4.55e-05	0.003	TCAF2	TRPM8 channel-associated factor 2	Multiple_Complex	4.29	5.41	5.87	7.19	5.76	7.41	5.49
TC0100013792.hg.1	10.25	12.29	-4.11	4.56e-05	0.003	HSPE1P8	heat shock protein family E (Hsp10) member 1 pseudogene 8 [Source:HGNC Symbol;Acc:HGNC:49326]	Multiple_Complex	12.34	12.7	10.3	10.55	10.2	9.99	11.24
TC2000008885.hg.1	7.12	5.5	3.05	4.58e-05	0.003	SNTA1	syntrophin, alpha 1	Multiple_Complex	6.04	5.55	7.39	6.52	7.38	6.91	5.46
[truncated: 2,231 more rows]

## Sheet: H226HvsN20Summary
Total number of genes: 135750
• Genes passed filter criteria: 4226 (3.11%)
• Up-Regulated: 1966 (46.52%)
• Down-Regulated: 2260 (53.48%)
Group	Total	Passed Filter	Up-Regulated	Down-Regulated
Multiple_Complex	29510	2237	569	1668
NonCoding	66845	854	618	236
Coding	18858	490	351	139
Unassigned	10001	354	291	63
Pseudogene	4340	161	21	140
Precursor_microRNA	3297	88	76	12
Small_RNA	2386	40	38	2
Ribosomal	507	2	2	0
tRNA	6	0	0	0

## Sheet: MCF7HvsN20
#%result_name=Analysis_1
#%array_type=Clariom_D_Human
#%annotation=Clariom_D_Human.r1.na36.hg38.a1.transcript.csv
#%comparison=MCF7: H vs N20
ID	MCF7: H Avg (log2)	MCF7: N20 Avg (log2)	Fold Change	P-val	FDR P-val	Gene Symbol	Description	Group	11-MCF-H20Exp1A.sst-rma-combined-dabg.chp Signal	12-MCF-H20Exp2A.sst-rma-combined-dabg.chp Signal	15-MCFN20EXP1A.sst-rma-combined-dabg.chp Signal	16-MCFN20EXP2A.sst-rma-combined-dabg.chp Signal	19-MCFH20EXP1B.sst-rma-combined-dabg.chp Signal	20-MCFH20EXP2B.sst-rma-combined-dabg.chp Signal	62-MCF-N20EXP1B.sst-rma-combined-dabg.chp Signal
TC1200010022.hg.1	5.79	15.32	-739.36	2.7e-31	3.66e-26	MGP	matrix Gla protein	Multiple_Complex	4.86	6.32	15.24	15.4	5.68	5.89	14.27
TC0200006725.hg.1	9.46	16.19	-105.75	3.91e-29	2.65e-24	GREB1	growth regulation by estrogen in breast cancer 1	Multiple_Complex	9.07	9.68	16.86	16.19	9.19	10.28	16.19
TC0800009856.hg.1	6.32	11.21	-29.62	8.67e-26	3.92e-21	EGR3	early growth response 3	Multiple_Complex	6.17	6.35	11.83	11.18	6.45	5.52	10.96
TC2100007614.hg.1	8.18	14.06	-58.97	1.49e-23	5.05e-19	AJ006998.2	novel transcript	NonCoding	8.82	7.66	14	14.12	8.9	7.19	12.93
TC1400010730.hg.1	13.32	5.6	210.95	1e-22	2.72e-18	EGLN3	egl-9 family hypoxia-inducible factor 3	Multiple_Complex	13.7	13.01	6.31	4.85	13.74	12.34	5.61
TC0800011881.hg.1	13.92	4.59	643.32	1.79e-21	4.05e-17	NDRG1	N-myc downstream regulated 1	Multiple_Complex	14.21	13.16	5.17	3.86	14.46	13.69	4.66
TC1100012094.hg.1	8.09	14.79	-104.03	4e-21	7.76e-17	PGR	progesterone receptor	Multiple_Complex	7.67	8.46	14.75	15.22	7.51	8.79	14.53
TC0100010921.hg.1	13.94	8.54	42.27	7.25e-21	1.23e-16	HMCN1	hemicentin 1	Multiple_Complex	13.13	14.34	9.2	8.49	13.47	14.92	7.97
TC0200011758.hg.1	5.86	9.49	-12.39	1.48e-20	2.24e-16			NonCoding	5.56	5.83	10.51	9.52	5.89	6.3	9.46
TC0200015538.hg.1	13.29	7.78	45.54	6.52e-20	8.73e-16	KLF7	Kruppel-like factor 7 (ubiquitous)	Multiple_Complex	13.43	13.65	9.44	7.66	13.1	13.05	6.38
TC1200012768.hg.1	9.1	13.47	-20.59	7.07e-20	8.73e-16	RERG	RAS-like, estrogen-regulated, growth inhibitor	Multiple_Complex	8.97	9.21	13.45	13.13	8.91	9.52	13.49
TC0500008586.hg.1	6.94	11.6	-25.28	1.07e-19	1.21e-15	ADAMTS19	ADAM metallopeptidase with thrombospondin type 1 motif 19	Multiple_Complex	6.23	7.21	11.93	11.31	6.79	7.06	11.58
TC1400009147.hg.1	12.41	7.6	28.02	4.49e-19	4.68e-15	PYGL	phosphorylase, glycogen, liver	Multiple_Complex	12.43	12.38	8.56	7.61	12.37	12.48	6.61
TC1500010890.hg.1	11.76	6.17	48.35	5.37e-19	5.21e-15	HEXA	hexosaminidase A (alpha polypeptide)	Multiple_Complex	12.02	11.44	6.6	6.19	12.24	11.43	6.14
TC2000009516.hg.1	14.02	7.76	76.71	5.86e-19	5.3e-15	BCAS1	breast carcinoma amplified sequence 1	Multiple_Complex	13.59	14.1	8.47	7.68	13.95	14.76	7.28
TC1400006783.hg.1	11.41	7.69	13.2	6.35e-19	5.38e-15	BNIP3P1	BCL2/adenovirus E1B 19kDa interacting protein 3 pseudogene 1 [Source:HGNC Symbol;Acc:HGNC:19922]	Pseudogene	11.46	11.41	7.69	6.7	11.37	11.02	7.69
TC0700013633.hg.1	9.3	4.09	37.03	9.28e-19	7.41e-15	LOC154761	family with sequence similarity 115, member C pseudogene; Transcript Identified by AceView, Entrez Gene ID(s) 154761, RefSeq ID(s) NR_015421	Multiple_Complex	9.22	8.72	4.09	4.08	9.35	9.58	3.62
TC1000012329.hg.1	16.66	13.2	11.02	1.12e-18	8.44e-15	BNIP3	BCL2/adenovirus E1B 19kDa interacting protein 3	Multiple_Complex	17.45	16.62	13.25	12.64	16.75	16.3	13.5
TC0800011882.hg.1	13.12	3.86	611.89	1.69e-18	1.21e-14	blufeyby	Transcript Identified by AceView	Coding	13.29	12.95	3.84	4.46	12.91	13.33	3.88
TC0200006733.hg.1	5.67	10.61	-30.71	2.2e-18	1.49e-14	storkla	Transcript Identified by AceView	Unassigned	6.45	4.95	11.37	10.31	6.2	5.12	10.58
TC1100006831.hg.1	13.89	6.68	147.69	2.94e-18	1.9e-14	ADM	adrenomedullin	Coding	13.66	15.18	5.46	6.69	12.87	14.08	7.06
TC0400008628.hg.1	12.62	6.84	54.98	1.08e-17	6.38e-14	SPRY1	sprouty RTK signaling antagonist 1	Multiple_Complex	13.17	12.57	7.07	6.88	12.67	12.11	6.47
TC0800008194.hg.1	12.01	7.14	29.21	1.08e-17	6.38e-14	NECAB1	N-terminal EF-hand calcium binding protein 1	Multiple_Complex	11.37	12.78	7.99	6.37	10.99	12.8	7.11
TC0900009145.hg.1	8.15	12.38	-18.78	1.15e-17	6.48e-14	OLFM1	olfactomedin 1	Multiple_Complex	8.07	7.36	13.46	12.31	8.28	8.12	11.9
TC0200006728.hg.1	5.54	9.97	-21.42	1.42e-17	7.69e-14	RNU2-13P	RNA, U2 small nuclear 13, pseudogene [Source:HGNC Symbol;Acc:HGNC:48506]	Small_RNA	5.81	5.19	10.13	9.95	5.66	5.46	9.98
TC0100017018.hg.1	6.91	10.33	-10.71	1.74e-17	8.88e-14	ETNK2	ethanolamine kinase 2	Multiple_Complex	6.85	6.26	10.97	10.29	6.95	6.94	10.38
TC1100008111.hg.1	7.35	10.68	-10.05	1.77e-17	8.88e-14	SYT12	synaptotagmin XII	Multiple_Complex	7.69	6.76	10.77	10.5	7.45	7.26	10.69
TC0200016556.hg.1	4.07	8.3	-18.79	2.53e-17	1.23e-13	SLC4A10	solute carrier family 4, sodium bicarbonate transporter, member 10	Multiple_Complex	3.92	4.19	8.42	9.05	4.12	4.01	6.81
TC1000008046.hg.1	10.52	5.62	29.84	2.91e-17	1.36e-13	FUT11	fucosyltransferase 11 (alpha (1,3) fucosyltransferase)	Multiple_Complex	10.45	9.77	5.8	5.63	10.69	10.45	5.1
TC0100009305.hg.1	8.25	12.67	-21.43	6.42e-17	2.9e-13	PRMT6	protein arginine methyltransferase 6	Coding	9.04	7.31	13.78	12.68	9.11	7.51	12.66
TC1700010200.hg.1	15.33	8.65	102.52	7.38e-17	3.21e-13	ALDOC	aldolase C, fructose-bisphosphate	Multiple_Complex	15.32	15.3	9.43	7.87	15.37	15.06	8.65
TC0500010717.hg.1	10.65	15.28	-24.67	7.57e-17	3.21e-13	MOCS2	molybdenum cofactor synthesis 2	Multiple_Complex	10.71	10.5	15.25	15.01	11	10.61	15.3
TC0800007080.hg.1	17.48	12.91	23.86	1.08e-16	4.44e-13	BNIP3L	BCL2/adenovirus E1B 19kDa interacting protein 3-like	Multiple_Complex	17.54	17.97	13.71	13	17.48	17.42	11.9
TC0300013970.hg.1	10.35	5.45	29.83	1.32e-16	5.27e-13	PFKFB4; MIR6823	6-phosphofructo-2-kinase/fructose-2,6-biphosphatase 4; microRNA 6823	Multiple_Complex	10.17	9.95	5.47	5.26	10.5	10.93	5.58
TC1000011005.hg.1	16.2	10.96	37.57	1.51e-16	5.84e-13	P4HA1	prolyl 4-hydroxylase, alpha polypeptide I	Multiple_Complex	16.22	16.11	11.43	11.04	16.41	15.61	10.15
TC0200008099.hg.1	12.13	6.83	39.33	1.68e-16	6.34e-13	HK2	hexokinase 2	Multiple_Complex	12.38	11.78	7.48	6.9	12.51	11.87	6.04
TC0200009978.hg.1	14.55	10.47	16.94	2.28e-16	8.36e-13	PDK1	pyruvate dehydrogenase kinase, isozyme 1	Multiple_Complex	14.25	14.6	11.1	10.44	14.64	15.43	10.22
TC2000009331.hg.1	6.14	11.77	-49.6	3.6e-16	1.28e-12	LINC01522	long intergenic non-protein coding RNA 1522	NonCoding	7.27	4.94	11.86	12.37	6.52	5.78	10.43
TC0600012544.hg.1	12.81	8.92	14.81	5.18e-16	1.8e-12	RRAGD	Ras-related GTP binding D	Multiple_Complex	13.5	12.25	9.21	8.92	13.28	12.25	8.62
TC1000006652.hg.1	13.19	6.76	86.2	5.38e-16	1.82e-12	PFKFB3	6-phosphofructo-2-kinase/fructose-2,6-biphosphatase 3	Multiple_Complex	12.83	12.93	9.02	6.67	13.45	13.57	6.84
TC11_KI270721v1_random00006437.hg.1	11.81	6.86	30.87	5.53e-16	1.83e-12	H19; MIR675; AC004556.2	Homo sapiens H19, imprinted maternally expressed transcript (non-protein coding) (H19), transcript variant 1, long non-coding RNA.; Homo sapiens microRNA 675 (MIR675), microRNA.; Homo sapiens H19, imprinted maternally expressed transcript (non-protein coding) (H19), transcript variant 2, long non-coding RNA.; Homo sapiens H19, imprinted maternally expressed transcript (non-protein coding) (H19), …	Multiple_Complex	11	12.75	7.05	6.25	10.28	13.07	6.87
TC0100011389.hg.1	5.52	9.97	-21.84	7.96e-16	2.57e-12	IL20	interleukin 20	Coding	5.08	6.33	9.43	10.37	5.91	4.85	10.02
TC1000008016.hg.1	10.69	5.13	47.15	1.05e-15	3.3e-12	RP11-344N10.4		Multiple_Complex	10.15	11.09	5.08	5.75	10.34	11.15	4.67
TC0X00007709.hg.1	17.58	14.41	9.01	1.3e-15	4e-12	PGK1	phosphoglycerate kinase 1	Multiple_Complex	17.44	17.71	14.83	14.26	17.51	18.16	14.4
TC1000008881.hg.1	15.06	8.33	106.16	1.48e-15	4.46e-12	MXI1	MAX interactor 1, dimerization protein	Multiple_Complex	15.4	14.79	9.32	7.82	15.53	14.37	8.25
TC0100011245.hg.1	5.17	9.3	-17.45	1.74e-15	5.13e-12	ADORA1	adenosine A1 receptor	Multiple_Complex	5.44	4.75	10.94	7.96	5.58	4.91	9.16
TC0200006727.hg.1	4.71	9.24	-23.11	1.87e-15	5.4e-12	TRNAG32P	Transcript Identified by AceView, Entrez Gene ID(s) 100189458	Coding	5.12	3.51	9.48	9.21	5.55	4.38	8.19
TC1700011347.hg.1	8.9	5.78	8.69	2.68e-15	7.59e-12			NonCoding	8.79	8.94	6.73	5.81	8.22	8.97	5.57
TC1100007470.hg.1	12.6	8.49	17.29	3.34e-15	9.15e-12	DDB2	damage-specific DNA binding protein 2	Multiple_Complex	12.65	12.35	8.48	8.63	13.01	12.55	7.98
TC2200008487.hg.1	7.69	11.88	-18.23	3.37e-15	9.15e-12	PISD; MIR7109	phosphatidylserine decarboxylase; microRNA 7109	Multiple_Complex	7.47	7.4	12.35	11.92	8.35	7.88	11.84
TC0100015994.hg.1	14.11	16.78	-6.36	3.86e-15	1.03e-11	CCT3	chaperonin containing TCP1, subunit 3 (gamma)	Multiple_Complex	14.06	13.79	16.73	16.81	14.36	14.16	17.55
TC1200008739.hg.1	12.56	9.54	8.14	4.64e-15	1.19e-11	TMEM263	transmembrane protein 263	Multiple_Complex	12.38	12.72	9.57	10.03	12.55	12.58	9
TC1200010961.hg.1	11.85	5.36	89.42	4.57e-15	1.19e-11	NDUFA4L2	NADH dehydrogenase (ubiquinone) 1 alpha subcomplex, 4-like 2	Multiple_Complex	12.84	11.76	5.33	6.84	11.94	10.79	5.39
TC0900008860.hg.1	5.89	9.56	-12.76	5.23e-15	1.3e-11	SLC27A4	solute carrier family 27 (fatty acid transporter), member 4	Multiple_Complex	5.95	6.17	9.54	9.21	5.65	5.81	9.59
TC0900007094.hg.1	11.72	6.17	47.07	5.26e-15	1.3e-11	CA9	carbonic anhydrase IX	Multiple_Complex	12.06	11.49	5.46	6.14	11.97	11.35	6.31
TC1100009780.hg.1	12.45	7.95	22.59	6.32e-15	1.47e-11	H19; MIR675	H19, imprinted maternally expressed transcript (non-protein coding); microRNA 675	Multiple_Complex	11.34	13.51	7.49	8.44	11.23	13.73	7.93
TC0100010102.hg.1	7.3	10.77	-11.07	6.31e-15	1.47e-11	FLAD1	flavin adenine dinucleotide synthetase 1	Multiple_Complex	7.27	7.03	10.78	9.81	7.64	7.32	10.75
TC0400008551.hg.1	3.81	7.41	-12.19	6.35e-15	1.47e-11	SYNPO2	synaptopodin 2	Multiple_Complex	3.85	3.79	9.06	7.33	3.59	4.26	6.75
TC0500009076.hg.1	5.91	11.15	-38.04	6.38e-15	1.47e-11	SLC26A2	solute carrier family 26 (anion exchanger), member 2	Multiple_Complex	6.05	4.3	12.12	11.19	6.15	5.53	10.12
TC0100016157.hg.1	8.19	6.01	4.55	6.79e-15	1.54e-11	PVRL4	poliovirus receptor-related 4	Multiple_Complex	8.2	8.15	6.01	6	8.54	8.22	5.31
TC1700007373.hg.1	10.19	6.02	18.01	7.32e-15	1.63e-11	RP11-192H23.5; koyror	Transcript Identified by AceView; novel transcript, antisense to ALDOC	NonCoding	10.65	10.81	6.55	5.57	9.71	9.63	5.99
TC0300011651.hg.1	10.95	6.4	23.45	1.12e-14	2.46e-11	GBE1	glucan (1,4-alpha-), branching enzyme 1	Multiple_Complex	11.01	10.99	7.17	6.42	10.9	10.9	6.37
TC0200016714.hg.1	5.27	8.12	-7.16	1.19e-14	2.56e-11	FAM178B	family with sequence similarity 178, member B	Multiple_Complex	5.07	5.27	8.62	8.12	5.3	5.67	7.6
TC0100018491.hg.1	9.05	6.23	7.07	1.22e-14	2.59e-11	RORC	RAR-related orphan receptor C	Multiple_Complex	8.96	8.27	6.23	6.46	9.04	9.19	6.01
TC0X00008108.hg.1	7.9	11.91	-16.08	1.31e-14	2.67e-11	TMEM164	transmembrane protein 164	Multiple_Complex	8.29	7.37	12.02	10.65	7.88	7.93	11.8
TC1000006934.hg.1	4.23	7.19	-7.78	1.32e-14	2.67e-11	MALRD1	MAM and LDL receptor class A domain containing 1	Multiple_Complex	4.23	4.28	7.95	7.12	4.19	3.95	6.75
TSUnmapped00000307.hg.1	7.21	10.31	-8.59	1.28e-14	2.67e-11	HMBS	hydroxymethylbilane synthase	Coding	7.31	6.93	10.57	10.3	7.44	7.12	10.08
TC0500008582.hg.1	11.41	16.05	-25.01	1.47e-14	2.9e-11	ISOC1	isochorismatase domain containing 1	Multiple_Complex	11.52	11.4	16.28	15.01	12.08	11.28	16.02
TC2000009518.hg.1	8.66	3.78	29.57	1.47e-14	2.9e-11	klorvey	Transcript Identified by AceView	Coding	7.82	8.55	3.57	4.09	8.8	10.09	3.75
TC1300006583.hg.1	5.05	8.87	-14.15	1.6e-14	3.07e-11	SGCG	sarcoglycan gamma	Coding	4.81	4.78	8.8	8.95	5.31	5.29	7.27
TC1700012341.hg.1	12.4	15.57	-8.98	1.59e-14	3.07e-11	C1QBP	complement component 1, q subcomponent binding protein	Multiple_Complex	12.49	12.4	15.56	15.31	12.25	12.39	15.57
TC0300008142.hg.1	14.06	10.91	8.92	1.68e-14	3.17e-11	TBC1D23	TBC1 domain family, member 23	Multiple_Complex	14.17	14.47	11.36	10.9	13.92	13.78	10.47
TC2200007705.hg.1	9	5.19	13.99	1.83e-14	3.41e-11			NonCoding	8.34	8.56	5.32	5.94	9.69	9.41	3.89
TC2000009180.hg.1	12.63	9.93	6.48	1.9e-14	3.48e-11	OSER1	oxidative stress responsive serine-rich 1	Coding	12.92	12.49	9.96	9.67	12.77	12.32	10.1
TC1200006653.hg.1	7.03	3.86	9	2.06e-14	3.72e-11	ENO2	enolase 2 (gamma, neuronal)	Multiple_Complex	7.2	6.86	3.91	3.79	7.22	6.38	3.87
TC0500006730.hg.1	12.8	15.44	-6.24	2.23e-14	3.99e-11	CCT5	chaperonin containing TCP1, subunit 5 (epsilon)	Multiple_Complex	12.83	12.86	15.72	15.2	12.35	12.71	15.42
TC1000006937.hg.1	5.5	8.48	-7.88	2.61e-14	4.6e-11	PLXDC2	plexin domain containing 2	Multiple_Complex	6.19	5.64	9.59	8.38	5.46	5.34	8.58
TC1000010657.hg.1	11.61	6.83	27.35	2.93e-14	5.1e-11	LINC01468	long intergenic non-protein coding RNA 1468	Multiple_Complex	10.67	12.4	7.26	6.85	10.73	12.69	6.82
TC2000009517.hg.1	11.95	6.91	32.8	3.89e-14	6.68e-11	swoyvar	Transcript Identified by AceView	Coding	10.73	12.34	6.92	7.11	11.5	13.35	6.72
TC0X00008055.hg.1	10.61	6.97	12.46	5.43e-14	9.21e-11	TBC1D8B	TBC1 domain family, member 8B (with GRAM domain)	Multiple_Complex	9.95	10.74	6.99	6.95	10.5	11.14	4.99
TC1600007217.hg.1	9.19	6.32	7.27	5.49e-14	9.21e-11	SCNN1B	sodium channel, non voltage gated 1 beta subunit	Multiple_Complex	9.34	8.95	6.37	6.83	9.78	9.01	5.71
TC1000006670.hg.1	8.21	4.24	15.62	6.22e-14	1.03e-10	RP11-563J2.3	novel transcript	NonCoding	8.74	7.46	4.67	4.21	8.61	7.9	3.88
TC0100012869.hg.1	8.44	14.2	-54.46	6.92e-14	1.12e-10	SRM	spermidine synthase	Multiple_Complex	8.56	7.23	14.38	14.22	9.41	8.33	13.71
TC1900006819.hg.1	13.08	9.53	11.77	6.91e-14	1.12e-10	TRIP10	thyroid hormone receptor interactor 10	Multiple_Complex	13.72	12.2	9.85	9.57	13.75	12.55	9.07
TC1700009661.hg.1	8.7	6.29	5.33	7.31e-14	1.17e-10	LOC284023; AC025335.1	uncharacterized LOC284023; novel transcript	NonCoding	8.68	8.75	6.23	6.59	8.57	8.72	6.3
TC1200007861.hg.1	12.09	6.71	41.72	7.84e-14	1.24e-10	LRP1	LDL receptor related protein 1	Multiple_Complex	12.52	11.37	6.7	6.77	12.99	11.58	6.66
TC0400012462.hg.1	6.01	3.58	5.38	8.19e-14	1.28e-10	GLRA3	glycine receptor alpha 3	Multiple_Complex	5.56	6.3	3.15	3.92	5.66	6.61	3.62
TC1400009186.hg.1	18.41	14.49	15.09	8.48e-14	1.29e-10	ERO1A	endoplasmic reticulum oxidoreductase alpha	Multiple_Complex	18.57	18.26	14.48	14.71	18.58	18.2	14.29
TC0700009503.hg.1	7.08	3.65	10.78	8.45e-14	1.29e-10	RNU6-162P	RNA, U6 small nuclear 162, pseudogene [Source:HGNC Symbol;Acc:HGNC:47125]	Multiple_Complex	6.18	7.19	4.12	3.52	6.9	7.36	3.65
TC0300008536.hg.1	8.56	5.34	9.3	9.14e-14	1.38e-10	EAF2	ELL associated factor 2	Multiple_Complex	8.49	8.92	5.56	5.32	8.64	8.18	5.22
TC1100009238.hg.1	5.23	8.49	-9.54	9.77e-14	1.46e-10	HMBS	hydroxymethylbilane synthase	Multiple_Complex	5.45	5.06	8.49	8.49	4.82	5.54	8.03
TC2100008000.hg.1	9.53	12.97	-10.87	1.07e-13	1.58e-10	GART	phosphoribosylglycinamide formyltransferase, phosphoribosylglycinamide synthetase, phosphoribosylaminoimidazole synthetase	Multiple_Complex	9.23	9.5	13.27	12.94	9.58	10.09	12.75
TC0400011705.hg.1	14.12	9.41	26.2	1.16e-13	1.69e-10	C4orf3	chromosome 4 open reading frame 3	Multiple_Complex	14.38	14.07	10.93	9.54	14.09	13.49	9.24
TC2200009047.hg.1	8.38	5.03	10.18	1.58e-13	2.28e-10			NonCoding	8.37	8.42	5.85	5.05	7.7	8.35	4.17
TC0700009893.hg.1	7.47	4.11	10.23	1.64e-13	2.34e-10	AC006372.6; AC006372.5; kafluby	Transcript Identified by AceView; novel transcript	NonCoding	7.94	6.39	4.26	4.1	9.06	6.86	4.02
TC1500007230.hg.1	6.96	4.1	7.26	1.76e-13	2.49e-10	stuforby	Transcript Identified by AceView	Unassigned	6.73	6.42	4.09	4.25	7.42	7.21	3.53
TC1900007384.hg.1	13.46	7.17	78.37	1.79e-13	2.51e-10	GDF15	growth differentiation factor 15	Multiple_Complex	14.47	12.87	7.1	8.71	14.25	11.64	5.75
TC0800012147.hg.1	9.98	14.08	-17.18	1.97e-13	2.73e-10	TSTA3	tissue specific transplantation antigen P35B	Multiple_Complex	11.06	9.83	13.77	14.26	10.17	9.93	14.11
TC0700013601.hg.1	7.61	5.74	3.66	2.01e-13	2.75e-10	RASA4B; RASA4	RAS p21 protein activator 4B; RAS p21 protein activator 4	Multiple_Complex	7.37	7.38	5.72	5.19	8.1	7.78	5.76
TC1100012315.hg.1	6.39	10.18	-13.84	2.51e-13	3.4e-10	TIMM8B	translocase of inner mitochondrial membrane 8 homolog B (yeast)	Multiple_Complex	6.28	5.77	10.61	10.24	6.5	6.67	9.59
TC1800008891.hg.1	5.38	9.36	-15.81	2.66e-13	3.57e-10	BCL2	B-cell CLL/lymphoma 2	Multiple_Complex	5.52	5.77	9.52	9.21	4.61	5.24	7.43
TC1100006551.hg.1	9.89	6.19	13.01	3e-13	3.96e-10	H19_2	H19 conserved region 2 [Source:RFAM;Acc:RF01973]	NonCoding	9.12	10.51	6.14	6.19	8.67	11.48	6.34
TC11_KI270721v1_random00006435.hg.1	9.89	6.19	13.01	3e-13	3.96e-10	H19_2	H19 conserved region 2 [Source:RFAM;Acc:RF01973]	NonCoding	9.12	10.51	6.14	6.19	8.67	11.48	6.34
TC0200006730.hg.1	7.3	10.92	-12.36	3.09e-13	4e-10	RN7SL674P	RNA, 7SL, cytoplasmic 674, pseudogene [Source:HGNC Symbol;Acc:HGNC:46690]	NonCoding	6.53	6.9	11.69	10.98	7.79	7.83	10.86
TC1200012574.hg.1	14.87	12.31	5.91	3.1e-13	4e-10	TULP3	tubby like protein 3	Multiple_Complex	14.9	14.84	13.01	12.23	14.97	14.71	11.82
TC1400006471.hg.1	9.48	6.74	6.68	4.32e-13	5.54e-10	BMS1P18; BMS1P17	Homo sapiens BMS1 ribosome biogenesis factor pseudogene 18 (BMS1P18), non-coding RNA.; Homo sapiens BMS1 ribosome biogenesis factor pseudogene 17 (BMS1P17), non-coding RNA.; BMS1 pseudogene 17 [Source:HGNC Symbol;Acc:49162]; BMS1 pseudogene 18 [Source:HGNC Symbol;Acc:19436]	Multiple_Complex	9.08	10.44	7.04	6.54	9.05	9.79	6.71
TC1000008646.hg.1	13.69	9.68	16.06	4.53e-13	5.75e-10	OLMALINC	oligodendrocyte maturation-associated long intergenic non-coding RNA	NonCoding	14.51	13.03	9.87	9.61	14.43	12.71	8.51
TC0100013432.hg.1	14.09	11.33	6.77	4.58e-13	5.75e-10	WASF2	WAS protein family, member 2	Multiple_Complex	14.04	14.13	11.43	11.93	13.93	14.32	10.27
TC0100018210.hg.1	10.51	7.22	9.73	4.98e-13	6.18e-10	SH3D21	SH3 domain containing 21	Multiple_Complex	9.89	10.75	7.44	6.81	10.38	10.61	7.26
TC1900008446.hg.1	12.74	17.01	-19.19	5.05e-13	6.18e-10	SNAR-A12; SNAR-A13	small ILF3/NF90-associated RNA A12; small ILF3/NF90-associated RNA A13	Multiple_Complex	13.34	12.18	16.96	16.01	13.49	11.95	18.09
TC1900008453.hg.1	12.74	17.01	-19.19	5.05e-13	6.18e-10	SNAR-A12; SNAR-A13	Homo sapiens small ILF3/NF90-associated RNA A12 (SNAR-A12), small nuclear RNA.; Homo sapiens small ILF3/NF90-associated RNA A13 (SNAR-A13), small nuclear RNA.; Transcript Identified by AceView, Entrez Gene ID(s) 100169959, RefSeq ID(s) NR_004437, NR_024216	Multiple_Complex	13.34	12.18	16.96	16.01	13.49	11.95	18.09
TC0800007007.hg.1	11.55	8.57	7.87	5.34e-13	6.47e-10	TNFRSF10C	tumor necrosis factor receptor superfamily, member 10c, decoy without an intracellular domain	Multiple_Complex	11.19	10.66	8.54	9.01	12.69	11.85	8.34
TC0600009327.hg.1	10.98	15.12	-17.66	5.89e-13	7.08e-10	PKIB	protein kinase (cAMP-dependent, catalytic) inhibitor beta	Multiple_Complex	10.78	11.12	15.09	15.58	10.8	11.3	14.91
TC0400007857.hg.1	8.93	13.91	-31.67	6.19e-13	7.31e-10	AREG	amphiregulin	Multiple_Complex	8.91	8.2	14.2	13.95	8.96	9.49	13.56
TC0500008736.hg.1	12.06	7.61	21.87	6.15e-13	7.31e-10	TGFBI	transforming growth factor, beta-induced, 68kDa	Multiple_Complex	12.4	11.92	7.66	8.52	12.04	12.11	7.45
TC0500011496.hg.1	5.2	7.9	-6.5	6.49e-13	7.6e-10	CTD-2154I11.2	novel transcript	NonCoding	4.47	4.92	8.68	7.87	5.6	5.57	7.19
TC2200007712.hg.1	7.89	5.77	4.35	6.89e-13	7.99e-10			NonCoding	7.57	7.79	5.45	5.74	7.99	8.19	5.8
TC0700006906.hg.1	11.03	7.84	9.16	6.97e-13	8.02e-10	KLHL7	kelch-like family member 7	Multiple_Complex	11.13	10.93	8.41	7.34	10.93	11.15	7.81
TC1700012262.hg.1	9.81	13.53	-13.18	7.89e-13	9.01e-10	PSME3	proteasome activator subunit 3	Multiple_Complex	10.5	9.39	13.59	13.47	10.06	9.47	12.91
TC1100009808.hg.1	13.65	9.07	23.83	8.42e-13	9.52e-10	KCNQ1OT1	KCNQ1 opposite strand/antisense transcript 1 (non-protein coding)	NonCoding	13.38	13.87	9.41	9.12	13.32	14.07	8.28
TC0500012870.hg.1	15.27	12.2	8.39	8.6e-13	9.57e-10	STC2	stanniocalcin 2	Multiple_Complex	15.72	14.94	12.84	12.14	15.73	14.46	11.83
TC1400006464.hg.1	9.25	5.12	17.53	8.55e-13	9.57e-10	neymy	Transcript Identified by AceView	Unassigned	8.93	9.67	4.89	5.31	8.6	9.69	5.14
TC1100012095.hg.1	5.46	9.96	-22.55	9.88e-13	1.09e-09	dofer	Transcript Identified by AceView	Unassigned	3.75	6.96	10.34	9.61	5.6	5.35	9.94
TC0300013264.hg.1	6.98	10.23	-9.48	1.03e-12	1.13e-09	GNB4	guanine nucleotide binding protein (G protein), beta polypeptide 4	Multiple_Complex	7.35	5.98	11.06	10.14	7.41	6.68	9.65
TC1100006581.hg.1	9.49	4.75	26.77	1.04e-12	1.13e-09	feyfleebu	Transcript Identified by AceView	Unassigned	9.06	8.87	5.29	4.76	9.99	10	4.74
TC2200009183.hg.1	9.66	6.91	6.71	1.05e-12	1.13e-09	NBEAP3	neurobeachin pseudogene 3	Multiple_Complex	9.44	9.93	7.21	6.89	9.53	9.76	6.67
TC0800008956.hg.1	9.07	3.13	61.39	1.15e-12	1.23e-09	steewaby	Transcript Identified by AceView	Coding	8.73	9.32	3.23	2.94	8.61	9.81	3.14
TC0100009960.hg.1	8.72	5.79	7.63	1.16e-12	1.23e-09	MIR554	microRNA 554	Precursor_microRNA	8.34	10.33	6.3	5.51	8.58	9.06	5.74
TC1600008898.hg.1	6.98	9.86	-7.36	1.17e-12	1.23e-09	VPS9D1-AS1	VPS9D1 antisense RNA 1	Multiple_Complex	6.77	7.24	10.34	9.64	7.61	6.19	9.83
TC0100012792.hg.1	9.14	5.67	11.06	1.33e-12	1.38e-09	plerlarbu	Transcript Identified by AceView	Coding	8.95	9.65	5.72	5.98	8.75	9.3	5.19
TC0700010797.hg.1	7.69	4.26	10.71	1.32e-12	1.38e-09			NonCoding	7.24	8.23	4.43	4.28	7.31	8.01	4.06
TC1700008867.hg.1	12.56	15.8	-9.43	1.34e-12	1.38e-09	SLC9A3R1; MIR3615	solute carrier family 9, subfamily A (NHE3, cation proton antiporter 3), member 3 regulator 1; microRNA 3615	Multiple_Complex	12.65	11.98	16.6	15.78	12.94	12.49	15.81
TC1900011177.hg.1	12.77	17.37	-24.28	1.45e-12	1.39e-09	SNAR-A3; SNAR-A4; SNAR-A5; SNAR-A7; SNAR-A11; SNAR-A9; SNAR-A6; SNAR-A8; SNAR-A10; SNAR-A14	Homo sapiens small ILF3/NF90-associated RNA A3 (SNAR-A3), small nuclear RNA.; Homo sapiens small ILF3/NF90-associated RNA A4 (SNAR-A4), small nuclear RNA.; Homo sapiens small ILF3/NF90-associated RNA A5 (SNAR-A5), small nuclear RNA.; Homo sapiens small ILF3/NF90-associated RNA A7 (SNAR-A7), small nuclear RNA.; Homo sapiens small ILF3/NF90-associated RNA A11 (SNAR-A11), small nuclear RNA.; Homo sa…	Multiple_Complex	13.47	12.04	17.36	16.36	13.51	12.06	18.4
TC1900011179.hg.1	12.77	17.37	-24.28	1.45e-12	1.39e-09	SNAR-A6	small ILF3/NF90-associated RNA A6	Multiple_Complex	13.47	12.04	17.36	16.36	13.51	12.06	18.4
TC1900011180.hg.1	12.77	17.37	-24.28	1.45e-12	1.39e-09	SNAR-A3; SNAR-A4; SNAR-A5; SNAR-A7; SNAR-A11; SNAR-A9; SNAR-A6; SNAR-A8; SNAR-A10; SNAR-A14	Homo sapiens small ILF3/NF90-associated RNA A3 (SNAR-A3), small nuclear RNA.; Homo sapiens small ILF3/NF90-associated RNA A4 (SNAR-A4), small nuclear RNA.; Homo sapiens small ILF3/NF90-associated RNA A5 (SNAR-A5), small nuclear RNA.; Homo sapiens small ILF3/NF90-associated RNA A7 (SNAR-A7), small nuclear RNA.; Homo sapiens small ILF3/NF90-associated RNA A11 (SNAR-A11), small nuclear RNA.; Homo sa…	Multiple_Complex	13.47	12.04	17.36	16.36	13.51	12.06	18.4
TC1900011181.hg.1	12.77	17.37	-24.28	1.45e-12	1.39e-09	SNAR-A3; SNAR-A4; SNAR-A5; SNAR-A7; SNAR-A11; SNAR-A9; SNAR-A6; SNAR-A8; SNAR-A10; SNAR-A14	Homo sapiens small ILF3/NF90-associated RNA A3 (SNAR-A3), small nuclear RNA.; Homo sapiens small ILF3/NF90-associated RNA A4 (SNAR-A4), small nuclear RNA.; Homo sapiens small ILF3/NF90-associated RNA A5 (SNAR-A5), small nuclear RNA.; Homo sapiens small ILF3/NF90-associated RNA A7 (SNAR-A7), small nuclear RNA.; Homo sapiens small ILF3/NF90-associated RNA A11 (SNAR-A11), small nuclear RNA.; Homo sa…	Multiple_Complex	13.47	12.04	17.36	16.36	13.51	12.06	18.4
TC1900011182.hg.1	12.77	17.37	-24.28	1.45e-12	1.39e-09	SNAR-A3	small ILF3/NF90-associated RNA A3	Multiple_Complex	13.47	12.04	17.36	16.36	13.51	12.06	18.4
TC1900011183.hg.1	12.77	17.37	-24.28	1.45e-12	1.39e-09	SNAR-A5; SNAR-A10	small ILF3/NF90-associated RNA A5; small ILF3/NF90-associated RNA A10	Multiple_Complex	13.47	12.04	17.36	16.36	13.51	12.06	18.4
TC1900011184.hg.1	12.77	17.37	-24.28	1.45e-12	1.39e-09	SNAR-A7	small ILF3/NF90-associated RNA A7	Multiple_Complex	13.47	12.04	17.36	16.36	13.51	12.06	18.4
TC1900011185.hg.1	12.77	17.37	-24.28	1.45e-12	1.39e-09	SNAR-A8; SNAR-A14	small ILF3/NF90-associated RNA A8; small ILF3/NF90-associated RNA A14	Multiple_Complex	13.47	12.04	17.36	16.36	13.51	12.06	18.4
TC1900011186.hg.1	12.77	17.37	-24.28	1.45e-12	1.39e-09	SNAR-A4; SNAR-A11	small ILF3/NF90-associated RNA A4; small ILF3/NF90-associated RNA A11	Multiple_Complex	13.47	12.04	17.36	16.36	13.51	12.06	18.4
TC0200011502.hg.1	10.85	7.65	9.18	1.79e-12	1.71e-09	AC144450.2; mykeybu	Transcript Identified by AceView; novel transcript	Multiple_Complex	10.38	11.22	8.34	7.59	10.17	11.8	7.7
TC1900008448.hg.1	12.77	17.37	-24.27	1.83e-12	1.71e-09	SNAR-A1; SNAR-A2	small ILF3/NF90-associated RNA A1; small ILF3/NF90-associated RNA A2	Multiple_Complex	13.47	12.04	17.36	16.36	13.51	12.05	18.38
TC1900008449.hg.1	12.77	17.37	-24.27	1.83e-12	1.71e-09	SNAR-A9	small ILF3/NF90-associated RNA A9	Multiple_Complex	13.47	12.04	17.36	16.36	13.51	12.05	18.38
TC1900008451.hg.1	12.77	17.37	-24.27	1.83e-12	1.71e-09	SNAR-A1; SNAR-A2	Homo sapiens small ILF3/NF90-associated RNA A1 (SNAR-A1), small nuclear RNA.; Homo sapiens small ILF3/NF90-associated RNA A2 (SNAR-A2), small nuclear RNA.; Transcript Identified by AceView, Entrez Gene ID(s) 100126799, RefSeq ID(s) NR_004435, NR_004436	Multiple_Complex	13.47	12.04	17.36	16.36	13.51	12.05	18.38
TC0800008510.hg.1	12.59	9.32	9.6	1.85e-12	1.72e-09	OXR1	oxidation resistance 1	Multiple_Complex	12.71	12.71	10.41	9.42	12.4	11.89	9.21
TC1400006468.hg.1	6.97	4.15	7.04	1.92e-12	1.78e-09	RP11-496I2.2	novel transcript	NonCoding	7.48	7	4.74	4.09	6.91	6.98	3.79
TC0500009652.hg.1	10.8	15.26	-22.03	1.94e-12	1.78e-09	HNRNPAB	heterogeneous nuclear ribonucleoprotein A/B	Multiple_Complex	11.55	9.56	16.16	14.41	11.69	10.21	15.24
TC1200008474.hg.1	6.38	9.22	-7.12	2e-12	1.82e-09	SOCS2	suppressor of cytokine signaling 2	Coding	6.45	4.8	9.38	8.81	6.16	6.56	9.24
TC1700009409.hg.1	7.19	9.35	-4.49	2.02e-12	1.83e-09	RTN4RL1	reticulon 4 receptor-like 1	Coding	7.52	6.63	9.31	9.4	7.85	6.8	8.77
TC1100007801.hg.1	12.35	15.56	-9.2	2.09e-12	1.88e-09	TMEM138	transmembrane protein 138	Multiple_Complex	12.54	12.13	15.85	15.25	12.77	12.03	15.57
TC0700012224.hg.1	10.26	7	9.61	2.23e-12	1.99e-09	LAMB1	laminin, beta 1	Multiple_Complex	10.52	9.81	7.45	6.55	10.85	9.94	6.99
TC0300008551.hg.1	13.76	10.03	13.28	2.25e-12	1.99e-09	FAM162A	family with sequence similarity 162, member A	Multiple_Complex	13.64	13.91	10.86	9.96	13.2	14.15	9.37
TC0100010416.hg.1	7.82	11	-9.06	2.33e-12	2.06e-09	PBX1	pre-B-cell leukemia homeobox 1	Multiple_Complex	7.83	7.27	11.8	10.99	8.22	7.81	11.02
TC2200007706.hg.1	10.09	6.18	15.05	2.45e-12	2.15e-09	jarblo	Transcript Identified by AceView	Unassigned	10.15	9.92	6.96	5.97	9.3	10.22	6.19
TC0X00007952.hg.1	8.89	6.25	6.25	2.57e-12	2.22e-09	AC234775.1		Precursor_microRNA	8.68	9.11	6.61	6.26	8.55	9.8	5.85
TC1300006930.hg.1	12.99	10.5	5.59	2.55e-12	2.22e-09	COG6	component of oligomeric golgi complex 6	Multiple_Complex	13.02	12.47	10.4	10.62	13.4	12.96	9.28
TC1100008018.hg.1	19.1	12.16	122.79	2.64e-12	2.26e-09	NEAT1; MIR612	nuclear paraspeckle assembly transcript 1 (non-protein coding); microRNA 612	Multiple_Complex	19.04	19.21	12.87	12.16	19.04	19.15	11.95
TC0100015273.hg.1	7.27	12.2	-30.42	2.65e-12	2.26e-09	WDR77	WD repeat domain 77	Multiple_Complex	7.34	6.85	12.58	10.37	7.69	7.2	12.13
TC0100016916.hg.1	10.23	7.49	6.67	2.68e-12	2.26e-09	PHLDA3	pleckstrin homology-like domain, family A, member 3	Multiple_Complex	10.93	9.63	7.5	7.8	11.07	9.2	7.41
TC1700011373.hg.1	12.28	8.02	19.25	2.67e-12	2.26e-09	sleesa	Transcript Identified by AceView	Unassigned	12.22	12.28	8.1	8.66	11.9	12.36	7.14
TC0100016006.hg.1	7.84	12.29	-21.91	2.76e-12	2.31e-09	GPATCH4	G-patch domain containing 4	Multiple_Complex	8.2	7.43	13.2	12.26	8.18	7.52	11.43
TC0300006627.hg.1	7.09	9.89	-6.98	2.78e-12	2.31e-09	TSEN2	TSEN2 tRNA splicing endonuclease subunit	Multiple_Complex	7.64	6.35	9.7	9.94	7.65	6.63	9.89
TC0100011129.hg.1	4.85	8.59	-13.39	2.81e-12	2.32e-09	NR5A2	nuclear receptor subfamily 5, group A, member 2	Multiple_Complex	4.87	4.76	9.56	8.53	4.93	4.34	8.15
TC1000007403.hg.1	8.64	11.17	-5.77	3.29e-12	2.71e-09	RET	ret proto-oncogene	Multiple_Complex	8.3	8.53	12.19	11.12	8.78	8.85	10.25
TC0800012396.hg.1	11.54	8.73	6.99	3.32e-12	2.71e-09	FBXO16	F-box protein 16	Multiple_Complex	10.96	12.25	8.72	8.75	10.89	12.08	7.79
TC0500008125.hg.1	8.4	12.23	-14.27	3.49e-12	2.84e-09	RHOBTB3	Rho-related BTB domain containing 3	Multiple_Complex	8.57	7.35	13.71	12.1	9.02	8.24	11.42
TC0200010374.hg.1	5.55	8.42	-7.33	3.65e-12	2.95e-09	MARS2	methionyl-tRNA synthetase 2, mitochondrial	Coding	5.9	5.24	8.66	8.46	5.47	5.62	8.02
TC0600009558.hg.1	4.1	7.16	-8.35	3.71e-12	2.98e-09	RP3-325F22.5	novel transcript antisense to MAP7	NonCoding	4.17	4.04	8.38	7.07	3.68	4.37	6.58
TC0600009871.hg.1	7.76	10.61	-7.23	3.81e-12	3.04e-09	ESR1	estrogen receptor 1	Multiple_Complex	7.18	7.89	11.73	10.68	7.64	8.06	9.35
TC2200007702.hg.1	10.46	7.59	7.31	3.91e-12	3.11e-09	LOC284930; deytor; RP11-191L9.4	uncharacterized LOC284930; Transcript Identified by AceView; novel transcript	NonCoding	10.09	10.58	8.36	7.52	10.34	10.81	7.15
TC1200012711.hg.1	6.23	3.29	7.67	4.03e-12	3.18e-09	LINC00173	long intergenic non-protein coding RNA 173	NonCoding	5.92	6.11	3.23	4.44	6.47	7.4	3.35
TC0700013524.hg.1	11.48	7.23	19.08	4.42e-12	3.47e-09	MACC1	metastasis associated in colon cancer 1	Multiple_Complex	11.95	11.38	7.92	6.56	11.6	10.72	7.22
TC1700007319.hg.1	13.78	8.83	30.82	4.5e-12	3.51e-09	WSB1	WD repeat and SOCS box containing 1	Multiple_Complex	13.66	13.39	10.08	8.75	14.11	13.91	7.75
TC1200011541.hg.1	5.32	7.33	-4.03	5.04e-12	3.91e-09	SOCS2-AS1	SOCS2 antisense RNA 1	NonCoding	5.19	5.34	7.36	7.58	5.45	4.54	7.03
TC0200007059.hg.1	5.55	8.53	-7.87	5.38e-12	4.15e-09	CAD	carbamoyl-phosphate synthetase 2, aspartate transcarbamylase, and dihydroorotase	Multiple_Complex	5.7	5.05	8.48	7.9	5.87	5.43	8.62
TC1000006669.hg.1	8.49	5.2	9.84	5.42e-12	4.16e-09			NonCoding	8.81	7.64	5.17	5.48	8.85	8.24	4.99
TC1800008902.hg.1	5.9	8.81	-7.49	5.46e-12	4.16e-09	gloysar	Transcript Identified by AceView	Coding	6.01	6.18	8.8	8.17	5.57	5.81	8.81
TC0500013381.hg.1	10.41	6.78	12.43	5.6e-12	4.25e-09	PRELID2	PRELI domain containing 2	Multiple_Complex	10.56	10.64	6.86	5.77	9.89	10.28	7.59
TC0700012182.hg.1	11.67	8.78	7.44	5.67e-12	4.27e-09	NAMPT	nicotinamide phosphoribosyltransferase	Multiple_Complex	11.68	11.46	8.91	8.65	11.78	11.65	7.02
TC1100012474.hg.1	14.66	10.66	16.08	6.01e-12	4.51e-09	MPZL2	myelin protein zero-like 2	Multiple_Complex	14.41	14.88	11.54	10.48	14.42	14.97	10.69
TC0500012449.hg.1	4.4	7.08	-6.42	6.49e-12	4.84e-09			NonCoding	4.24	4.54	7.52	7.05	4.17	4.66	6.87
TC0100009961.hg.1	9.65	6.12	11.49	6.89e-12	5.11e-09	spawbee	Transcript Identified by AceView	Unassigned	9.53	11.14	6.17	5.66	9.8	9.6	6.37
TC1800008901.hg.1	5.8	8.79	-7.93	7.03e-12	5.19e-09	RP11-28F1.2	novel transcript, sense intronic to BCL2	NonCoding	5.54	6.15	9.24	8.41	4.9	6.32	8.76
TC1000006664.hg.1	8.33	5.23	8.52	7.07e-12	5.19e-09	LOC399715; RP11-563J2.2	uncharacterized LOC399715; novel transcript	NonCoding	8.26	7.69	4.8	5.27	8.72	8.39	5.58
TC0800010894.hg.1	9.35	5.12	18.78	7.28e-12	5.31e-09	HEY1	hes-related family bHLH transcription factor with YRPW motif 1	Multiple_Complex	11.49	7.67	4.64	5.61	10.46	8.02	5.12
TC1800009221.hg.1	7.57	11.59	-16.17	7.35e-12	5.34e-09	RBBP8; MIR4741	retinoblastoma binding protein 8; microRNA 4741	Multiple_Complex	7.57	7.54	12.34	11.51	7.82	7.07	11.04
TC1200008629.hg.1	13.04	9.76	9.68	7.62e-12	5.51e-09	DRAM1	DNA-damage regulated autophagy modulator 1	Multiple_Complex	13.7	12.47	9.87	10.46	13.63	12.33	8.7
TC1700009221.hg.1	10.25	13.34	-8.51	8.84e-12	6.35e-09	GPS1	G protein pathway suppressor 1	Multiple_Complex	10.78	9.42	13.4	13.11	10.15	10.36	13.34
TC2000007224.hg.1	8.86	5.87	7.94	9.01e-12	6.44e-09	SPAG4	sperm associated antigen 4	Multiple_Complex	8.78	7.75	5.95	5.8	8.98	8.84	5.08
TC1300008688.hg.1	9.31	6.25	8.38	9.15e-12	6.5e-09	FOXO1	forkhead box O1	Multiple_Complex	9.59	8.72	6.69	6.31	9.88	9.05	5.32
TC0200014597.hg.1	12.64	7.91	26.46	1.01e-11	7.16e-09	RND3	Rho family GTPase 3	Multiple_Complex	12.81	12.92	8	9.07	12.37	11.53	7.82
TC0100008094.hg.1	11.22	13.72	-5.67	1.11e-11	7.8e-09	RNF220	ring finger protein 220	Multiple_Complex	11.37	10.92	13.75	13.9	11.93	11.06	13.4
TC0200007458.hg.1	12.02	7.04	31.56	1.14e-11	7.98e-09	EPAS1	endothelial PAS domain protein 1	Multiple_Complex	12.62	11.43	7.09	7.69	12.47	11.57	6.29
TC1100006557.hg.1	8.85	3.87	31.46	1.18e-11	8.18e-09			NonCoding	8.57	7.61	3.4	3.84	9.12	8.98	3.91
TC1000012580.hg.1	12.15	8.67	11.11	1.19e-11	8.23e-09	ARHGAP19	Rho GTPase activating protein 19	Multiple_Complex	12.07	12.37	9.7	8.67	11.77	12.24	7.66
TC1500009641.hg.1	10.95	6.54	21.38	1.22e-11	8.4e-09	RORA	RAR-related orphan receptor A	Multiple_Complex	12.1	9.54	6.52	6.92	12.08	9.98	6.55
TC0100011253.hg.1	12.24	9.1	8.84	1.33e-11	9.05e-09	BTG2	BTG family, member 2	Multiple_Complex	12.49	12.07	9.23	9.93	12.36	12.09	7.46
TC0100015641.hg.1	5.05	7.85	-6.97	1.32e-11	9.05e-09	PDZK1P1	PDZ domain containing 1 pseudogene 1	Multiple_Complex	5.34	4.82	8.24	7.12	5.31	4.71	7.92
TC1100006584.hg.1	11.44	7.05	20.86	1.36e-11	9.23e-09	KCNQ1OT1_3	KCNQ1 overlapping transcript 1 conserved region 3 [Source:RFAM;Acc:RF01948]	NonCoding	11.12	11.86	7.01	7.1	10.8	11.85	5.32
TC1900008507.hg.1	16.02	13.18	7.12	1.41e-11	9.53e-09	FTL	ferritin, light polypeptide	Multiple_Complex	16.53	15.72	13.69	12.77	16.37	15.38	13.15
TC0600009772.hg.1	10.85	7.58	9.64	1.43e-11	9.59e-09	SASH1	SAM and SH3 domain containing 1	Multiple_Complex	10.63	10.35	7.46	7.74	11.18	11.15	6.18
TC1200011695.hg.1	7.77	5	6.86	1.53e-11	1.02e-08	bartubo	Transcript Identified by AceView	Coding	8.02	7.52	5.22	5	7.57	7.97	4.24
TC0400007511.hg.1	8.24	11.86	-12.32	1.62e-11	1.08e-08	DANCR; MIR4449	differentiation antagonizing non-protein coding RNA; microRNA 4449	Multiple_Complex	8.33	7.94	11.89	11.18	8.19	8.25	11.84
TC0X00010826.hg.1	8.43	10.31	-3.69	1.67e-11	1.1e-08	FIRRE	firre intergenic repeating RNA element	Multiple_Complex	8.48	8.37	10.31	10.67	8.11	8.45	10.32
TC1100011568.hg.1	14.3	12.45	3.59	1.66e-11	1.1e-08	FCHSD2	FCH and double SH3 domains 2	Multiple_Complex	14.25	14.35	12.78	12.43	14.5	14.22	12.19
TC1700012353.hg.1	10.78	5.72	33.36	1.72e-11	1.13e-08	PER1; MIR6883	period circadian clock 1; microRNA 6883	Multiple_Complex	10.61	11.15	5.77	6.2	10.26	11	5.14
TC1700011919.hg.1	13.34	9.57	13.67	1.8e-11	1.17e-08	CEP295NL; TIMP2	CEP295 N-terminal like; TIMP metallopeptidase inhibitor 2	Multiple_Complex	13.77	13.01	10.28	9.15	13.63	13	9.5
TC0300012814.hg.1	10.06	6.14	15.24	1.83e-11	1.19e-08	GPR87	G protein-coupled receptor 87	Multiple_Complex	10.68	9.79	6.47	6.18	10.28	9.65	5.68
TSUnmapped00000077.hg.1	7.08	10.03	-7.76	1.86e-11	1.2e-08	HMBS	hydroxymethylbilane synthase	Coding	7.47	6.55	10.15	9.48	7.09	7.06	10.01
TC0100017530.hg.1	10.52	12.57	-4.13	1.96e-11	1.26e-08	CDKN2AIPNLP1	CDKN2A interacting protein N-terminal like pseudogene 1 [Source:HGNC Symbol;Acc:HGNC:39854]	Multiple_Complex	11.17	9.79	12.5	13.26	10.52	10.53	12.09
TC1100009241.hg.1	11.74	9	6.68	1.97e-11	1.26e-08	HINFP	histone H4 transcription factor	Multiple_Complex	11.85	12.01	9.6	8.97	11.52	11.61	8.45
TC0100011736.hg.1	10.15	13.4	-9.53	2e-11	1.27e-08	DEGS1	delta(4)-desaturase, sphingolipid 1	Multiple_Complex	10.51	9.7	13.06	13.4	10.86	9.62	13.49
TC1900011741.hg.1	12.85	6.45	84.44	2.09e-11	1.33e-08	CEACAM5	carcinoembryonic antigen-related cell adhesion molecule 5	Multiple_Complex	14.09	11.18	7.44	6.6	14.72	11.48	4.94
TC0X00010096.hg.1	8.06	4.21	14.41	2.12e-11	1.34e-08			NonCoding	7.7	8.15	5.1	4.36	7.98	8.33	2.64
TC0200008921.hg.1	7.08	9.42	-5.07	2.15e-11	1.35e-08	TTL	tubulin tyrosine ligase	Multiple_Complex	7.46	6.79	10.22	9.49	7.49	6.35	9.35
TC1600011075.hg.1	14.15	11.7	5.44	2.23e-11	1.39e-08	ZDHHC7	zinc finger, DHHC-type containing 7	Multiple_Complex	14.1	14.23	12.12	11.68	14.18	14.11	11.35
TC0400011175.hg.1	9.15	14.13	-31.63	2.26e-11	1.41e-08	TMEM150C	transmembrane protein 150C	Multiple_Complex	9.04	7.89	14.13	14.88	9.78	9.17	11.53
TC0300014041.hg.1	7.55	10.8	-9.55	2.27e-11	1.41e-08	RUVBL1	RuvB-like AAA ATPase 1	Multiple_Complex	7.44	7.46	11.69	10.86	7.69	7.61	10.74
TC0300010223.hg.1	4.79	6.91	-4.33	2.37e-11	1.46e-08	PRRT3	proline-rich transmembrane protein 3	Multiple_Complex	5.46	4.63	7.45	6.99	4.94	4.72	6.14
TC0500009865.hg.1	9.35	6.05	9.8	2.43e-11	1.49e-08	showeeby	Transcript Identified by AceView	Coding	9.19	9.55	6.69	5.54	9.09	9.53	6
TC0300007465.hg.1	8.55	6.6	3.87	2.52e-11	1.54e-08	ALDOAP1	aldolase A, fructose-bisphosphate pseudogene 1	Pseudogene	8.27	8.93	6.62	6.37	8.3	8.75	6.77
TC1100010346.hg.1	9.83	11.84	-4.02	2.53e-11	1.54e-08	FANCF	Fanconi anemia complementation group F	Coding	10.03	8.75	11.52	12.08	9.79	9.71	11.87
TC1300008400.hg.1	3.34	5.97	-6.16	2.56e-11	1.55e-08	SHISA2	shisa family member 2	Coding	2.76	3.32	6.54	6.06	4.07	3.37	5.1
TC2100007363.hg.1	8.17	5.13	8.23	2.93e-11	1.77e-08			NonCoding	7.84	8.33	6.15	5.09	8.17	8.14	5.16
TC0100016120.hg.1	7.98	10.72	-6.69	2.96e-11	1.78e-08	PIGM	phosphatidylinositol glycan anchor biosynthesis class M	Coding	8.21	7.76	11.21	10.73	8.3	7.65	10.22
TC1400008554.hg.1	11.47	7.22	19.03	3.02e-11	1.8e-08	rarcharbu	Transcript Identified by AceView	Unassigned	10.81	12.03	7.33	8	10.87	12.17	6.1
TC0100010863.hg.1	13.94	10.26	12.75	3.06e-11	1.82e-08	LAMC1	laminin, gamma 1 (formerly LAMB2)	Multiple_Complex	14.43	13.33	10.54	10.24	14.58	13.42	10.28
TC0600013576.hg.1	10.37	13.43	-8.33	3.13e-11	1.85e-08			NonCoding	10.43	11.39	13.46	13.4	10.15	10.48	13.02
TC0600010802.hg.1	6.63	9.36	-6.63	3.19e-11	1.88e-08	ELOVL2	ELOVL fatty acid elongase 2	Multiple_Complex	7	6.12	10.57	8.56	6.77	6.51	9.23
TC0600013570.hg.1	7.67	11.14	-11.15	3.41e-11	2e-08	ZBTB2	zinc finger and BTB domain containing 2	Multiple_Complex	8.09	6.96	11.2	11.46	8.3	7.28	10.6
TC1600010006.hg.1	17.2	14.28	7.56	3.41e-11	2e-08	PRSS8	protease, serine, 8	Multiple_Complex	17.41	16.94	14.38	15.13	17.55	16.94	13.21
TC0200014599.hg.1	11	6.34	25.31	3.5e-11	2.04e-08	fuder	Transcript Identified by AceView	Unassigned	11.07	11.81	6.47	7.79	10.95	10.98	4.61
TC0200006731.hg.1	6.71	10	-9.76	3.55e-11	2.06e-08	sterkla	Transcript Identified by AceView	Unassigned	6.33	6.33	10.99	10.1	6.99	7.38	8.78
TC1900007382.hg.1	10.78	7.7	8.46	3.56e-11	2.06e-08	PGPEP1	pyroglutamyl-peptidase I	Multiple_Complex	10.67	10.48	7.69	7.71	10.86	11.19	6.41
TC1700009861.hg.1	14.73	12.36	5.17	3.65e-11	2.1e-08	TVP23C; CDRT4; TVP23C-CDRT4	trans-golgi network vesicle protein 23 homolog C (S. cerevisiae); CMT1A duplicated region transcript 4; TVP23C-CDRT4 readthrough	Multiple_Complex	14.37	14.75	12.3	12.42	14.76	14.68	11.36
TC0X00009987.hg.1	14.04	17.23	-9.17	3.67e-11	2.1e-08			NonCoding	13.53	14.39	17.15	16.67	13.75	14.4	18.43
TC1000007491.hg.1	12.01	14.71	-6.48	3.76e-11	2.15e-08	TIMM23	translocase of inner mitochondrial membrane 23 homolog (yeast)	Multiple_Complex	12.37	11.66	14.68	13.93	12.59	11.42	14.73
TC0800011132.hg.1	7.44	5.51	3.82	3.91e-11	2.22e-08	GEM	GTP binding protein overexpressed in skeletal muscle	Multiple_Complex	7.47	8.26	5.5	5.52	7.34	7.49	5.38
TC1400008549.hg.1	7.32	4.5	7.05	4.08e-11	2.31e-08	RP11-496I2.2		NonCoding	8.1	7.45	4.69	4.52	7.29	7.2	4.01
TC1100011032.hg.1	8.38	11.58	-9.16	4.21e-11	2.37e-08	CYB561A3	cytochrome b561 family, member A3	Multiple_Complex	8.53	7.58	11.47	11.8	8.54	8.17	11.56
TC1000009708.hg.1	6.77	3.63	8.82	4.61e-11	2.58e-08	SDCBPP1	syndecan binding protein (syntenin) pseudogene 1 [Source:HGNC Symbol;Acc:HGNC:44684]	Multiple_Complex	7.05	6.5	4.58	3.54	6.95	6.59	3.72
TC0200010165.hg.1	11.01	8.37	6.21	4.74e-11	2.65e-08	PPP1R1C	protein phosphatase 1, regulatory (inhibitor) subunit 1C	Multiple_Complex	11.18	10.96	8.36	8.86	10.82	11.06	8.38
TC0100009962.hg.1	12.21	9.62	6.04	4.79e-11	2.67e-08	spawbee	Transcript Identified by AceView	Unassigned	12.03	13.36	9.55	10.29	12.11	12.48	9.18
TC0700007361.hg.1	7.16	10.08	-7.53	4.87e-11	2.69e-08	UBE2D4	ubiquitin-conjugating enzyme E2D 4 (putative)	Multiple_Complex	7.24	6.56	10.98	9.51	7.22	7.03	9.98
TC1000011925.hg.1	6.25	8.16	-3.74	4.86e-11	2.69e-08	dawga	Transcript Identified by AceView	Unassigned	6.36	6.27	9.24	8.21	5.55	6.14	8.1
TC0600009783.hg.1	6.76	10.33	-11.88	5.29e-11	2.91e-08	UST	uronyl-2-sulfotransferase	Multiple_Complex	6.89	6.95	10.4	10.83	6.61	6.59	9.65
TC0900007976.hg.1	8.12	10.24	-4.35	5.37e-11	2.94e-08	SUSD3	sushi domain containing 3	Coding	8.38	6.91	10.88	9.73	8.64	7.86	10.18
TC0600012801.hg.1	12.11	8.78	10.03	5.46e-11	2.98e-08	SESN1	sestrin 1	Multiple_Complex	11.97	13.05	9.44	8.72	11.41	12.22	8.37
TC0200015650.hg.1	10	6.74	9.56	5.49e-11	2.98e-08	FN1	fibronectin 1	Multiple_Complex	10.42	9.69	7.4	6.69	10.45	9.27	6.2
TC1200010976.hg.1	5.62	8.29	-6.4	5.75e-11	3.11e-08	AGAP2	ArfGAP with GTPase domain, ankyrin repeat and PH domain 2	Multiple_Complex	6.37	5.49	8.59	8.34	5.51	5.81	7.84
TC0100007946.hg.1	7.02	4.26	6.77	5.97e-11	3.22e-08	derlybo	Transcript Identified by AceView	Unassigned	6.13	7.87	4.23	4.29	7.33	6.72	3.59
TC1100012121.hg.1	17.38	14.97	5.32	6.14e-11	3.29e-08	TMEM123	transmembrane protein 123	Multiple_Complex	17.58	17.28	15.41	14.97	17.48	17.2	14.55
TC0100015586.hg.1	6.64	9.76	-8.66	6.17e-11	3.3e-08	PDZK1	PDZ domain containing 1	Multiple_Complex	6.2	6.48	10.39	9.16	6.85	6.96	9.74
TC1400008193.hg.1	8.97	11.53	-5.9	6.35e-11	3.38e-08	EVL	Enah/Vasp-like	Multiple_Complex	8.86	9.13	11.25	11.52	8.68	9.12	11.55
TC1900011006.hg.1	9.42	13.26	-14.33	6.53e-11	3.46e-08	SNAR-E	small ILF3/NF90-associated RNA E	Multiple_Complex	9.2	9.82	13.07	12.07	9.68	8.95	15.24
TC0300006622.hg.1	7.97	4.95	8.1	6.74e-11	3.56e-08	PPARG	peroxisome proliferator-activated receptor gamma	Multiple_Complex	8.17	7.82	5.7	4.95	8.11	7.36	4.95
TC1000007646.hg.1	8.15	5.15	8.02	6.89e-11	3.63e-08	feenaby	Transcript Identified by AceView	Unassigned	8.2	8.11	5.14	5.38	7.57	8.58	5.16
TC1800008900.hg.1	4.79	7.57	-6.9	6.95e-11	3.64e-08	mokori	Transcript Identified by AceView	Unassigned	5.02	4.93	8.47	7.68	4.26	4.66	6.4
TC0100013872.hg.1	7.38	3.35	16.38	7.22e-11	3.77e-08	EDN2	endothelin 2	Multiple_Complex	8.25	6.61	3.59	3.37	7.92	6.8	2.68
TC0100010798.hg.1	16.33	13.11	9.36	7.41e-11	3.86e-08	QSOX1	quiescin Q6 sulfhydryl oxidase 1	Multiple_Complex	16.25	15.89	13.94	13.07	16.34	16.42	12.34
TC0200009049.hg.1	12.16	9.1	8.29	7.55e-11	3.91e-08	INSIG2	insulin induced gene 2	Multiple_Complex	12.05	12.24	9.11	8.99	12.06	12.28	9.16
TC1000010844.hg.1	13.54	11.09	5.44	7.6e-11	3.92e-08	RUFY2	RUN and FYVE domain containing 2	Multiple_Complex	13.16	13.94	11.52	11.11	13.55	13.52	10.63
TC0400007330.hg.1	10.45	7.46	7.98	7.89e-11	4.06e-08	NSUN7	NOP2/Sun domain family, member 7	Multiple_Complex	10.76	10.12	7.33	8.64	10.69	10.23	6.67
TC0100009345.hg.1	6.12	8.55	-5.41	8.34e-11	4.27e-08	CELSR2	cadherin, EGF LAG seven-pass G-type receptor 2	Multiple_Complex	6.35	5.52	9.5	8.6	6.71	5.9	7.52
TC0X00006966.hg.1	6.62	9.04	-5.34	8.44e-11	4.31e-08	SYTL5	synaptotagmin-like 5	Multiple_Complex	6.51	6.92	10.35	9.09	6.31	6.74	8.78
TC0400010069.hg.1	14.29	16.34	-4.13	8.55e-11	4.35e-08	RP11-352E6.2		Multiple_Complex	14.42	14.06	16.03	16.43	14.36	14.24	16.34
TC0300007674.hg.1	13.15	11.14	4.04	8.89e-11	4.5e-08			NonCoding	13.63	12.58	11.51	11.15	13.64	12.73	9.95
TC0600012958.hg.1	7.1	9.58	-5.59	8.92e-11	4.5e-08	TSPYL4	TSPY-like 4	Multiple_Complex	6.71	6.77	9.96	9.55	7.36	7.62	9.27
TC0600011674.hg.1	9.44	12.62	-9.07	9.17e-11	4.61e-08	PPIL1	peptidylprolyl isomerase (cyclophilin)-like 1	Multiple_Complex	9.38	9.79	13.05	12.61	8.7	9.43	12.2
TC0X00010073.hg.1	11.73	8.91	7.03	9.23e-11	4.62e-08	snady	Transcript Identified by AceView	Coding	11.72	11.42	8.83	9.04	12.29	11.76	7.85
TC0100009692.hg.1	3.32	6.54	-9.31	9.57e-11	4.78e-08	FAM91A3P	family with sequence similarity 91, member A3 pseudogene	Multiple_Complex	3.84	2.78	7.02	6.55	3.45	3.19	6.04
TC1800008824.hg.1	16.51	13.7	6.99	9.97e-11	4.96e-08	LMAN1	lectin, mannose-binding, 1	Multiple_Complex	16.86	16.24	13.78	13.63	16.91	15.92	12.51
TC0500010508.hg.1	6.84	10.23	-10.48	1.01e-10	4.99e-08	NIPBL-AS1	NIPBL antisense RNA 1 (head to head)	NonCoding	6.73	6.42	10.18	10.28	8.1	7.06	9.14
TC2000007553.hg.1	4.72	6.77	-4.15	1.02e-10	5.04e-08			NonCoding	4.69	4.76	6.08	6.8	5.18	4.46	7.03
TC0200011551.hg.1	9.56	12.48	-7.57	1.07e-10	5.24e-08	ADI1	acireductone dioxygenase 1	Multiple_Complex	10.42	8.89	13.08	12.07	9.85	9.21	12.42
TC0100013278.hg.1	10.43	7.74	6.47	1.08e-10	5.29e-08	TCEA3	transcription elongation factor A (SII), 3	Multiple_Complex	10.65	10.41	7.75	7.97	10.43	10.46	7.02
TC0100016299.hg.1	9.02	5.79	9.37	1.1e-10	5.36e-08			NonCoding	8.99	9.01	3.94	5.71	8.68	9.15	5.87
TC1200011591.hg.1	11.77	7.68	16.95	1.11e-10	5.41e-08	NTN4	netrin 4	Multiple_Complex	12.46	10.5	7.74	7.64	13.16	11.02	6.74
TC0100007943.hg.1	12.72	9.8	7.6	1.12e-10	5.41e-08	RLF	rearranged L-myc fusion	Multiple_Complex	12.58	12.98	9.96	9.78	12.42	12.89	9.1
TC1600007440.hg.1	19.35	17.45	3.72	1.2e-10	5.78e-08	ALDOA	aldolase A, fructose-bisphosphate	Multiple_Complex	19.6	19.2	17.47	17.25	19.49	19.11	17.61
TC2200006464.hg.1	10.34	6.76	12	1.2e-10	5.78e-08	muyora	Transcript Identified by AceView	Coding	10.06	10.59	7.62	6.88	9.76	11.02	5.55
TC1000012581.hg.1	12.1	8.85	9.51	1.28e-10	6.14e-08	ARHGAP19-SLIT1	ARHGAP19-SLIT1 readthrough (NMD candidate)	Multiple_Complex	12.01	12.26	9.87	8.97	11.66	12.18	7.57
TC0200007590.hg.1	5.58	8.82	-9.46	1.3e-10	6.17e-08	CHAC2	ChaC, cation transport regulator homolog 2 (E. coli)	Coding	5.13	5.45	9.07	8.82	5.68	6.21	7.93
TC0100008664.hg.1	12.3	8.19	17.22	1.29e-10	6.17e-08	GADD45A	growth arrest and DNA-damage-inducible, alpha	Multiple_Complex	12.43	12.31	8.13	9.18	12.18	11.2	8.25
TC0100013608.hg.1	6.48	8.43	-3.86	1.33e-10	6.3e-08	MARCKSL1	MARCKS-like 1	Multiple_Complex	6.6	5.51	9.46	8.45	6.58	6.26	8.41
TC2200009048.hg.1	8.31	6.11	4.58	1.33e-10	6.3e-08			NonCoding	8.24	8.56	6.07	6.61	7.95	8.39	5.73
TC0900011631.hg.1	11.96	9.91	4.14	1.35e-10	6.36e-08	GOLGA2	golgin A2	Multiple_Complex	12.32	11.89	10.01	9.9	12.03	11.95	9.46
TC1400009368.hg.1	10.26	6.74	11.46	1.4e-10	6.56e-08	HIF1A-AS2; RP11-618G20.2	HIF1A antisense RNA 2 [Source:HGNC Symbol;Acc:HGNC:43015]; novel transcript	NonCoding	10.55	10.02	6.66	6.74	10.67	9.41	6.73
TC1500010080.hg.1	8.62	11.55	-7.65	1.42e-10	6.64e-08	IMP3	IMP3, U3 small nucleolar ribonucleoprotein	Multiple_Complex	8.7	7.99	11.61	10.88	9.27	8.53	11.5
TC1200010958.hg.1	8.17	6.41	3.39	1.45e-10	6.77e-08	tanemi	Transcript Identified by AceView	Unassigned	8.41	9.12	5.71	6.4	8.04	8.05	6.59
TC1400008545.hg.1	10.1	7.54	5.88	1.47e-10	6.84e-08	BMS1P18; BMS1P17	Homo sapiens BMS1 ribosome biogenesis factor pseudogene 18 (BMS1P18), non-coding RNA.; Homo sapiens BMS1 ribosome biogenesis factor pseudogene 17 (BMS1P17), non-coding RNA.; BMS1 pseudogene 17 [Source:HGNC Symbol;Acc:49162]	NonCoding	9.55	11.05	7.54	7.21	9.73	10.38	7.87
TC0400008879.hg.1	13.29	10.73	5.88	1.53e-10	7.08e-08	GAB1	GRB2-associated binding protein 1	Multiple_Complex	13.27	13.3	10.71	10.76	13.08	13.44	10.23
TC0100015984.hg.1	10.4	12.69	-4.9	1.53e-10	7.08e-08	UBQLN4	ubiquilin 4	Multiple_Complex	10.77	9.87	13.06	12.28	10.93	10.02	12.71
TC1000010341.hg.1	9.83	7.06	6.81	1.57e-10	7.17e-08	NAMPTP1	nicotinamide phosphoribosyltransferase pseudogene 1 [Source:HGNC Symbol;Acc:HGNC:17633]	Pseudogene	10.06	10.1	7.59	7.04	9.56	9.6	6.85
TC1100006585.hg.1	8.81	5.9	7.53	1.57e-10	7.17e-08	KCNQ1OT1_5	KCNQ1 overlapping transcript 1 conserved region 5 [Source:RFAM;Acc:RF01950]	NonCoding	8.74	8.45	5.89	5.91	8.88	8.97	5.2
TC1700012189.hg.1	6.54	10.01	-11.09	1.56e-10	7.17e-08	SENP3	SUMO1/sentrin/SMT3 specific peptidase 3	Multiple_Complex	6.97	5.94	9.93	8.79	7.22	6.07	10.1
TC1700008521.hg.1	7.87	5.43	5.42	1.61e-10	7.31e-08	Y_RNA	Y RNA [Source:RFAM;Acc:RF00019]	NonCoding	7.81	7.94	5.17	5.46	7.59	8.37	5.64
TC0700012108.hg.1	8.81	6.5	4.98	1.61e-10	7.33e-08	HSPC047		Coding	8.55	8.43	6.8	6.53	9.26	9.04	6.1
TC0100007542.hg.1	6.78	10.82	-16.44	1.63e-10	7.37e-08	SMPDL3B	sphingomyelin phosphodiesterase, acid-like 3B	Multiple_Complex	6.97	6.58	10.8	10.84	6.68	6.89	9.3
TC0100012780.hg.1	10.39	7.36	8.17	1.65e-10	7.43e-08	ENO1-IT1; RP3-477M7.2	ENO1 intronic transcript 1 (non-protein coding) [Source:HGNC Symbol;Acc:HGNC:41331]; putative novel transcript; ENO1 intronic transcript 1 [Source:HGNC Symbol;Acc:HGNC:41331]	NonCoding	10.01	10.86	7.65	7.33	9.64	10.98	7.39
TC0700010352.hg.1	10.3	7.56	6.69	1.65e-10	7.43e-08	ANKMY2	ankyrin repeat and MYND domain containing 2	Multiple_Complex	10.46	10.14	8.2	7.57	10.38	10.23	6.92
TC0400008424.hg.1	9.03	12.28	-9.5	1.69e-10	7.55e-08	C4orf32	chromosome 4 open reading frame 32	Coding	9.08	8.99	12.29	13.34	9.38	8.6	11.2
TC0700013538.hg.1	5.32	8.11	-6.91	1.82e-10	8.1e-08	TRGJ1; TRGC2; TRGJ2; TRGV9; TRGC1; TRGJP; TRGJP2	T cell receptor gamma joining 1; T cell receptor gamma constant 2; T cell receptor gamma joining 2; T cell receptor gamma variable 9; T cell receptor gamma constant 1; T cell receptor gamma joining P; T cell receptor gamma joining P2	Multiple_Complex	5.15	5.51	8.77	8.12	5.72	4.53	7.44
TC1200008790.hg.1	13.45	11	5.46	1.82e-10	8.1e-08	USP30	ubiquitin specific peptidase 30	Multiple_Complex	13.42	13.16	10.96	11.38	13.74	13.47	10.74
TC1500009217.hg.1	5.9	7.89	-3.97	1.85e-10	8.19e-08	LCMT2	leucine carboxyl methyltransferase 2	Coding	6.25	5.64	8.55	7.89	6.45	5	7.89
TC1400007169.hg.1	15.9	13.85	4.14	1.88e-10	8.3e-08	RP11-841O20.2	novel transcript antisense to ERO1L	NonCoding	15.91	15.76	14.02	13.66	15.87	15.94	13.86
TC0500013384.hg.1	5.39	7.9	-5.73	1.93e-10	8.53e-08	PPP2R2B	protein phosphatase 2, regulatory subunit B, beta	Multiple_Complex	5.35	5.37	7.91	7.89	5.45	4.95	8.18
TC0X00008062.hg.1	6.89	9.16	-4.81	1.97e-10	8.65e-08	RP13-383K5.4		Pseudogene	6.64	7.15	9.16	8.91	6.64	7.13	9.41
TC0600011525.hg.1	11.51	9.35	4.47	2e-10	8.76e-08	RXRB	retinoid X receptor beta	Multiple_Complex	11.34	11.59	9.41	8.47	11.69	11.43	9.74
TC2200008355.hg.1	8.23	5.44	6.94	2.06e-10	8.99e-08			NonCoding	8.22	8.12	5.96	5.46	8.89	8.35	3.83
TC0800008468.hg.1	16.2	12.57	12.41	2.1e-10	9.14e-08	gashoy	Transcript Identified by AceView	Unassigned	15.63	17.1	12.61	12.53	15.56	16.66	11.85
TC2200009194.hg.1	15.8	13.78	4.06	2.14e-10	9.3e-08	MED15	mediator complex subunit 15	Multiple_Complex	15.57	15.5	13.63	13.91	16	16.17	13.79
TC0100011243.hg.1	9.36	7.22	4.41	2.15e-10	9.31e-08	PPFIA4	protein tyrosine phosphatase, receptor type, f polypeptide (PTPRF), interacting protein (liprin), alpha 4	Multiple_Complex	8.78	9.95	7.22	7.21	9.25	9.46	7.31
TC0400009986.hg.1	10.77	13.18	-5.33	2.2e-10	9.45e-08	fleeglu	Transcript Identified by AceView	Coding	10.93	9.6	13.06	13.25	10.76	10.65	14.04
TC0400009987.hg.1	10.77	13.18	-5.33	2.2e-10	9.45e-08	kleestoyby	Transcript Identified by AceView	Coding	10.93	9.6	13.06	13.25	10.76	10.65	14.04
TC0700012824.hg.1	9.46	11.65	-4.57	2.24e-10	9.52e-08	MRPS33	mitochondrial ribosomal protein S33	Multiple_Complex	9.6	9.35	11.64	12.04	9.61	9.25	11.28
TC1700008505.hg.1	9.6	7.09	5.69	2.24e-10	9.52e-08	skosa	Transcript Identified by AceView	Unassigned	9.5	9.69	7.58	7.17	9.6	10.14	6.23
TC1900011984.hg.1	7.34	5.32	4.04	2.23e-10	9.52e-08	DMPK	dystrophia myotonica-protein kinase	Multiple_Complex	7.23	6.69	5.36	5.29	7.76	7.47	4.58
TC0700011813.hg.1	12.89	9.84	8.28	2.26e-10	9.58e-08	BET1	Bet1 golgi vesicular membrane trafficking protein	Multiple_Complex	13.25	13.21	10.33	9.91	12.54	12.58	9.17
TC0M00006434.hg.1	14.42	17.03	-6.08	2.28e-10	9.65e-08	ND2	MTND2	Multiple_Complex	14.38	14.2	16.31	17.1	14.45	14.44	17.47
TC2200009052.hg.1	9.01	5.7	9.96	2.35e-10	9.89e-08	blorroy	Transcript Identified by AceView	Unassigned	8.51	9.06	6.12	5.71	8.94	9.03	5.24
TC0100017420.hg.1	7.28	4.64	6.26	2.37e-10	9.96e-08	DUSP10	dual specificity phosphatase 10	Multiple_Complex	6.98	8.22	4.71	5.19	6.23	7.62	3.9
TC1900007083.hg.1	8.46	5.36	8.57	2.44e-10	1.02e-07	PGK1P2	phosphoglycerate kinase 1, pseudogene 2	Multiple_Complex	8.57	8.42	6.81	5.31	8.37	9.11	5.4
TC1000011008.hg.1	10.2	7.05	8.87	2.51e-10	1.05e-07	Y_RNA	Y RNA [Source:RFAM;Acc:RF00019]	NonCoding	9.67	10.3	7.06	6.7	10.08	10.83	7.37
TC1000006663.hg.1	7.79	4.46	10.08	2.51e-10	1.05e-07			NonCoding	7.85	6.53	4.52	5.23	8.18	7.58	4.4
TC1300008272.hg.1	9.73	7.44	4.9	2.54e-10	1.05e-07	LATS2	large tumor suppressor kinase 2	Multiple_Complex	10.42	9.46	7.85	7.39	9.94	9.47	7.17
TC1200009622.hg.1	12.27	9.39	7.38	2.59e-10	1.07e-07			NonCoding	12.23	12.49	10.5	9.28	12.21	11.64	8.57
TC0300008863.hg.1	15.17	18	-7.13	2.61e-10	1.08e-07	CDV3	CDV3 homolog (mouse)	Multiple_Complex	15.42	14.8	17.95	18.82	15.78	14.83	17.28
TC2000009898.hg.1	10.79	8.49	4.94	2.63e-10	1.08e-07	RP1-122P22.2; RIN2	novel transcript; Transcript Identified by AceView, Entrez Gene ID(s) 54453	NonCoding	10.64	10.55	8.54	9.17	10.91	11.17	7.7
TC1400006462.hg.1	11.3	7.85	10.9	2.65e-10	1.09e-07	deysly; leycharbu	Transcript Identified by AceView	Unassigned	10.85	12.01	7.91	7.8	10.44	11.82	7.32
TC2100008545.hg.1	9.48	13.28	-13.92	2.77e-10	1.13e-07	NRIP1	nuclear receptor interacting protein 1	Multiple_Complex	10.38	9.48	13.27	13.29	9.63	9.31	11.93
TC1400010722.hg.1	6.19	8.21	-4.05	2.81e-10	1.15e-07	IPO4	importin 4	Multiple_Complex	6.22	5.54	9.04	8.25	6.11	6.26	8.16
TC1200009726.hg.1	7.33	3.44	14.83	2.85e-10	1.16e-07	swawchu	Transcript Identified by AceView	Coding	7.55	6.86	3.3	3.45	8.04	7.04	3.55
TC1_KI270706v1_random00006439.hg.1	10.43	7.8	6.2	2.85e-10	1.16e-07	RP11-782C8.2		NonCoding	10.99	9.54	7.88	7.72	11.38	9.84	6.72
TC2000009916.hg.1	11.26	14.28	-8.1	2.88e-10	1.16e-07	TGIF2-C20orf24	TGIF2-C20orf24 readthrough	Multiple_Complex	12.23	10.32	14.31	13.49	12.23	10.24	14.57
TC1100010077.hg.1	11.81	9.02	6.91	2.96e-10	1.19e-07	SBF2	SET binding factor 2	Multiple_Complex	11.75	11.46	9.3	9.06	11.81	11.87	8.39
TC0800010949.hg.1	11.19	8.51	6.39	3e-10	1.2e-07	SNX16	sorting nexin 16	Multiple_Complex	11.24	12.06	9.41	8.43	11.16	11.16	8.02
TC0700008747.hg.1	15.33	12.24	8.52	3e-10	1.2e-07	HBP1	HMG-box transcription factor 1	Multiple_Complex	15.06	15.73	12.2	12.27	15.07	15.53	11.04
TC1300008533.hg.1	10.96	14.51	-11.73	3.03e-10	1.21e-07	HSPH1	heat shock 105kDa/110kDa protein 1	Multiple_Complex	11.81	10.29	15.26	13.81	11.83	9.71	14.48
TC0300008361.hg.1	8.21	10.82	-6.07	3.06e-10	1.22e-07	SIDT1	SID1 transmembrane family, member 1	Multiple_Complex	8.08	7.7	10.79	10.84	8.53	8.38	9.74
TC0100015627.hg.1	12.29	8.86	10.77	3.18e-10	1.26e-07	PRKAB2	protein kinase, AMP-activated, beta 2 non-catalytic subunit	Multiple_Complex	12.26	12.33	9.23	8.92	12.57	12.28	8.3
TC1600009260.hg.1	7.97	10.99	-8.16	3.23e-10	1.27e-07	EEF2KMT	eukaryotic elongation factor 2 lysine methyltransferase	Multiple_Complex	7.9	7.99	11.51	11.04	7.99	9.12	10.39
TC0800011312.hg.1	15.7	12.54	8.97	3.22e-10	1.27e-07	RRM2B	ribonucleotide reductase M2 B (TP53 inducible)	Multiple_Complex	15.93	15.45	12.69	12.4	16.18	15.29	10.23
TC1700007976.hg.1	11.25	13.9	-6.27	3.23e-10	1.27e-07	G6PC3	glucose 6 phosphatase, catalytic, 3	Multiple_Complex	11.44	10.68	13.99	13.9	11.09	11.43	13.56
TC0600007084.hg.1	6.79	9.22	-5.39	3.44e-10	1.35e-07	RBM24	RNA binding motif protein 24	Multiple_Complex	6.93	6.07	9.92	9.32	7.19	6.66	8.22
TC0600009875.hg.1	5.82	7.89	-4.19	3.43e-10	1.35e-07	kerfla	Transcript Identified by AceView	Coding	5.98	5.16	8.45	7.83	5.66	6.08	7.48
TC1500009636.hg.1	18.53	17.28	2.39	3.51e-10	1.37e-07	ANXA2	annexin A2	Multiple_Complex	18.52	18.56	17.63	16.26	18.55	18.47	17.3
TC1200010839.hg.1	9.55	6.68	7.32	3.55e-10	1.38e-07	ITGA5	integrin alpha 5	Multiple_Complex	10.24	8.64	7.04	6.27	10.19	9.03	6.71
TC1900007617.hg.1	5.23	3.4	3.56	3.71e-10	1.44e-07	joyshy	Transcript Identified by AceView	Coding	5.11	5.34	3.46	3.78	5.22	7.02	2.83
TC1600011569.hg.1	7.39	10.82	-10.8	3.89e-10	1.5e-07	ADAT1	adenosine deaminase, tRNA-specific 1	Multiple_Complex	7.88	6.43	11.89	10.12	8.2	6.96	10.71
TC1700008508.hg.1	11.02	8.4	6.15	3.89e-10	1.5e-07	kloyslor	Transcript Identified by AceView	Coding	10.74	11.15	8.9	8.43	11.08	12.03	6.91
TC0400012563.hg.1	6.43	3.7	6.63	3.96e-10	1.52e-07			NonCoding	6.41	6.42	4.56	3.7	7.32	6.46	3.7
TC0900012035.hg.1	7.42	9.59	-4.52	4.14e-10	1.58e-07			NonCoding	7.36	7.43	10.23	9.54	7.81	7.45	9.25
TC1000011446.hg.1	10.95	8.19	6.77	4.13e-10	1.58e-07	slyparby	Transcript Identified by AceView	Coding	10.59	12	8.27	8.13	10.75	11.19	7.45
TC0700010509.hg.1	11.3	15.41	-17.32	4.42e-10	1.68e-07	CYCS	cytochrome c, somatic	Coding	11.43	11.19	15.51	15.32	12.04	11.26	14.06
TC0600007481.hg.1	7.36	4.97	5.24	4.47e-10	1.7e-07			NonCoding	6.97	8.01	4.88	4.98	6.59	7.8	5.01
TC1400009002.hg.1	14.55	11.78	6.82	4.5e-10	1.71e-07	SEC23A	Sec23 homolog A, COPII coat complex component	Multiple_Complex	14.89	14.29	11.72	11.85	14.73	14.34	9.97
TC0700011552.hg.1	11.44	8.13	9.86	4.56e-10	1.73e-07	keysmeebu	Transcript Identified by AceView	Unassigned	11.06	11.8	8.48	8.17	11.05	12.68	7.23
TC1700008507.hg.1	11.79	9.2	6.06	4.58e-10	1.73e-07	swawvoybu	Transcript Identified by AceView	Unassigned	11.41	12.13	9.89	9.16	11.45	12.2	8.57
TC1900007233.hg.1	3.86	6.05	-4.57	4.77e-10	1.79e-07	CYP4F22	cytochrome P450, family 4, subfamily F, polypeptide 22	Coding	3.93	3.72	6.89	5.96	3.89	4.79	5.44
TC0300011450.hg.1	12.68	10.09	5.99	4.95e-10	1.86e-07	TMF1	TATA element modulatory factor 1	Multiple_Complex	12.69	12.91	10.16	10.53	12.67	12.67	9.2
TC0800008848.hg.1	13.02	10.37	6.26	5.16e-10	1.93e-07	PVT1; MIR1204	Pvt1 oncogene (non-protein coding); microRNA 1204	Multiple_Complex	13.85	12.04	10.39	10.76	14.06	12.14	9.14
TC0700013458.hg.1	10.84	8.66	4.55	5.28e-10	1.95e-07	HILPDA	hypoxia inducible lipid droplet-associated	Multiple_Complex	10.83	11.4	9.57	8.57	10.95	10.74	8.15
TC0900008888.hg.1	5.08	7.48	-5.28	5.29e-10	1.95e-07	ENDOG	endonuclease G	Coding	5.71	4.5	7.92	7.46	5.55	4.57	7.06
TC0900011819.hg.1	13.78	10.8	7.92	5.29e-10	1.95e-07	TSC1	tuberous sclerosis 1	Multiple_Complex	14.09	13.54	11.91	10.73	14.11	13.01	10.86
TC2100008349.hg.1	5.67	7.57	-3.74	5.25e-10	1.95e-07			NonCoding	5.59	5.8	7.56	8.62	6.29	5.61	7.58
TC2200008180.hg.1	9.14	7.04	4.28	5.28e-10	1.95e-07	C22orf43	Transcript Identified by AceView, Entrez Gene ID(s) 51233; 91316	Unassigned	8.86	8.88	7.04	7.05	9.37	9.48	6.05
TC0200014598.hg.1	7.98	5.16	7.08	5.36e-10	1.97e-07	lalobo	Transcript Identified by AceView	Unassigned	8.08	9.02	5.22	5.54	8.05	7.76	4.56
TC0800006785.hg.1	9.05	5.63	10.69	5.7e-10	2.09e-07	RP11-419I17.1	novel transcript	NonCoding	8.28	9.44	6.53	5.65	8.64	9.83	4.69
TC0200013750.hg.1	11.57	6.5	33.51	5.89e-10	2.16e-07	FHL2	four and a half LIM domains 2	Multiple_Complex	12.6	10.72	7.3	5.71	12.51	10.37	6.5
TC0X00010075.hg.1	10.22	5.9	20.03	5.93e-10	2.16e-07	gugoy	Transcript Identified by AceView	Coding	10.41	8.84	6.61	5.96	10.35	9.92	5.06
TC1500007223.hg.1	8.26	5.46	6.94	5.94e-10	2.16e-07	beezo	Transcript Identified by AceView	Unassigned	8.37	8.07	6.25	5.42	8.54	8.11	4.75
TC1600007441.hg.1	13.5	15.41	-3.77	5.94e-10	2.16e-07	PPP4C	protein phosphatase 4, catalytic subunit	Multiple_Complex	13.91	13.01	15.43	15.05	13.96	13.1	15.74
TC0X00010851.hg.1	7.53	5.54	3.97	6.09e-10	2.2e-07	GPC3	glypican 3	Multiple_Complex	7.86	6.89	5.57	5.74	7.49	7.52	5.16
TC0200008291.hg.1	10.48	7.31	9.01	6.11e-10	2.21e-07	KDM3A	lysine (K)-specific demethylase 3A	Multiple_Complex	10.56	10.66	8.33	7.37	10.4	10.31	7.25
TC0100016021.hg.1	10.2	12.67	-5.55	6.32e-10	2.28e-07	MRPL24	mitochondrial ribosomal protein L24	Multiple_Complex	10.03	10.51	12.8	12.69	9.35	10.34	12.37
TC0100018417.hg.1	5.1	7.51	-5.35	6.47e-10	2.32e-07	ALDH4A1	aldehyde dehydrogenase 4 family, member A1	Multiple_Complex	4.87	5.4	8.25	6.82	4.53	5.4	7.49
TC0300012924.hg.1	5.49	9.33	-14.38	6.51e-10	2.33e-07	VEPH1	ventricular zone expressed PH domain containing 1	Multiple_Complex	5.27	4.7	10	9	6.21	5.72	9.28
TC0200014927.hg.1	8.02	4.32	13.02	6.67e-10	2.38e-07			NonCoding	6.77	8.23	5.17	3.69	8.13	7.73	4.23
TC0100017519.hg.1	13.02	10.94	4.22	6.75e-10	2.4e-07	ACBD3	acyl-CoA binding domain containing 3	Multiple_Complex	13.08	12.99	10.92	11.31	12.85	13.02	9.51
TC0100010858.hg.1	9.09	11.98	-7.42	7e-10	2.48e-07	DHX9	DEAH (Asp-Glu-Ala-His) box helicase 9	Multiple_Complex	9.14	9.03	13.38	11.88	8.94	9.36	12.07
TC0800012312.hg.1	6.67	9.49	-7.09	7e-10	2.48e-07	SGK3	serum/glucocorticoid regulated kinase family, member 3	Multiple_Complex	6.83	6.45	10.5	9.08	6.78	6.57	9.44
TC1800006632.hg.1	10.4	6.8	12.15	7.25e-10	2.56e-07	RP11-888D10.4	novel transcript, sense intronic to ANKRD12	NonCoding	9.89	10.5	7.54	6.92	10.86	10.31	5.48
TC0100014250.hg.1	14.97	12.41	5.88	7.28e-10	2.57e-07	TMEM59	transmembrane protein 59	Multiple_Complex	15.41	14.85	12.97	12.37	15.08	14.55	12.14
TC1700011060.hg.1	8.88	6.47	5.3	7.37e-10	2.59e-07	FAM117A	family with sequence similarity 117, member A	Multiple_Complex	8.93	8.68	6.73	6.5	8.83	8.96	6.16
TC1200007775.hg.1	3.87	6.6	-6.63	7.69e-10	2.7e-07	MUCL1	mucin-like 1	Multiple_Complex	3.73	3.88	8.7	6.49	4.15	3.88	5.75
TC0800007738.hg.1	12.8	9.93	7.3	7.85e-10	2.75e-07	SDCBP	syndecan binding protein	Multiple_Complex	12.92	13.21	10.76	10.03	12.66	12.64	7.83
TC0300009731.hg.1	7.9	5.31	6.02	7.94e-10	2.77e-07	MAP3K13	mitogen-activated protein kinase kinase kinase 13	Multiple_Complex	7.56	8.27	5.99	5.15	7.53	8.23	5.33
TC2200007709.hg.1	7.15	5.07	4.21	8.03e-10	2.79e-07	CTA-280A3.2	novel transcript	NonCoding	7.22	7.26	4.44	5.55	7.09	7.01	5.14
TC1100008550.hg.1	4.53	6.4	-3.64	8.46e-10	2.94e-07	THRSP	thyroid hormone responsive	Coding	4.51	4.55	6.05	6.64	4.54	4.81	6.43
TC1700009378.hg.1	9.6	12.45	-7.18	8.61e-10	2.98e-07	PITPNA	phosphatidylinositol transfer protein, alpha	Multiple_Complex	9.45	9.02	12.47	12.42	10.48	9.73	12.04
TC1000011658.hg.1	7.84	10.31	-5.57	8.64e-10	2.99e-07	NPM3	nucleophosmin/nucleoplasmin 3	Multiple_Complex	7.65	7.72	10.78	10.35	8	7.97	10.28
TC0600007866.hg.1	7.5	4.17	10.07	8.68e-10	2.99e-07	sloyjaw	Transcript Identified by AceView	Coding	7.4	7.57	5.23	4.11	6.84	7.55	4.23
TC0300007748.hg.1	7.94	5.54	5.26	8.81e-10	3.03e-07	MITF	microphthalmia-associated transcription factor	Multiple_Complex	7.23	8.3	5.58	5.4	7.69	8.27	5.54
TC0800012271.hg.1	10.23	7.71	5.74	8.97e-10	3.08e-07	FAM85A; AC145124.2	family with sequence similarity 85, member A [Source:HGNC Symbol;Acc:HGNC:17606]; novel transcript	NonCoding	10.22	10.34	8.33	7.78	10.1	11.06	6.89
TC0X00008596.hg.1	14.92	12.43	5.63	9.32e-10	3.19e-07	CDR1; CDR1-AS	Memczak2013 ANTISENSE, CDS, coding, downstream_end, upstream_start, UTR3, UTR5 best transcript NM_004065; CDR1 antisense RNA; CDR1 antisense RNA [Source:HGNC Symbol;Acc:HGNC:48926]	NonCoding	14.98	15.46	11.44	12.39	14.61	14.88	13.49
TC2200007862.hg.1	10.61	8.2	5.31	9.45e-10	3.22e-07	BMS1P18; BMS1P17	BMS1 ribosome biogenesis factor pseudogene 18; BMS1 ribosome biogenesis factor pseudogene 17	Multiple_Complex	10.29	11.43	8.07	8.2	10.12	10.86	8.21
TC1400009426.hg.1	10.61	12.66	-4.14	9.49e-10	3.23e-07	MAX	MYC associated factor X	Multiple_Complex	10.93	10.04	12.88	12.66	11.14	10.3	12.42
TC0600011560.hg.1	5.94	8.82	-7.34	9.52e-10	3.23e-07	UQCC2	ubiquinol-cytochrome c reductase complex assembly factor 2	Multiple_Complex	5.86	5.5	8.81	8.63	6.01	6.45	8.83
TC0800010137.hg.1	9.49	7.38	4.31	9.72e-10	3.29e-07	BRF2	BRF2, RNA polymerase III transcription initiation factor 50 kDa subunit	Multiple_Complex	9.47	9.07	7.4	7.48	9.57	9.46	7.25
TC1700010191.hg.1	11.1	12.78	-3.2	9.74e-10	3.29e-07	POLDIP2	polymerase (DNA-directed), delta interacting protein 2	Multiple_Complex	11.21	10.76	12.91	12.8	11.22	11	12.6
TC0900006564.hg.1	11.87	9.26	6.13	9.82e-10	3.31e-07	RIC1	RIC1 homolog, RAB6A GEF complex partner 1	Multiple_Complex	11.75	11.49	9.82	9.35	12.26	12	8.38
TC1400009256.hg.1	11.5	9.28	4.66	9.96e-10	3.35e-07	ATG14	autophagy related 14	Multiple_Complex	11.39	11.63	9.28	9.27	11.64	11.25	8.16
TC0200016485.hg.1	12.36	9.74	6.13	1.01e-09	3.39e-07	LINC00152	long intergenic non-protein coding RNA 152	NonCoding	12.75	12.38	10.28	9.51	12.35	12.15	9.71
TC0300012979.hg.1	9.21	7.52	3.24	1.02e-09	3.39e-07	PSMC1P7	proteasome (prosome, macropain) 26S subunit, ATPase, 1 pseudogene 7 [Source:HGNC Symbol;Acc:HGNC:39782]	Multiple_Complex	8.97	9.16	7.52	7.52	9.26	9.57	6.92
TC0X00010875.hg.1	5.19	6.72	-2.88	1.03e-09	3.44e-07	PLAC1	placenta specific 1	Multiple_Complex	5.05	5.71	7.54	6.65	4.63	5.35	6.78
TC0300010008.hg.1	9.68	7.15	5.78	1.04e-09	3.46e-07	AC069257.8; leesweyby	Transcript Identified by AceView; novel transcript	Multiple_Complex	9.44	10.19	7.11	6.58	9.55	9.8	7.2
TC1500010788.hg.1	13.07	9.74	10.07	1.04e-09	3.46e-07	CHD2; MIR3175	chromodomain helicase DNA binding protein 2; microRNA 3175	Multiple_Complex	13	13.12	9.72	10.75	12.71	13.21	8.74
TC1000007133.hg.1	6.11	8.96	-7.22	1.06e-09	3.5e-07			NonCoding	7.03	5.38	7.82	9.02	6.69	5.43	8.91
TC0800012273.hg.1	10.41	7.71	6.47	1.08e-09	3.56e-07	LOC100506990	uncharacterized LOC100506990; Salzman2013 ANNOTATED, ncRNA, OVERLAPTX, OVEXON best transcript NR_040091; Salzman2013 ANNOTATED, INTERNAL, ncRNA, OVERLAPTX, OVEXON best transcript NR_040092; Salzman2013 ANNOTATED, INTERNAL, ncRNA, OVERLAPTX, OVEXON best transcript NR_040091; Salzman2013 ALT_ACCEPTOR, ALT_DONOR, INTERNAL, intronic, ncRNA best transcript NR_040091; Salzman2013 ALT_ACCEPTOR, INTERNAL…	NonCoding	10	10.59	8.18	7.79	10.19	10.9	6.87
TC1000009391.hg.1	6	4.47	2.89	1.08e-09	3.57e-07	RP11-45A17.4	novel transcript antisense to BNIP3	NonCoding	5.49	6.12	4.24	4.55	6.31	5.9	4.48
TC0500011125.hg.1	9.12	6.81	4.95	1.1e-09	3.61e-07	ANKRA2	ankyrin repeat, family A (RFXANK-like), 2	Multiple_Complex	9.36	8.81	7.48	6.11	9.56	8.81	6.83
TC0200006891.hg.1	11.31	14.74	-10.79	1.12e-09	3.67e-07	RHOB	ras homolog family member B	Coding	10.86	12.13	15.04	14.22	10.38	11.81	14.79
TC0600007684.hg.1	12.82	9.93	7.42	1.13e-09	3.71e-07	SLC39A7	solute carrier family 39 (zinc transporter), member 7	Multiple_Complex	13.52	12.39	10.95	9.94	13.11	12.45	8.9
TC0X00009762.hg.1	9.07	12.14	-8.38	1.15e-09	3.74e-07	HSD17B10	hydroxysteroid (17-beta) dehydrogenase 10	Multiple_Complex	8.64	9.02	12.06	11.64	9.15	9.87	12.92
TC0900007096.hg.1	12.88	11.28	3.03	1.15e-09	3.75e-07	CREB3	cAMP responsive element binding protein 3	Multiple_Complex	12.9	12.76	11.3	11.13	12.86	13.04	11.39
TC1200006700.hg.1	10.38	8.23	4.42	1.18e-09	3.83e-07	FOXJ2	forkhead box J2	Multiple_Complex	11.11	10.12	8.3	7.54	10.68	9.48	8.17
TC0X00010076.hg.1	10.08	6.01	16.8	1.19e-09	3.84e-07	teti	Transcript Identified by AceView	Coding	9.95	9.09	6.03	6	10.41	10.07	5.16
TC0200009095.hg.1	11.77	9.29	5.57	1.2e-09	3.87e-07	INHBB	inhibin beta B	Coding	12.11	11.02	10.07	9.22	12.64	11.37	8.9
TC1500010764.hg.1	14.59	12.27	5	1.27e-09	4.08e-07	CLK3	CDC like kinase 3	Multiple_Complex	14.57	14.6	12.18	12.3	14.65	14.59	12.8
TC1800006786.hg.1	13.29	10.36	7.62	1.28e-09	4.12e-07	RNMT	RNA (guanine-7-) methyltransferase	Multiple_Complex	12.5	13.64	10.48	11.1	12.98	14	9.24
TC0200015058.hg.1	9.41	6.87	5.81	1.29e-09	4.12e-07	DNAJC19P5	DnaJ heat shock protein family (Hsp40) member C19 pseudogene 5 [Source:HGNC Symbol;Acc:HGNC:45068]	Multiple_Complex	9.66	9.11	7.54	6.84	9.97	8.94	6.25
TC1700007138.hg.1	15.17	12.97	4.62	1.28e-09	4.12e-07	TVP23B	trans-golgi network vesicle protein 23 homolog B (S. cerevisiae)	Multiple_Complex	15.13	15.34	13	12.93	15.23	14.92	12.02
TC1800008899.hg.1	4.06	7.59	-11.56	1.29e-09	4.12e-07	smeebor	Transcript Identified by AceView	Unassigned	4.3	3.85	8.09	7.55	5.2	4	7.63
TC1200012842.hg.1	8.87	11.66	-6.91	1.3e-09	4.12e-07	ANAPC7	anaphase promoting complex subunit 7	Multiple_Complex	9.11	8.25	11.98	11.69	9.65	8.59	11.63
TC1500007232.hg.1	6.92	5.29	3.11	1.3e-09	4.12e-07	dozo	Transcript Identified by AceView	Coding	7	6.33	5.35	5.3	6.88	6.91	5.17
TC1700012200.hg.1	9.23	7.03	4.59	1.3e-09	4.12e-07	CCDC144A	coiled-coil domain containing 144A	Multiple_Complex	8.61	9.53	7.04	7.02	8.87	10.04	5.61
TC0900012190.hg.1	11.33	13.21	-3.69	1.31e-09	4.14e-07	CCDC183; RABL6	coiled-coil domain containing 183; RAB, member RAS oncogene family-like 6	Multiple_Complex	11.5	10.78	13.01	13.2	11.89	11.15	13.44
TC0100011219.hg.1	7.88	5.66	4.65	1.32e-09	4.15e-07	PPP1R12B	protein phosphatase 1, regulatory subunit 12B	Multiple_Complex	7.56	7.76	6.82	5.55	8.03	8.08	4.94
TC1100012473.hg.1	11.52	9.42	4.27	1.32e-09	4.17e-07	MPZL3	myelin protein zero-like 3	Multiple_Complex	11.46	11.56	9.73	9.47	11.65	11.42	8.9
TC0600009821.hg.1	10.94	6.97	15.63	1.34e-09	4.21e-07	ULBP1	UL16 binding protein 1	Coding	11.65	10.18	6.99	8.37	11.81	10.12	6.95
TC1700010064.hg.1	6.78	8.4	-3.08	1.35e-09	4.23e-07	RNFT1P3	ring finger protein, transmembrane 1 pseudogene 3 [Source:HGNC Symbol;Acc:HGNC:44389]	Multiple_Complex	6.68	6.73	8.14	8.42	6.83	6.89	8.62
TC0600011323.hg.1	10.67	6.75	15.12	1.38e-09	4.33e-07	HLA-F-AS1; MICE; RPL23AP1	HLA-F antisense RNA 1; MHC class I polypeptide-related sequence E (pseudogene); ribosomal protein L23a pseudogene 1	Multiple_Complex	9.88	11.51	6.74	6.75	10.01	11.29	6.41
TC0100006459.hg.1	17.32	18.95	-3.1	1.39e-09	4.33e-07	MTCO3P12; MTATP8P1; MTATP6P1	MT-CO3 pseudogene 12 [Source:HGNC Symbol;Acc:HGNC:52042]; mitochondrially encoded ATP synthase 8 pseudogene 1 [Source:HGNC Symbol;Acc:HGNC:44571]; mitochondrially encoded ATP synthase 6 pseudogene 1 [Source:HGNC Symbol;Acc:HGNC:44575]	Multiple_Complex	17.31	16.88	18.3	18.9	17.31	17.62	19
TC1400008555.hg.1	12.55	8.97	11.99	1.39e-09	4.33e-07	gavu	Transcript Identified by AceView	Unassigned	11.74	13.2	8.79	9.16	11.92	13.33	8.96
TC0500009488.hg.1	11.47	7.16	19.73	1.4e-09	4.36e-07	CREBRF	CREB3 regulatory factor	Multiple_Complex	11.5	11.25	7.21	7.12	11.67	10.13	4.09
TC0100015745.hg.1	9.41	7.02	5.22	1.43e-09	4.43e-07			NonCoding	8.68	10.01	7.08	7.94	8.75	10.24	6.01
TC1100007471.hg.1	12.15	8.72	10.81	1.43e-09	4.43e-07	pluloby	Transcript Identified by AceView	Unassigned	11.19	12.3	8.71	9.08	11.97	12.52	8.37
TC0100015864.hg.1	10.95	7.98	7.88	1.46e-09	4.52e-07	S100A6	S100 calcium binding protein A6	Multiple_Complex	11.12	10.79	7.88	8.08	11.13	10.39	6.59
TC1200012792.hg.1	9.84	7.58	4.8	1.48e-09	4.56e-07	KRT81	keratin 81, type II	Multiple_Complex	10.17	8.88	7.66	7.51	10.46	9.59	6.76
TC0300012665.hg.1	11.06	8.58	5.57	1.52e-09	4.68e-07	XRN1	5-3 exoribonuclease 1	Multiple_Complex	11.02	11.08	9.07	8.66	11.05	11.51	7.58
TC0200008100.hg.1	8.63	6.76	3.66	1.53e-09	4.68e-07	speydawbu	Transcript Identified by AceView	Coding	8.47	7.71	6.84	6.74	8.64	8.79	6.76
TC0200011499.hg.1	7.13	4.92	4.63	1.57e-09	4.79e-07	AC141930.2	novel transcript	NonCoding	6.79	7.42	4.87	5.43	6.99	7.3	4.56
TC0600009873.hg.1	8.33	11.29	-7.77	1.58e-09	4.81e-07	klorkleeby	Transcript Identified by AceView	Unassigned	8.32	8.35	11.29	11.29	7.6	8.92	11.03
TC1200007864.hg.1	11.08	8.48	6.06	1.62e-09	4.94e-07	NXPH4	neurexophilin 4	Multiple_Complex	11.23	10.73	8.46	8.51	11.57	10.9	8.93
TC0100009900.hg.1	15.11	11.44	12.75	1.64e-09	4.97e-07	CIART	circadian associated repressor of transcription	Multiple_Complex	15.06	15.08	11.35	12.73	15.23	14.63	10.32
TC0200014754.hg.1	9.67	7	6.35	1.64e-09	4.97e-07			NonCoding	9.76	9.7	7.99	6.69	9.33	9.6	6.99
TC1300006643.hg.1	4.28	6.92	-6.24	1.65e-09	4.98e-07	ATP8A2	ATPase, aminophospholipid transporter, class I, type 8A, member 2	Multiple_Complex	3.75	4.7	7.03	7.56	4.04	4.58	5.73
TC1200009725.hg.1	7.75	4.84	7.55	1.67e-09	5.04e-07	dageyby	Transcript Identified by AceView	Coding	6.42	7.69	4.46	5.12	7.92	7.69	4.87
TC1100010440.hg.1	4.24	6.11	-3.65	1.7e-09	5.12e-07	MPPED2	metallophosphoesterase domain containing 2	Multiple_Complex	4.32	4.15	6.7	6.12	4.09	4.59	5.49
TC0X00010166.hg.1	8.01	4.39	12.28	1.71e-09	5.13e-07	rernoy	Transcript Identified by AceView	Unassigned	8.82	8.4	5.47	3.98	7.51	7.48	4.35
TC1700007793.hg.1	5.05	7.26	-4.6	1.72e-09	5.16e-07	CTD-2267D19.3	novel transcript antisense to GJD3	NonCoding	4.65	5	7.26	7.17	5.52	5.1	7.33
TC1000009810.hg.1	8.01	11.1	-8.54	1.73e-09	5.16e-07	NUDT5	nudix hydrolase 5	Multiple_Complex	8.09	7.36	11.95	11.1	8.78	7.92	10.25
TC1100013048.hg.1	9.64	11.62	-3.97	1.75e-09	5.21e-07	DPP3	dipeptidyl-peptidase 3	Multiple_Complex	9.54	9.56	13.26	11.68	9.81	10.43	11.56
TC1900006896.hg.1	13.5	16.57	-8.39	1.78e-09	5.3e-07	HNRNPM	heterogeneous nuclear ribonucleoprotein M	Multiple_Complex	13.3	13.2	17.04	16.58	13.66	13.9	16.55
TC0300009735.hg.1	7.2	4.31	7.38	1.86e-09	5.52e-07			NonCoding	6.99	6.45	4.12	4.29	7.78	7.44	4.58
TC0400007270.hg.1	8.6	5.05	11.74	1.86e-09	5.52e-07	FAM114A1	family with sequence similarity 114, member A1	Multiple_Complex	8.83	8.08	5.86	5.01	8.98	8.42	4.31
TC0700007952.hg.1	12.93	10.28	6.27	1.93e-09	5.68e-07	storslerbu	Transcript Identified by AceView	Unassigned	12.58	13.2	10.38	10.2	12.43	13.79	8.94
TC0100012793.hg.1	9.24	6.55	6.46	1.93e-09	5.68e-07	wormabo	Transcript Identified by AceView	Coding	9.05	9.32	6.57	7.18	9.25	9.87	5.86
TC0600012432.hg.1	13.91	10.91	7.97	1.93e-09	5.68e-07	PGM3	phosphoglucomutase 3	Multiple_Complex	13.91	14.07	10.98	10.85	13.91	13.72	9.61
TC0700007367.hg.1	8.86	11.15	-4.88	1.92e-09	5.68e-07	DBNL; MIR6837	drebrin-like; microRNA 6837	Multiple_Complex	8.65	8.49	11.99	11.08	9.22	9.07	11.21
TC1500009703.hg.1	6.37	3.83	5.81	1.95e-09	5.71e-07			NonCoding	6.59	6.26	3.81	3.86	6.22	6.46	3.28
TC0700008748.hg.1	9.03	6.05	7.92	2.02e-09	5.91e-07	tawkaw	Transcript Identified by AceView	Unassigned	8.85	9.62	5.99	6.26	8.4	9.23	6.05
TC1500007169.hg.1	9.31	6.89	5.34	2.04e-09	5.96e-07	RP11-227D13.2		Pseudogene	9.39	9.42	7.52	6.84	9.13	8.52	6.42
TC0100018506.hg.1	14.26	12.72	2.91	2.07e-09	6.03e-07	YY1AP1	YY1 associated protein 1	Multiple_Complex	14.26	14.42	12.69	12.75	14.28	14.24	11.96
TC1800008897.hg.1	3.03	5.89	-7.22	2.08e-09	6.03e-07	moni	Transcript Identified by AceView	Unassigned	2.96	3.28	5.83	5.94	2.86	3.09	5.22
TC0500012070.hg.1	10.57	12.28	-3.27	2.09e-09	6.04e-07	CDKN2AIPNL	CDKN2A interacting protein N-terminal like	Coding	10.66	10.27	12.22	13.02	10.9	10.48	11.67
TC0500012100.hg.1	12.62	14.73	-4.31	2.09e-09	6.04e-07	H2AFY	H2A histone family, member Y	Multiple_Complex	12.85	12.02	14.98	14.16	12.83	12.45	14.76
TC0800011191.hg.1	7.89	5.18	6.55	2.11e-09	6.11e-07	foylu	Transcript Identified by AceView	Coding	8.09	6.98	5.23	5.14	8.52	7.73	5.18
TC0X00007130.hg.1	10.74	7.86	7.4	2.14e-09	6.15e-07	sperfor	Transcript Identified by AceView	Coding	10.2	10.8	8.62	7.84	10.69	11.08	7.59
TC0200012066.hg.1	7.31	9.94	-6.18	2.2e-09	6.33e-07	SLC5A6	solute carrier family 5 (sodium/multivitamin and iodide cotransporter), member 6	Multiple_Complex	7.46	7.2	10.49	8.69	7.47	7.05	10.02
TC0400011712.hg.1	9.86	6.57	9.81	2.27e-09	6.52e-07	PDE5A	phosphodiesterase 5A, cGMP-specific	Multiple_Complex	10.18	9.5	7.33	6.49	10.57	9.26	6.08
TC1700010190.hg.1	12.69	10.19	5.67	2.27e-09	6.52e-07	IFT20	intraflagellar transport 20	Multiple_Complex	13.69	12.16	10.14	10.63	13.11	11.98	9.89
TC0300012445.hg.1	12.88	15.02	-4.42	2.29e-09	6.53e-07	MRPL3	mitochondrial ribosomal protein L3	Multiple_Complex	13.02	12.61	14.83	15.24	13.05	12.78	15.02
TC0900011665.hg.1	5.15	6.9	-3.35	2.3e-09	6.55e-07	DOLK	dolichol kinase	Coding	4.73	5.13	7.4	6.35	5.22	5.13	6.92
TC0600011372.hg.1	9.69	12.69	-8.04	2.3e-09	6.55e-07	PPP1R10	protein phosphatase 1, regulatory subunit 10	Multiple_Complex	10.32	9.02	12.73	12.25	10.57	8.87	12.66
TC1700012191.hg.1	11.27	6.24	32.62	2.31e-09	6.57e-07	CD68	CD68 molecule	Coding	11.03	11.95	6.31	6.81	10.89	11.46	5.53
TC0100016352.hg.1	16.78	18.6	-3.52	2.32e-09	6.57e-07	RP1-206D15.5		Multiple_Complex	16.62	16.33	18.01	18.64	17	17.07	19.09
TC2000009731.hg.1	12.83	14.68	-3.63	2.4e-09	6.78e-07	PSMA7	proteasome subunit alpha 7	Multiple_Complex	13.18	12.71	14.61	14.16	12.96	12.42	15.44
TC0200010735.hg.1	5.56	8.11	-5.82	2.42e-09	6.82e-07	RP11-566E18.1	TEC	NonCoding	5.8	5.64	8.14	8.08	5.46	5.43	7.55
TC2200007694.hg.1	13.8	9.47	20.18	2.43e-09	6.85e-07	stoysubo	Transcript Identified by AceView	Multiple_Complex	14.32	12.67	9.58	10.15	14.41	13.42	8.32
TC1000006665.hg.1	12.16	9.96	4.61	2.44e-09	6.86e-07			NonCoding	12.13	10.86	10.11	9.98	12.11	12.29	9.68
TC1000008354.hg.1	8.98	5.8	9.06	2.47e-09	6.94e-07	PAPSS2	3-phosphoadenosine 5-phosphosulfate synthase 2	Multiple_Complex	9.16	8.35	5.98	5.49	9.48	8.82	5.83
TC1600008301.hg.1	5.13	9.78	-25.08	2.49e-09	6.95e-07	CALB2	calbindin 2	Multiple_Complex	5.82	4.01	9.72	8.29	6.83	4.25	9.85
TC0700013059.hg.1	7.67	9.67	-4.01	2.48e-09	6.95e-07	FASTK	Fas-activated serine/threonine kinase	Multiple_Complex	7.69	7.46	9.76	9.69	8.26	7.73	9.53
TC0300008883.hg.1	9.78	7.58	4.6	2.55e-09	7.1e-07	nokume	Transcript Identified by AceView	Unassigned	10.26	9.55	7.61	7.78	10.03	8.71	7.23
TC0200011720.hg.1	10.38	14.14	-13.47	2.56e-09	7.11e-07	ODC1; SNORA80B	ornithine decarboxylase 1; small nucleolar RNA, H/ACA box 80B	Multiple_Complex	10.89	9.75	14.15	14.93	10.97	9.91	14.12
TC0100007980.hg.1	5.93	9.06	-8.75	2.57e-09	7.11e-07	CTPS1	CTP synthase 1	Multiple_Complex	5.93	5.57	10.28	8.53	6.03	5.87	8.99
TC0600008539.hg.1	10.13	7.35	6.89	2.56e-09	7.11e-07	CD109	CD109 molecule	Multiple_Complex	10.6	9.49	7.28	7.58	10.94	9.59	6.05
TC1700009498.hg.1	9.33	11.59	-4.77	2.61e-09	7.21e-07	ATP2A3	ATPase, Ca++ transporting, ubiquitous	Multiple_Complex	9.43	8.8	11.48	10.4	9.57	9.23	11.71
TC0500011974.hg.1	5.12	6.49	-2.59	2.64e-09	7.29e-07	ADAMTS19-AS1	ADAMTS19 antisense RNA 1	NonCoding	4.32	5.31	7.1	6.43	4.91	5.33	6.09
TC0300010304.hg.1	9.79	7.1	6.45	2.67e-09	7.36e-07	TMEM40	transmembrane protein 40	Multiple_Complex	9.93	10	7.1	7.58	9.69	9.42	7.11
TC0600010681.hg.1	7.46	10.12	-6.34	2.7e-09	7.41e-07	RPP40	ribonuclease P/MRP 40kDa subunit	Multiple_Complex	7.45	7.32	11.21	10.01	7.47	7.58	9.37
TC1600006833.hg.1	11.11	8.29	7.08	2.72e-09	7.47e-07	RP11-77H9.5	novel transcript, antisense to CARHSP1	NonCoding	11.05	10.86	9.02	8.29	11.23	11.17	7.55
TC0X00010583.hg.1	11.55	8.56	7.91	2.78e-09	7.61e-07	porgar	Transcript Identified by AceView	Coding	11.76	11.29	8.59	9.27	11.74	11.37	7.81
TC0700006795.hg.1	12.96	9.1	14.47	2.81e-09	7.69e-07	AHR	aryl hydrocarbon receptor	Multiple_Complex	14.09	11.61	9.16	9.5	14.31	11.82	8.26
TC0200008853.hg.1	5.97	8	-4.1	2.82e-09	7.69e-07	AC108938.3		Multiple_Complex	6.26	5.73	9.02	7.91	5.95	5.97	8.08
TC0100015184.hg.1	6.2	8.41	-4.62	2.85e-09	7.74e-07	RP5-1065J22.8	novel transcript antisense to TMEM167B	NonCoding	6.57	5.9	9.06	8.38	5.78	6.53	7.81
TC0900008827.hg.1	8.07	10.79	-6.56	2.86e-09	7.77e-07	FPGS	folylpolyglutamate synthase	Multiple_Complex	8.18	6.71	11.41	10.8	8.72	7.91	10.64
TC1100008272.hg.1	11.43	8.71	6.6	2.88e-09	7.79e-07	loysha	Transcript Identified by AceView	Coding	11.13	11.81	8.74	8.64	11.28	13.08	8.71
TC0300012381.hg.1	7.24	5.06	4.52	2.92e-09	7.91e-07			NonCoding	7.72	7.14	4.99	5.82	7.32	6.91	4.52
TC0800012202.hg.1	8.38	10.96	-5.99	2.95e-09	7.95e-07	BOP1; MIR7112	block of proliferation 1; microRNA 7112	Multiple_Complex	8.56	7.54	10.96	10.8	8.24	8.38	11.12
TC1300009994.hg.1	13.35	11.54	3.51	2.95e-09	7.95e-07	ERCC5	excision repair cross-complementation group 5	Multiple_Complex	13.43	13.21	11.48	11.59	14.03	13.37	10.17
TC1700011820.hg.1	9.31	12.93	-12.34	2.97e-09	7.96e-07	SRSF2; MIR636	serine/arginine-rich splicing factor 2; microRNA 636	Multiple_Complex	8.61	9.15	14.05	12.73	9.48	9.93	12.99
TC0700010904.hg.1	7.91	6.39	2.86	2.97e-09	7.96e-07	RASA4CP	RAS p21 protein activator 4C, pseudogene	Multiple_Complex	7.61	7.94	6.51	6.03	7.85	7.94	6.4
TC0700012099.hg.1	11.36	9.02	5.08	2.97e-09	7.96e-07	RASA4	Salzman2013 ALT_ACCEPTOR, ALT_DONOR, coding, INTERNAL, intronic best transcript NM_006989	NonCoding	11.01	11.51	9.01	9.52	11.31	11.39	9.03
TC1000007104.hg.1	9.69	7.06	6.19	2.99e-09	7.98e-07			NonCoding	9.51	10.45	7.54	7.03	9.52	9.89	6.86
TC1700011773.hg.1	15.45	13.37	4.25	3e-09	7.99e-07	WBP2	WW domain binding protein 2	Multiple_Complex	15.23	15.46	13.49	13.37	15.66	15.45	13.23
TC1100007935.hg.1	13.22	15.41	-4.58	3.02e-09	8.05e-07	STIP1	stress-induced phosphoprotein 1	Multiple_Complex	13.4	13.01	15.44	15.39	13.5	12.99	14.83
TC0100009183.hg.1	9.38	7.62	3.38	3.04e-09	8.07e-07	PALMD	palmdelphin	Multiple_Complex	9.12	9.69	6.04	7.8	9.41	9.34	7.49
TC1200010909.hg.1	9.21	6.56	6.25	3.1e-09	8.23e-07	RNU7-40P	RNA, U7 small nuclear 40 pseudogene [Source:HGNC Symbol;Acc:HGNC:34136]	Small_RNA	8.79	10.02	6.59	6.75	8.7	9.52	6.32
TC0100008591.hg.1	10.69	8.28	5.31	3.12e-09	8.25e-07	PGM1	phosphoglucomutase 1	Multiple_Complex	11.2	10.17	8.32	8.25	11.17	10.23	6.93
TC0200016667.hg.1	11.31	9.15	4.45	3.16e-09	8.32e-07	GPR75-ASB3	GPR75-ASB3 readthrough	Multiple_Complex	11.18	11.53	9.8	9.12	10.99	11.47	9.18
TC0700012895.hg.1	6.87	4.45	5.34	3.16e-09	8.32e-07	RNU6-267P	RNA, U6 small nuclear 267, pseudogene [Source:HGNC Symbol;Acc:HGNC:47230]	Multiple_Complex	6.6	6.16	4.39	3.96	7.11	7.65	5.08
TC0300009677.hg.1	10.42	8.29	4.37	3.2e-09	8.39e-07	YEATS2	YEATS domain containing 2	Multiple_Complex	10.73	9.71	8.57	8.31	10.33	10.46	8.26
TC1400007899.hg.1	9.69	7.55	4.43	3.19e-09	8.39e-07	SPATA7	spermatogenesis associated 7	Multiple_Complex	9.7	9.41	7.67	7.44	9.66	9.81	5.91
TC1700010202.hg.1	10.72	13.44	-6.62	3.2e-09	8.39e-07	KIAA0100	KIAA0100	Multiple_Complex	10.82	10.17	13.49	12.93	11.32	10.59	13.71
TC2200006467.hg.1	10.9	7.47	10.79	3.24e-09	8.48e-07	sotara	Transcript Identified by AceView	Unassigned	10.05	11.98	7.46	7.51	10.18	11.51	7.27
TC0200007064.hg.1	11.77	13.43	-3.16	3.3e-09	8.61e-07	SNX17	sorting nexin 17	Multiple_Complex	11.94	11.7	12.97	13.78	11.83	11.66	13.47
TC0200016651.hg.1	11.08	6.87	18.47	3.3e-09	8.61e-07	CYP1B1	cytochrome P450, family 1, subfamily B, polypeptide 1	Multiple_Complex	11.7	10.8	7.36	6.95	11.36	10.46	6.07
TC1600008202.hg.1	7.91	5.33	5.97	3.34e-09	8.68e-07	RP11-615I2.6	novel transcript	NonCoding	8.02	7.89	5.29	5.38	7.92	7.81	4.8
TC0100015332.hg.1	13.44	11.56	3.68	3.36e-09	8.72e-07	RSBN1	round spermatid basic protein 1	Multiple_Complex	13.6	13.27	11.52	11.61	13.68	13.23	9.84
TC0300008133.hg.1	6.46	9.51	-8.26	3.49e-09	9.04e-07	CMSS1	cms1 ribosomal small subunit homolog (yeast)	Multiple_Complex	6.78	6.41	9.7	9.5	6.07	6.53	9.34
TC0900010614.hg.1	10.55	8	5.88	3.52e-09	9.11e-07	GOLM1	golgi membrane protein 1	Multiple_Complex	10.99	9.72	8.09	8.57	11.63	10.02	7.02
TC0300013547.hg.1	6.02	7.63	-3.04	3.54e-09	9.13e-07	FGF12	fibroblast growth factor 12	Multiple_Complex	5.39	6.23	8.63	7.7	5.86	6.18	7.54
TC0600012316.hg.1	15.75	13.27	5.55	3.57e-09	9.2e-07	TMEM30A	transmembrane protein 30A	Multiple_Complex	15.93	15.61	13.3	13.25	15.98	15.35	12.16
TC0300009016.hg.1	9.51	11.58	-4.19	3.67e-09	9.44e-07	ATP1B3	ATPase, Na+/K+ transporting, beta 3 polypeptide	Multiple_Complex	9.43	9.84	11.58	11.58	9.54	9.54	12.16
TC0100007845.hg.1	7.31	9.72	-5.33	3.95e-09	1.01e-06	MANEAL	mannosidase, endo-alpha-like	Coding	7.58	6.5	11	9.22	7.97	7.09	9.66
TC1900009315.hg.1	11.82	9.5	4.98	4.02e-09	1.03e-06	DAPK3; MIR637	death-associated protein kinase 3; microRNA 637	Multiple_Complex	11.65	12.14	9.31	9.47	11.62	11.94	9.77
TC0500012498.hg.1	9.89	12.39	-5.64	4.17e-09	1.07e-06	ANXA6	annexin A6	Multiple_Complex	10.2	9.66	13.37	12.08	9.9	9.88	12.38
TC0100009341.hg.1	12.93	15.83	-7.47	4.21e-09	1.07e-06	KIAA1324	KIAA1324	Multiple_Complex	13.27	11.7	15.77	15.91	13.32	12.6	13.92
TC1400006529.hg.1	8.74	5.05	12.9	4.25e-09	1.08e-06	ANG; RNASE4	angiogenin, ribonuclease, RNase A family, 5; ribonuclease, RNase A family, 4	Multiple_Complex	8.94	8.71	5.39	5.04	8.68	8.15	4.91
TC0400012930.hg.1	6.5	9.35	-7.21	4.32e-09	1.1e-06	COX18	COX18 cytochrome c oxidase assembly factor	Multiple_Complex	6.47	6.64	9.36	9.17	7.48	6.39	9.35
TC0900011709.hg.1	11.58	14.01	-5.36	4.34e-09	1.1e-06	TOR1A	torsin family 1, member A (torsin A)	Multiple_Complex	12.12	10.98	14.58	13.41	12.13	11.09	14.02
TC1400006465.hg.1	10.02	7.35	6.38	4.36e-09	1.11e-06	CTD-2314B22.2		Pseudogene	9.97	10.28	7.42	7.3	9.82	10.06	7.34
TC0100013908.hg.1	14.97	11.61	10.25	4.44e-09	1.12e-06	SLC2A1	solute carrier family 2 (facilitated glucose transporter), member 1	Multiple_Complex	15.6	14.44	12.6	11.61	15.52	14.28	11.61
TC0500012340.hg.1	11.47	8.98	5.62	4.74e-09	1.2e-06	NR3C1	nuclear receptor subfamily 3, group C, member 1 (glucocorticoid receptor)	Multiple_Complex	11.96	10.63	9.54	9.08	12.03	11.11	8.06
TC1000008883.hg.1	6.47	4.23	4.74	4.75e-09	1.2e-06	RP11-549L6.2		Multiple_Complex	6.33	5.8	4.2	4.05	6.65	6.86	4.5
TC0600008100.hg.1	12.08	8.42	12.69	4.79e-09	1.21e-06			NonCoding	11.47	12.74	9.07	8.38	11.26	12.85	8.46
TC1800009215.hg.1	13.86	10.96	7.45	4.84e-09	1.22e-06	ANKRD12	ankyrin repeat domain 12	Multiple_Complex	13.79	13.86	10.78	10.95	13.9	14.26	10.99
TC0500012937.hg.1	8.26	10.89	-6.18	4.91e-09	1.23e-06	NOP16	NOP16 nucleolar protein	Multiple_Complex	8.47	8.28	11.92	10.83	8.22	7.87	10.45
TC0200015002.hg.1	7.61	9.99	-5.21	4.99e-09	1.25e-06	CHN1	chimerin 1	Multiple_Complex	8.11	6.96	10.64	9.99	7.79	7.46	9.8
TC1000011210.hg.1	10.81	12.58	-3.41	5.02e-09	1.25e-06	EIF5AP4	eukaryotic translation initiation factor 5A pseudogene 4	Pseudogene	10.9	11.09	12.9	12.31	10.62	10.68	12.56
TC0500008587.hg.1	4.62	6.41	-3.46	5.14e-09	1.28e-06	fleysnoybu	Transcript Identified by AceView	Unassigned	4.14	4.88	7.75	6.47	4.93	4.41	6.34
TC0200016308.hg.1	9.24	11.51	-4.84	5.16e-09	1.28e-06	MYEOV2	myeloma overexpressed 2	Multiple_Complex	10.12	9.04	11.49	11.97	9.47	8.22	11.53
TC0X00008494.hg.1	10.04	11.77	-3.31	5.15e-09	1.28e-06			NonCoding	10.06	10.06	11.84	11.74	10.01	9.24	11.34
TC1100012984.hg.1	10.17	12.03	-3.63	5.16e-09	1.28e-06	NAT10	N-acetyltransferase 10 (GCN5-related)	Multiple_Complex	10.04	10.24	12.54	11.83	10.12	10.27	12.01
TC2000009513.hg.1	5.87	8.02	-4.43	5.18e-09	1.28e-06			NonCoding	5.72	6.04	7.95	8.88	5.85	5.89	7.33
TC1200008116.hg.1	14.23	11.84	5.26	5.19e-09	1.28e-06	MDM2	MDM2 proto-oncogene, E3 ubiquitin protein ligase	Multiple_Complex	14.36	13.81	11.94	12.6	14.35	14.12	10
TC1700007779.hg.1	10.9	7.98	7.55	5.24e-09	1.29e-06	MSL1	male-specific lethal 1 homolog (Drosophila)	Multiple_Complex	10.95	10.98	8.75	7.71	10.77	10.3	7.96
TC0900011379.hg.1	7.23	9.38	-4.44	5.27e-09	1.3e-06	MEGF9	multiple EGF-like-domains 9	Multiple_Complex	7.47	6.63	10.08	9.32	7.85	6.97	8.81
TC0600012628.hg.1	8.13	10.82	-6.42	5.29e-09	1.3e-06	NDUFAF4	NADH dehydrogenase (ubiquinone) complex I, assembly factor 4	Multiple_Complex	9	7.4	11.48	10.81	8.71	7.49	10.62
TC1700006558.hg.1	12.05	8.95	8.59	5.38e-09	1.32e-06	RP11-135N5.3	novel trancript	Unassigned	11.24	12.78	9.01	9.33	11.41	12.73	8.14
TC0X00009124.hg.1	12.45	9.36	8.49	5.4e-09	1.32e-06	PIGA	phosphatidylinositol glycan anchor biosynthesis class A	Multiple_Complex	12.69	12.48	10.18	9.5	12.43	12.15	7.98
TC2200009275.hg.1	8.64	10.98	-5.05	5.47e-09	1.33e-06	ADSL	adenylosuccinate lyase	Multiple_Complex	8.47	8.75	10.96	11.13	8.54	8.8	10.88
TC1400009839.hg.1	6.23	7.87	-3.12	5.55e-09	1.35e-06	STON2	stonin 2	Multiple_Complex	6.34	6.08	9.05	7.76	6.11	6.64	7.97
TC0600008724.hg.1	11.07	6.94	17.44	5.63e-09	1.37e-06	vyjo	Transcript Identified by AceView	Unassigned	10.24	11.94	7.05	7.82	10.31	11.79	5.79
TC0900008945.hg.1	13.47	11.56	3.74	5.67e-09	1.38e-06	GPR107	G protein-coupled receptor 107	Multiple_Complex	13.79	13.11	11.52	11.61	13.76	13.19	10.74
TC0300007045.hg.1	12.63	7.73	29.83	5.7e-09	1.38e-06			NonCoding	12	13.68	7.66	8.49	11.67	13.2	7.13
TC1400009187.hg.1	7.52	4.57	7.69	5.78e-09	1.4e-06			NonCoding	7.78	7.34	4.79	4.6	7.75	6.95	4.07
TC1500007226.hg.1	6.42	4.58	3.58	5.81e-09	1.4e-06	borpee; RP11-108K3.2	Transcript Identified by AceView; novel transcript	NonCoding	6.4	6.46	4.6	4.7	7.1	5.97	4.29
TC1100009211.hg.1	9.19	6.98	4.62	5.9e-09	1.42e-06	RNU6-1157P	RNA, U6 small nuclear 1157, pseudogene [Source:HGNC Symbol;Acc:HGNC:48120]	Small_RNA	9.19	9.29	7.02	7.33	8.77	10.2	6.05
TC1200010633.hg.1	9.32	11.44	-4.35	5.91e-09	1.42e-06	MCRS1	microspherule protein 1	Multiple_Complex	9.52	8.56	12.1	11.41	9.92	9.15	11.19
TC0100018323.hg.1	13.63	10.21	10.71	6.07e-09	1.45e-06	IER5	immediate early response 5	Coding	14.34	13.2	10.11	11.22	14.16	12.71	9.62
TC0600008027.hg.1	9.39	11.34	-3.85	6.06e-09	1.45e-06	BYSL	bystin-like	Multiple_Complex	9.53	9.42	11.32	11.23	9.37	9.19	11.53
TC1600007657.hg.1	11.93	10.07	3.63	6.04e-09	1.45e-06	NAMPTP3	nicotinamide phosphoribosyltransferase pseudogene 3 [Source:HGNC Symbol;Acc:HGNC:51313]	Multiple_Complex	11.38	12.28	10.07	10.08	12.02	11.86	8.84
TC2000007473.hg.1	11.88	14.33	-5.48	6.07e-09	1.45e-06	YWHAB	tyrosine 3-monooxygenase/tryptophan 5-monooxygenase activation protein, beta	Multiple_Complex	11.99	11.8	14.97	14.27	11.93	11.82	13.9
TC1600011007.hg.1	6.9	9.62	-6.62	6.09e-09	1.45e-06	MPHOSPH6	M-phase phosphoprotein 6	Multiple_Complex	6.79	6.99	9.63	9.61	6.81	7.26	9.1
TC1400010737.hg.1	10.7	8.91	3.47	6.13e-09	1.46e-06	KLHL28	kelch-like family member 28	Multiple_Complex	11.17	10.67	9	8.83	10.66	10.78	7.47
TC0200007821.hg.1	6.01	9.64	-12.41	6.19e-09	1.47e-06	SLC1A4	solute carrier family 1 (glutamate/neutral amino acid transporter), member 4	Multiple_Complex	7.34	4.66	9.57	10.82	6.85	5.18	8.63
TC0400010905.hg.1	10.25	6.77	11.13	6.18e-09	1.47e-06	saswawby	Transcript Identified by AceView	Unassigned	9.42	10.86	6.87	6.68	10.09	10.43	5.72
TC0X00006962.hg.1	5.38	7.25	-3.67	6.27e-09	1.49e-06	AL121578.2	novel transcript	NonCoding	5.55	4.8	7.79	7.21	5.23	5.63	6.81
TC0200011907.hg.1	7.7	10.09	-5.23	6.31e-09	1.49e-06			NonCoding	7.65	7.85	10.06	9.58	7.05	7.66	10.12
TC0400007273.hg.1	8.95	5.44	11.44	6.39e-09	1.51e-06	swoysmeyby	Transcript Identified by AceView	Unassigned	9.24	8.3	6.56	5.4	9.4	8.73	5.47
TC0100018315.hg.1	11.43	13.63	-4.6	6.38e-09	1.51e-06	UCK2; MIR3658	uridine-cytidine kinase 2; microRNA 3658	Multiple_Complex	11.42	11.46	13.65	12.83	11.41	10.94	13.9
TC1700008511.hg.1	10.97	14.18	-9.25	6.45e-09	1.52e-06	TBX2	T-box 2	Multiple_Complex	12.44	9.14	14.13	13.84	12.74	9.54	14.91
TC2100007203.hg.1	6.05	4.09	3.9	6.5e-09	1.53e-06			NonCoding	5.8	6.33	4.18	3.98	6.37	5.71	4.1
TC1200011205.hg.1	8.33	5.63	6.48	6.52e-09	1.53e-06	florflubu	Transcript Identified by AceView	Coding	8.24	8.27	5.6	6.18	7.6	8.52	5.15
TC1200007960.hg.1	8.75	5.64	8.66	6.56e-09	1.54e-06	smawflybu	Transcript Identified by AceView	Unassigned	7.69	8.93	5.96	5.58	8.48	8.98	4.12
TC0300013839.hg.1	5.87	8.29	-5.35	6.58e-09	1.54e-06	ACY1	aminoacylase 1	Multiple_Complex	6.07	5.83	8.26	8.57	5.68	5.9	8.07
TC0800008845.hg.1	9.93	13.46	-11.57	6.71e-09	1.56e-06	MYC	v-myc avian myelocytomatosis viral oncogene homolog	Multiple_Complex	10.1	9.95	13.46	13.46	9.89	9.81	13
TC0800012285.hg.1	12.38	9.55	7.07	6.71e-09	1.56e-06	HMBOX1	homeobox containing 1	Multiple_Complex	11.85	12.59	9.6	9.51	12.11	13.2	8.58
TC0100013471.hg.1	8.81	6.34	5.55	6.75e-09	1.57e-06	PTAFR	platelet-activating factor receptor	Multiple_Complex	8.7	8.1	6.81	6.28	8.94	8.81	4.27
TC1500010776.hg.1	12.68	15.3	-6.13	6.79e-09	1.57e-06	IDH3A	isocitrate dehydrogenase 3 (NAD+) alpha	Multiple_Complex	12.42	12.61	15.25	15.35	12.75	12.74	14.36
TC0600009077.hg.1	10.04	7.4	6.23	6.81e-09	1.57e-06	RP11-787I22.3	novel transcript antisense to SESN1	NonCoding	10.24	10.76	7.39	7.28	9.78	9.66	7.75
TC0800007688.hg.1	8.33	5.75	5.97	6.82e-09	1.57e-06	LYN	LYN proto-oncogene, Src family tyrosine kinase	Multiple_Complex	8.16	8.47	6.18	5.72	8.05	8.63	5.78
TC2100008164.hg.1	9.33	12.4	-8.37	6.81e-09	1.57e-06	PSMG1	proteasome (prosome, macropain) assembly chaperone 1	Multiple_Complex	9.14	8.47	12.83	12.37	9.4	9.48	12.43
TC1700012077.hg.1	6.02	8.19	-4.5	6.87e-09	1.58e-06	RP11-498C9.15	novel transcript	NonCoding	6.13	6.03	8.74	8.16	5	5.91	8.21
TC1500007833.hg.1	10.9	8.11	6.93	6.88e-09	1.58e-06	PML	promyelocytic leukemia	Multiple_Complex	11.11	9.77	8.32	7.91	11.2	10.62	5.87
TC1600010804.hg.1	5.65	7.42	-3.41	6.87e-09	1.58e-06	ATP5A1P3	ATP synthase, H+ transporting, mitochondrial F1 complex, alpha subunit 1 pseudogene 3	Pseudogene	5.59	5.73	7.84	7.45	5.62	6.1	7.39
TC2000009199.hg.1	7.56	5.6	3.9	6.87e-09	1.58e-06	LINC01260; KCNK15-AS1	long intergenic non-protein coding RNA 1260; KCNK15 antisense RNA 1 (head to head)	Multiple_Complex	7.86	7.48	5.65	6.3	7.29	7.64	5.54
TC2100007200.hg.1	8.73	6.52	4.63	6.89e-09	1.58e-06	BACE2-IT1; AL773572.8	BACE2 intronic transcript 1 (non-protein coding) [Source:HGNC Symbol;Acc:HGNC:16024]; putative novel transcript; BACE2 intronic transcript 1 [Source:HGNC Symbol;Acc:HGNC:16024]	NonCoding	8.56	8.5	6.46	6.67	9.13	8.86	5.56
TC1600007918.hg.1	6.25	8.09	-3.57	6.99e-09	1.6e-06	IRX5	iroquois homeobox 5	Coding	6.95	6.07	8.37	8.13	6.41	5.94	7.48
TC0100016129.hg.1	14.59	12.16	5.38	7.01e-09	1.6e-06	COPA	coatomer protein complex subunit alpha	Multiple_Complex	14.81	13.81	12.24	12.63	14.8	14.37	11.31
TC0500011721.hg.1	12.32	14.53	-4.62	7.1e-09	1.62e-06	REEP5	receptor accessory protein 5	Multiple_Complex	12.57	12.04	14.6	14.98	12.47	12.18	13.71
TC0600009780.hg.1	7.99	5.22	6.81	7.23e-09	1.64e-06	stospoyby	Transcript Identified by AceView	Unassigned	7.78	8.4	5.13	4.61	7.04	8.2	6.14
TC0400012433.hg.1	7.54	4.3	9.43	7.3e-09	1.66e-06	RP11-798M19.6; fleegy	Transcript Identified by AceView; novel transcript, antisense to SAP30	NonCoding	7.24	7.9	4.25	5.26	6.23	8.25	4.34
TC1200011968.hg.1	10.97	9.18	3.46	7.31e-09	1.66e-06	HECTD4; MIR6861	HECT domain containing E3 ubiquitin protein ligase 4; microRNA 6861	Multiple_Complex	11.12	10.79	9.21	9.15	11.25	10.76	8.34
TC0100016631.hg.1	4.95	6.71	-3.39	7.33e-09	1.66e-06	RGS16	regulator of G-protein signaling 16	Coding	4.5	5.13	6.72	7.06	5.41	4.76	6.34
TC1900011729.hg.1	10.11	12.33	-4.66	7.67e-09	1.73e-06	TIMM50	translocase of inner mitochondrial membrane 50 homolog (S. cerevisiae)	Multiple_Complex	10.38	9.94	12.3	11.8	10.13	10.09	12.36
TC1600009560.hg.1	10.6	7.83	6.83	7.69e-09	1.73e-06	mokari	Transcript Identified by AceView	Unassigned	9.93	10.43	8.74	7.77	11.13	10.81	7.04
TC0X00006890.hg.1	10.36	8.02	5.04	7.72e-09	1.74e-06	FTLP2	ferritin, light polypeptide pseudogene 2 [Source:HGNC Symbol;Acc:HGNC:4001]	Multiple_Complex	10.7	10	8.28	8.02	10.81	9.94	7.76
TC1700006738.hg.1	15.08	16.95	-3.67	8.08e-09	1.82e-06	EIF5A	eukaryotic translation initiation factor 5A	Multiple_Complex	15.11	15.05	17.2	16.72	14.67	15.09	16.95
TC0200016687.hg.1	9.52	12.39	-7.33	8.17e-09	1.83e-06	SFXN5	sideroflexin 5	Multiple_Complex	9.53	8.6	12.35	11.63	9.72	9.36	12.44
TC1700011449.hg.1	12.65	16.06	-10.66	8.27e-09	1.85e-06	DDX5; MIR3064; MIR5047	DEAD (Asp-Glu-Ala-Asp) box helicase 5; microRNA 3064; microRNA 5047	Multiple_Complex	13.44	11.59	16.53	16.06	13.79	11.81	15.6
TC0800009266.hg.1	6.25	7.9	-3.13	8.43e-09	1.88e-06	MFSD3	major facilitator superfamily domain containing 3	Multiple_Complex	6.11	6.43	7.93	7.49	6.19	6.3	8.23
TC0X00007267.hg.1	13.57	10.69	7.34	8.42e-09	1.88e-06	MAGED1	MAGE family member D1	Multiple_Complex	13.46	13.68	11.51	10.74	13.42	14.03	10.63
TC0500007682.hg.1	13.09	14.96	-3.65	8.69e-09	1.93e-06	GTF2H2C_2; GTF2H2C; GTF2H2B	GTF2H2 family member C, copy 2; GTF2H2 family member C; general transcription factor IIH subunit 2B (pseudogene)	Multiple_Complex	13.05	13.13	14.94	15.09	13.09	13.67	14.97
TC0600011635.hg.1	8.61	10.88	-4.83	8.69e-09	1.93e-06	FKBP5	FK506 binding protein 5	Multiple_Complex	8.41	8.69	11.84	10.78	8.79	8.53	10.24
TC0200006729.hg.1	6.69	8.57	-3.67	8.74e-09	1.94e-06	lawlubo	Transcript Identified by AceView	Coding	6.66	6.65	9.1	8.58	6.73	6.72	8.02
TC0900011634.hg.1	10.3	12.85	-5.87	8.75e-09	1.94e-06	TRUB2	TruB pseudouridine (psi) synthase family member 2	Multiple_Complex	10.64	10.39	13.76	12.81	10.2	10.23	12.04
TC1800008584.hg.1	12.4	14.44	-4.1	9.17e-09	2.03e-06	ATP5A1	ATP synthase, H+ transporting, mitochondrial F1 complex, alpha subunit 1, cardiac muscle	Multiple_Complex	12.43	11.78	14.47	14.07	12.46	12.32	14.76
TC1400008919.hg.1	12.31	10.08	4.68	9.42e-09	2.08e-06	CFL2	cofilin 2 (muscle)	Multiple_Complex	12.31	12.33	10.84	10.05	12.3	11.83	9.38
TC2000007836.hg.1	3.36	5	-3.12	9.55e-09	2.11e-06			NonCoding	3.3	2.83	5.03	5.73	3.37	3.58	4.21
TC1400009629.hg.1	9.07	7.01	4.19	9.87e-09	2.18e-06	ZFYVE1	zinc finger, FYVE domain containing 1	Multiple_Complex	8.92	8.4	6.91	7.27	9.16	9.14	5.42
TC0100015756.hg.1	16.27	14.46	3.52	9.94e-09	2.19e-06	ARNT	aryl hydrocarbon receptor nuclear translocator	Multiple_Complex	16.26	15.93	14.52	14.91	16.29	16.55	13.41
TC1700011558.hg.1	7.12	10.43	-9.94	1.01e-08	2.22e-06	SLC16A6	solute carrier family 16, member 6	Multiple_Complex	7.28	6.84	11.4	10.47	7.57	6.9	9.4
TC0500006816.hg.1	9.39	6.4	7.96	1.01e-08	2.22e-06	FAM105A	family with sequence similarity 105, member A	Multiple_Complex	9.99	8.43	7.15	6.45	10.28	8.82	5.53
TC0600013361.hg.1	16.11	14.15	3.9	1.01e-08	2.22e-06	CITED2	Cbp/p300-interacting transactivator, with Glu/Asp rich carboxy-terminal domain, 2	Coding	16.17	16.19	14.14	14.15	16	16.06	13.76
TC0200016478.hg.1	9.06	6.31	6.74	1.03e-08	2.24e-06	LINC01291	long intergenic non-protein coding RNA 1291	NonCoding	9.17	8.07	6.24	5.21	9.95	8.96	6.49
TC0500011984.hg.1	12.54	14.68	-4.39	1.03e-08	2.26e-06	HINT1	histidine triad nucleotide binding protein 1	Multiple_Complex	12.67	12.42	14.73	14.98	12.67	12.41	14.17
TC1600010740.hg.1	14.57	12.02	5.85	1.04e-08	2.28e-06	PDXDC2P	pyridoxal-dependent decarboxylase domain containing 2, pseudogene	Multiple_Complex	13.99	14.39	11.99	12.05	14.71	15.47	11.4
TC1200011696.hg.1	9.51	6.93	5.96	1.05e-08	2.29e-06	nemiri	Transcript Identified by AceView	NonCoding	9.48	9.53	7.17	6.76	9.23	9.85	4.85
TC0800011786.hg.1	6.91	4.69	4.65	1.06e-08	2.3e-06			NonCoding	7.31	6.62	5.04	4.74	7.31	6.18	4.22
TC0200010805.hg.1	8.39	10.66	-4.81	1.07e-08	2.32e-06	BCS1L	BCS1 homolog, ubiquinol-cytochrome c reductase complex chaperone	Multiple_Complex	8.25	8.54	11.35	10.42	7.78	8.99	10.64
TC0500008334.hg.1	6.11	8.08	-3.9	1.08e-08	2.33e-06	XBP1P1	X-box binding protein 1 pseudogene 1 [Source:HGNC Symbol;Acc:HGNC:12802]	Multiple_Complex	5.52	5.73	8.08	8.01	6.57	6.58	8.08
TC1700008723.hg.1	6.57	3.93	6.25	1.08e-08	2.33e-06	towey	Transcript Identified by AceView	Unassigned	5.76	6.51	3.95	4.06	6.62	7.47	3.65
TC0600011144.hg.1	5.48	10.07	-24.1	1.09e-08	2.34e-06			NonCoding	5.17	4.91	10.21	10.96	6.28	5.72	8.71
TC0100008124.hg.1	6	8.44	-5.43	1.09e-08	2.35e-06	MMACHC	methylmalonic aciduria (cobalamin deficiency) cblC type, with homocystinuria	Multiple_Complex	6.26	5.75	8.34	8.43	5.74	6.26	8.59
TC1600008149.hg.1	9.82	13.09	-9.6	1.11e-08	2.38e-06	E2F4	E2F transcription factor 4, p107/p130-binding	Multiple_Complex	10.17	8.34	13.18	13.09	11.28	9.48	12.99
TC0300007044.hg.1	12.68	10.75	3.81	1.12e-08	2.4e-06	GOLGA4	golgin A4	Multiple_Complex	12.74	12.64	10.8	11.12	13.33	12.65	9.97
TC0100009756.hg.1	6.71	4.15	5.9	1.12e-08	2.41e-06	geelybu	Transcript Identified by AceView	Coding	6.81	7.2	4.16	3.85	6.58	6.42	4.13
TC0100013730.hg.1	4.94	6.99	-4.14	1.13e-08	2.42e-06	GRIK3	glutamate receptor, ionotropic, kainate 3	Multiple_Complex	4.52	5.01	7.09	6.9	5	4.83	5.54
TC0100011144.hg.1	9.07	7.3	3.41	1.16e-08	2.48e-06	LOC101929224; RP11-92G12.3	uncharacterized LOC101929224; novel transcript	NonCoding	9.11	9.16	7.33	7.93	9.03	8.89	7.26
TC0700012019.hg.1	6.18	8.46	-4.85	1.17e-08	2.5e-06	sparsmeybu	Transcript Identified by AceView	Coding	6.3	5.33	8.49	8.02	6.08	6.18	8.65
TC1400010015.hg.1	10.39	13.28	-7.45	1.19e-08	2.53e-06	ITPK1	inositol-tetrakisphosphate 1-kinase	Multiple_Complex	10.47	8.44	13.55	13.29	10.68	10.04	12.99
TC0600012379.hg.1	5.12	8.39	-9.63	1.19e-08	2.54e-06	ELOVL4	ELOVL fatty acid elongase 4	Multiple_Complex	6.19	4.2	8.36	8.41	6.38	3.58	7.42
TC1000008017.hg.1	9.74	6.58	8.97	1.21e-08	2.57e-06	RP11-344N10.2	novel transcript, antisense to P4HA1	NonCoding	9.86	10.56	6.57	6.15	8.92	9.62	7.02
TC0400011213.hg.1	6.98	4.95	4.07	1.23e-08	2.61e-06	LOC101928978; chagu; RP11-8L2.1	uncharacterized LOC101928978; Transcript Identified by AceView; novel transcript	NonCoding	7.22	7.03	5.67	4.88	6.86	6.27	4.47
TC0600012500.hg.1	11.37	7.53	14.27	1.24e-08	2.63e-06	glerglobu	Transcript Identified by AceView	Unassigned	11.23	11.67	8.16	7.63	11.45	11.27	6.61
TC0100010058.hg.1	4.8	6.36	-2.96	1.26e-08	2.67e-06	CREB3L4	cAMP responsive element binding protein 3-like 4	Multiple_Complex	4.25	4.69	6.74	6.35	4.91	5.03	6.02
TC1000011213.hg.1	3.62	5.22	-3.04	1.26e-08	2.67e-06	MAT1A	methionine adenosyltransferase I, alpha	Multiple_Complex	3.45	3.62	5.18	4.33	3.62	3.85	5.27
TC1300008720.hg.1	9.99	7.99	3.99	1.26e-08	2.67e-06	MTRF1	mitochondrial translational release factor 1	Multiple_Complex	9.97	10	8.76	7.91	9.91	10.02	7.53
TC0700010642.hg.1	9.17	7.6	2.96	1.27e-08	2.68e-06			NonCoding	8.95	9.19	7.64	7.57	9.19	9.12	7.24
TC0600013578.hg.1	5.32	7.67	-5.11	1.33e-08	2.8e-06	RNU6-813P	RNA, U6 small nuclear 813, pseudogene [Source:HGNC Symbol;Acc:HGNC:47776]	Small_RNA	5.08	5.23	8	6.94	6.1	5.48	7.72
TC0800006994.hg.1	5.37	6.72	-2.56	1.34e-08	2.82e-06	RP11-459E5.1; nawkoy	Transcript Identified by AceView; novel transcript	Multiple_Complex	5.17	5.6	6.67	7.22	5.02	5.64	6.77
TC0100018324.hg.1	10.8	8.08	6.58	1.36e-08	2.83e-06	RP11-309G3.3		NonCoding	11.43	10.57	8.43	8.13	11.06	9.63	7.53
TC0900008902.hg.1	10.85	13.8	-7.72	1.35e-08	2.83e-06	PPP2R4	protein phosphatase 2A activator, regulatory subunit 4	Multiple_Complex	10.79	10.53	13.73	13.88	11.48	10.93	12.95
TC1400009577.hg.1	7.16	5.41	3.36	1.36e-08	2.83e-06	RP11-486O13.4	novel transcript	NonCoding	7.44	7.02	5.2	5.39	7.27	6.96	5.44
TC1500006866.hg.1	7.5	10.62	-8.69	1.36e-08	2.83e-06	cherspey	Transcript Identified by AceView	Unassigned	7.91	7.22	10.5	10.71	7.06	7.8	10.63
TC2000008978.hg.1	9.46	6.65	7.04	1.39e-08	2.88e-06	FER1L4	fer-1-like family member 4, pseudogene (functional)	Multiple_Complex	8.53	9.9	6.69	5.9	9.34	9.55	7.3
TC1600008992.hg.1	13.46	10.31	8.9	1.4e-08	2.9e-06			NonCoding	13.23	13.21	11.62	10.24	13.65	13.78	9.13
TC0100008043.hg.1	7.99	4.46	11.55	1.4e-08	2.9e-06	vawpobu	Transcript Identified by AceView	Coding	7.74	8.58	4.44	4.23	7.47	8.2	4.7
TC0500009649.hg.1	11.29	13.3	-4.03	1.4e-08	2.9e-06	RMND5B	required for meiotic nuclear division 5 homolog B	Multiple_Complex	11.68	10.2	13.31	13.6	12.27	10.93	12.96
TC1900010242.hg.1	7.3	5.72	3	1.4e-08	2.9e-06	glawjaw	Transcript Identified by AceView	Coding	7.4	6.54	5.79	5.65	7.6	7.17	4.92
TC1700008506.hg.1	13.08	10.49	6.04	1.41e-08	2.92e-06	mowey	Transcript Identified by AceView	Unassigned	12.29	13.94	10.54	10.43	12.69	13.44	9.29
TC1200008147.hg.1	12.7	14.21	-2.86	1.42e-08	2.92e-06	CCT2	chaperonin containing TCP1, subunit 2 (beta)	Multiple_Complex	12.66	12.79	15.19	14.23	12.63	13.07	14.2
TC0600008723.hg.1	14.06	11.83	4.66	1.43e-08	2.94e-06	nusmawby	Transcript Identified by AceView	Unassigned	13.82	14.35	12.22	11.86	13.68	14.33	11.4
TC2000007559.hg.1	5.01	6.58	-2.96	1.43e-08	2.94e-06	LOC101927377; RP4-569M23.2	uncharacterized LOC101927377; novel transcript, antisense to ZMYND8	NonCoding	4.79	5.26	6.57	6.6	5.2	4.8	6.44
TC0300013787.hg.1	9.92	8.07	3.6	1.46e-08	3.01e-06	TTLL3	tubulin tyrosine ligase-like family member 3	Multiple_Complex	9.89	9.85	8.11	8.35	10.43	10	7.51
TC0900006565.hg.1	8.52	5.25	9.65	1.47e-08	3.01e-06	numire	Transcript Identified by AceView	Coding	7.51	9.01	5.31	6.45	8.15	9	5.17
TC0600006803.hg.1	6.36	8.57	-4.64	1.47e-08	3.01e-06	LYRM4-AS1	LYRM4 antisense RNA 1	NonCoding	6.68	6.77	9.11	8.52	5.76	6.1	8.21
[truncated: 6,167 more rows]

## Sheet: MCF7HvsN20Summary
Total number of genes: 135750
[truncated: 13 more rows]

## Sheet: HT29HvsN20
#%result_name=Analysis_1
[truncated: 1,567 more rows]

[truncated: 7 more sheets: HT29HvsN20Summary, Capan-1HvsN20, Capan-1HvsN20Summary, SKOV-3HvsN20, SKOV-3HvsN20Summary, MIA PaCa-2HvsN20, MIA PaCa-2HvsN20Summary]
